# Supplementary material for: Transcriptome and proteome profiling revealed molecular mechanism of selenium responses in bread wheat (Triticum aestivum L.)
Source: BMC Plant Biol. 2021 Dec 9;21:584. doi: 10.1186/s12870-021-03368-w (PMC8656055; doi:10.1186/s12870-021-03368-w)
Supplement: Supplementary file 3 — Additional file 3: Supplementary material 3 The DEGs annotation in the Se responses of bread wheat. [file 12870_2021_3368_MOESM3_ESM.xlsx]

## Sheet: Se3hRvsSe0hR_deg_all
gene_id	Se12hR_1	Se12hR_2	Se12hR_3	Se3hR_1	Se3hR_2	Se3hR_3	Se12hR	Se3hR	log2FoldChange	pvalue	padj	gene_name	gene_chr	gene_start	gene_end	gene_strand	gene_length	gene_biotype	tf_family	tf_family.1
TraesCS6D02G026400	350.648	365.03	343.748	6061.67	6516.05	6635.75	353.142	6404.49	-4.18071	2.64e-206	2.31e-201	-	6D	10066078	10069418	-	2532	protein_coding	NA	-
TraesCS6D02G026600	77.2778	64.7145	57.9944	2756.89	2831.92	3037.21	66.6622	2875.34	-5.42778	3.51e-197	1.53e-192	-	6D	10118909	10122447	-	2420	protein_coding	NA	-
TraesCS7B02G188000	203.82	235.601	185.582	5421.61	5638.55	4835.54	208.334	5298.57	-4.6682	7.99e-186	2.33e-181	-	7B	317228074	317237268	-	2720	protein_coding	Myb_DNA-binding	Myb_DNA-binding
TraesCS6B02G031700	56.9923	95.0495	72.7566	2793.76	2998.28	3204.01	74.9328	2998.68	-5.32442	4.09e-158	8.94e-154	-	6B	18729867	18734470	-	2323	protein_coding	NA	-
TraesCS6B02G031600	53.1285	96.0606	94.8999	3865.99	3878.7	4300.44	81.363	4015.04	-5.62849	1.38e-156	2.41e-152	-	6B	18655748	18659002	-	2432	protein_coding	NA	-
TraesCS6D02G026500	276.268	366.042	238.304	7165.66	7350.75	7497.9	293.538	7338.1	-4.64343	4.24e-150	6.17e-146	-	6D	10101171	10104340	-	2273	protein_coding	NA	-
TraesCS7D02G295400	155.521	248.746	165.548	5335.58	5536.41	4944.25	189.939	5272.08	-4.79499	3.81e-134	4.75e-130	-	7D	370176783	370186393	-	3251	protein_coding	Myb_DNA-binding	Myb_DNA-binding
TraesCS6A02G023100	28.0132	46.5136	31.6333	1427.6	1469.95	1634.34	35.3867	1510.63	-5.41731	5.47e-131	5.97e-127	-	6A	11554651	11558118	-	2459	protein_coding	NA	-
TraesCS5A02G322500	248.255	251.78	272.046	23775.6	13250	11293.2	257.36	16106.3	-5.96782	3.32e-123	3.22e-119	-	5A	535011504	535013194	+	1593	protein_coding	NA	-
TraesCS5D02G329200	357.41	352.896	373.273	29310.9	16644.2	13485.2	361.193	19813.4	-5.7776	2.13e-115	1.86e-111	-	5D	421421468	421422863	+	1294	protein_coding	NA	-
TraesCS6A02G216400	117.849	144.597	124.424	1675.43	1688.84	1638.09	128.956	1667.45	-3.69307	1.22e-112	9.66e-109	-	6A	398252913	398254425	+	1403	protein_coding	zf-B_box	zf-B_box
TraesCS3A02G207900	37.6729	51.5694	39.0144	1453.2	1203.4	1080.5	42.7522	1245.7	-4.86503	6.42e-104	4.68e-100	-	3A	366610919	366635148	-	1622	protein_coding	NA	-
TraesCS4A02G485900	157.453	164.82	170.82	1592.48	1781.26	1639.96	164.364	1671.23	-3.34649	7.04e-101	4.73e-97	-	4A	739310199	739314035	+	2447	protein_coding	NA	-
TraesCS6A02G159800	288.826	277.059	257.284	10318.9	6732.99	5558.06	274.39	7536.64	-4.77934	1.29e-99	8.05e-96	-	6A	152060594	152062191	-	1406	protein_coding	NA	-
TraesCS2D02G347300	74.3798	83.9267	78.0288	1207.42	1059.42	1085.19	78.7784	1117.34	-3.82644	1.33e-98	7.76e-95	-	2D	445396017	445397519	+	1418	protein_coding	zf-B_box	zf-B_box
TraesCS3D02G210800	23.1833	27.3014	18.98	1163.38	977.7	843.408	23.1549	994.83	-5.42252	7.13e-98	3.89e-94	-	3D	280280812	280282957	-	1156	protein_coding	NA	-
TraesCS6B02G031500	27.0472	26.2903	31.6333	960.61	767.567	879.956	28.3236	869.378	-4.94186	2.55e-97	1.24e-93	-	6B	18645460	18648979	-	2647	protein_coding	NA	-
TraesCS4A02G293000	22541.9	24759.4	23323.2	3171.65	3309.59	3701.62	23541.5	3394.29	2.79395	2.56e-97	1.24e-93	-	4A	595359113	595360401	-	1181	protein_coding	RRM_1	RRM_1
TraesCS6A02G023300	176.773	182.01	109.662	3215.69	2775.5	2826.35	156.148	2939.18	-4.23261	3.81e-97	1.75e-93	-	6A	11587722	11591011	-	2341	protein_coding	NA	-
TraesCS5B02G322900	49.2646	57.6364	65.3755	5399.08	2833.87	2431.83	57.4255	3554.92	-5.95337	1.7e-92	7.41e-89	-	5B	507704843	507706130	+	1187	protein_coding	NA	-
TraesCS7A02G299400	246.323	396.377	248.849	4775.4	5032.48	4877.71	297.183	4895.2	-4.04199	2.5e-91	1e-87	-	7A	409870374	409879449	+	2685	protein_coding	Myb_DNA-binding	Myb_DNA-binding
TraesCS2A02G130200	489.748	510.638	412.287	3934.61	3660.78	3739.11	470.891	3778.17	-3.00376	2.52e-91	1e-87	-	2A	77938466	77941846	+	1370	protein_coding	NA	-
TraesCS6A02G023200	165.181	210.322	178.201	1841.34	1721.92	1822.7	184.568	1795.32	-3.28241	9.26e-91	3.52e-87	-	6A	11568527	11571725	-	2406	protein_coding	NA	-
TraesCS4D02G086400	290.758	285.148	338.476	15095.3	8235.05	7392.94	304.794	10241.1	-5.07058	1.29e-89	4.7e-86	-	4D	61956011	61958020	-	1392	protein_coding	NA	-
TraesCS4D02G120400	139.1	195.155	134.969	2613.51	2227.79	2067.29	156.408	2302.86	-3.87987	1.27e-88	4.45e-85	-	4D	101440629	101443056	-	2218	protein_coding	NA	-
TraesCS4B02G105300	244.391	231.557	198.235	1881.28	2046.85	1951.08	224.728	1959.74	-3.12346	3.27e-88	1.1e-84	-	4B	113380114	113384334	-	2196	protein_coding	NA	-
TraesCS4D02G183700	83.0736	83.9267	99.1176	1044.59	989.374	1012.09	88.706	1015.35	-3.5183	2.22e-87	7.19e-84	-	4D	321808240	321813370	+	2293	protein_coding	NA	-
TraesCS3D02G166500	59.8903	51.5694	54.831	839.765	832.747	755.319	55.4302	809.277	-3.86677	1.02e-85	3.19e-82	-	3D	138895639	138896850	+	1212	protein_coding	NA	-
TraesCS5A02G108000	79.2097	80.8932	99.1176	2440.44	1756.94	1488.15	86.4068	1895.18	-4.45618	1.91e-85	5.74e-82	-	5A	191091856	191093655	+	1687	protein_coding	NA	-
TraesCS4B02G140300	1622.83	1816.05	1428.77	25607.7	19676.6	16856.9	1622.55	20713.7	-3.67417	2.29e-85	6.66e-82	-	4B	184607296	184609992	+	1949	protein_coding	AAA	AAA
TraesCS5B02G407200	1804.44	2073.9	1315.94	94.2176	83.6639	102.146	1731.43	93.3425	4.21301	1.03e-84	2.9e-81	-	5B	582974772	582976510	-	1109	protein_coding	NA	-
TraesCS4B02G089500	301.383	346.829	340.585	16008.8	8528.85	7541.01	329.599	10692.9	-5.01992	1.91e-84	5.21e-81	-	4B	90727552	90729319	+	1228	protein_coding	NA	-
TraesCS7B02G191400	15.4556	9.10048	8.43554	668.74	712.116	729.079	10.9972	703.312	-5.98814	6.08e-84	1.61e-80	-	7B	329081446	329087336	+	2068	protein_coding	Peptidase_S41	Peptidase_S41
TraesCS4A02G177500	1014.27	1131.49	799.268	22734.1	16217.2	13633.2	981.677	17528.2	-4.15812	1.22e-83	3.13e-80	-	4A	449265943	449268449	-	1785	protein_coding	AAA	AAA
TraesCS4D02G018500	22914.8	23626.9	21936.6	4567.5	4589.84	4516.92	22826.1	4558.09	2.32419	1.67e-83	4.16e-80	-	4D	7910944	7911929	+	864	protein_coding	RRM_1	RRM_1
TraesCS1A02G076900	34.775	27.3014	24.2522	691.27	633.316	730.017	28.7762	684.868	-4.56818	2.32e-83	5.64e-80	-	1A	59613357	59616276	+	1432	protein_coding	NA	-
TraesCS1B02G461600	90.8014	114.262	60.1033	1538.2	1502.06	1550	88.3887	1530.09	-4.1115	2.22e-82	5.24e-79	-	1B	674498427	674500592	-	1723	protein_coding	Sigma70_r3	Sigma70_r3
TraesCS2A02G100800	60.8562	51.5694	60.1033	805.97	799.671	737.514	57.5096	781.051	-3.76325	3.84e-82	8.84e-79	-	2A	53786665	53790183	-	1769	protein_coding	zf-Dof	zf-Dof
TraesCS2D02G100300	66.6521	66.7369	61.1577	871.513	833.72	746.885	64.8489	817.372	-3.65484	8.32e-80	1.86e-76	-	2D	52231309	52234913	-	1763	protein_coding	zf-Dof	zf-Dof
TraesCS2B02G157600	147.794	137.518	191.909	3246.41	2329.94	2165.68	159.074	2580.68	-4.02089	1.85e-79	4.03e-76	-	2B	131568447	131574164	+	4730	protein_coding	NA	-
TraesCS3B02G236600	43.4687	49.5471	32.6877	1013.86	901.819	742.199	41.9012	885.96	-4.39943	3.15e-79	6.72e-76	-	3B	369284103	369286021	+	1294	protein_coding	NA	-
novel.7883	649.133	969.707	902.603	14.3375	25.2937	25.3022	840.481	21.6445	5.27243	6.35e-79	1.32e-75	-	5A	705523660	705530065	-	6406	-	- && P10978.1 RecName: Full=Retrovirus-related Pol polyprotein from transposon TNT 1-94; Includes: RecName: Full=Protease; Includes: RecName: Full=Reverse transcriptase; Includes: RecName: Full=Endonuclease && PF00665:Integrase core domain|PF13976:GAG-pre	RVT_2
TraesCS4A02G321500	978.53	867.579	1011.21	82.9524	73.9355	58.1014	952.44	71.6631	3.73516	9.49e-79	1.93e-75	-	4A	609917276	609922935	-	2584	protein_coding	NA	-
TraesCS6B02G234900	21.2514	39.4354	34.7966	864.344	717.953	731.891	31.8278	771.396	-4.60393	1.4e-78	2.77e-75	-	6B	394649339	394694625	+	2009	protein_coding	NA	-
TraesCS7D02G377400	31.8771	31.3461	25.3066	1544.35	1123.63	820.917	29.5099	1162.96	-5.29806	2.69e-78	5.22e-75	-	7D	488782547	488784232	+	1499	protein_coding	NA	-
TraesCS5D02G464700	32.843	43.4801	33.7422	3771.78	1902.87	1522.82	36.6884	2399.15	-6.03112	4.41e-78	8.36e-75	-	5D	507771414	507772537	-	1124	protein_coding	NA	-
TraesCS5A02G229300	276.268	202.233	249.903	11066.5	6083.14	5137.29	242.801	7428.97	-4.93508	1.05e-76	1.92e-73	-	5A	444943895	444945371	-	1295	protein_coding	NA	-
TraesCS7D02G009400	2106.78	2081.99	2700.43	17121	15822.2	16856	2296.4	16599.7	-2.85385	1.05e-76	1.92e-73	-	7D	4515237	4518875	-	2346	protein_coding	NA	-
TraesCS4A02G226900	363.205	401.432	391.198	14209.4	7796.3	6852.22	385.279	9619.32	-4.64201	1.21e-76	2.16e-73	-	4A	535242144	535244059	-	1303	protein_coding	NA	-
TraesCS3D02G309700	76.3118	82.9155	75.9199	824.404	776.323	838.723	78.3824	813.15	-3.37491	1.38e-76	2.41e-73	-	3D	423852696	423858594	-	3698	protein_coding	NA	-
TraesCS1A02G298800	50.2305	40.4466	41.1233	955.489	776.323	702.84	43.9335	811.551	-4.20486	2.4e-76	4.12e-73	-	1A	493736793	493737676	+	700	protein_coding	NA	-
TraesCS2D02G391800	21.2514	28.3126	23.1977	554.04	559.38	637.242	24.2539	583.554	-4.58998	3.44e-76	5.79e-73	-	2D	498877394	498879223	-	1830	protein_coding	NA	-
TraesCS6B02G191500	329.396	248.746	275.21	9025.43	5520.84	4624.69	284.451	6390.32	-4.48926	1.25e-75	2.07e-72	-	6B	225867206	225868316	+	810	protein_coding	NA	-
TraesCS2A02G348900	5.79583	13.1451	6.32666	678.981	687.795	617.562	8.42254	661.446	-6.2968	2.92e-75	4.73e-72	-	2A	587750669	587751938	+	1179	protein_coding	zf-B_box	zf-B_box
TraesCS7D02G226300	29.9451	28.3126	36.9055	555.064	617.751	651.299	31.7211	608.038	-4.26354	5.92e-75	9.39e-72	-	7D	186397074	186405208	+	1957	protein_coding	Peptidase_S41	Peptidase_S41
TraesCS6D02G153100	152.624	182.01	176.092	1558.69	1305.55	1394.43	170.242	1419.56	-3.06043	2.41e-73	3.75e-70	-	6D	127137323	127141740	-	2142	protein_coding	NA	-
TraesCS2D02G590200	195.126	259.869	158.166	2433.27	2386.37	2208.79	204.387	2342.81	-3.51822	2.5e-73	3.83e-70	-	2D	646417385	646419686	+	1258	protein_coding	Mpv17_PMP22	Mpv17_PMP22
TraesCS7A02G009200	86.9375	107.183	141.295	1381.52	1770.56	1878.93	111.805	1677	-3.9094	2.87e-73	4.32e-70	-	7A	4014507	4017160	-	1953	protein_coding	NA	-
TraesCS3B02G395600	156.487	102.128	143.404	1472.66	1439.8	1694.31	134.006	1535.59	-3.51795	8.06e-73	1.19e-69	-	3B	623654302	623658653	+	1282	protein_coding	Aldo_ket_red	Aldo_ket_red
TraesCS3A02G158800	103.359	97.0718	88.5732	938.079	839.557	950.24	96.3347	909.292	-3.23741	1.47e-72	2.14e-69	-	3A	157031841	157033451	+	1611	protein_coding	NA	-
TraesCS2B02G411900	43.4687	32.3573	33.7422	569.402	642.071	599.757	36.5227	603.743	-4.04397	3.14e-72	4.49e-69	-	2B	586118399	586120605	-	2207	protein_coding	NA	-
TraesCS5D02G470300	254.051	313.461	221.433	2106.58	2272.54	2321.25	262.982	2233.46	-3.08588	6.17e-72	8.7e-69	-	5D	510974165	510976002	-	1162	protein_coding	NA	-
TraesCS7A02G228300	10.6257	4.04466	15.8166	563.257	707.251	713.148	10.1623	661.219	-6.03174	1.45e-71	2.01e-68	-	7A	198780052	198785324	-	1857	protein_coding	Peptidase_S41	Peptidase_S41
TraesCS3B02G096500	3949.86	5391.53	3081.08	196.628	106.039	95.5863	4140.82	132.751	4.96527	1.68e-71	2.29e-68	-	3B	64508601	64509210	+	351	protein_coding	NA	-
TraesCS4D02G322700	216.378	216.389	197.181	1696.94	1550.7	1402.87	209.983	1550.17	-2.8835	6.22e-71	8.36e-68	-	4D	484657637	484661134	-	2136	protein_coding	Catalase	Catalase
TraesCS6D02G152700	360.308	365.03	331.095	10705	6216.42	5101.68	352.144	7341.02	-4.38158	1.66e-69	2.2e-66	-	6D	126870600	126872029	+	1178	protein_coding	NA	-
TraesCS2B02G151800	113.985	103.139	89.6277	1056.88	918.357	915.566	102.25	963.6	-3.23445	6.11e-69	7.97e-66	-	2B	118603315	118608503	-	2270	protein_coding	Epimerase	Epimerase
TraesCS4A02G245100	9710.92	11027.8	6504.86	505.907	688.768	431.075	9081.18	541.917	4.06685	7.42e-69	9.53e-66	-	4A	555440210	555441305	+	789	protein_coding	NA	-
TraesCS1B02G135800	1584.19	1426.75	900.494	4.09642	2.91851	4.6856	1303.81	3.90017	8.38307	1.06e-68	1.34e-65	-	1B	173121735	173122646	-	719	protein_coding	NA	-
TraesCS4A02G485400	1810.23	2035.47	2333.48	12857.6	12272.3	11778.7	2059.73	12302.9	-2.57862	2.14e-68	2.67e-65	-	4A	739064735	739068557	+	2547	protein_coding	NA	-
TraesCS4D02G068900	12.5576	8.08932	11.5989	486.449	472.798	514.479	10.7486	491.242	-5.51257	3.67e-68	4.51e-65	-	4D	44431202	44437454	+	1819	protein_coding	MatE	MatE
TraesCS3B02G343800	72.4479	96.0606	76.9743	856.151	774.377	864.962	81.8276	831.83	-3.34613	6.46e-68	7.84e-65	-	3B	552925903	552931763	+	3807	protein_coding	NA	-
TraesCS2D02G131900	148.76	160.775	141.295	1202.3	1063.31	1081.44	150.277	1115.68	-2.89181	8.63e-68	1.03e-64	-	2D	76858777	76863843	-	2293	protein_coding	Epimerase	Epimerase
TraesCS2B02G118000	79.2097	79.882	68.5388	777.295	752.002	689.72	75.8768	739.672	-3.28377	1.75e-67	2.07e-64	-	2B	81759951	81763276	-	1744	protein_coding	zf-Dof	zf-Dof
TraesCS5D02G238300	405.708	345.818	376.436	11606.2	6666.84	5419.37	375.988	7897.46	-4.39249	2.02e-67	2.36e-64	-	5D	346636682	346638071	+	1143	protein_coding	NA	-
TraesCS5A02G363200	4.82986	15.1675	4.21777	1544.35	934.895	792.804	8.0717	1090.68	-7.07747	2.57e-67	2.95e-64	-	5A	563839404	563843716	+	1842	protein_coding	NAD_binding_4	NAD_binding_4
TraesCS7D02G008800	475.258	473.225	576.78	3201.35	3987.65	3997.75	508.421	3728.92	-2.87513	3.53e-67	4e-64	-	7D	4267640	4270860	-	2499	protein_coding	NA	-
TraesCS6B02G266800	42.5028	45.5024	53.7766	654.403	612.886	558.524	47.2606	608.604	-3.68905	1.45e-66	1.62e-63	-	6B	479840417	479845101	+	2680	protein_coding	Myb_DNA-binding	Myb_DNA-binding
TraesCS1D02G079100	30.9111	39.4354	16.8711	770.126	623.588	646.613	29.0725	680.109	-4.54278	3.11e-66	3.43e-63	-	1D	61484733	61487412	+	1546	protein_coding	NA	-
TraesCS5A02G081900	26.0812	19.2121	29.5244	922.718	604.131	612.877	24.9393	713.242	-4.83896	3.85e-66	4.2e-63	-	5A	106144470	106145561	-	976	protein_coding	NA	-
TraesCS6A02G188100	145.862	157.742	124.424	1978.57	1402.83	1400.06	142.676	1593.82	-3.48083	2.52e-65	2.72e-62	-	6A	228514126	228537608	-	2051	protein_coding	NA	-
TraesCS7A02G381100	99.4951	63.7034	56.9399	2083.03	1457.31	1231.38	73.3795	1590.57	-4.43482	8.59e-65	9.15e-62	-	7A	556159299	556161155	+	1756	protein_coding	NA	-
TraesCS1D02G029500	235.697	204.255	215.106	1506.46	1435.91	1312.91	218.353	1418.42	-2.69897	1.24e-64	1.3e-61	-	1D	11616634	11624592	+	3326	protein_coding	NA	-
TraesCS4D02G135000	1519.47	1812.01	1286.42	24142.2	17033.4	14691.2	1539.3	18622.3	-3.5966	1.25e-64	1.3e-61	-	4D	121816160	121818704	+	1809	protein_coding	AAA	AAA
TraesCS1D02G422700	323.601	378.176	254.121	2482.43	2499.21	2462.75	318.632	2481.46	-2.96062	2.33e-64	2.39e-61	-	1D	478120975	478126059	-	3679	protein_coding	NA	-
TraesCS2A02G134000	127.508	112.239	199.29	4144.55	2568.29	2485.24	146.346	3066.03	-4.39019	2.71e-64	2.75e-61	-	2A	80586966	80592975	+	4977	protein_coding	NA	-
TraesCS4A02G122200	114.951	74.8262	118.098	1127.54	1020.5	1101.12	102.625	1083.05	-3.39976	1.61e-63	1.62e-60	-	4A	151293054	151297778	-	2285	protein_coding	NA	-
TraesCS7D02G051100	56.0264	77.8597	61.1577	656.451	698.496	742.199	65.0146	699.049	-3.42749	1.87e-63	1.86e-60	-	7D	26563400	26566631	-	3054	protein_coding	UDPGT	UDPGT
TraesCS4A02G192900	215.412	303.349	164.493	3056.95	2757.02	2569.58	227.751	2794.52	-3.61646	4.13e-63	4.06e-60	-	4A	473939779	473942345	+	2357	protein_coding	NA	-
TraesCS1B02G432700	851.987	855.445	753.927	22968.6	12468.8	10783.4	820.453	15407	-4.23093	7.94e-63	7.7e-60	-	1B	657271989	657273125	+	1137	protein_coding	NA	-
TraesCS4D02G104200	17.3875	14.1563	7.3811	421.931	479.608	453.566	12.975	451.702	-5.1099	2.27e-62	2.18e-59	-	4D	82730421	82731619	-	1109	protein_coding	DnaJ	DnaJ
TraesCS3A02G363400	120.746	130.44	168.711	1127.54	1231.61	1374.76	139.966	1244.63	-3.15451	2.47e-62	2.35e-59	-	3A	611944642	611948641	+	1612	protein_coding	Aldo_ket_red	Aldo_ket_red
TraesCS7B02G283000	44.4347	31.3461	23.1977	1177.72	795.779	700.029	32.9929	891.176	-4.74954	2.97e-62	2.79e-59	-	7B	517310434	517312145	+	1531	protein_coding	NA	-
TraesCS4B02G182100	69.55	73.815	100.172	1133.68	853.177	909.007	81.179	965.289	-3.57411	3.17e-62	2.94e-59	-	4B	399268398	399273853	-	2427	protein_coding	NA	-
TraesCS2D02G396700	85.9715	124.373	87.5188	1035.37	1150.86	1445.98	99.2878	1210.74	-3.60845	4.04e-62	3.71e-59	-	2D	507828166	507835364	-	2896	protein_coding	MFS_1	MFS_1
TraesCS4B02G070300	15150.3	16367.7	10759.5	1540.25	1740.4	1332.58	14092.5	1537.75	3.19611	4.89e-62	4.45e-59	-	4B	64611168	64612597	-	971	protein_coding	NA	-
TraesCS5B02G353200	504.237	565.241	499.806	13649.3	7174.66	6834.42	523.095	9219.45	-4.13949	8.76e-62	7.89e-59	-	5B	532876586	532877808	+	1223	protein_coding	NA	-
TraesCS6D02G176700	28.9792	25.2791	32.6877	476.208	432.912	450.755	28.982	453.292	-3.96864	2.43e-61	2.16e-58	-	6D	174373086	174400150	+	1723	protein_coding	NA	-
TraesCS5D02G100200	29.9451	31.3461	33.7422	571.45	512.684	439.509	31.6778	507.881	-4.00396	3.05e-61	2.69e-58	-	5D	112697558	112700039	-	1152	protein_coding	NA	-
TraesCS2A02G342600	175.807	139.541	181.364	6983.37	3422.44	2954.74	165.571	4453.51	-4.74941	9.59e-61	8.37e-58	-	2A	579615762	579617095	-	1212	protein_coding	NA	-
TraesCS2A02G393900	100.461	119.317	86.4643	819.283	885.28	838.723	102.081	847.762	-3.05306	4.09e-60	3.54e-57	-	2A	643762422	643764576	-	2067	protein_coding	NA	-
TraesCS4A02G078300	3.86389	5.05582	5.27221	660.547	619.696	543.53	4.73064	607.924	-7.01118	6.68e-60	5.72e-57	-	4A	78180576	78182459	-	1255	protein_coding	NA	-
TraesCS1D02G428200	584.413	591.531	593.651	14296.5	7929.58	6848.47	589.865	9691.52	-4.03824	1.01e-59	8.58e-57	-	1D	480517074	480517988	+	807	protein_coding	NA	-
TraesCS6B02G409800	63.7541	60.6699	56.9399	630.848	574.946	546.341	60.4546	584.045	-3.27083	2.49e-59	2.09e-56	-	6B	684220072	684221496	+	1425	protein_coding	NA	-
TraesCS4B02G020300	23265.4	26612.8	21350.4	4918.77	4851.53	5023.9	23742.9	4931.4	2.26742	2.59e-59	2.16e-56	-	4B	14388436	14389403	+	866	protein_coding	RRM_1	RRM_1
TraesCS5B02G317700	130.406	133.474	131.805	981.092	847.34	868.71	131.895	899.047	-2.7689	7.77e-59	6.4e-56	-	5B	501954375	501958483	+	1217	protein_coding	NA	-
TraesCS6B02G122800	2.89792	5.05582	2.10889	2134.23	1156.7	949.303	3.35421	1413.41	-8.71516	1.03e-58	8.43e-56	-	6B	117837068	117841225	+	1550	protein_coding	NA	-
TraesCS4A02G203400	24.1493	30.3349	26.3611	572.474	514.63	410.459	26.9484	499.188	-4.21192	1.1e-58	8.86e-56	-	4A	494009793	494010921	-	1042	protein_coding	DnaJ	DnaJ
TraesCS2A02G399200	73.4139	79.882	72.7566	631.872	614.832	716.897	75.3508	654.534	-3.1189	1.11e-58	8.9e-56	-	2A	652332902	652338994	-	2960	protein_coding	MFS_1	MFS_1
TraesCS3A02G321700	54.0944	76.8485	67.4844	652.354	607.049	674.727	66.1424	644.71	-3.28685	4.2e-58	3.33e-55	-	3A	565351615	565357417	+	3867	protein_coding	NA	-
TraesCS6B02G056900	82.1076	84.9378	68.5388	625.728	716.98	673.789	78.5281	672.166	-3.09625	1e-57	7.88e-55	-	6B	37311954	37313822	-	1869	protein_coding	NA	-
TraesCS1D02G436500	6.7618	8.08932	5.27221	399.401	502.956	493.862	6.70778	465.406	-6.11312	1.06e-57	8.25e-55	-	1D	484265187	484267351	-	1772	protein_coding	Sigma70_r3	Sigma70_r3
TraesCS6D02G199200	153.59	247.735	144.459	2045.14	1989.45	1797.4	181.928	1943.99	-3.41741	3.57e-57	2.76e-54	-	6D	277099701	277101029	-	1215	protein_coding	zf-B_box	zf-B_box
TraesCS6A02G369800	2.89792	13.1451	8.43554	407.593	448.477	450.755	8.15953	435.608	-5.75066	6.64e-57	5.09e-54	-	6A	595023638	595029652	-	1455	protein_coding	ADH_N	ADH_N
TraesCS1B02G095000	29.9451	44.4912	43.2322	479.281	546.734	485.428	39.2228	503.814	-3.68686	1.21e-56	9.18e-54	-	1B	98166738	98169600	+	1530	protein_coding	NA	-
TraesCS3D02G022000	16.4215	25.2791	20.0344	455.726	395.944	379.534	20.5784	410.401	-4.32003	1.59e-56	1.2e-53	-	3D	7171959	7173620	+	1284	protein_coding	NA	-
TraesCS2D02G136200	104.325	140.552	178.201	2563.33	1812.39	1588.42	141.026	1988.05	-3.81893	2.05e-56	1.53e-53	-	2D	79981849	79987425	+	4482	protein_coding	NA	-
TraesCS2D02G236100	66.6521	88.9825	91.7365	918.621	730.6	745.948	82.457	798.39	-3.27731	4.92e-56	3.64e-53	-	2D	229637742	229639532	+	1155	protein_coding	NA	-
TraesCS2B02G340300	241.493	226.501	344.803	9680.86	4930.33	4255.46	270.932	6288.88	-4.53723	5.14e-56	3.77e-53	-	2B	485870402	485871783	-	1267	protein_coding	NA	-
TraesCS5D02G228400	5.79583	11.1228	11.5989	402.473	357.031	408.584	9.50584	389.363	-5.36649	5.41e-56	3.94e-53	-	5D	335866258	335869484	+	1445	protein_coding	DUF6	DUF6
TraesCS7D02G407700	113.019	144.597	99.1176	998.502	967.971	892.138	118.911	952.87	-3.00164	1.64e-55	1.18e-52	-	7D	525376248	525380313	+	2425	protein_coding	NmrA	NmrA
TraesCS2B02G175300	357.41	338.74	286.808	1698.99	1750.13	1782.4	327.653	1743.84	-2.41131	4.7e-55	3.37e-52	-	2B	150595802	150599857	+	1394	protein_coding	HATPase_c	HATPase_c
TraesCS2D02G065300	42.5028	36.4019	30.5788	2020.56	1072.06	781.558	36.4945	1291.39	-5.14279	6.97e-55	4.95e-52	-	2D	27883022	27884222	-	918	protein_coding	NA	-
TraesCS1D02G450100	19.3194	25.2791	16.8711	407.593	435.83	353.294	20.4899	398.906	-4.28142	7.94e-55	5.59e-52	-	1D	492533816	492538033	-	2083	protein_coding	p450	p450
TraesCS5D02G464800	138.134	121.34	183.473	6114.93	2856.25	2577.08	147.649	3849.42	-4.70494	1.07e-54	7.48e-52	-	5D	507774784	507775940	-	1157	protein_coding	NA	-
TraesCS4B02G325800	348.716	386.265	230.923	3324.24	2993.42	2624.87	321.968	2980.84	-3.20993	1.43e-54	9.92e-52	-	4B	616987050	616991167	-	2066	protein_coding	Catalase	Catalase
TraesCS3A02G418400	43.4687	71.7927	37.9599	894.043	768.54	655.047	51.0738	772.543	-3.91803	2.88e-54	1.98e-51	-	3A	660236851	660238029	+	902	protein_coding	NA	-
TraesCS1A02G332200	16.4215	21.2345	15.8166	364.581	372.596	338.3	17.8242	358.492	-4.32955	3.38e-54	2.31e-51	-	1A	520789098	520792010	+	1613	protein_coding	NA	-
TraesCS2D02G320900	167.113	150.664	244.631	6931.14	3407.84	3091.56	187.469	4476.85	-4.57839	4.92e-54	3.33e-51	-	2D	412280560	412281895	-	1218	protein_coding	NA	-
TraesCS2D02G155200	233.765	270.992	205.616	1428.63	1361	1356.95	236.791	1382.19	-2.54474	1.14e-53	7.64e-51	-	2D	98903854	98907629	+	1401	protein_coding	HATPase_c	HATPase_c
TraesCS6D02G247400	123.644	123.362	132.86	2545.92	1572.1	1300.72	126.622	1806.25	-3.83444	1.45e-53	9.68e-51	-	6D	350927979	350930332	-	1694	protein_coding	NA	-
TraesCS5B02G463000	57.9583	66.7369	66.4299	2481.4	1269.55	1037.39	63.7084	1596.12	-4.64734	1.86e-53	1.23e-50	-	5B	638352711	638353511	-	801	protein_coding	NA	-
TraesCS3D02G531900	445.313	456.035	382.763	32.7713	36.9678	25.3022	428.037	31.6804	3.75872	4.61e-53	3.03e-50	-	3D	607922801	607923646	+	846	protein_coding	Myb_DNA-binding	Myb_DNA-binding
TraesCS6A02G272700	20.2854	25.2791	11.5989	438.317	361.895	413.27	19.0545	404.494	-4.40203	5.11e-53	3.33e-50	-	6A	499284944	499286975	-	1528	protein_coding	NA	-
TraesCS1D02G428800	231.833	176.954	189.8	1153.14	1265.66	1241.68	199.529	1220.16	-2.61149	8.84e-53	5.72e-50	-	1D	480882041	480885573	+	2077	protein_coding	NA	-
TraesCS6D02G154600	173.875	191.11	115.989	1322.12	1361.97	1580.92	160.325	1421.67	-3.1472	9.03e-53	5.8e-50	-	6D	129780864	129784493	+	3137	protein_coding	Lipoxygenase	Lipoxygenase
TraesCS1A02G299200	62.7882	71.7927	66.4299	542.775	557.435	671.915	67.0036	590.708	-3.14093	2.14e-52	1.36e-49	-	1A	494024032	494026393	+	2143	protein_coding	NA	-
TraesCS2A02G204800	576.685	566.252	491.37	10402.8	6252.41	5005.16	544.769	7220.14	-3.72812	3.4e-52	2.15e-49	-	2A	182283177	182284452	-	1177	protein_coding	NA	-
TraesCS2D02G197300	51.1965	49.5471	43.2322	1109.1	684.876	623.185	47.9919	805.722	-4.06784	4.01e-52	2.52e-49	-	2D	144441715	144445480	+	1936	protein_coding	Aldedh	Aldedh
TraesCS2A02G130600	804.655	740.172	741.273	4395.45	4000.3	3371.76	762.033	3922.5	-2.36364	7.55e-52	4.71e-49	-	2A	78328734	78346097	-	5805	protein_coding	GATase_2	GATase_2
TraesCS1D02G149700	21.2514	15.1675	20.0344	1242.24	682.931	494.799	18.8178	806.656	-5.42072	8.88e-52	5.5e-49	-	1D	206099675	206101382	+	1163	protein_coding	Ribonuclease_T2	Ribonuclease_T2
TraesCS4D02G166000	503.271	555.129	405.961	2759.96	2686.97	2554.59	488.12	2667.17	-2.44954	3.95e-51	2.43e-48	-	4D	279291000	279298186	-	2340	protein_coding	NA	-
TraesCS6B02G246500	88.8694	114.262	62.2121	890.971	841.503	857.465	88.4477	863.313	-3.28518	4.1e-51	2.5e-48	-	6B	439021199	439022376	-	1069	protein_coding	zf-B_box	zf-B_box
TraesCS2A02G366100	11.5917	16.1786	13.7078	317.472	322.009	318.621	13.826	319.367	-4.53225	6.16e-51	3.74e-48	-	2A	610710308	610712939	+	2553	protein_coding	NA	-
TraesCS5D02G357600	866.477	972.74	961.652	23484.8	11209	10706.6	933.623	15133.5	-4.01878	6.25e-51	3.76e-48	-	5D	438359980	438360777	+	798	protein_coding	NA	-
TraesCS7A02G553800	33.809	53.5917	47.4499	583.739	510.739	467.623	44.9502	520.7	-3.53668	6.76e-51	4.04e-48	-	7A	726481954	726485450	-	2213	protein_coding	Myb_DNA-binding	Myb_DNA-binding
TraesCS6A02G258600	56.9923	77.8597	68.5388	623.679	553.543	541.655	67.7969	572.959	-3.0804	3.57e-50	2.12e-47	-	6A	480694276	480698730	-	2396	protein_coding	Myb_DNA-binding	Myb_DNA-binding
TraesCS5D02G323400	135.236	143.585	120.207	887.898	818.155	764.69	133.009	823.581	-2.6295	3.81e-50	2.25e-47	-	5D	415613354	415617623	+	1232	protein_coding	NA	-
TraesCS6B02G193400	148.76	179.987	149.731	1002.6	876.525	992.41	159.493	957.178	-2.58532	6.12e-50	3.59e-47	-	6B	228239278	228243099	+	3284	protein_coding	Lipoxygenase	Lipoxygenase
TraesCS4B02G122300	244.391	317.506	173.983	2503.93	2164.56	2075.72	245.293	2248.07	-3.19537	9.59e-50	5.58e-47	-	4B	145374647	145377264	-	2410	protein_coding	NA	-
TraesCS5D02G372300	2.89792	6.06699	5.27221	955.489	561.326	446.069	4.74571	654.295	-7.11531	1.14e-49	6.61e-47	-	5D	446275227	446279682	+	1834	protein_coding	NAD_binding_4	NAD_binding_4
TraesCS7A02G278400	36.7069	28.3126	29.5244	496.69	391.08	384.219	31.5146	423.997	-3.74695	1.17e-49	6.75e-47	-	7A	293304012	293305606	+	1493	protein_coding	Metallophos	Metallophos
TraesCS5A02G454300	41.5368	44.4912	79.0832	2831.65	1261.77	1220.13	55.0371	1771.18	-5.01088	1.21e-49	6.9e-47	-	5A	635410444	635411662	-	1219	protein_coding	NA	-
TraesCS6D02G207100	902.218	883.758	718.076	86.0247	123.55	94.6491	834.684	101.408	3.04055	1.78e-49	1.01e-46	-	6D	292717467	292720508	+	2517	protein_coding	CCT	CCT
TraesCS5A02G459200	262.744	306.383	217.215	1483.93	1525.41	1596.85	262.114	1535.4	-2.5498	1.83e-49	1.03e-46	-	5A	639306150	639307856	-	1051	protein_coding	NA	-
TraesCS6A02G227900	641.405	599.621	552.528	54.2775	77.8268	76.8439	597.851	69.6494	3.0991	2.39e-49	1.34e-46	-	6A	429395155	429398129	-	2447	protein_coding	CCT	CCT
TraesCS7B02G192500	799.825	717.927	753.927	13256	7613.41	6461.44	757.226	9110.29	-3.58862	2.98e-49	1.66e-46	-	7B	330514921	330516392	+	1177	protein_coding	NA	-
TraesCS2D02G200700	611.46	702.759	630.557	13405.5	7509.32	6032.24	648.259	8982.36	-3.79243	4.34e-49	2.4e-46	-	2D	152627177	152628859	-	1293	protein_coding	NA	-
TraesCS2D02G132200	1215.19	1310.47	895.222	6592.16	6431.42	6481.12	1140.29	6501.57	-2.51114	6.02e-49	3.31e-46	-	2D	77129388	77132774	+	1516	protein_coding	NA	-
TraesCS4A02G162200	441.449	504.571	354.293	2516.22	2495.32	2312.81	433.438	2441.45	-2.49337	1e-48	5.47e-46	-	4A	353870618	353877943	-	2136	protein_coding	NA	-
TraesCS3B02G279700	1447.03	1633.03	1392.92	6593.18	6833.2	5841.07	1490.99	6422.48	-2.1068	1.25e-48	6.79e-46	-	3B	449281288	449288212	-	4266	protein_coding	NA	-
TraesCS7A02G218600	690.67	714.893	633.72	110.603	85.6095	104.957	679.761	100.39	2.76009	1.71e-48	9.24e-46	-	7A	185642724	185648145	-	2349	protein_coding	NA	-
TraesCS1A02G415200	426.96	476.259	292.081	2818.33	2889.32	2702.65	398.433	2803.44	-2.81414	1.8e-48	9.66e-46	-	1A	574336004	574341165	-	3716	protein_coding	NA	-
TraesCS5B02G115300	128.474	131.451	138.132	2348.27	1486.49	1177.02	132.686	1670.6	-3.6543	1.83e-48	9.75e-46	-	5B	192348593	192350382	-	1684	protein_coding	NA	-
TraesCS3B02G189800	114.951	99.0941	60.1033	951.393	896.954	864.962	91.3827	904.436	-3.30364	1.98e-48	1.05e-45	-	3B	201888040	201889260	+	1221	protein_coding	NA	-
TraesCS7D02G540700	19.3194	42.4689	31.6333	493.618	445.559	432.95	31.1405	457.375	-3.88061	2.25e-48	1.19e-45	-	7D	630527242	630530005	-	1452	protein_coding	Myb_DNA-binding	Myb_DNA-binding
TraesCS3A02G081300	2118.38	2998.1	1795.72	143.375	59.343	49.6674	2304.07	84.1283	4.77896	3.29e-48	1.72e-45	-	3A	52555769	52556372	-	456	protein_coding	NA	-
TraesCS6A02G389300	133.304	107.183	93.8454	758.861	766.594	744.073	111.444	756.51	-2.76074	5.09e-48	2.64e-45	-	6A	604883222	604887720	+	2692	protein_coding	ABC1	ABC1
TraesCS5D02G159100	4354.6	5096.27	3683.17	649.282	749.083	828.414	4378.01	742.26	2.56001	5.33e-48	2.75e-45	-	5D	247610358	247613753	+	2156	protein_coding	NA	-
TraesCS3A02G052700	765.05	875.669	661.136	9236.39	6265.06	5281.61	767.285	6927.69	-3.17438	1.19e-47	6.12e-45	-	3A	28476216	28477243	+	929	protein_coding	NA	-
TraesCS6D02G252700	48.2986	47.5247	20.0344	643.137	535.06	589.449	38.6192	589.215	-3.92523	1.38e-47	7.03e-45	-	6D	356769456	356771502	-	1528	protein_coding	NA	-
TraesCS3B02G395200	19.3194	19.2121	20.0344	304.159	305.47	299.878	19.522	303.169	-3.95742	2.49e-47	1.26e-44	-	3B	622759850	622764996	+	2066	protein_coding	NA	-
TraesCS2A02G066800	154.556	134.485	127.588	3975.57	2130.51	1575.3	138.876	2560.46	-4.20394	4.96e-47	2.5e-44	-	2A	30047902	30049124	-	762	protein_coding	NA	-
TraesCS7D02G227300	347.75	416.6	462.9	9347	5059.72	4076.47	409.083	6161.06	-3.91292	5.9e-47	2.96e-44	-	7D	187197115	187198532	+	1182	protein_coding	NA	-
TraesCS2A02G344600	591.175	556.141	554.637	8422.23	5119.06	4240.47	567.317	5927.25	-3.38501	7.7e-47	3.84e-44	-	2A	581941117	581942597	+	1206	protein_coding	NA	-
TraesCS7A02G245800	241.493	227.512	230.923	1069.16	1158.65	1041.14	233.309	1089.65	-2.22331	9.25e-47	4.59e-44	-	7A	224036060	224037993	+	1152	protein_coding	HLH	HLH
TraesCS2A02G066700	57.9583	42.4689	33.7422	2384.11	1210.21	806.86	44.7231	1467.06	-5.03297	9.99e-47	4.93e-44	-	2A	30020633	30021500	-	762	protein_coding	NA	-
TraesCS3A02G362800	26.0812	25.2791	33.7422	371.75	365.786	320.495	28.3675	352.677	-3.63893	1.36e-46	6.7e-44	-	3A	611165599	611170760	+	2387	protein_coding	NA	-
TraesCS4D02G021400	1661.47	1293.28	1597.48	269.339	214.024	272.702	1517.41	252.022	2.59006	1.49e-46	7.28e-44	-	4D	9211907	9218783	+	2417	protein_coding	NA	-
TraesCS7A02G227100	500.373	456.035	601.033	11066.5	5945	4984.54	519.147	7332	-3.82009	1.88e-46	9.07e-44	-	7A	197300200	197301901	-	1194	protein_coding	NA	-
TraesCS5B02G256400	164.215	215.378	196.126	4238.77	2254.06	1970.76	191.907	2821.2	-3.87805	1.88e-46	9.07e-44	-	5B	439227576	439228007	+	432	protein_coding	NA	-
TraesCS1B02G317500	1.93194	5.05582	3.16333	946.272	691.686	432.012	3.3837	689.99	-7.67841	2.06e-46	9.89e-44	-	1B	542578994	542580037	-	708	protein_coding	NA	-
TraesCS7B02G019600	397.98	521.761	473.445	46.0847	32.1036	23.428	464.395	33.8721	3.78353	3.52e-46	1.68e-43	-	7B	16833162	16835197	+	1484	protein_coding	Rhodanese	Rhodanese
TraesCS2A02G129600	96.5972	111.228	91.7365	800.849	676.121	625.059	99.8539	700.676	-2.81024	3.58e-46	1.7e-43	-	2A	77528094	77533300	-	2297	protein_coding	Epimerase	Epimerase
TraesCS5B02G462800	5.79583	3.03349	10.5444	1118.32	509.766	434.824	6.45792	687.637	-6.7439	4.58e-46	2.16e-43	-	5B	638335852	638337094	-	1243	protein_coding	NA	-
TraesCS2D02G065100	113.985	101.116	85.4099	2826.53	1566.27	1148.91	100.17	1847.23	-4.20376	5.15e-46	2.42e-43	-	2D	27853295	27854235	-	828	protein_coding	NA	-
TraesCS3A02G132700	72.4479	86.9602	85.4099	983.14	626.506	717.834	81.606	775.827	-3.24964	1.19e-45	5.58e-43	-	3A	109867886	109869204	+	1185	protein_coding	NA	-
TraesCS5D02G265500	263.71	265.936	280.482	4457.93	2537.16	2221.91	270.043	3072.33	-3.50806	1.26e-45	5.85e-43	-	5D	369870042	369870804	+	763	protein_coding	NA	-
TraesCS4A02G063600	3.86389	1.01116	0	1298.56	1145.03	1126.42	1.62502	1190	-9.46807	1.44e-45	6.65e-43	-	4A	60344451	60345114	+	579	protein_coding	NA	-
TraesCS2A02G187200	704.194	763.429	712.803	13200.7	7332.26	6012.56	726.809	8848.51	-3.60575	1.79e-45	8.21e-43	-	2A	148869610	148871166	+	1143	protein_coding	NA	-
TraesCS1B02G452100	116.883	106.172	107.553	757.837	640.126	636.305	110.203	678.089	-2.62046	2.64e-45	1.21e-42	-	1B	669150552	669154353	+	2068	protein_coding	NA	-
TraesCS5A02G029700	75.3458	76.8485	57.9944	507.956	502.956	517.29	70.0629	509.401	-2.86004	2.71e-45	1.23e-42	-	5A	25838061	25840571	-	1186	protein_coding	adh_short	adh_short
TraesCS5A02G350600	1329.18	1415.63	1266.39	24466.9	12610.9	11550.9	1337.06	16209.6	-3.59967	3.25e-45	1.47e-42	-	5A	553420891	553421688	+	798	protein_coding	NA	-
TraesCS2B02G483100	501.339	392.332	576.78	0	6.80985	2.81136	490.151	3.20707	7.23626	3.75e-45	1.69e-42	-	2B	680521970	680522596	+	627	protein_coding	NA	-
TraesCS7A02G238400	21.2514	18.201	36.9055	1452.18	656.664	602.568	25.4526	903.804	-5.15421	4.24e-45	1.9e-42	-	7A	211412376	211413176	+	801	protein_coding	NA	-
TraesCS7B02G247500	106.257	128.418	85.4099	843.862	823.992	694.406	106.695	787.42	-2.88236	4.36e-45	1.94e-42	-	7B	457633813	457636085	+	932	protein_coding	NA	-
TraesCS3D02G354300	5.79583	2.02233	1.05444	564.281	455.287	472.309	2.95753	497.292	-7.36221	6.73e-45	2.99e-42	-	3D	465021572	465022939	-	831	protein_coding	NA	-
TraesCS1A02G426700	5.79583	9.10048	0	324.641	352.166	382.345	4.96544	353.051	-6.13219	7.67e-45	3.38e-42	-	1A	581437944	581440095	-	1727	protein_coding	Sigma70_r3	Sigma70_r3
TraesCS2A02G066900	34.775	27.3014	13.7078	1161.33	780.214	476.994	25.2614	806.181	-4.9895	1.1e-44	4.83e-42	-	2A	30071558	30072776	-	930	protein_coding	NA	-
TraesCS4D02G235500	9.65972	9.10048	3.16333	284.701	295.742	287.696	7.30784	289.38	-5.29261	1.43e-44	6.26e-42	-	4D	396671387	396673277	-	1262	protein_coding	NA	-
TraesCS5B02G303700	135.236	145.608	127.588	720.969	690.713	725.331	136.144	712.338	-2.38708	1.54e-44	6.67e-42	-	5B	488014387	488016831	+	1606	protein_coding	ADH_zinc_N	ADH_zinc_N
TraesCS4B02G391800	339.056	323.573	269.937	14.3375	17.511	23.428	310.855	18.4255	4.07053	2.02e-44	8.72e-42	-	4B	667415546	667417891	-	1392	protein_coding	NA	-
TraesCS5D02G389300	34.775	41.4577	37.9599	377.894	528.25	389.842	38.0642	431.995	-3.50545	2.84e-44	1.22e-41	-	5D	458679971	458681063	+	900	protein_coding	NA	-
TraesCS6D02G239800	64.7201	33.3684	33.7422	573.498	537.005	506.045	43.9436	538.849	-3.61021	5.65e-44	2.42e-41	-	6D	340946053	340950375	-	1423	protein_coding	Myb_DNA-binding	Myb_DNA-binding
TraesCS2D02G065200	168.079	138.53	107.553	4383.17	2408.74	1598.73	138.054	2796.88	-4.33948	6.47e-44	2.76e-41	-	2D	27859563	27860987	-	964	protein_coding	NA	-
TraesCS6B02G294700	191.262	204.255	139.186	3032.37	1938.86	1515.32	178.235	2162.19	-3.59981	6.66e-44	2.82e-41	-	6B	528913293	528915644	+	1681	protein_coding	NA	-
TraesCS2B02G079200	142.964	107.183	140.241	3891.6	1996.26	1477.84	130.129	2455.23	-4.23764	8.02e-44	3.38e-41	-	2B	44285559	44286975	-	960	protein_coding	NA	-
TraesCS3D02G243200	22.2174	25.2791	26.3611	316.448	370.65	288.633	24.6192	325.244	-3.72562	8.36e-44	3.51e-41	-	3D	338489574	338490937	+	801	protein_coding	NA	-
TraesCS1D02G411300	1395.83	1563.26	1463.57	27842.3	14027.3	12675.5	1474.22	18181.7	-3.62446	1.11e-43	4.64e-41	-	1D	472560802	472562069	+	1268	protein_coding	NA	-
TraesCS4B02G153700	451.109	634	461.846	2725.14	2741.45	2669.86	515.652	2712.15	-2.39501	1.12e-43	4.67e-41	-	4B	266078944	266086376	+	2709	protein_coding	NA	-
TraesCSU02G034700	310.077	345.818	292.081	18.4339	29.1851	19.6795	315.992	22.4328	3.81505	1.32e-43	5.45e-41	-	Un	30107854	30110146	+	1338	protein_coding	NA	-
TraesCS5B02G468800	336.158	367.053	215.106	2228.45	2058.52	2138.51	306.106	2141.83	-2.80585	2.42e-43	9.96e-41	-	5B	642274909	642276760	+	1169	protein_coding	NA	-
TraesCS1B02G036500	89.8354	89.9936	85.4099	566.33	568.136	498.548	88.413	544.338	-2.62158	2.49e-43	1.02e-40	-	1B	17379054	17386839	+	3247	protein_coding	NA	-
TraesCS7A02G000400	106.257	69.7704	103.335	1628.33	1153.78	829.351	93.1209	1203.82	-3.69196	2.58e-43	1.05e-40	-	7A	289316	290626	+	682	protein_coding	NA	-
TraesCS4D02G298300	549.638	674.447	325.823	20.4821	4.86418	8.43408	516.636	11.2601	5.53378	2.94e-43	1.19e-40	-	4D	467616558	467617194	+	551	protein_coding	NA	-
TraesCS4B02G023800	1134.05	837.244	1048.12	156.688	110.903	96.5234	1006.47	121.372	3.05412	3.81e-43	1.54e-40	-	4B	17090710	17097482	+	3719	protein_coding	NA	-
TraesCS2B02G342200	555.434	587.487	570.454	7886.63	4681.28	3958.4	571.125	5508.77	-3.26981	4.08e-43	1.64e-40	-	2B	488191655	488193668	+	1737	protein_coding	NA	-
TraesCS5A02G503900	428.892	455.024	389.089	1742	2048.79	2218.16	424.335	2002.99	-2.23879	4.71e-43	1.89e-40	-	5A	669584344	669585225	-	753	protein_coding	NA	-
TraesCS5D02G528500	62.7882	73.815	56.9399	524.341	446.532	467.623	64.5144	479.499	-2.89288	5.36e-43	2.14e-40	-	5D	545216117	545226761	-	2577	protein_coding	NA	-
TraesCS7A02G147300	283.996	156.731	222.487	2242.79	1676.2	1765.53	221.071	1894.84	-3.0987	6.49e-43	2.58e-40	-	7A	100179727	100182321	-	1500	protein_coding	NA	-
TraesCS7B02G269900	776.641	803.876	593.651	101.386	74.9083	104.02	724.723	93.4383	2.95562	1.09e-42	4.3e-40	-	7B	495005027	495008826	-	1628	protein_coding	NA	-
TraesCS3D02G081300	2622.61	3131.58	1830.51	231.448	111.876	96.5234	2528.23	146.616	4.11008	1.2e-42	4.74e-40	-	3D	40786197	40787373	-	987	protein_coding	NA	-
TraesCS2A02G272400	239.561	207.289	186.636	1183.86	1146.97	992.41	211.162	1107.75	-2.39	1.81e-42	7.07e-40	-	2A	445752512	445770331	-	3429	protein_coding	Pkinase	Pkinase
TraesCS3A02G024300	129.44	106.172	105.444	789.584	706.279	628.808	113.686	708.224	-2.63756	1.99e-42	7.71e-40	-	3A	13090155	13091607	-	887	protein_coding	NA	-
TraesCS7A02G414600	110.121	156.731	75.9199	1088.62	1043.85	1017.71	114.257	1050.06	-3.19885	1.99e-42	7.71e-40	-	7A	605772913	605777061	+	2432	protein_coding	NmrA	NmrA
TraesCS2B02G220100	687.772	744.217	686.442	12002.5	6755.37	5350.96	706.144	8036.28	-3.50845	2.17e-42	8.39e-40	-	2B	210651572	210653486	-	919	protein_coding	NA	-
TraesCS6B02G161600	61.8222	61.681	65.3755	1126.51	633.316	622.248	62.9596	794.026	-3.65661	2.73e-42	1.05e-39	-	6B	166112159	166114033	+	1597	protein_coding	ADH_N	ADH_N
TraesCS3B02G035200	205.752	217.4	212.997	886.874	1018.56	971.794	212.05	959.076	-2.17754	4.04e-42	1.55e-39	-	3B	17187124	17190917	+	2135	protein_coding	NA	-
TraesCS5A02G414400	238.595	248.746	305.788	4908.53	2593.58	2307.19	264.377	3269.77	-3.6288	5.29e-42	2.01e-39	-	5A	602355958	602357166	-	1107	protein_coding	NA	-
TraesCS2B02G079500	140.066	79.882	86.4643	2929.96	1693.71	1192.95	102.137	1938.87	-4.24502	5.3e-42	2.01e-39	-	2B	44360475	44361961	-	973	protein_coding	NA	-
TraesCS6B02G181400	41.5368	39.4354	33.7422	402.473	381.352	320.495	38.2381	368.107	-3.26453	6.51e-42	2.46e-39	-	6B	203297105	203298364	+	1260	protein_coding	NA	-
TraesCS3B02G574300	124.61	154.708	123.37	1029.22	790.915	787.181	134.229	869.107	-2.69453	8.64e-42	3.25e-39	-	3B	804666436	804671713	+	2361	protein_coding	NA	-
TraesCS5A02G379800	8.69375	16.1786	8.43554	252.954	336.601	267.079	11.1026	285.545	-4.68489	1.27e-41	4.78e-39	-	5A	577707760	577709656	+	1489	protein_coding	NA	-
TraesCS7D02G014900	81.1416	86.9602	76.9743	515.124	468.907	505.108	81.692	496.38	-2.60272	1.33e-41	4.96e-39	-	7D	6478543	6482812	+	1444	protein_coding	Myb_DNA-binding	Myb_DNA-binding
TraesCS3A02G250200	1010.41	1393.38	1077.64	5810.77	5867.17	5105.43	1160.48	5594.46	-2.26931	1.9e-41	7.08e-39	-	3A	468582269	468588497	-	3700	protein_coding	NA	-
TraesCS4B02G010100	7.72778	7.07815	11.5989	726.09	358.976	310.187	8.8016	465.084	-5.72861	2.18e-41	8.05e-39	-	4B	6636541	6642101	-	1962	protein_coding	NAD_binding_4	NAD_binding_4
TraesCS1D02G147000	77.2778	75.8373	81.1921	461.871	463.07	491.988	78.1024	472.31	-2.59683	2.7e-41	9.94e-39	-	1D	203284247	203292828	+	2402	protein_coding	NA	-
TraesCS7A02G126700	64.7201	68.7592	62.2121	763.982	528.25	495.737	65.2305	595.989	-3.19093	4.3e-41	1.58e-38	-	7A	81586986	81588237	+	1164	protein_coding	NA	-
TraesCSU02G130400	158.419	169.876	148.676	1039.47	842.476	793.741	158.991	891.894	-2.48734	4.95e-41	1.81e-38	-	Un	110650638	110652693	-	1534	protein_coding	NA	-
TraesCS3D02G022100	16.4215	17.1898	32.6877	398.376	355.085	298.941	22.0997	350.801	-3.9964	5.33e-41	1.94e-38	-	3D	7177346	7178987	+	1278	protein_coding	NA	-
TraesCS2B02G099500	17.3875	20.2233	28.47	712.776	383.297	373.911	22.0269	489.995	-4.47962	6.34e-41	2.3e-38	-	2B	58843544	58846856	-	1762	protein_coding	NA	-
TraesCS2B02G078900	20.2854	9.10048	14.7622	891.995	509.766	331.741	14.716	577.834	-5.29087	6.51e-41	2.35e-38	-	2B	44190500	44192003	-	1049	protein_coding	NA	-
TraesCS2D02G484200	1.93194	6.06699	0	697.415	432.912	467.623	2.66631	532.65	-7.62969	6.61e-41	2.37e-38	-	2D	585473402	585477269	+	2248	protein_coding	OPT	OPT
TraesCS3B02G435100	198.024	187.065	132.86	979.044	1081.79	1226.69	172.65	1095.84	-2.6648	7.32e-41	2.62e-38	-	3B	673140147	673142157	-	1019	protein_coding	adh_short	adh_short
TraesCS7D02G292000	82.1076	63.7034	72.7566	484.401	449.45	495.737	72.8558	476.529	-2.70838	1.07e-40	3.8e-38	-	7D	353081676	353085158	-	2323	protein_coding	Sigma70_r2	Sigma70_r2
TraesCS5B02G462900	1.93194	6.06699	5.27221	846.934	377.46	365.477	4.42372	529.957	-6.91627	1.17e-40	4.14e-38	-	5B	638344429	638345229	-	615	protein_coding	NA	-
TraesCS2A02G353900	344.852	367.053	257.284	1966.28	1707.33	1610.91	323.063	1761.51	-2.44613	1.99e-40	7.05e-38	-	2A	594579959	594581671	+	1608	protein_coding	CCT	CCT
TraesCS7D02G000300	568.957	546.029	572.563	9504.71	5026.64	4254.53	562.516	6261.96	-3.47659	2.88e-40	1.02e-37	-	7D	337014	337852	+	839	protein_coding	NA	-
TraesCS2D02G438200	419.232	557.152	416.505	30.7231	55.4516	34.6734	464.296	40.2827	3.52548	3.18e-40	1.12e-37	-	2D	547774706	547775026	-	321	nontranslating_CDS	NA	-
TraesCS4A02G203800	188.365	235.601	159.221	1042.54	1080.82	1217.32	194.396	1113.56	-2.51767	3.34e-40	1.17e-37	-	4A	494552371	494558815	-	2686	protein_coding	NA	-
TraesCS2B02G329600	31.8771	39.4354	21.0889	397.352	354.112	320.495	30.8005	357.32	-3.53232	3.61e-40	1.26e-37	-	2B	474350847	474355676	+	2897	protein_coding	Ferric_reduct	Ferric_reduct
TraesCS2B02G269300	12.5576	11.1228	5.27221	304.159	227.644	266.142	9.65089	265.982	-4.77288	4.46e-40	1.54e-37	-	2B	364947818	364949733	-	1139	protein_coding	NA	-
TraesCS5A02G555100	264.676	248.746	223.542	11.2651	16.5382	12.1826	245.655	13.3286	4.20289	5.46e-40	1.88e-37	-	5A	706661277	706663356	+	985	protein_coding	NA	-
TraesCS6A02G093700	3.86389	2.02233	2.10889	1131.64	475.717	484.491	2.66503	697.281	-8.01934	6.84e-40	2.35e-37	-	6A	61211829	61215961	+	1624	protein_coding	NA	-
TraesCS5A02G546500	116.883	165.831	146.568	1002.6	872.634	777.81	143.094	884.347	-2.62842	7.17e-40	2.45e-37	-	5A	700619707	700621978	-	1682	protein_coding	NA	-
TraesCS5A02G256900	143.93	98.083	134.969	2768.15	1468.01	1209.82	125.66	1815.33	-3.85225	7.35e-40	2.51e-37	-	5A	472342167	472342601	+	435	protein_coding	NA	-
TraesCS2B02G608900	10.6257	8.08932	8.43554	282.653	241.263	219.286	9.05018	247.734	-4.77023	9.27e-40	3.15e-37	-	2B	789263450	789265949	-	1366	protein_coding	Mpv17_PMP22	Mpv17_PMP22
TraesCS1D02G386800	41.5368	61.681	54.831	526.39	419.292	413.27	52.683	452.984	-3.10583	1.03e-39	3.5e-37	-	1D	459816528	459817580	+	1053	protein_coding	adh_short	adh_short
TraesCS4D02G319400	403.776	351.885	395.416	5562.93	3187.98	2661.42	383.693	3804.11	-3.30941	1.28e-39	4.33e-37	-	4D	483136901	483139384	+	1956	protein_coding	NA	-
TraesCS2A02G206200	510.033	498.504	509.296	9842.66	5095.71	3997.75	505.944	6312.04	-3.641	1.41e-39	4.74e-37	-	2A	185125696	185127138	+	1353	protein_coding	NA	-
TraesCS3D02G149000	58.9243	43.4801	64.321	581.691	429.02	451.692	55.5751	487.468	-3.13311	1.67e-39	5.58e-37	-	3D	114074935	114076019	+	956	protein_coding	NA	-
TraesCS3A02G526600	341.954	305.372	281.536	22.5303	35.0221	26.2394	309.621	27.9306	3.46903	2.85e-39	9.49e-37	-	3A	740112688	740114193	-	1506	protein_coding	Myb_DNA-binding	Myb_DNA-binding
TraesCS4B02G010000	9.65972	5.05582	2.10889	686.15	427.075	268.016	5.60814	460.414	-6.33914	2.9e-39	9.62e-37	-	4B	6535970	6541370	-	1969	protein_coding	NAD_binding_4	NAD_binding_4
TraesCS2A02G190700	56.0264	66.7369	44.2866	943.2	615.805	503.234	55.6833	687.413	-3.62421	3.82e-39	1.27e-36	-	2A	157468378	157472460	-	2028	protein_coding	Aldedh	Aldedh
TraesCS2B02G059500	44.4347	36.4019	48.5044	362.533	366.759	326.118	43.1137	351.803	-3.02923	5.06e-39	1.67e-36	-	2B	28892980	28893678	-	699	protein_coding	NA	-
TraesCS2D02G150500	79.2097	136.507	70.6477	891.995	836.639	795.615	95.4549	841.416	-3.13949	6.12e-39	2.01e-36	-	2D	93046450	93048107	+	1367	protein_coding	NA	-
TraesCS5B02G152600	3341.3	3967.81	2143.68	335.906	423.183	432.012	3150.93	397.034	2.98817	6.32e-39	2.07e-36	-	5B	281836802	281840213	+	2174	protein_coding	NA	-
TraesCS6B02G288500	28.9792	44.4912	25.3066	333.858	351.194	334.552	32.9257	339.868	-3.3667	6.62e-39	2.16e-36	-	6B	519398331	519406681	-	1749	protein_coding	Myb_DNA-binding	Myb_DNA-binding
TraesCS6D02G100200	8.69375	7.07815	8.43554	209.941	239.318	253.022	8.06915	234.094	-4.85831	7.96e-39	2.59e-36	-	6D	63331028	63331876	-	849	protein_coding	NA	-
TraesCS2B02G233400	412.47	472.214	666.408	10162.2	5344.76	4587.2	517.031	6698.05	-3.69571	8.3e-39	2.69e-36	-	2B	231972646	231974543	+	1812	protein_coding	NA	-
TraesCS7B02G478200	27.0472	28.3126	28.47	353.316	303.525	263.331	27.9433	306.724	-3.45636	8.69e-39	2.8e-36	-	7B	733527123	733530917	+	2662	protein_coding	Myb_DNA-binding	Myb_DNA-binding
TraesCS2D02G393900	33.809	47.5247	36.9055	368.677	320.063	342.049	39.4131	343.596	-3.12468	1.06e-38	3.4e-36	-	2D	503582593	503584811	-	1613	protein_coding	NA	-
TraesCS6D02G286900	254.051	231.557	382.763	3203.4	2073.11	2155.38	289.457	2477.3	-3.09801	1.1e-38	3.51e-36	-	6D	395653618	395655896	-	1824	protein_coding	NA	-
TraesCS2D02G209900	531.285	470.192	618.958	9699.29	5045.13	4239.53	540.145	6327.98	-3.55039	1.18e-38	3.76e-36	-	2D	165539763	165541348	-	1496	protein_coding	NA	-
TraesCS3A02G190800	122.678	99.0941	126.533	649.282	598.294	608.191	116.102	618.589	-2.41366	1.35e-38	4.3e-36	-	3A	239957053	239960591	-	2304	protein_coding	MFS_1	MFS_1
TraesCS3D02G374200	178.705	194.144	225.651	3554.67	1813.37	1653.08	199.5	2340.37	-3.55258	1.46e-38	4.62e-36	-	3D	487411816	487415317	+	1307	protein_coding	NA	-
TraesCS1A02G371600	66.6521	79.882	78.0288	486.449	468.907	425.453	74.8543	460.27	-2.62133	1.71e-38	5.39e-36	-	1A	548557987	548564254	+	1968	protein_coding	SpoIIE	SpoIIE
TraesCS7A02G017600	68.584	93.0271	78.0288	562.233	481.554	488.24	79.88	510.675	-2.67717	2.44e-38	7.66e-36	-	7A	7593222	7597690	+	1410	protein_coding	Myb_DNA-binding	Myb_DNA-binding
TraesCS1B02G388200	9.65972	17.1898	21.0889	990.309	439.722	366.414	15.9795	598.815	-5.23386	2.47e-38	7.75e-36	-	1B	622218208	622219366	+	1159	protein_coding	NA	-
TraesCS1A02G403300	1432.54	2002.11	1500.47	23644.5	12989.3	11859.3	1645.04	16164.4	-3.29661	2.79e-38	8.69e-36	-	1A	566564178	566564978	+	801	protein_coding	NA	-
TraesCS2D02G253200	290.758	307.394	306.843	5275.16	2803.71	2253.77	301.665	3444.22	-3.51312	3.65e-38	1.14e-35	-	2D	305505627	305506572	-	856	protein_coding	NA	-
TraesCS3B02G099400	78.2437	88.9825	51.6677	505.907	574.946	569.769	72.9646	550.207	-2.91243	4.38e-38	1.36e-35	-	3B	66579716	66581682	-	1231	protein_coding	Peptidase_M48	Peptidase_M48
TraesCS6D02G149300	283.996	303.349	180.31	1536.16	1683.98	1962.33	255.885	1727.49	-2.75424	4.4e-38	1.36e-35	-	6D	123056316	123059298	+	1006	protein_coding	NA	-
TraesCS5A02G498000	196.092	225.49	112.825	1675.43	1504.98	1309.16	178.136	1496.52	-3.06921	4.78e-38	1.47e-35	-	5A	665466057	665470666	-	2143	protein_coding	Catalase	Catalase
TraesCS5A02G524400	149.726	138.53	165.548	1140.85	889.172	773.124	151.268	934.383	-2.62702	5e-38	1.53e-35	-	5A	685004226	685006607	+	1128	protein_coding	NA	-
TraesCS2B02G216400	52.1625	26.2903	20.0344	802.898	513.657	482.617	32.8291	599.724	-4.18393	6.18e-38	1.89e-35	-	2B	202482106	202485783	+	1839	protein_coding	Aldedh	Aldedh
TraesCS2D02G065600	113.985	87.9713	64.321	1992.91	1144.05	867.773	88.759	1334.91	-3.90862	8.06e-38	2.45e-35	-	2D	27901255	27902757	-	1001	protein_coding	NA	-
TraesCS6B02G406000	167.113	196.166	132.86	840.789	1059.42	1061.76	165.38	987.322	-2.57711	1.04e-37	3.16e-35	-	6B	680777368	680781907	-	1376	protein_coding	ADH_N	ADH_N
TraesCS2B02G273900	259.846	306.383	259.393	2222.31	1778.34	1337.27	275.207	1779.31	-2.69253	1.18e-37	3.57e-35	-	2B	375544513	375546058	+	1546	protein_coding	NA	-
novel.11297	451.109	619.844	543.038	79.8801	70.0442	88.0893	537.997	79.3379	2.7607	1.53e-37	4.6e-35	-	7A	594449907	594450668	-	666	-	- && - && -	-
TraesCS4B02G220200	1457.65	1378.22	1138.8	4963.83	5191.05	4803.68	1324.89	4986.19	-1.91182	1.69e-37	5.09e-35	-	4B	463208678	463213325	+	2013	protein_coding	NA	-
TraesCS3B02G384900	13.5236	16.1786	10.5444	213.014	236.399	286.759	13.4156	245.39	-4.19074	2.93e-37	8.75e-35	-	3B	605019273	605020596	-	891	protein_coding	NA	-
TraesCS6A02G267300	195.126	183.021	180.31	2410.74	1462.17	1192.95	186.152	1688.62	-3.18088	4.92e-37	1.47e-34	-	6A	492803745	492806104	+	1688	protein_coding	NA	-
TraesCS3A02G396800	45.4007	56.6252	41.1233	591.932	393.998	401.087	47.7164	462.339	-3.27524	7.37e-37	2.19e-34	-	3A	644608466	644610968	-	992	protein_coding	NA	-
novel.11462	1220.99	1163.85	1075.53	317.472	282.122	287.696	1153.46	295.763	1.96401	8.17e-37	2.42e-34	-	7B	195420695	195427669	+	3874	-	- && P49105.1 RecName: Full=Glucose-6-phosphate isomerase, cytosolic; Short=GPI; AltName: Full=Phosphoglucose isomerase; Short=PGI; AltName: Full=Phosphohexose isomerase; Short=PHI && PF00342:Phosphoglucose isomerase	-
TraesCS2A02G440600	956.312	1068.8	733.892	135.182	158.572	104.957	919.668	132.904	2.79171	8.72e-37	2.57e-34	-	2A	691169089	691169409	+	321	nontranslating_CDS	NA	-
TraesCS4B02G261900	47.3326	79.882	47.4499	501.811	509.766	444.195	58.2215	485.257	-3.0591	1.04e-36	3.07e-34	-	4B	531049967	531056241	-	2357	protein_coding	NA	-
TraesCS5D02G422800	485.884	528.839	473.445	7275.24	3879.67	3345.52	496.056	4833.47	-3.28439	1.08e-36	3.17e-34	-	5D	482597650	482598345	-	696	protein_coding	NA	-
TraesCS5D02G122700	53.1285	21.2345	18.98	729.162	500.037	491.051	31.1143	573.417	-4.19577	1.74e-36	5.1e-34	-	5D	177675436	177677242	-	1692	protein_coding	NA	-
TraesCS5A02G512000	61.8222	54.6029	81.1921	422.955	453.341	437.635	65.8724	437.977	-2.73548	2.09e-36	6.09e-34	-	5A	675955885	675957313	+	1302	protein_coding	NA	-
TraesCS5A02G495100	490.714	402.443	487.153	5422.63	3174.36	2800.12	460.103	3799.04	-3.0455	2.19e-36	6.35e-34	-	5A	663304272	663306753	+	1921	protein_coding	NA	-
TraesCS4B02G290500	76.3118	103.139	104.39	754.765	643.044	534.158	94.6135	643.989	-2.76826	2.39e-36	6.91e-34	-	4B	575608344	575609325	+	982	protein_coding	NA	-
TraesCS2D02G136100	75.3458	129.429	76.9743	955.489	733.518	701.903	93.9164	796.97	-3.08499	2.51e-36	7.22e-34	-	2D	79940998	79942654	-	1262	protein_coding	NA	-
TraesCS6B02G430000	96.5972	137.518	121.261	625.728	654.718	624.122	118.459	634.856	-2.42332	2.52e-36	7.22e-34	-	6B	697752877	697760334	-	3768	protein_coding	NA	-
TraesCS1A02G110900	139.1	143.585	125.479	761.933	677.094	608.191	136.055	682.406	-2.32557	2.52e-36	7.22e-34	-	1A	111122761	111132907	+	2322	protein_coding	NA	-
TraesCS2B02G152300	62.7882	59.6587	52.7221	387.111	351.194	403.899	58.3897	380.735	-2.70353	2.54e-36	7.24e-34	-	2B	118863115	118866486	+	1522	protein_coding	NA	-
TraesCS2A02G468800	166.147	166.842	216.161	908.38	819.128	883.704	183.05	870.404	-2.25065	2.71e-36	7.7e-34	-	2A	712573140	712581384	-	4568	protein_coding	Glycos_transf_1	Glycos_transf_1
TraesCS2B02G594900	17.3875	11.1228	5.27221	215.062	357.031	327.992	11.2608	300.028	-4.72233	3.47e-36	9.84e-34	-	2B	779251292	779256095	+	2135	protein_coding	NA	-
TraesCS7D02G094900	84.0396	116.284	102.281	1582.24	930.031	769.376	100.868	1093.88	-3.43928	3.74e-36	1.06e-33	-	7D	56998574	57000223	+	1351	protein_coding	Lipase_GDSL	Lipase_GDSL
TraesCS3D02G370700	126.542	112.239	103.335	1493.14	951.433	757.193	114.039	1067.26	-3.22525	3.75e-36	1.06e-33	-	3D	484345504	484348010	+	1337	protein_coding	NA	-
TraesCS5A02G424400	361.274	388.287	268.883	2805.02	2158.72	1753.35	339.481	2239.03	-2.72086	3.98e-36	1.12e-33	-	5A	609866677	609875081	+	1524	protein_coding	FMN_dh	FMN_dh
TraesCS7D02G379900	340.988	448.957	306.843	28.6749	35.9949	15.931	365.596	26.867	3.77045	4.48e-36	1.25e-33	-	7D	492148581	492150240	+	1470	protein_coding	NA	-
TraesCS2B02G171300	58.9243	95.0495	92.791	616.511	574.946	520.102	82.2549	570.519	-2.79653	4.87e-36	1.36e-33	-	2B	144596063	144597581	+	1234	protein_coding	NA	-
TraesCS4B02G267200	464.632	390.31	490.316	1707.18	1729.7	1654.95	448.419	1697.28	-1.92043	7.57e-36	2.11e-33	-	4B	539965615	539970295	-	2553	protein_coding	NA	-
TraesCS4D02G104600	180.637	189.088	183.473	729.162	735.464	751.57	184.399	738.732	-2.00236	7.9e-36	2.19e-33	-	4D	82824481	82830774	-	2560	protein_coding	ABC1	ABC1
TraesCS3A02G084500	18.3535	9.10048	13.7078	247.833	227.644	214.601	13.7206	230.026	-4.06211	8.17e-36	2.26e-33	-	3A	54661648	54663778	-	1347	protein_coding	Peptidase_M48	Peptidase_M48
TraesCS3A02G327100	92.7333	60.6699	63.2666	485.425	491.282	604.442	72.2233	527.05	-2.86491	9.52e-36	2.62e-33	-	3A	572223394	572226750	+	2059	protein_coding	NA	-
TraesCS5B02G395800	163.249	148.641	158.166	671.812	758.812	660.67	156.686	697.098	-2.15329	1.01e-35	2.76e-33	-	5B	572951881	572955575	-	2735	protein_coding	OPT	OPT
TraesCS5B02G529400	20.2854	15.1675	23.1977	269.339	240.29	224.909	19.5502	244.846	-3.64796	1.15e-35	3.14e-33	-	5B	687803476	687814133	-	2164	protein_coding	Amino_oxidase	Amino_oxidase
TraesCS4D02G266700	282.064	198.188	286.808	1249.41	1272.47	1213.57	255.687	1245.15	-2.28389	1.15e-35	3.14e-33	-	4D	437514756	437519444	-	2572	protein_coding	NA	-
TraesCS7B02G026100	93.6993	97.0718	62.2121	824.404	654.718	544.467	84.3277	674.53	-2.99747	1.18e-35	3.2e-33	-	7B	25396471	25398026	+	1476	protein_coding	NA	-
TraesCS1B02G345800	44.4347	36.4019	30.5788	336.93	300.606	296.13	37.1385	311.222	-3.06284	1.78e-35	4.83e-33	-	1B	574262638	574265601	+	1619	protein_coding	NA	-
TraesCS5B02G357200	15.4556	12.134	7.3811	428.076	267.53	225.846	11.6569	307.15	-4.71033	1.91e-35	5.16e-33	-	5B	536586806	536590135	-	3330	protein_coding	NA	-
TraesCS6D02G206100	72.4479	128.418	70.6477	648.258	801.617	785.307	90.5045	745.06	-3.04141	3.2e-35	8.62e-33	-	6D	291925563	291929432	+	3538	protein_coding	Pkinase_Tyr	Pkinase_Tyr
TraesCS5D02G044400	94.6652	75.8373	50.6133	1592.48	817.182	756.256	73.7053	1055.31	-3.83721	3.35e-35	8.99e-33	-	5D	43326372	43329280	+	1431	protein_coding	Epimerase	Epimerase
TraesCS3D02G356500	25.1153	17.1898	26.3611	238.616	259.747	251.148	22.8887	249.837	-3.44894	3.41e-35	9.13e-33	-	3D	468950328	468955000	+	1983	protein_coding	NA	-
TraesCS7D02G275900	84.0396	79.882	70.6477	468.016	413.455	430.138	78.1897	437.203	-2.48171	3.57e-35	9.55e-33	-	7D	264489039	264492314	-	1603	protein_coding	NmrA	NmrA
TraesCS7B02G175200	102.393	115.273	57.9944	658.499	736.437	734.702	91.8867	709.879	-2.94734	4.07e-35	1.08e-32	-	7B	246385708	246387451	-	1744	protein_coding	p450	p450
TraesCS5A02G402300	498.442	517.716	383.817	77.8319	71.017	68.4098	466.658	72.4196	2.68927	4.25e-35	1.13e-32	-	5A	595037147	595038924	-	1091	protein_coding	NA	-
TraesCS7D02G244500	199.956	204.255	206.671	8.19283	11.674	14.0568	203.627	11.3079	4.16264	5.28e-35	1.4e-32	-	7D	212880441	212889909	-	1549	protein_coding	NA	-
TraesCS5A02G490100	9.65972	8.08932	15.8166	316.448	252.937	194.921	11.1886	254.769	-4.51569	6.36e-35	1.68e-32	-	5A	659720577	659722360	+	1492	protein_coding	NA	-
TraesCS5B02G478200	1489.53	1873.69	944.781	162.833	184.839	190.235	1436	179.302	3.00132	7e-35	1.84e-32	-	5B	650052990	650054165	-	866	protein_coding	NA	-
TraesCS3B02G354100	40.5708	56.6252	59.0488	355.364	380.379	356.106	52.0816	363.949	-2.80811	8.14e-35	2.14e-32	-	3B	564758913	564760457	+	1348	protein_coding	NA	-
TraesCS1B02G401400	2.89792	16.1786	4.21777	295.966	282.122	224.909	7.76477	267.666	-5.11033	9.99e-35	2.61e-32	-	1B	631822128	631826952	-	813	protein_coding	adh_short	adh_short
TraesCS2D02G271600	359.342	331.662	314.224	1282.18	1353.21	1161.09	335.076	1265.49	-1.9166	1.04e-34	2.7e-32	-	2D	335124148	335142699	-	2685	protein_coding	Pkinase	Pkinase
TraesCS7B02G314500	319.737	368.064	215.106	1669.29	1699.54	1666.2	300.969	1678.34	-2.47857	1.24e-34	3.23e-32	-	7B	561749178	561753441	+	2442	protein_coding	NmrA	NmrA
TraesCS3B02G271300	28.0132	45.5024	49.5588	415.786	333.683	349.546	41.0248	366.338	-3.16299	1.39e-34	3.61e-32	-	3B	436739823	436741206	+	799	protein_coding	NA	-
TraesCS7D02G220300	837.498	822.077	734.947	149.519	198.458	166.807	798.174	171.595	2.21725	1.45e-34	3.75e-32	-	7D	180685905	180691434	-	2366	protein_coding	NA	-
TraesCS2A02G150000	307.179	381.209	285.754	1304.71	1348.35	1459.1	324.714	1370.72	-2.07759	1.51e-34	3.9e-32	-	2A	97841011	97844680	+	1365	protein_coding	HATPase_c	HATPase_c
TraesCS5D02G026000	65.6861	67.748	64.321	519.221	396.917	388.905	65.9184	435.014	-2.72164	1.94e-34	4.98e-32	-	5D	23296528	23299514	-	1536	protein_coding	NA	-
TraesCS1D02G107000	295.587	388.287	236.195	1659.05	1634.36	1543.44	306.69	1612.28	-2.39377	2.83e-34	7.26e-32	-	1D	99801148	99804993	+	2081	protein_coding	Mpv17_PMP22	Mpv17_PMP22
TraesCS6A02G162900	175.807	133.474	94.8999	931.935	952.406	1342.89	134.727	1075.74	-2.99537	2.94e-34	7.5e-32	-	6A	158072658	158075527	-	883	protein_coding	NA	-
TraesCS1A02G390500	897.388	924.204	887.841	2789.66	3062.49	2684.85	903.144	2845.67	-1.65571	3.73e-34	9.49e-32	-	1A	557989064	557990130	+	968	protein_coding	NA	-
TraesCS4D02G348600	154.556	121.34	107.553	1138.8	824.965	724.394	127.816	896.054	-2.80773	4.03e-34	1.02e-31	-	4D	502072761	502074897	+	1120	protein_coding	NA	-
TraesCS5A02G317100	198.99	233.579	166.602	1037.42	891.117	912.755	199.724	947.097	-2.24474	4.24e-34	1.07e-31	-	5A	528110873	528114741	+	1235	protein_coding	NA	-
TraesCS7A02G317900	6.7618	9.10048	20.0344	403.497	271.421	230.532	11.9656	301.817	-4.66953	5.17e-34	1.3e-31	-	7A	458710485	458712352	-	1460	protein_coding	NA	-
TraesCS1A02G301400	76.3118	44.4912	78.0288	607.294	491.282	469.497	66.2773	522.691	-2.97917	6.77e-34	1.7e-31	-	1A	495699527	495703459	+	2097	protein_coding	Pkinase	Pkinase
TraesCS3A02G368600	25.1153	40.4466	43.2322	377.894	306.443	309.25	36.2647	331.196	-3.19544	7.11e-34	1.78e-31	-	3A	617531884	617534788	+	2812	protein_coding	NA	-
TraesCS5B02G426500	660.725	650.179	467.118	4245.94	3218.14	2776.69	592.674	3413.59	-2.52553	7.35e-34	1.84e-31	-	5B	602245975	602251542	+	1648	protein_coding	FMN_dh	FMN_dh
TraesCS5B02G383400	14.4896	8.08932	5.27221	204.821	327.846	223.972	9.2837	252.213	-4.7501	8.38e-34	2.09e-31	-	5B	562225627	562227065	+	1257	protein_coding	NA	-
TraesCS2B02G290500	214.446	221.445	166.602	985.188	980.618	834.974	200.831	933.593	-2.2157	8.43e-34	2.1e-31	-	2B	403100051	403119220	-	3456	protein_coding	Pkinase	Pkinase
TraesCS6A02G208200	11.5917	20.2233	21.0889	287.773	207.214	253.022	17.6346	249.337	-3.828	1.13e-33	2.8e-31	-	6A	373115003	373118305	+	2314	protein_coding	NA	-
TraesCS5A02G100000	78.2437	54.6029	56.9399	446.509	459.178	373.911	63.2622	426.533	-2.7504	1.46e-33	3.61e-31	-	5A	143551585	143553030	-	1249	protein_coding	NA	-
TraesCS2A02G560500	12.5576	10.1116	13.7078	453.678	233.481	230.532	12.1257	305.897	-4.65716	1.47e-33	3.62e-31	-	2A	762645125	762646596	+	1270	protein_coding	NA	-
TraesCS1D02G292500	119.781	139.541	151.84	919.645	675.148	685.972	137.054	760.255	-2.47251	1.5e-33	3.69e-31	-	1D	391339150	391340441	-	1118	protein_coding	NA	-
TraesCS3B02G344200	160.351	172.909	124.424	2386.16	1311.38	1079.56	152.562	1592.37	-3.38296	1.54e-33	3.78e-31	-	3B	553570450	553571421	+	886	protein_coding	NA	-
TraesCS1A02G392000	435.653	425.7	468.173	6345.35	3330.99	2783.25	443.175	4153.19	-3.22825	1.56e-33	3.82e-31	-	1A	558590999	558591872	+	789	protein_coding	NA	-
TraesCS2D02G082700	38.6389	48.5359	44.2866	749.644	406.645	399.213	43.8205	518.501	-3.565	1.58e-33	3.85e-31	-	2D	35683381	35686524	-	1758	protein_coding	NA	-
TraesCS3B02G220200	105.291	98.083	114.934	477.233	509.766	534.158	106.103	507.052	-2.2575	1.66e-33	4.04e-31	-	3B	268054807	268058385	+	2327	protein_coding	MFS_1	MFS_1
TraesCS1B02G211100	47.3326	46.5136	54.831	437.292	305.47	379.534	49.5591	374.099	-2.91714	1.99e-33	4.82e-31	-	1B	384295342	384298330	-	2166	protein_coding	NA	-
TraesCS4B02G234300	6.7618	0	3.16333	290.846	257.801	225.846	3.30838	258.164	-6.26456	2.07e-33	5.01e-31	-	4B	488678736	488680153	-	1321	protein_coding	NA	-
TraesCS2A02G172600	19.3194	19.2121	20.0344	358.436	275.312	205.229	19.522	279.659	-3.84007	3.11e-33	7.51e-31	-	2A	129104160	129105853	-	983	protein_coding	NA	-
TraesCS1B02G075200	68.584	65.7257	67.4844	1023.08	573.973	503.234	67.2647	700.096	-3.37909	3.15e-33	7.57e-31	-	1B	58321321	58325069	+	2365	protein_coding	NA	-
TraesCS5A02G355000	41.5368	46.5136	37.9599	350.244	341.465	271.765	42.0034	321.158	-2.93347	3.25e-33	7.8e-31	-	5A	557126728	557129781	-	2965	protein_coding	NA	-
TraesCS6A02G374400	635.61	405.477	283.645	25.6026	7.78268	6.55984	441.577	13.315	5.06643	3.44e-33	8.24e-31	-	6A	597284909	597286210	+	600	protein_coding	NA	-
TraesCS2A02G084800	26.0812	32.3573	37.9599	526.39	315.199	311.124	32.1328	384.237	-3.58235	4.22e-33	1.01e-30	-	2A	38912335	38915575	-	1740	protein_coding	NA	-
TraesCS6B02G294200	4.82986	17.1898	8.43554	273.436	228.616	201.481	10.1517	234.511	-4.5348	4.78e-33	1.14e-30	-	6B	528329694	528331538	-	1845	protein_coding	NA	-
TraesCSU02G097100	13.5236	15.1675	12.6533	285.725	230.562	180.864	13.7815	232.384	-4.07411	4.96e-33	1.18e-30	-	Un	86365233	86366785	-	1112	protein_coding	NA	-
novel.8513	3.86389	7.07815	1.05444	495.666	264.611	225.846	3.99883	328.708	-6.34977	5.34e-33	1.26e-30	-	5B	596437814	596439235	-	1422	-	- && - && -	-
TraesCS7A02G383400	492.646	622.877	337.422	52.2293	40.8591	26.2394	484.315	39.7759	3.61068	5.68e-33	1.34e-30	-	7A	558402604	558404184	+	1494	protein_coding	NA	-
TraesCS3A02G024200	8.69375	10.1116	7.3811	246.809	185.812	179.927	8.72883	204.183	-4.54504	5.82e-33	1.37e-30	-	3A	13086116	13087566	-	1120	protein_coding	NA	-
TraesCS1D02G306200	0.965972	3.03349	3.16333	608.318	399.835	261.457	2.3876	423.203	-7.48621	5.91e-33	1.39e-30	-	1D	403334903	403336201	-	1299	protein_coding	NA	-
TraesCS5D02G169900	2750.12	2479.38	2530.66	27156.2	15852.4	13262.1	2586.72	18756.9	-2.85819	6.96e-33	1.63e-30	-	5D	266325112	266326079	-	875	protein_coding	NA	-
TraesCS5B02G036800	135.236	95.0495	99.1176	1769.65	974.781	810.609	109.801	1185.01	-3.43066	8.54e-33	1.99e-30	-	5B	41093348	41097077	+	2110	protein_coding	Epimerase	Epimerase
TraesCS3B02G470200	48.2986	74.8262	63.2666	554.04	389.134	445.132	62.1305	462.769	-2.8983	9.28e-33	2.16e-30	-	3B	718287023	718287797	+	677	protein_coding	NA	-
TraesCS5B02G083300	24.1493	24.2679	35.8511	595.004	351.194	293.319	28.0894	413.172	-3.88135	9.63e-33	2.24e-30	-	5B	105529041	105530236	-	1073	protein_coding	NA	-
TraesCS6A02G036600	460.769	524.794	386.981	79.8801	80.7454	78.7181	457.515	79.7812	2.52005	9.71e-33	2.25e-30	-	6A	17943214	17943438	+	225	protein_coding	NA	-
TraesCS2A02G048600	177.739	226.501	160.275	947.296	1190.75	879.019	188.172	1005.69	-2.41773	1.2e-32	2.77e-30	-	2A	18833526	18835131	+	1152	protein_coding	Methyltransf_11	Methyltransf_11
TraesCS7B02G184800	155.521	149.652	143.404	578.619	640.126	657.858	149.526	625.534	-2.06445	1.22e-32	2.81e-30	-	7B	299246343	299249780	-	2282	protein_coding	Sigma70_r2	Sigma70_r2
TraesCS6B02G253900	668.453	597.598	545.147	95.2417	123.55	130.26	603.733	116.351	2.37398	1.58e-32	3.63e-30	-	6B	457168720	457171746	+	2406	protein_coding	CCT	CCT
TraesCS5A02G142000	211.548	191.11	211.943	767.054	804.535	926.812	204.867	832.8	-2.02353	1.96e-32	4.49e-30	-	5A	315332650	315336047	+	1796	protein_coding	MatE	MatE
TraesCS2A02G113600	3.86389	1.01116	1.05444	461.871	336.601	323.306	1.9765	373.926	-7.53507	2.19e-32	5.01e-30	-	2A	65173671	65175248	+	1029	protein_coding	NA	-
TraesCS3B02G061700	676.18	654.223	671.68	6017.64	3761.96	3156.22	667.361	4311.94	-2.6917	2.53e-32	5.78e-30	-	3B	33955369	33956554	+	1069	protein_coding	NA	-
TraesCS3D02G413900	148.76	214.367	121.261	1249.41	1075.96	902.447	161.463	1075.94	-2.73563	2.73e-32	6.22e-30	-	3D	526048686	526049943	+	976	protein_coding	NA	-
TraesCS6A02G159400	384.457	519.739	409.124	1700.01	1736.51	1677.45	437.773	1704.66	-1.96136	2.96e-32	6.71e-30	-	6A	151487984	151492305	+	2074	protein_coding	NA	-
TraesCS3A02G381000	251.153	163.809	258.339	4152.74	2035.17	1758.04	224.433	2648.65	-3.56082	3.03e-32	6.86e-30	-	3A	631301807	631304074	+	1128	protein_coding	NA	-
TraesCS2D02G311100	72.4479	82.9155	39.0144	592.956	549.652	474.183	64.7926	538.93	-3.05298	3.09e-32	6.99e-30	-	2D	399967796	399972631	+	2863	protein_coding	FAD_binding_8	FAD_binding_8
TraesCS4A02G290400	680.044	429.745	543.038	77.8319	90.4737	82.4666	550.942	83.5907	2.72038	3.28e-32	7.39e-30	-	4A	594213511	594217122	-	1932	protein_coding	NA	-
TraesCS1A02G403800	0.965972	4.04466	5.27221	498.739	315.199	201.481	3.42762	338.473	-6.64635	3.87e-32	8.69e-30	-	1A	566688721	566689723	+	1003	protein_coding	NA	-
TraesCS2A02G424861	750.56	812.976	634.775	96.2658	32.1036	63.7242	732.77	64.0312	3.51932	4.23e-32	9.48e-30	-	2A	678898033	678899850	-	1818	protein_coding	NA	-
TraesCS6B02G139700	8.69375	7.07815	6.32666	175.122	176.083	193.047	7.36619	181.417	-4.61721	4.3e-32	9.6e-30	-	6B	136797186	136798313	-	1128	protein_coding	NA	-
TraesCS1A02G012600	1307.93	1891.89	1164.11	215.062	261.693	167.745	1454.64	214.833	2.75984	4.79e-32	1.07e-29	-	1A	7185497	7186507	+	1011	protein_coding	NA	-
TraesCS1D02G058300	83.0736	65.7257	69.5932	851.031	531.168	476.994	72.7975	619.731	-3.0882	4.86e-32	1.08e-29	-	1D	38549079	38552961	+	3621	protein_coding	NA	-
TraesCS5B02G417400	136.202	166.842	179.255	2321.64	1304.57	1033.64	160.767	1553.29	-3.27268	4.91e-32	1.09e-29	-	5B	591835622	591836931	-	1199	protein_coding	NA	-
TraesCS1B02G445200	127.508	141.563	95.9543	616.511	609.968	592.26	121.675	606.246	-2.31539	5.68e-32	1.26e-29	-	1B	665309787	665314775	-	3522	protein_coding	NA	-
TraesCS2D02G564900	29.9451	25.2791	18.98	217.11	273.367	310.187	24.7347	266.888	-3.42752	5.78e-32	1.28e-29	-	2D	635161247	635166604	+	2216	protein_coding	NA	-
TraesCS5B02G534400	34.775	31.3461	28.47	324.641	280.177	233.343	31.5304	279.387	-3.14474	5.86e-32	1.29e-29	-	5B	690703538	690707105	-	1677	protein_coding	S1	S1
TraesCS6D02G247900	52.1625	47.5247	52.7221	458.799	343.411	316.747	50.8031	372.985	-2.87556	6.16e-32	1.35e-29	-	6D	351125646	351127933	+	2288	protein_coding	NA	-
TraesCS1A02G196500	64.7201	60.6699	66.4299	503.859	451.396	338.3	63.94	431.185	-2.75314	6.53e-32	1.43e-29	-	1A	354934937	354937526	-	1614	protein_coding	NA	-
TraesCS3D02G356900	332.294	260.88	396.471	1487	1537.08	1905.17	329.882	1643.08	-2.31692	6.95e-32	1.52e-29	-	3D	469373681	469377910	+	1522	protein_coding	Aldo_ket_red	Aldo_ket_red
TraesCS2D02G300000	157.453	197.177	100.172	1253.5	958.243	1004.59	151.601	1072.11	-2.82082	7.15e-32	1.56e-29	-	2D	382179811	382180491	+	681	protein_coding	NA	-
TraesCS6D02G353300	94.6652	76.8485	65.3755	475.184	482.526	409.522	78.9631	455.744	-2.52617	8.22e-32	1.79e-29	-	6D	449185511	449189662	-	1527	protein_coding	ADH_N	ADH_N
TraesCS6B02G056800	17159.5	16206.9	13308.1	4150.69	4273.67	3235.88	15558.2	3886.75	2.00111	9e-32	1.95e-29	-	6B	37250792	37253002	-	1872	protein_coding	NA	-
TraesCS2B02G335400	249.221	269.981	216.161	1029.22	938.786	905.258	245.121	957.756	-1.96549	9.26e-32	2e-29	-	2B	478901181	478907709	-	3163	protein_coding	FAD_binding_3	FAD_binding_3
TraesCS3A02G226600	3.86389	5.05582	2.10889	176.146	257.801	298.004	3.6762	243.984	-6.04517	9.57e-32	2.06e-29	-	3A	423967211	423968842	-	1396	protein_coding	Epimerase	Epimerase
TraesCS3D02G084900	144.896	166.842	105.444	707.656	700.442	809.672	139.061	739.256	-2.40923	1.16e-31	2.49e-29	-	3D	42845812	42847845	-	1781	protein_coding	p450	p450
novel.8984	35.741	38.4243	31.6333	290.846	279.204	240.84	35.2662	270.296	-2.93659	1.32e-31	2.83e-29	-	5D	439785315	439788368	-	1237	-	- && - && -	-
TraesCS5D02G362300	80.1757	84.9378	61.1577	533.558	486.418	392.653	75.4237	470.876	-2.64019	1.32e-31	2.83e-29	-	5D	441020123	441023487	-	3365	protein_coding	NA	-
TraesCS4D02G061900	6.7618	19.2121	15.8166	237.592	246.127	193.984	13.9302	225.901	-4.02768	1.39e-31	2.97e-29	-	4D	37609151	37611125	+	1803	protein_coding	Sugar_tr	Sugar_tr
TraesCS4A02G499500	125.576	156.731	162.384	2554.12	1294.84	1044.89	148.23	1631.28	-3.46043	1.41e-31	3e-29	-	4A	744433284	744433745	-	462	protein_coding	NA	-
TraesCS1A02G420900	102.393	126.396	100.172	562.233	562.299	481.68	109.654	535.404	-2.28735	1.76e-31	3.74e-29	-	1A	577461313	577464912	+	2258	protein_coding	NA	-
TraesCS6B02G406300	109.155	157.742	111.771	599.101	671.257	697.217	126.222	655.858	-2.37774	2.2e-31	4.65e-29	-	6B	680858133	680862890	+	1554	protein_coding	ADH_N	ADH_N
novel.5308	567.026	627.933	401.743	79.8801	77.8268	52.4787	532.234	70.0619	2.92782	2.47e-31	5.22e-29	-	3D	433803609	433808670	+	3295	-	- && Q9HCG7.2 RecName: Full=Non-lysosomal glucosylceramidase; Short=NLGase; AltName: Full=Beta-glucocerebrosidase 2; Short=Beta-glucosidase 2; AltName: Full=Glucosylceramidase 2 && PF12215:beta-Glucocerebrosidase 2 N terminal|PF04685:Protein of unknown fu	-
TraesCS2A02G223600	335.192	356.941	298.407	2103.51	1604.21	1327.9	330.18	1678.54	-2.34544	2.48e-31	5.24e-29	-	2A	219149064	219150140	+	1077	protein_coding	NA	-
TraesCS2A02G261600	1171.72	1065.77	951.108	4223.41	3640.35	3427.99	1062.87	3763.91	-1.82397	2.97e-31	6.25e-29	-	2A	412470460	412475899	+	2171	protein_coding	Aminotran_1_2	Aminotran_1_2
TraesCS7A02G341800	839.43	948.472	867.807	2975.02	2611.09	2699.84	885.236	2761.99	-1.64157	2.98e-31	6.26e-29	-	7A	501647735	501652909	-	1236	protein_coding	NA	-
TraesCS2A02G067300	199.956	164.82	168.711	2171.1	1287.06	1017.71	177.829	1491.96	-3.06801	3.2e-31	6.71e-29	-	2A	30125890	30127338	-	956	protein_coding	NA	-
TraesCS5B02G463100	198.024	192.121	160.275	2279.66	1383.37	1040.2	183.474	1567.74	-3.09438	3.27e-31	6.83e-29	-	5B	638396836	638398001	-	1166	protein_coding	NA	-
TraesCS1D02G216400	44.4347	35.3908	80.1377	463.919	454.314	555.712	53.321	491.315	-3.20817	4.16e-31	8.67e-29	-	1D	302086001	302087886	+	1270	protein_coding	NA	-
TraesCS1D02G105800	18.3535	29.3238	39.0144	316.448	277.258	261.457	28.8972	285.054	-3.30902	4.45e-31	9.26e-29	-	1D	97909362	97910292	+	931	protein_coding	NA	-
TraesCS6A02G041700	9018.31	10199.6	8412.35	2782.49	2757.99	2192.86	9210.09	2577.78	1.83719	5.19e-31	1.08e-28	-	6A	22021274	22023743	+	2007	protein_coding	Catalase	Catalase
TraesCS7D02G215100	8.69375	6.06699	2.10889	322.593	221.807	169.619	5.62321	238.006	-5.38476	5.31e-31	1.1e-28	-	7D	174793025	174794583	-	1559	protein_coding	UDPGT	UDPGT
TraesCS7D02G277400	85.0055	80.8932	55.8855	397.352	470.852	467.623	73.9281	445.276	-2.58808	5.51e-31	1.14e-28	-	7D	266207206	266208888	+	1533	protein_coding	p450	p450
TraesCS7A02G297900	157.453	169.876	146.568	623.679	638.18	603.505	157.966	621.788	-1.97638	6.35e-31	1.31e-28	-	7A	402041091	402046056	-	2337	protein_coding	Sigma70_r2	Sigma70_r2
TraesCS4B02G107300	64.7201	79.882	43.2322	440.365	433.885	402.025	62.6114	425.425	-2.76193	6.49e-31	1.33e-28	-	4B	117057323	117058549	-	1138	protein_coding	DnaJ	DnaJ
TraesCS4B02G067300	44.4347	39.4354	34.7966	329.762	305.47	251.148	39.5556	295.46	-2.89816	7.45e-31	1.53e-28	-	4B	60083200	60084530	+	1331	protein_coding	NA	-
TraesCS4D02G344300	3046.68	3143.71	2174.26	589.884	702.387	573.518	2788.22	621.93	2.16462	8.52e-31	1.74e-28	-	4D	499616105	499619793	-	932	protein_coding	NA	-
TraesCS2D02G132900	985.291	1040.49	997.503	3630.45	3425.35	2886.33	1007.76	3314.04	-1.71737	8.88e-31	1.81e-28	-	2D	78375985	78392563	+	5051	protein_coding	GATase_2	GATase_2
TraesCS4A02G201200	390.253	403.455	317.387	1279.11	1370.73	1449.72	370.365	1366.52	-1.88304	9.28e-31	1.89e-28	-	4A	490355844	490361405	-	2246	protein_coding	NA	-
TraesCS5D02G453500	43.4687	51.5694	35.8511	276.508	332.71	303.627	43.6297	304.282	-2.8007	9.91e-31	2.01e-28	-	5D	500974485	500980034	+	4100	protein_coding	NB-ARC	NB-ARC
TraesCS3B02G392800	3.86389	1.01116	0	444.461	377.46	346.734	1.62502	389.552	-7.85764	9.99e-31	2.02e-28	-	3B	618434407	618435855	-	932	protein_coding	NA	-
TraesCS5D02G468400	231.833	237.624	220.379	2959.66	1646.04	1302.6	229.945	1969.43	-3.09815	1.21e-30	2.44e-28	-	5D	509672899	509673907	+	1009	protein_coding	NA	-
TraesCS2A02G348500	30.9111	31.3461	29.5244	379.943	297.688	226.783	30.5939	301.471	-3.29949	1.29e-30	2.59e-28	-	2A	587271322	587276807	-	4233	protein_coding	NA	-
TraesCS7D02G008700	1280.88	1357.99	1624.9	4450.76	5295.14	5094.19	1421.26	4946.7	-1.79953	1.49e-30	3e-28	-	7D	4198465	4202181	-	2380	protein_coding	NA	-
novel.10164	3.86389	9.10048	8.43554	304.159	168.301	196.795	7.1333	223.085	-4.9758	1.55e-30	3.12e-28	-	6B	538170067	538172142	-	1555	-	- && P64304.1 RecName: Full=Haloalkane dehalogenase 2 >P9WMS0.1 RecName: Full=Haloalkane dehalogenase 2 >P9WMS1.1 RecName: Full=Haloalkane dehalogenase 2 && -	-
TraesCS7A02G376800	2796.49	2421.74	2359.84	826.452	734.491	790.929	2526.02	783.957	1.68821	1.6e-30	3.2e-28	-	7A	550052021	550053634	+	1488	protein_coding	NA	-
TraesCS5D02G551200	43.4687	48.5359	44.2866	308.255	283.095	269.891	45.4304	287.08	-2.65959	1.97e-30	3.94e-28	-	5D	557191514	557194785	+	2037	protein_coding	Sigma70_r2	Sigma70_r2
TraesCS3D02G523900	61.8222	87.9713	51.6677	426.027	527.277	418.893	67.1537	457.399	-2.76701	1.99e-30	3.97e-28	-	3D	604290379	604292091	-	916	protein_coding	NA	-
TraesCS7B02G137200	113.019	120.329	113.88	593.98	498.092	485.428	115.742	525.833	-2.18337	2.01e-30	3.99e-28	-	7B	169432947	169436321	+	1812	protein_coding	MatE	MatE
TraesCS1B02G126900	35.741	30.3349	24.2522	354.34	273.367	235.217	30.1094	287.641	-3.2516	2.16e-30	4.28e-28	-	1B	155438402	155439430	-	1029	protein_coding	NA	-
TraesCS2D02G346900	78.2437	71.7927	66.4299	720.969	513.657	402.962	72.1554	545.863	-2.91789	2.5e-30	4.94e-28	-	2D	444761941	444764834	-	1703	protein_coding	NA	-
TraesCS3B02G242400	47.3326	47.5247	49.5588	386.087	307.416	283.01	48.1387	325.505	-2.75717	2.53e-30	4.99e-28	-	3B	382317782	382319198	+	929	protein_coding	NA	-
TraesCS5D02G412400	735.105	917.126	642.156	172.049	138.143	149.002	764.796	153.065	2.32176	2.61e-30	5.16e-28	-	5D	475575131	475576870	-	1069	protein_coding	NA	-
TraesCS4B02G204500	466.564	557.152	493.479	3251.53	2354.26	1995.13	505.732	2533.64	-2.3247	2.72e-30	5.35e-28	-	4B	436319053	436320074	+	1022	protein_coding	NA	-
TraesCS6A02G266800	17.3875	19.2121	20.0344	327.713	188.73	235.217	18.878	250.554	-3.73124	2.77e-30	5.43e-28	-	6A	492330832	492333112	-	2281	protein_coding	NA	-
TraesCS1D02G010800	968.87	1507.65	911.039	116.748	169.273	78.7181	1129.18	121.58	3.21602	3.04e-30	5.95e-28	-	1D	5518280	5519666	+	1387	protein_coding	LRRNT_2	LRRNT_2
TraesCS4D02G014300	287.86	280.093	239.359	914.525	1014.67	983.039	269.104	970.744	-1.85033	3.27e-30	6.38e-28	-	4D	6574021	6576534	-	887	protein_coding	NA	-
TraesCS2D02G174200	251.153	306.383	221.433	4.09642	0.972836	1.87424	259.656	2.3145	6.83028	3.45e-30	6.72e-28	-	2D	117829419	117831314	-	1188	protein_coding	NA	-
novel.8989	211.548	213.356	142.35	8.19283	9.72836	5.62272	189.084	7.84797	4.59569	3.53e-30	6.86e-28	-	5D	445645018	445654559	-	3192	-	- && P54411.1 RecName: Full=T-complex protein 1 subunit epsilon; Short=TCP-1-epsilon; AltName: Full=CCT-epsilon; AltName: Full=TCP-K36 && PF00118:TCP-1/cpn60 chaperonin family	-
TraesCS6D02G143100	115.917	116.284	73.811	564.281	602.185	529.473	102.004	565.313	-2.46812	3.72e-30	7.22e-28	-	6D	113902351	113903686	+	1336	protein_coding	NA	-
TraesCS2A02G379900	178.705	184.032	124.424	803.922	938.786	732.828	162.387	825.179	-2.34391	5.56e-30	1.08e-27	-	2A	622851565	622853991	-	1436	protein_coding	NA	-
TraesCS4B02G109900	676.18	648.156	727.566	6114.93	3539.18	3249.93	683.967	4301.34	-2.65276	5.7e-30	1.1e-27	-	4B	122563187	122565724	+	1167	protein_coding	NA	-
TraesCS2A02G067200	38.6389	27.3014	17.9255	692.294	377.46	306.438	27.9553	458.731	-4.03069	5.9e-30	1.14e-27	-	2A	30090306	30091759	-	861	protein_coding	NA	-
TraesCS5B02G466700	248.255	268.97	243.576	3091.77	1638.26	1430.05	253.6	2053.36	-3.01715	7.43e-30	1.43e-27	-	5B	640560863	640561882	+	1020	protein_coding	NA	-
TraesCS1B02G017300	250.187	387.276	266.774	32.7713	27.2394	14.9939	301.412	25.0015	3.59804	7.58e-30	1.46e-27	-	1B	8255692	8257056	+	1365	protein_coding	LRRNT_2	LRRNT_2
TraesCS3A02G230000	938.925	1011.16	842.5	7954.22	5503.33	3965.89	930.863	5807.81	-2.64123	7.64e-30	1.46e-27	-	3A	430330494	430337814	+	1581	protein_coding	NA	-
TraesCS2A02G581000	26.0812	25.2791	26.3611	335.906	220.834	229.594	25.9071	262.111	-3.33809	9.08e-30	1.73e-27	-	2A	773228573	773231019	-	1435	protein_coding	Mpv17_PMP22	Mpv17_PMP22
TraesCS7B02G125500	492.646	472.214	418.614	72.7114	105.066	85.2779	461.158	87.6852	2.39398	9.73e-30	1.85e-27	-	7B	146898679	146904866	-	2607	protein_coding	NA	-
TraesCS2B02G152900	809.484	806.909	731.783	3274.06	2933.1	2396.22	782.726	2867.79	-1.87311	9.75e-30	1.85e-27	-	2B	121354806	121371191	+	5309	protein_coding	GATase_2	GATase_2
TraesCS1D02G334800	49.2646	33.3684	36.9055	322.593	294.769	258.645	39.8462	292.002	-2.87009	1.14e-29	2.17e-27	-	1D	424987031	424990036	+	1608	protein_coding	NA	-
TraesCS7D02G228100	3.86389	4.04466	3.16333	372.774	219.861	169.619	3.69062	254.084	-6.10132	1.27e-29	2.41e-27	-	7D	188318141	188319203	-	905	protein_coding	NA	-
TraesCS5B02G029000	135.236	138.53	140.241	582.715	600.24	508.856	138.002	563.937	-2.03084	1.38e-29	2.61e-27	-	5B	27820673	27826600	-	3129	protein_coding	Na_H_Exchanger	Na_H_Exchanger
TraesCS3D02G309400	237.629	328.628	260.447	3497.32	1927.19	1588.42	275.568	2337.64	-3.08455	1.46e-29	2.76e-27	-	3D	423389319	423390159	-	757	protein_coding	NA	-
TraesCS7D02G347500	79.2097	104.15	64.321	498.739	465.015	437.635	82.5602	467.13	-2.49902	1.55e-29	2.92e-27	-	7D	446987793	446990822	+	1804	protein_coding	Myb_DNA-binding	Myb_DNA-binding
TraesCS5D02G432900	563.162	507.605	372.218	3172.67	2484.62	2059.79	480.995	2572.36	-2.41838	1.61e-29	3.02e-27	-	5D	488856949	488864709	+	1579	protein_coding	FMN_dh	FMN_dh
TraesCS2B02G280600	855.851	832.188	722.293	3550.57	2812.47	2660.48	803.444	3007.84	-1.90414	1.81e-29	3.39e-27	-	2B	387103522	387109042	-	2184	protein_coding	Aminotran_1_2	Aminotran_1_2
TraesCS2D02G255100	1118.6	1227.55	1166.21	8317.77	5429.4	4704.34	1170.79	6150.5	-2.39318	1.91e-29	3.57e-27	-	2D	307155480	307156833	+	1179	protein_coding	NA	-
TraesCS3D02G417600	33.809	27.3014	26.3611	245.785	219.861	224.909	29.1572	230.185	-2.97776	2.39e-29	4.47e-27	-	3D	529495425	529496504	-	1080	protein_coding	2OG-FeII_Oxy	2OG-FeII_Oxy
TraesCS2A02G252600	543.842	504.571	567.29	6240.89	3358.23	2814.17	538.568	4137.76	-2.94159	2.42e-29	4.51e-27	-	2A	384330542	384331485	-	849	protein_coding	NA	-
TraesCS4B02G323000	425.994	384.243	411.233	2937.13	1968.05	1680.26	407.156	2195.14	-2.43043	2.6e-29	4.82e-27	-	4B	613374314	613376834	+	1985	protein_coding	NA	-
TraesCS3D02G051800	1037.45	1140.59	1000.67	7826.2	5073.34	4346.36	1059.57	5748.63	-2.43965	2.81e-29	5.21e-27	-	3D	21004883	21005972	+	977	protein_coding	NA	-
TraesCS5D02G338200	66.6521	59.6587	35.8511	788.56	576.891	381.408	54.0539	582.287	-3.42589	2.9e-29	5.36e-27	-	5D	426639368	426640882	+	1321	protein_coding	NA	-
novel.3931	533.217	533.895	395.416	88.073	58.3701	45.9189	487.509	64.1207	2.9308	3.12e-29	5.75e-27	-	3A	572445735	572451387	+	3799	-	- && Q69ZF3.2 RecName: Full=Non-lysosomal glucosylceramidase; Short=NLGase; AltName: Full=Beta-glucocerebrosidase 2; Short=Beta-glucosidase 2; AltName: Full=Glucosylceramidase 2 && PF12215:beta-Glucocerebrosidase 2 N terminal|PF04685:Protein of unknown fu	-
TraesCS2A02G133900	146.828	136.507	99.1176	844.886	718.925	585.7	127.484	716.504	-2.48873	3.14e-29	5.79e-27	-	2A	80536558	80537801	-	846	protein_coding	NA	-
TraesCS3B02G410400	68.584	107.183	56.9399	935.007	641.099	523.85	77.5691	699.985	-3.17283	3.62e-29	6.65e-27	-	3B	647177551	647180459	+	1710	protein_coding	NA	-
TraesCS2A02G440500	192.228	213.356	155.003	15.3616	14.5925	13.1197	186.862	14.3579	3.70456	3.62e-29	6.65e-27	-	2A	691140275	691140592	+	318	protein_coding	NA	-
TraesCS4D02G069100	11854.4	13237.2	7595.15	2188.51	2332.86	1967.02	10895.6	2162.8	2.33282	3.81e-29	6.97e-27	-	4D	44542805	44546218	-	703	protein_coding	NA	-
TraesCS2A02G007500	52.1625	35.3908	35.8511	444.461	336.601	278.325	41.1348	353.129	-3.09798	3.92e-29	7.16e-27	-	2A	3333157	3336110	-	2008	protein_coding	NA	-
novel.6755	1710.74	1762.46	1321.22	376.87	437.776	427.327	1598.14	413.991	1.94858	4.18e-29	7.62e-27	-	4B	372842675	372847002	-	4130	-	- && - && -	-
TraesCS5A02G165700	1855.63	1350.92	1577.45	18077.5	10106.8	8238.22	1594.66	12140.8	-2.92847	5.15e-29	9.37e-27	-	5A	354314588	354315579	-	871	protein_coding	NA	-
TraesCS4A02G297800	209.616	266.947	207.725	862.296	858.041	872.459	228.096	864.265	-1.92183	5.35e-29	9.71e-27	-	4A	596825115	596827481	+	764	protein_coding	NA	-
TraesCS2B02G366900	22.2174	19.2121	17.9255	420.907	235.426	213.663	19.785	289.999	-3.87058	5.41e-29	9.8e-27	-	2B	523084912	523087914	-	1706	protein_coding	NA	-
TraesCS2D02G316000	327.464	308.405	295.244	54.2775	34.0492	52.4787	310.371	46.9352	2.72617	6.02e-29	1.09e-26	-	2D	405405558	405409289	+	2179	protein_coding	NA	-
TraesCS4A02G247600	42.5028	40.4466	40.0688	406.569	348.275	244.588	41.0061	333.144	-3.02103	6.33e-29	1.14e-26	-	4A	558650237	558651161	-	925	protein_coding	NA	-
TraesCS2A02G166600	192.228	169.876	166.602	4.09642	1.94567	4.6856	176.235	3.5759	5.62157	6.83e-29	1.23e-26	-	2A	119077811	119079491	-	898	protein_coding	NA	-
TraesCS4B02G300200	164.215	163.809	152.894	8.19283	8.75552	3.74848	160.306	6.89894	4.5483	6.89e-29	1.24e-26	-	4B	586582369	586584860	+	1727	protein_coding	NA	-
TraesCS5A02G318000	99.4951	106.172	80.1377	420.907	465.015	454.503	95.2684	446.808	-2.2284	7.99e-29	1.43e-26	-	5A	528890658	528892527	+	1774	protein_coding	p450	p450
TraesCS7A02G325400	277.234	301.327	330.041	2763.03	1589.61	1482.52	302.867	1945.06	-2.68315	1.02e-28	1.83e-26	PETF	7A	473674346	473675253	+	908	protein_coding	Fer2	Fer2
TraesCS4D02G041200	83.0736	76.8485	64.321	657.475	411.509	441.384	74.7477	503.456	-2.74985	1.33e-28	2.38e-26	-	4D	19398540	19399673	-	1038	protein_coding	FKBP_C	FKBP_C
TraesCS7D02G337800	1126.32	1165.87	1138.8	3243.34	2998.28	3025.02	1143.66	3088.88	-1.43339	1.44e-28	2.57e-26	-	7D	431248072	431253290	+	1242	protein_coding	NA	-
TraesCS3D02G413800	25.1153	33.3684	31.6333	287.773	238.345	213.663	30.039	246.594	-3.03885	1.48e-28	2.63e-26	-	3D	526043895	526047566	+	1027	protein_coding	NA	-
novel.960	63.7541	61.681	62.2121	446.509	339.52	322.369	62.5491	369.466	-2.56157	1.75e-28	3.11e-26	-	1B	108838345	108840178	-	1834	-	- && - && -	-
TraesCS4B02G158500	50.2305	22.2456	66.4299	470.064	433.885	447.006	46.302	450.318	-3.28383	1.79e-28	3.17e-26	-	4B	307205335	307208862	-	2215	protein_coding	NA	-
TraesCS2D02G364600	16.4215	21.2345	9.48999	191.507	184.839	250.211	15.7153	208.852	-3.72761	1.84e-28	3.25e-26	-	2D	470056118	470058528	-	1065	protein_coding	NA	-
TraesCS7A02G339900	14.4896	30.3349	10.5444	475.184	390.107	213.663	18.4563	359.652	-4.28229	1.85e-28	3.27e-26	-	7A	498228815	498230886	-	1990	protein_coding	p450	p450
TraesCS2B02G558400	157.453	200.211	167.656	1963.21	1173.24	916.504	175.107	1350.98	-2.94759	1.99e-28	3.5e-26	-	2B	752784988	752788155	+	1776	protein_coding	Chal_sti_synt_N	Chal_sti_synt_N
TraesCS7A02G350100	420.198	438.845	333.204	1643.69	1456.33	1363.51	397.416	1487.84	-1.90385	2.03e-28	3.57e-26	-	7A	512759964	512765806	-	1593	protein_coding	NA	-
TraesCS4D02G050700	254.051	293.238	210.889	915.549	1081.79	1080.5	252.726	1025.95	-2.02092	2.23e-28	3.92e-26	-	4D	26510189	26512807	+	1722	protein_coding	NA	-
TraesCS2D02G010800	217.344	240.657	185.582	1107.06	843.448	853.716	214.528	934.74	-2.12264	2.42e-28	4.23e-26	-	2D	5325726	5328909	-	2246	protein_coding	START	START
TraesCS7D02G476200	20.2854	35.3908	12.6533	250.906	251.964	254.897	22.7765	252.589	-3.46802	2.48e-28	4.32e-26	-	7D	587846915	587850494	+	1794	protein_coding	NA	-
TraesCS5A02G457500	227.969	255.825	266.774	2959.66	1604.21	1330.71	250.189	1964.86	-2.9734	2.49e-28	4.34e-26	-	5A	637167478	637168439	+	962	protein_coding	NA	-
TraesCS4D02G299100	151.658	162.797	145.513	5.12052	7.78268	5.62272	153.323	6.17531	4.63204	2.58e-28	4.49e-26	-	4D	468269407	468271717	+	1601	protein_coding	NA	-
TraesCS7D02G346000	17.3875	14.1563	22.1433	198.676	195.54	174.304	17.8957	189.507	-3.40748	2.61e-28	4.53e-26	-	7D	444377778	444379136	-	1024	protein_coding	NA	-
novel.3590	61.8222	39.4354	18.98	651.33	503.929	388.905	40.0792	514.721	-3.67643	3.54e-28	6.13e-26	-	2D	367101491	367103550	-	1328	-	- && A2XT03.1 RecName: Full=Protein PYRICULARIA ORYZAE RESISTANCE 21; Short=Pi21 && -	-
TraesCS3D02G250600	1258.66	1454.05	1208.39	4856.3	4663.77	3801.9	1307.04	4440.66	-1.76438	3.6e-28	6.23e-26	-	3D	350821734	350827374	-	3096	protein_coding	NA	-
TraesCS7D02G199400	0.965972	3.03349	1.05444	710.728	333.683	276.45	1.68464	440.287	-8.03115	4.16e-28	7.18e-26	-	7D	156455274	156456366	+	1093	protein_coding	NA	-
TraesCS4D02G107400	800.791	728.038	773.961	7593.73	4092.72	3693.19	767.597	5126.55	-2.73947	4.95e-28	8.52e-26	-	4D	85590767	85593832	+	1690	protein_coding	NA	-
TraesCS1D02G292000	25.1153	28.3126	35.8511	264.219	210.132	232.406	29.7596	235.586	-2.98823	5.66e-28	9.73e-26	-	1D	391275779	391278097	-	2110	protein_coding	NA	-
TraesCS2A02G219100	4851.11	6255.06	2832.23	408.618	728.654	529.473	4646.14	555.581	3.06382	5.95e-28	1.02e-25	-	2A	206404026	206406512	+	2166	protein_coding	NA	-
TraesCS1D02G200000	64.7201	64.7145	60.1033	437.292	340.492	314.872	63.1793	364.219	-2.52612	7.57e-28	1.3e-25	-	1D	282946001	282948407	-	1530	protein_coding	NA	-
TraesCS5D02G401300	567.026	576.364	246.74	3121.47	3760.01	3946.21	463.376	3609.23	-2.96088	8.58e-28	1.47e-25	-	5D	466568807	466570746	-	1539	protein_coding	Peptidase_C1	Peptidase_C1
TraesCS3D02G362800	9.65972	10.1116	5.27221	160.784	173.165	144.317	8.34786	159.422	-4.24724	8.62e-28	1.47e-25	-	3D	477243783	477245760	+	1473	protein_coding	NA	-
TraesCS3A02G191700	556.4	478.281	602.087	3820.93	2504.08	2226.6	545.589	2850.54	-2.38531	9.9e-28	1.69e-25	-	3A	244482474	244484829	+	1753	protein_coding	NA	-
TraesCS1B02G466200	204.786	212.345	124.424	8.19283	8.75552	5.62272	180.518	7.52369	4.59	1.1e-27	1.86e-25	-	1B	676745851	676747338	+	862	protein_coding	NA	-
TraesCS2B02G267900	105.291	143.585	113.88	838.741	573	589.449	120.919	667.063	-2.46375	1.11e-27	1.89e-25	-	2B	361125893	361129300	+	1543	protein_coding	Aldo_ket_red	Aldo_ket_red
TraesCS2D02G438300	276.268	285.148	237.25	46.0847	26.2666	31.8621	266.222	34.7378	2.94252	1.11e-27	1.89e-25	-	2D	547790934	547791254	-	321	nontranslating_CDS	NA	-
TraesCS3D02G359900	243.425	225.49	210.889	2413.81	1377.54	1127.36	226.601	1639.57	-2.85461	1.15e-27	1.94e-25	-	3D	473609204	473612823	-	1751	protein_coding	NA	-
TraesCS6B02G015000	469.462	513.672	435.485	3094.84	2097.43	1833.01	472.873	2341.76	-2.30782	1.21e-27	2.04e-25	-	6B	9001734	9004009	+	1587	protein_coding	NAD_binding_1	NAD_binding_1
TraesCS1B02G451100	15.4556	37.4131	26.3611	787.536	418.319	280.199	26.4099	495.351	-4.23153	1.33e-27	2.23e-25	-	1B	668911604	668912857	+	1164	protein_coding	NA	-
TraesCS2A02G237200	152.624	122.351	114.934	602.173	539.924	528.536	129.97	556.878	-2.09737	1.61e-27	2.7e-25	-	2A	309687612	309691951	-	1479	protein_coding	NA	-
TraesCS2D02G569700	15.4556	13.1451	17.9255	380.967	216.942	178.053	15.5087	258.654	-4.06053	1.79e-27	3.01e-25	-	2D	637421664	637423296	-	1417	protein_coding	NA	-
TraesCS2D02G229600	344.852	298.294	260.447	1773.75	1361	1145.16	301.198	1426.64	-2.24299	1.81e-27	3.03e-25	-	2D	199356163	199357854	+	1692	protein_coding	NA	-
TraesCS3A02G377600	113.019	117.295	48.5044	1406.09	902.791	728.142	92.9394	1012.34	-3.44303	1.85e-27	3.09e-25	-	3A	627275309	627278055	+	1593	protein_coding	NA	-
TraesCSU02G053800	112.053	141.563	81.1921	587.836	612.886	555.712	111.603	585.478	-2.38987	1.89e-27	3.15e-25	-	Un	42250022	42251806	+	942	protein_coding	NA	-
TraesCS2B02G599800	139.1	254.813	478.717	7.16873	1.94567	6.55984	290.877	5.22475	5.80099	2.35e-27	3.91e-25	GLU1B	2B	782533511	782538118	-	2686	protein_coding	Glyco_hydro_1	Glyco_hydro_1
TraesCS6B02G224800	149.726	149.652	152.894	709.704	584.674	548.215	150.757	614.198	-2.02617	2.43e-27	4.04e-25	-	6B	345205233	345239263	-	2699	protein_coding	GTP_EFTU	GTP_EFTU
TraesCS1A02G057200	93.6993	83.9267	110.717	1055.85	615.805	539.781	96.1141	737.146	-2.93937	2.55e-27	4.23e-25	-	1A	37478206	37481881	+	2333	protein_coding	NA	-
TraesCS4B02G349500	971.768	929.26	809.812	196.628	148.844	95.5863	903.613	147.019	2.62197	2.65e-27	4.39e-25	-	4B	642697205	642701554	-	1073	protein_coding	NA	-
TraesCS2B02G272300	670.385	637.034	630.557	6966.98	3765.85	3085	645.992	4605.94	-2.83379	2.72e-27	4.48e-25	-	2B	373746850	373747706	-	765	protein_coding	NA	-
TraesCS6D02G004300	38.6389	58.6475	50.6133	269.339	377.46	385.156	49.2999	343.985	-2.80512	2.86e-27	4.71e-25	-	6D	2106676	2108293	-	1618	protein_coding	2OG-FeII_Oxy	2OG-FeII_Oxy
TraesCS3B02G185100	28.9792	27.3014	31.6333	335.906	231.535	213.663	29.3046	260.368	-3.15133	3.2e-27	5.26e-25	-	3B	201025793	201027405	+	966	protein_coding	NA	-
TraesCS7A02G009800	952.448	1141.6	1544.76	5016.06	4951.73	4993.91	1212.94	4987.24	-2.04006	3.43e-27	5.64e-25	-	7A	4429532	4435570	-	2722	protein_coding	NA	-
TraesCS2A02G145900	155.521	221.445	197.181	768.078	764.649	744.073	191.382	758.933	-1.98841	3.54e-27	5.8e-25	-	2A	90688741	90690297	+	1280	protein_coding	NA	-
TraesCS5A02G482800	510.999	500.526	541.984	5865.04	3011.9	2596.76	517.836	3824.57	-2.88468	4.01e-27	6.56e-25	-	5A	654123665	654124792	-	931	protein_coding	NA	-
novel.563	45.4007	49.5471	51.6677	327.713	273.367	260.519	48.8718	287.2	-2.55557	4.31e-27	7.03e-25	-	1B	39387926	39391014	+	3006	-	- && - && -	-
TraesCS4A02G319000	280.132	304.361	272.046	1478.81	1079.85	1025.21	285.513	1194.62	-2.06458	5.06e-27	8.25e-25	-	4A	607633229	607636147	+	1324	protein_coding	NA	-
TraesCS3D02G084800	24.1493	20.2233	32.6877	452.654	232.508	255.834	25.6868	313.665	-3.61212	5.72e-27	9.31e-25	-	3D	42839402	42840577	+	1066	protein_coding	NA	-
novel.11671	114.951	84.9378	101.227	565.305	446.532	450.755	100.372	487.531	-2.27894	5.74e-27	9.32e-25	-	7B	659008194	659012472	+	3940	-	- && Q8RXL8.1 RecName: Full=Uncharacterized membrane protein At1g06890 && -	-
TraesCS7A02G339800	110.121	99.0941	69.5932	582.715	575.919	430.138	92.9361	529.591	-2.50799	5.81e-27	9.42e-25	-	7A	497860052	497863686	+	1887	protein_coding	Myb_DNA-binding	Myb_DNA-binding
TraesCS6D02G356100	130.406	159.764	99.1176	800.849	653.746	593.197	129.763	682.597	-2.39388	6.02e-27	9.73e-25	-	6D	450614435	450615842	+	1408	protein_coding	NA	-
TraesCS7D02G240600	122.678	141.563	106.499	569.402	492.255	508.856	123.58	523.504	-2.08183	7.6e-27	1.23e-24	-	7D	205131618	205134934	+	1782	protein_coding	MatE	MatE
TraesCS3A02G135800	102.393	87.9713	87.5188	765.006	480.581	471.371	92.6277	572.319	-2.62601	8.03e-27	1.29e-24	-	3A	113354731	113359184	-	1693	protein_coding	Mito_carr	Mito_carr
TraesCS5B02G162800	2594.6	2083	2166.88	22424.8	12622.5	10343	2281.49	15130.1	-2.72931	9.06e-27	1.46e-24	-	5B	300097036	300098231	-	1071	protein_coding	NA	-
TraesCS4D02G261900	35.741	61.681	43.2322	367.653	327.846	279.262	46.8847	324.92	-2.7938	9.29e-27	1.49e-24	-	4D	432931562	432937563	-	2242	protein_coding	NA	-
TraesCS7A02G246000	178.705	139.541	173.983	11.2651	14.5925	13.1197	164.076	12.9925	3.65653	9.58e-27	1.54e-24	-	7A	224312305	224325699	-	1524	protein_coding	NA	-
TraesCS6B02G336300	289.792	235.601	359.565	2620.68	1638.26	1412.24	294.986	1890.39	-2.68016	9.96e-27	1.59e-24	-	6B	591507052	591509493	-	1868	protein_coding	NA	-
TraesCS2B02G234500	848.123	896.903	714.912	4942.33	3458.43	2998.78	819.98	3799.85	-2.21205	1.06e-26	1.7e-24	-	2B	233267619	233269292	-	1361	protein_coding	NA	-
TraesCS7D02G244300	358.376	389.298	242.522	1361.03	1606.15	1411.3	330.065	1459.5	-2.14394	1.11e-26	1.77e-24	-	7D	212205036	212207925	+	2118	protein_coding	NA	-
TraesCS4A02G041000	19.3194	7.07815	14.7622	235.544	179.975	170.556	13.7199	195.358	-3.82681	1.14e-26	1.82e-24	-	4A	34249552	34255097	-	2412	protein_coding	NA	-
TraesCS1D02G411600	1.93194	0	3.16333	510.004	321.036	218.349	1.69842	349.796	-7.69804	1.15e-26	1.82e-24	-	1D	473034092	473035730	+	1438	protein_coding	NA	-
TraesCS5D02G525400	228.935	154.708	132.86	7.16873	2.91851	6.55984	172.168	5.54903	4.95923	1.18e-26	1.88e-24	-	5D	543776518	543777718	+	1201	protein_coding	NA	-
TraesCS5D02G366400	90.8014	110.217	108.608	419.883	422.211	450.755	103.209	430.949	-2.06328	1.19e-26	1.89e-24	-	5D	443251382	443260150	-	2157	protein_coding	MFS_1	MFS_1
TraesCS5A02G454200	15.4556	9.10048	33.7422	3516.77	1819.2	1436.61	19.4327	2257.53	-6.86322	1.23e-26	1.94e-24	-	5A	635407574	635408909	-	1336	protein_coding	NA	-
TraesCS6A02G372100	80.1757	108.195	85.4099	579.643	430.966	432.012	91.2601	480.874	-2.39752	1.23e-26	1.95e-24	-	6A	596129766	596130697	+	780	protein_coding	NA	-
TraesCS5B02G162600	2708.59	2482.41	2495.87	21202	12602.1	10459.2	2562.29	14754.4	-2.5256	1.25e-26	1.96e-24	-	5B	299847320	299848476	+	1032	protein_coding	NA	-
TraesCS7D02G357200	130.406	168.864	120.207	586.812	567.163	671.915	139.826	608.63	-2.12178	1.51e-26	2.38e-24	-	7D	460509597	460515509	-	1051	protein_coding	NA	-
TraesCS5D02G168790	37.6729	36.4019	23.1977	214.038	268.503	256.771	32.4242	246.437	-2.92221	1.6e-26	2.51e-24	-	5D	264621765	264640542	-	4119	protein_coding	NA	-
TraesCS2D02G262400	855.851	992.964	757.09	3995.03	3215.22	2838.54	868.635	3349.6	-1.94696	1.64e-26	2.57e-24	-	2D	318562767	318568011	-	2309	protein_coding	Aminotran_1_2	Aminotran_1_2
TraesCS2B02G130300	514.863	570.297	475.554	6177.4	3183.12	2605.19	520.238	3988.57	-2.93848	1.65e-26	2.57e-24	-	2B	97441318	97442363	+	1046	protein_coding	NA	-
TraesCS5A02G545700	108.189	125.384	140.241	584.763	496.146	495.737	124.605	525.549	-2.07761	1.79e-26	2.79e-24	-	5A	700442640	700444537	+	1784	protein_coding	NA	-
TraesCS3B02G413700	326.499	272.003	335.313	3915.15	1959.29	1654.95	311.272	2509.8	-3.01122	2.03e-26	3.16e-24	-	3B	650623184	650626081	+	1549	protein_coding	NA	-
TraesCS3B02G318600	39.6048	66.7369	61.1577	306.207	395.944	357.043	55.8331	353.065	-2.66384	2.1e-26	3.27e-24	-	3B	513566452	513572466	-	3165	protein_coding	NA	-
TraesCS4D02G102200	369.001	370.086	320.551	1208.44	1105.14	1056.13	353.213	1123.24	-1.66847	2.19e-26	3.4e-24	-	4D	80881996	80886599	-	2304	protein_coding	NA	-
TraesCS2D02G069100	114.951	116.284	95.9543	420.907	459.178	467.623	109.063	449.236	-2.04142	2.19e-26	3.4e-24	-	2D	28964965	28966662	+	1698	protein_coding	UDPGT	UDPGT
TraesCS1B02G226200	42.5028	38.4243	32.6877	244.761	248.073	223.035	37.8716	238.623	-2.65275	2.52e-26	3.89e-24	-	1B	406039901	406050091	-	1725	protein_coding	HLH	HLH
TraesCS2D02G502700	204.786	228.523	140.241	15.3616	17.511	13.1197	191.183	15.3308	3.6426	2.81e-26	4.33e-24	-	2D	596252069	596254635	-	868	protein_coding	Usp	Usp
TraesCS1B02G433300	3.86389	15.1675	8.43554	1438.87	883.335	565.083	9.15563	962.428	-6.71932	3.18e-26	4.9e-24	-	1B	657506674	657507474	+	801	protein_coding	NA	-
TraesCS3A02G183800	229.901	281.104	161.33	16.3857	19.4567	24.3651	224.112	20.0692	3.4776	3.41e-26	5.24e-24	-	3A	213256188	213259550	+	2782	protein_coding	Na_sulph_symp	Na_sulph_symp
TraesCS1D02G203500	28.0132	11.1228	16.8711	507.956	272.394	216.475	18.669	332.275	-4.14788	3.42e-26	5.26e-24	-	1D	288147312	288148762	+	911	protein_coding	NA	-
TraesCS5D02G492900	2409.13	2482.41	2202.73	893.019	880.416	853.716	2364.76	875.717	1.43329	4.23e-26	6.48e-24	-	5D	525783192	525788685	+	2458	protein_coding	HSP70	HSP70
TraesCS2A02G254600	1001.71	969.707	989.068	6339.2	4033.38	3636.96	986.829	4669.85	-2.24241	4.24e-26	6.49e-24	-	2A	387775955	387776908	+	780	protein_coding	NA	-
TraesCS2B02G491100	4.82986	5.05582	2.10889	135.182	152.735	204.292	3.99819	164.07	-5.34825	4.28e-26	6.53e-24	-	2B	689142113	689144392	-	2031	protein_coding	NA	-
TraesCS2A02G527700	159.385	199.199	141.295	1682.6	1034.12	813.42	166.627	1176.72	-2.81955	4.86e-26	7.4e-24	-	2A	747086930	747090056	+	1724	protein_coding	Chal_sti_synt_N	Chal_sti_synt_N
TraesCS2B02G528300	314.907	300.316	277.319	2772.25	1639.23	1313.84	297.514	1908.44	-2.68099	5.21e-26	7.92e-24	-	2B	722629776	722634436	+	2210	protein_coding	NA	-
TraesCS3D02G194300	361.274	303.349	493.479	2977.07	1966.1	1784.28	386.034	2242.48	-2.5386	5.42e-26	8.23e-24	-	3D	185332436	185334995	+	1723	protein_coding	NA	-
TraesCS6D02G271900	58.9243	39.4354	47.4499	641.089	349.248	338.3	48.6032	442.879	-3.18578	6.17e-26	9.35e-24	-	6D	380704652	380706645	-	1496	protein_coding	Rhodanese	Rhodanese
TraesCS4B02G089000	16.4215	22.2456	35.8511	269.339	224.725	208.978	24.8394	234.347	-3.24521	6.6e-26	9.99e-24	-	4B	90456583	90460338	-	1272	protein_coding	NA	-
TraesCS4A02G442500	5.79583	8.08932	4.21777	279.58	193.594	119.951	6.03431	197.709	-5.02953	6.68e-26	1.01e-23	-	4A	710412151	710414500	-	1331	protein_coding	2OG-FeII_Oxy	2OG-FeII_Oxy
TraesCS2D02G438400	223.14	284.137	172.929	3.07231	2.91851	0	226.735	1.99694	6.85598	7.35e-26	1.11e-23	-	2D	547806111	547806431	-	321	nontranslating_CDS	NA	-
TraesCS5B02G092600	1.93194	11.1228	10.5444	183.315	147.871	161.185	7.86639	164.123	-4.39896	7.39e-26	1.11e-23	-	5B	121554358	121556888	-	1113	protein_coding	NA	-
TraesCS2D02G112000	534.182	671.413	562.018	5525.04	3022.6	2707.34	589.205	3751.66	-2.67063	7.61e-26	1.14e-23	-	2D	62068958	62069737	+	780	protein_coding	NA	-
TraesCS7A02G282100	72.4479	67.748	59.0488	444.461	320.063	332.678	66.4149	365.734	-2.45925	1.05e-25	1.57e-23	-	7A	307566106	307566938	+	754	protein_coding	NA	-
TraesCS4A02G245300	7.72778	6.06699	4.21777	157.712	140.088	128.385	6.00418	142.062	-4.55441	1.28e-25	1.92e-23	-	4A	555515710	555523999	-	1797	protein_coding	MatE	MatE
TraesCS5A02G153900	29456.3	32439.2	21078.3	5384.74	6792.34	7467.91	27657.9	6548.33	2.07847	1.39e-25	2.08e-23	-	5A	331398338	331403028	+	2152	protein_coding	NA	-
TraesCS2D02G065400	6.7618	4.04466	3.16333	389.16	201.377	126.511	4.6566	239.016	-5.66969	1.55e-25	2.32e-23	-	2D	27887631	27889099	-	858	protein_coding	NA	-
TraesCS2D02G322900	62.7882	35.3908	41.1233	779.343	439.722	334.552	46.4341	517.872	-3.47641	1.56e-25	2.33e-23	-	2D	414955071	414956541	+	1206	protein_coding	NA	-
TraesCS3B02G315800	146.828	163.809	95.9543	641.089	651.8	636.305	135.53	643.065	-2.24475	1.6e-25	2.39e-23	-	3B	507298857	507301934	-	2014	protein_coding	DnaJ	DnaJ
TraesCS2A02G158800	2106.78	2241.75	1401.35	481.329	358.976	369.225	1916.63	403.177	2.24966	1.63e-25	2.42e-23	-	2A	105541272	105541541	+	270	protein_coding	NA	-
TraesCS7B02G114100	307.179	382.22	430.213	3873.16	2092.57	1826.45	373.204	2597.39	-2.79925	1.64e-25	2.43e-23	-	7B	132109320	132110685	-	971	protein_coding	NA	-
TraesCS6A02G290600	94.6652	87.9713	129.696	1089.65	645.963	560.398	104.111	765.336	-2.87873	1.69e-25	2.5e-23	-	6A	522151215	522153389	-	1693	protein_coding	Rhodanese	Rhodanese
TraesCS4B02G213400	350.648	377.164	315.278	1046.63	1042.88	1144.22	347.697	1077.91	-1.63211	1.91e-25	2.83e-23	-	4B	451901619	451904321	+	1369	protein_coding	RRM_1	RRM_1
TraesCS2D02G351900	260.812	328.628	158.166	1689.77	1428.12	1282.92	249.202	1466.94	-2.55656	1.99e-25	2.94e-23	-	2D	450234732	450236192	+	1357	protein_coding	CCT	CCT
TraesCS2B02G359400	51.1965	47.5247	72.7566	319.52	357.031	296.13	57.1593	324.227	-2.50666	2.09e-25	3.07e-23	-	2B	512908873	512911043	+	1723	protein_coding	BTB	BTB
TraesCS4D02G205400	511.965	596.587	430.213	3330.39	2248.22	1993.25	512.922	2523.95	-2.29856	2.33e-25	3.43e-23	-	4D	352807842	352808842	+	1001	protein_coding	NA	-
TraesCS2B02G380000	12.5576	17.1898	14.7622	176.146	154.681	149.002	14.8365	159.943	-3.4319	2.56e-25	3.75e-23	-	2B	543704722	543706340	-	1313	protein_coding	NA	-
TraesCS1A02G149800	148.76	128.418	119.152	476.208	526.304	579.14	132.11	527.218	-1.99576	2.65e-25	3.89e-23	-	1A	257551797	257558525	+	2354	protein_coding	NA	-
TraesCS6B02G387400	211.548	213.356	237.25	991.333	756.866	760.004	220.718	836.068	-1.92152	2.71e-25	3.96e-23	-	6B	662256760	662268336	-	6097	protein_coding	NA	-
TraesCS2A02G111300	622.086	739.161	562.018	6163.06	3296.94	2975.36	641.088	4145.12	-2.69267	2.76e-25	4.04e-23	-	2A	62397490	62398289	+	800	protein_coding	NA	-
TraesCS7A02G489800	13.5236	5.05582	12.6533	168.977	164.409	139.631	10.4109	157.672	-3.91884	2.97e-25	4.33e-23	-	7A	679815410	679818707	+	2024	protein_coding	NA	-
TraesCS4A02G227300	38.6389	34.3796	52.7221	485.425	294.769	279.262	41.9135	353.152	-3.07638	3.41e-25	4.96e-23	-	4A	535464141	535467988	+	1353	protein_coding	NA	-
TraesCS7D02G280600	40.5708	46.5136	30.5788	387.111	248.073	264.268	39.2211	299.817	-2.93178	3.57e-25	5.18e-23	-	7D	274260790	274261684	+	811	protein_coding	NA	-
TraesCS5B02G320700	42.5028	62.6922	70.6477	444.461	371.623	304.564	58.6142	373.549	-2.67464	3.77e-25	5.47e-23	-	5B	506268767	506275404	+	2738	protein_coding	NA	-
TraesCS6A02G386400	17.3875	16.1786	10.5444	276.508	197.486	145.254	14.7035	206.416	-3.80518	3.8e-25	5.5e-23	-	6A	603271893	603272739	+	847	protein_coding	NA	-
TraesCS6A02G354400	160.351	172.909	208.78	1054.83	726.708	733.765	180.68	838.433	-2.21482	3.96e-25	5.73e-23	-	6A	585811553	585822022	-	6441	protein_coding	NA	-
TraesCS3A02G506200	233.765	291.215	222.487	1147	971.863	847.157	249.156	988.672	-1.98806	4.2e-25	6.06e-23	-	3A	727989884	727993508	+	2344	protein_coding	NA	-
TraesCS5A02G165400	3405.05	3089.11	2908.15	22106.3	13591.5	11730.9	3134.1	15809.6	-2.33462	4.26e-25	6.14e-23	-	5A	353988332	353989702	+	1160	protein_coding	NA	-
TraesCS5A02G036200	161.317	156.731	117.043	1797.3	922.248	794.678	145.03	1171.41	-3.01285	5.23e-25	7.52e-23	-	5A	33126001	33130778	+	1493	protein_coding	Epimerase	Epimerase
TraesCS5B02G084500	16.4215	29.3238	40.0688	447.533	258.774	264.268	28.6047	323.525	-3.50521	5.26e-25	7.56e-23	-	5B	106959949	106961086	+	1018	protein_coding	NA	-
TraesCSU02G066700	5.79583	5.05582	4.21777	330.786	171.219	122.763	5.02314	208.256	-5.36805	6.43e-25	9.23e-23	-	Un	51895598	51903317	+	1879	protein_coding	Aldedh	Aldedh
TraesCS6B02G323200	7.72778	10.1116	6.32666	423.979	161.491	159.31	8.05536	248.26	-4.94297	6.8e-25	9.74e-23	-	6B	572112385	572114199	+	1391	protein_coding	NA	-
TraesCS1A02G029300	129.44	175.943	115.989	620.607	610.941	568.832	140.457	600.127	-2.09462	6.87e-25	9.82e-23	-	1A	13762566	13768572	+	2836	protein_coding	NA	-
TraesCS6D02G027700	120.746	154.708	120.207	548.92	651.8	497.611	131.887	566.11	-2.1017	7.38e-25	1.05e-22	-	6D	10512831	10515053	-	1627	protein_coding	Pkinase_Tyr	Pkinase_Tyr
TraesCS6D02G012200	657.827	768.485	720.185	3854.73	2590.66	2464.63	715.499	2970	-2.05341	7.48e-25	1.07e-22	-	6D	4773457	4775769	-	1605	protein_coding	NAD_binding_1	NAD_binding_1
TraesCS7A02G276000	171.943	139.541	119.152	587.836	596.348	548.215	143.545	577.466	-2.00633	8.34e-25	1.19e-22	-	7A	288065091	288068767	-	2125	protein_coding	NmrA	NmrA
TraesCS7A02G051100	15.4556	25.2791	14.7622	210.965	177.056	163.059	18.499	183.693	-3.31094	8.9e-25	1.26e-22	-	7A	24592231	24593499	+	1162	protein_coding	NA	-
TraesCS1A02G200000	149.726	122.351	76.9743	1074.29	716.98	640.053	116.35	810.439	-2.79795	9.93e-25	1.41e-22	-	1A	359689254	359690781	+	979	protein_coding	NA	-
TraesCS3B02G398300	314.907	251.78	254.121	2689.3	1533.19	1236.06	273.603	1819.52	-2.73288	1.05e-24	1.48e-22	-	3B	628721186	628724685	+	1678	protein_coding	NA	-
TraesCS4B02G070100	3.86389	5.05582	3.16333	119.82	149.817	156.499	4.02768	142.045	-5.13815	1.16e-24	1.64e-22	-	4B	64093458	64111980	+	1997	protein_coding	MatE	MatE
TraesCS6D02G374200	34.775	39.4354	26.3611	250.906	216.942	208.041	33.5238	225.296	-2.74571	1.19e-24	1.69e-22	-	6D	458758356	458763122	-	2896	protein_coding	ABC1	ABC1
TraesCS4D02G086900	38.6389	38.4243	53.7766	446.509	267.53	284.885	43.6132	332.975	-2.93433	1.3e-24	1.83e-22	-	4D	62117595	62121775	+	1413	protein_coding	NA	-
TraesCS4A02G472500	139.1	109.206	113.88	1222.78	697.523	596.008	120.729	838.771	-2.79547	1.41e-24	1.98e-22	-	4A	732771648	732774321	-	1433	protein_coding	NAD_binding_1	NAD_binding_1
TraesCS1A02G407600	14.4896	26.2903	26.3611	229.399	175.11	197.732	22.3803	200.747	-3.17045	1.41e-24	1.98e-22	-	1A	570131664	570140605	+	2184	protein_coding	Amino_oxidase	Amino_oxidase
TraesCS4D02G061200	11.5917	4.04466	6.32666	209.941	138.143	135.882	7.32099	161.322	-4.45031	1.47e-24	2.06e-22	-	4D	36840829	36841980	+	688	protein_coding	NA	-
TraesCS6B02G201500	241.493	352.896	214.052	1088.62	1225.77	1181.71	269.48	1165.37	-2.11236	1.52e-24	2.13e-22	-	6B	245591135	245592616	+	1482	protein_coding	UDPGT	UDPGT
TraesCS1B02G129000	278.2	217.4	183.473	976.995	876.525	846.219	226.358	899.913	-1.98969	1.53e-24	2.13e-22	-	1B	158533911	158546217	-	2736	protein_coding	NA	-
TraesCS6D02G069000	166.147	105.161	110.717	592.956	918.357	664.418	127.342	725.244	-2.50829	1.58e-24	2.2e-22	-	6D	34540596	34541467	-	684	protein_coding	UQ_con	UQ_con
TraesCS5A02G137700	134.27	146.619	134.969	557.113	537.978	457.315	138.619	517.468	-1.90004	1.75e-24	2.44e-22	-	5A	309688666	309692392	-	2186	protein_coding	HMGL-like	HMGL-like
TraesCS6A02G228900	28.0132	28.3126	25.3066	203.797	210.132	171.493	27.2108	195.141	-2.84079	1.81e-24	2.52e-22	-	6A	431220581	431224327	-	3405	protein_coding	Pkinase	Pkinase
TraesCS1A02G165700	134.27	105.161	106.499	1003.62	655.691	520.102	115.31	726.472	-2.6541	1.9e-24	2.64e-22	-	1A	298557743	298566718	+	1557	protein_coding	NA	-
TraesCS3B02G110400	17.3875	14.1563	15.8166	260.122	166.355	150.876	15.7868	192.451	-3.60547	1.99e-24	2.75e-22	-	3B	76430390	76431328	-	939	protein_coding	NA	-
TraesCS5A02G203500	766.016	823.088	628.448	219.158	183.866	197.732	739.184	200.252	1.88482	2.09e-24	2.9e-22	-	5A	413040609	413044527	+	3460	protein_coding	NA	-
TraesCS5D02G310600	97.5632	89.9936	66.4299	391.208	369.678	452.629	84.6622	404.505	-2.25431	2.16e-24	2.99e-22	-	5D	407106219	407108790	-	1425	protein_coding	ADH_zinc_N	ADH_zinc_N
TraesCS3D02G261000	61.8222	35.3908	18.98	337.954	375.515	406.71	38.731	373.393	-3.26223	2.25e-24	3.1e-22	-	3D	363122302	363124857	-	2449	protein_coding	NA	-
TraesCS3A02G367000	339.056	301.327	235.141	2723.09	1713.16	1265.11	291.841	1900.46	-2.70242	2.39e-24	3.29e-22	-	3A	616093533	616096840	-	1734	protein_coding	NA	-
TraesCS5A02G325200	5.79583	9.10048	6.32666	434.22	173.165	138.694	7.07432	248.693	-5.13576	2.4e-24	3.3e-22	-	5A	535879396	535881010	-	1615	protein_coding	UDPGT	UDPGT
TraesCS1A02G168600	530.319	587.487	544.093	1527.96	1614.91	1443.17	553.966	1528.68	-1.46444	2.48e-24	3.41e-22	-	1A	301196754	301200037	-	1370	protein_coding	NA	-
TraesCS3D02G361500	80.1757	93.0271	85.4099	386.087	373.569	330.803	86.2042	363.487	-2.07619	2.6e-24	3.56e-22	-	3D	475121723	475124337	+	2517	protein_coding	NA	-
TraesCS4B02G380200	254.051	229.534	161.33	1198.2	939.759	859.339	214.972	999.1	-2.21508	2.78e-24	3.81e-22	-	4B	660655365	660657652	-	1704	protein_coding	NA	-
TraesCS3A02G279700	9.65972	9.10048	9.48999	140.302	120.632	157.436	9.41673	139.457	-3.88843	2.82e-24	3.86e-22	-	3A	509019682	509021731	-	2050	protein_coding	UDPGT	UDPGT
TraesCS7B02G179200	128.474	122.351	111.771	624.704	477.662	456.378	120.865	519.581	-2.10274	2.88e-24	3.93e-22	-	7B	263669478	263670332	-	777	protein_coding	NA	-
TraesCS7D02G155700	1.93194	6.06699	10.5444	134.158	135.224	171.493	6.18112	146.958	-4.5935	3e-24	4.08e-22	-	7D	104134109	104135810	+	1553	protein_coding	UDPGT	UDPGT
TraesCS5D02G118500	127.508	125.384	169.765	1339.53	739.355	706.589	140.886	928.491	-2.72085	3.29e-24	4.47e-22	-	5D	158804236	158805257	+	934	protein_coding	NA	-
TraesCS4B02G272400	59.8903	58.6475	50.6133	265.243	289.905	267.079	56.3837	274.076	-2.27986	3.41e-24	4.63e-22	-	4B	549139146	549144817	-	2637	protein_coding	ABC2_membrane	ABC2_membrane
TraesCS4A02G032900	141.032	149.652	112.825	498.739	554.516	499.485	134.503	517.58	-1.94305	3.5e-24	4.74e-22	-	4A	25020334	25025888	+	2575	protein_coding	ABC2_membrane	ABC2_membrane
TraesCS3D02G084400	56.0264	75.8373	57.9944	291.87	307.416	343.923	63.286	314.403	-2.3133	3.53e-24	4.78e-22	-	3D	42735482	42737971	-	1763	protein_coding	Peptidase_M48	Peptidase_M48
TraesCS5D02G145400	23.1833	34.3796	23.1977	494.642	224.725	250.211	26.9202	323.193	-3.58499	3.69e-24	4.99e-22	-	5D	232135797	232137209	-	1101	protein_coding	NA	-
TraesCS5A02G110300	245.357	235.601	209.834	1523.87	995.211	881.83	230.264	1133.64	-2.29892	3.83e-24	5.17e-22	-	5A	208746314	208747246	+	845	protein_coding	NA	-
TraesCS7B02G312800	878.068	870.613	640.047	0	0	0	796.243	0	12.113	4.18e-24	5.64e-22	-	7B	558759621	558760281	-	661	protein_coding	NA	-
TraesCS2A02G268200	324.567	302.338	237.25	1053.8	1030.23	922.126	288.051	1002.05	-1.79751	4.88e-24	6.57e-22	-	2A	430704610	430708753	+	1446	protein_coding	Aa_trans	Aa_trans
TraesCS5D02G169600	2753.02	2398.48	2232.26	20393	11756.7	9717.94	2461.25	13955.9	-2.50334	5.04e-24	6.77e-22	-	5D	266085742	266086801	+	935	protein_coding	NA	-
TraesCS5B02G252100	457.871	532.884	432.322	1343.62	1585.72	1706.5	474.359	1545.28	-1.70388	5.48e-24	7.34e-22	-	5B	434698416	434704916	-	2429	protein_coding	NA	-
TraesCS7B02G059500	12.5576	11.1228	21.0889	147.471	164.409	166.807	14.9231	159.563	-3.42588	5.48e-24	7.34e-22	-	7B	62391542	62393335	+	1644	protein_coding	UDPGT	UDPGT
TraesCS4A02G340600	32.843	16.1786	17.9255	249.881	198.458	187.424	22.3157	211.921	-3.24001	5.6e-24	7.49e-22	-	4A	621660987	621664782	+	1672	protein_coding	S1	S1
TraesCS5B02G045100	1485.66	1931.32	1689.22	532.534	586.62	522.913	1702.07	547.356	1.63667	6.21e-24	8.29e-22	WIR1A	5B	50507300	50507680	-	267	protein_coding	NA	-
TraesCS2A02G355600	27.0472	26.2903	29.5244	245.785	177.056	191.173	27.6206	204.671	-2.8897	6.29e-24	8.39e-22	-	2A	598615636	598617296	-	1261	protein_coding	NA	-
TraesCS2A02G500400	449.177	313.461	416.505	3504.48	2145.1	1668.07	393.048	2439.22	-2.63341	6.4e-24	8.52e-22	-	2A	729293649	729297303	+	1284	protein_coding	NA	-
TraesCS3D02G284500	102.393	85.949	109.662	404.521	555.489	420.767	99.3347	460.259	-2.21256	6.54e-24	8.69e-22	-	3D	393655141	393660962	-	3501	protein_coding	NA	-
TraesCS2B02G538600	83.0736	100.105	79.0832	490.546	411.509	348.609	87.4207	416.888	-2.25282	6.55e-24	8.69e-22	-	2B	733889920	733892344	-	1292	protein_coding	Asparaginase_2	Asparaginase_2
TraesCS2A02G455200	85.9715	115.273	60.1033	441.389	465.015	541.655	87.1158	482.687	-2.46885	7.22e-24	9.57e-22	-	2A	703876338	703881384	+	3484	protein_coding	ANF_receptor	ANF_receptor
TraesCS6A02G292800	78.2437	44.4912	39.0144	974.947	550.625	371.1	53.9165	632.224	-3.5483	8.12e-24	1.07e-21	-	6A	524363459	524364909	+	735	protein_coding	NA	-
TraesCS5D02G502900	54.0944	72.8038	69.5932	1030.25	489.336	409.522	65.4972	643.036	-3.29585	8.45e-24	1.12e-21	-	5D	530054219	530055003	-	785	protein_coding	NA	-
TraesCS1D02G215800	243.425	231.557	189.8	838.741	888.199	699.092	221.594	808.677	-1.8666	8.55e-24	1.13e-21	-	1D	301624690	301628394	+	2991	protein_coding	Lipoxygenase	Lipoxygenase
TraesCS7D02G209600	320.703	338.74	358.511	3344.72	1682.03	1555.62	339.318	2194.13	-2.69291	8.56e-24	1.13e-21	-	7D	167556671	167558032	-	991	protein_coding	NA	-
TraesCS2A02G174500	28.9792	17.1898	18.98	167.953	212.078	181.801	21.7163	187.278	-3.10342	8.66e-24	1.14e-21	-	2A	133353006	133355387	-	1689	protein_coding	NA	-
TraesCS6D02G076400	10.6257	8.08932	21.0889	144.399	174.138	209.915	13.268	176.15	-3.74069	8.81e-24	1.16e-21	-	6D	41207038	41207925	+	888	protein_coding	NA	-
TraesCS7A02G009100	898.354	1006.11	1135.64	2714.9	3238.57	3195.58	1013.37	3049.68	-1.58984	9.17e-24	1.2e-21	-	7A	3982822	3986635	-	2383	protein_coding	NA	-
TraesCS1D02G189700	62.7882	62.6922	45.341	469.04	537.978	273.639	56.9405	426.886	-2.90428	9.64e-24	1.26e-21	-	1D	262016656	262017784	+	1039	protein_coding	NA	-
TraesCS7A02G557300	41.5368	41.4577	35.8511	549.944	320.063	242.714	39.6152	370.907	-3.22528	9.86e-24	1.29e-21	Psy1-A1	7A	729397165	729401834	-	2257	protein_coding	NA	-
TraesCS5D02G038600	278.2	241.668	217.215	886.874	753.948	853.716	245.694	831.513	-1.75789	9.88e-24	1.29e-21	-	5D	37351493	37357495	+	3130	protein_coding	Na_H_Exchanger	Na_H_Exchanger
TraesCS1A02G343700	400.878	445.924	353.238	98.314	58.3701	65.5984	400.013	74.0942	2.43561	9.98e-24	1.3e-21	-	1A	532089135	532090633	+	1416	protein_coding	NA	-
TraesCS1B02G167800	112.053	159.764	122.315	490.546	546.734	575.392	131.377	537.557	-2.03336	1.05e-23	1.37e-21	-	1B	297092420	297099506	+	2478	protein_coding	NA	-
TraesCS5D02G419200	137.168	183.021	115.989	602.173	595.375	616.625	145.393	604.725	-2.05574	1.08e-23	1.4e-21	-	5D	480462012	480466049	-	2266	protein_coding	NA	-
TraesCS5D02G265100	42.5028	44.4912	41.1233	213.014	283.095	238.966	42.7058	245.025	-2.52047	1.19e-23	1.54e-21	-	5D	369578024	369579837	+	1814	protein_coding	NA	-
TraesCS7D02G293100	212.514	195.155	151.84	886.874	708.224	677.538	186.503	757.545	-2.02067	1.28e-23	1.66e-21	-	7D	362374724	362376583	-	1193	protein_coding	NA	-
TraesCS5B02G412500	353.546	404.466	310.006	2000.08	1504.98	1207.95	356.006	1571	-2.14129	1.31e-23	1.7e-21	-	5B	587471370	587475380	-	1486	protein_coding	NA	-
TraesCS1B02G080400	229.901	310.428	216.161	1010.79	961.162	863.088	252.163	945.013	-1.90569	1.33e-23	1.72e-21	-	1B	62719857	62724509	+	2556	protein_coding	UDPGT	UDPGT
TraesCS2A02G296400	522.591	397.388	339.531	5410.34	2519.64	2234.09	419.836	3388.03	-3.01212	1.39e-23	1.79e-21	-	2A	510301526	510302671	+	862	protein_coding	NA	-
TraesCS6A02G153700	190.296	178.976	114.934	685.126	737.409	685.972	161.402	702.836	-2.12078	1.48e-23	1.91e-21	-	6A	141851251	141852290	+	1040	protein_coding	NA	-
TraesCSU02G096900	70.516	56.6252	73.811	426.027	339.52	294.256	66.9841	353.268	-2.39853	1.52e-23	1.95e-21	-	Un	86285530	86288494	+	2304	protein_coding	Na_sulph_symp	Na_sulph_symp
TraesCSU02G156500	151.658	225.49	369.055	18.4339	10.7012	20.6166	248.734	16.5839	3.90516	1.64e-23	2.1e-21	-	Un	215702856	215704408	-	1208	protein_coding	2OG-FeII_Oxy	2OG-FeII_Oxy
TraesCS5B02G056900	23.1833	35.3908	15.8166	189.459	224.725	210.852	24.7969	208.345	-3.0682	1.79e-23	2.3e-21	-	5B	63266612	63269090	+	2479	protein_coding	Pkinase	Pkinase
TraesCS2A02G323200	50.2305	38.4243	30.5788	225.303	273.367	241.777	39.7445	246.816	-2.63044	1.91e-23	2.45e-21	-	2A	553278305	553280315	-	1544	protein_coding	BTB	BTB
TraesCS3A02G388200	31.8771	28.3126	21.0889	168.977	213.051	223.972	27.0928	202	-2.895	2.24e-23	2.87e-21	-	3A	637112999	637115569	-	2034	protein_coding	LRRNT_2	LRRNT_2
TraesCS6A02G135600	19.3194	37.4131	23.1977	186.387	225.698	221.16	26.6434	211.082	-2.98791	2.38e-23	3.04e-21	-	6A	107208120	107217344	+	2931	protein_coding	LRRNT_2	LRRNT_2
novel.12635	880.966	739.161	652.7	170.001	215.969	209.915	757.609	198.629	1.93093	2.4e-23	3.06e-21	-	7D	497572541	497579910	-	2864	-	- && - && -	-
TraesCS2B02G145700	183.535	196.166	229.869	658.499	897.927	752.507	203.19	769.645	-1.92236	2.4e-23	3.06e-21	-	2B	111454345	111463024	-	3331	protein_coding	NA	-
TraesCS6B02G261000	41.5368	78.8708	55.8855	312.352	350.221	411.396	58.7644	357.989	-2.60891	2.64e-23	3.36e-21	-	6B	470992398	471001839	-	1499	protein_coding	CN_hydrolase	CN_hydrolase
TraesCS7A02G276400	2566.59	2254.9	2022.42	19113.9	11229.4	8771.44	2281.3	13038.3	-2.51474	2.76e-23	3.5e-21	-	7A	288928458	288929628	+	1075	protein_coding	NA	-
TraesCS5B02G516400	611.46	638.045	599.978	198.676	202.35	204.292	616.494	201.773	1.61125	2.76e-23	3.5e-21	-	5B	680604273	680606613	-	1028	protein_coding	RRM_1	RRM_1
TraesCS4B02G115100	950.516	950.495	738.11	196.628	262.666	177.116	879.707	212.136	2.05238	2.9e-23	3.67e-21	-	4B	131706719	131713472	-	2690	protein_coding	Response_reg	Response_reg
TraesCS5B02G076200	142.964	151.675	106.499	9.21694	8.75552	7.49696	133.712	8.48981	3.98082	2.97e-23	3.76e-21	-	5B	91112112	91112432	+	321	nontranslating_CDS	NA	-
TraesCS2B02G079400	68.584	74.8262	40.0688	999.526	499.065	407.647	61.1597	635.413	-3.37486	3.17e-23	4e-21	-	2B	44346180	44347892	-	986	protein_coding	NA	-
novel.10143	432.755	444.912	420.723	101.386	131.333	112.454	432.797	115.058	1.91066	3.74e-23	4.72e-21	-	6B	481660310	481667084	-	4114	-	- && - && -	-
TraesCS1A02G152800	717.717	664.335	476.608	6283.9	3412.71	2800.12	619.553	4165.58	-2.7489	4.04e-23	5.08e-21	-	1A	264213641	264217834	-	1053	protein_coding	Ribonuclease_T2	Ribonuclease_T2
TraesCS7D02G283900	178.705	170.887	204.562	1010.79	657.637	721.583	184.718	796.67	-2.10878	4.14e-23	5.2e-21	-	7D	296507630	296511690	-	1792	protein_coding	NA	-
TraesCS6D02G001700	359.342	378.176	241.467	2904.36	1645.06	1509.7	326.328	2019.71	-2.62915	4.31e-23	5.41e-21	-	6D	805537	807932	+	1161	protein_coding	2-Hacid_dh_C	2-Hacid_dh_C
TraesCS4B02G140200	9.65972	20.2233	9.48999	206.869	179.002	132.134	13.1243	172.668	-3.71705	4.58e-23	5.74e-21	-	4B	184603011	184606616	+	1935	protein_coding	AAA	AAA
novel.6524	372.865	377.164	321.605	26.6267	40.8591	70.284	357.212	45.9233	2.9539	4.6e-23	5.76e-21	-	4B	649823649	649831376	+	4467	-	- && - && -	-
TraesCS4D02G316500	462.701	494.459	379.599	1296.52	1344.46	1423.49	445.586	1354.82	-1.60396	5.14e-23	6.43e-21	-	4D	481614587	481618842	-	1957	protein_coding	Pkinase	Pkinase
novel.10946	18.3535	34.3796	23.1977	225.303	176.083	201.481	25.3103	200.956	-2.99086	5.38e-23	6.71e-21	-	7A	491484065	491486509	+	915	-	- && Q0DC89.2 RecName: Full=Peptide methionine sulfoxide reductase B1, chloroplastic; Short=OsMSRB1; AltName: Full=Peptide-methionine (R)-S-oxide reductase; Flags: Precursor && PF01641:SelR domain	-
TraesCS6B02G191900	153.59	140.552	186.636	618.559	575.919	539.781	160.259	578.086	-1.85163	6.03e-23	7.52e-21	-	6B	226186917	226191266	-	2082	protein_coding	NA	-
TraesCS2D02G082100	159.385	159.764	186.636	25.6026	14.5925	19.6795	168.595	19.9582	3.08196	6.24e-23	7.76e-21	-	2D	35315022	35316430	+	1289	protein_coding	NA	-
TraesCS5D02G210000	767.948	903.981	591.543	197.652	179.975	152.751	754.49	176.792	2.09451	6.48e-23	8.05e-21	-	5D	318440942	318445242	+	3988	protein_coding	NA	-
TraesCS2D02G455600	42.5028	56.6252	51.6677	251.93	239.318	275.513	50.2652	255.587	-2.348	6.91e-23	8.57e-21	-	2D	563794097	563799460	+	3534	protein_coding	ANF_receptor	ANF_receptor
TraesCS4D02G143200	69.55	85.949	60.1033	410.666	362.868	300.816	71.8674	358.116	-2.31569	7.15e-23	8.86e-21	-	4D	130547247	130552347	+	2397	protein_coding	Glyco_hydro_1	Glyco_hydro_1
TraesCS5A02G287100	26.0812	31.3461	27.4155	272.412	247.1	161.185	28.281	226.899	-3.00376	7.72e-23	9.55e-21	-	5A	495027281	495029167	-	1402	protein_coding	Lipase_GDSL	Lipase_GDSL
TraesCS7A02G357800	471.394	581.42	412.287	128.013	112.849	110.58	488.367	117.147	2.06061	7.75e-23	9.58e-21	-	7A	526784744	526788380	+	1475	protein_coding	NA	-
TraesCS3D02G498000	36.7069	28.3126	20.0344	198.676	195.54	204.292	28.3513	199.503	-2.80906	7.84e-23	9.67e-21	-	3D	588999142	589009043	-	1968	protein_coding	Pkinase_Tyr	Pkinase_Tyr
TraesCS2D02G339700	21.2514	27.3014	26.3611	183.315	214.997	159.31	24.9713	185.874	-2.89795	8.25e-23	1.02e-20	-	2D	433863063	433865190	+	1782	protein_coding	zf-TAZ	zf-TAZ
TraesCS3D02G402500	72.4479	78.8708	67.4844	446.509	313.253	324.244	72.9344	361.335	-2.30764	8.45e-23	1.04e-20	-	3D	516876989	516877777	+	585	protein_coding	NA	-
TraesCS4B02G344300	36.7069	34.3796	35.8511	187.411	213.051	214.601	35.6459	205.021	-2.5241	8.58e-23	1.05e-20	-	4B	637736691	637739835	-	2313	protein_coding	NA	-
TraesCS7A02G547500	868.409	986.897	757.09	2577.67	2459.33	2401.84	870.798	2479.61	-1.50949	9.93e-23	1.22e-20	-	7A	722597238	722601907	-	2373	protein_coding	AAA	AAA
TraesCS2D02G005000	0	4.04466	2.10889	148.495	311.307	164.933	2.05118	208.245	-6.68561	1.09e-22	1.34e-20	-	2D	2692818	2697163	-	1880	protein_coding	NA	-
TraesCS3B02G259300	677.146	784.664	625.285	5926.49	3665.64	2607.07	695.698	4066.4	-2.54709	1.1e-22	1.35e-20	-	3B	417258446	417265886	+	1650	protein_coding	NA	-
TraesCS1B02G420100	186.433	188.077	171.874	1752.24	1017.59	760.004	182.128	1176.61	-2.69115	1.11e-22	1.35e-20	-	1B	643245972	643246857	+	792	protein_coding	NA	-
TraesCS4B02G006800	340.988	319.528	279.427	45.0606	9.72836	27.1765	313.314	27.3218	3.52499	1.16e-22	1.41e-20	-	4B	4536418	4540354	-	1932	protein_coding	NAD_binding_4	NAD_binding_4
TraesCS3B02G430900	337.124	291.215	292.081	1384.59	1097.36	934.309	306.807	1138.75	-1.8914	1.18e-22	1.44e-20	-	3B	669918079	669922282	+	1800	protein_coding	Rhodanese	Rhodanese
TraesCS1D02G040500	1674.03	2311.52	803.486	0	0	0	1596.35	0	13.1163	1.21e-22	1.47e-20	-	1D	19763058	19767244	+	1557	protein_coding	NA	-
TraesCS4B02G211400	73.4139	63.7034	40.0688	714.825	396.917	360.791	59.062	490.844	-3.05185	1.27e-22	1.54e-20	-	4B	449766860	449768630	+	1489	protein_coding	NA	-
TraesCS5B02G111800	193.194	180.998	246.74	1743.03	974.781	913.692	206.977	1210.5	-2.54831	1.34e-22	1.63e-20	-	5B	169679181	169680177	-	909	protein_coding	NA	-
TraesCS3B02G400100	40.5708	66.7369	64.321	281.629	304.498	320.495	57.2096	302.207	-2.40455	1.37e-22	1.66e-20	-	3B	631661009	631663252	+	2150	protein_coding	NA	-
TraesCS7D02G343600	153.59	180.998	118.098	695.367	656.664	544.467	150.895	632.166	-2.06557	1.39e-22	1.68e-20	-	7D	439996799	439999400	+	958	protein_coding	NA	-
TraesCS5A02G409600	224.105	230.546	143.404	823.38	763.676	875.27	199.352	820.775	-2.04044	1.48e-22	1.79e-20	-	5A	599204895	599208619	-	2275	protein_coding	NA	-
TraesCS1A02G150800	11.5917	7.07815	6.32666	286.749	184.839	105.895	8.33216	192.494	-4.5213	1.65e-22	1.99e-20	-	1A	258857615	258862764	-	2269	protein_coding	NA	-
TraesCS6D02G013400	41.5368	58.6475	43.2322	246.809	309.362	242.714	47.8055	266.295	-2.47816	1.69e-22	2.03e-20	-	6D	5477924	5481671	-	2394	protein_coding	Pkinase_Tyr	Pkinase_Tyr
TraesCS3D02G226000	104.325	73.815	50.6133	398.376	439.722	434.824	76.2511	424.307	-2.47261	1.86e-22	2.24e-20	-	3D	307832909	307837922	-	2530	protein_coding	p450	p450
TraesCS4B02G107500	181.603	200.211	121.261	776.271	648.881	713.148	167.691	712.767	-2.08625	2.02e-22	2.43e-20	-	4B	117187482	117194214	-	2567	protein_coding	ABC1	ABC1
TraesCS7B02G226100	373.831	379.187	317.387	2769.18	1492.33	1472.22	356.802	1911.24	-2.42093	2.11e-22	2.53e-20	PETF	7B	426788421	426789425	+	1005	protein_coding	Fer2	Fer2
TraesCS3B02G210300	78.2437	68.7592	63.2666	291.87	332.71	290.507	70.0898	305.029	-2.12006	2.26e-22	2.71e-20	-	3B	246160109	246164013	-	2230	protein_coding	zf-Dof	zf-Dof
TraesCS2D02G352700	42.5028	19.2121	24.2522	243.737	198.458	250.211	28.6557	230.802	-3.00407	2.36e-22	2.83e-20	-	2D	450997988	450999450	+	1064	protein_coding	NA	-
TraesCS7B02G392900	3.86389	8.08932	0	196.628	137.17	117.14	3.9844	150.313	-5.22202	2.37e-22	2.83e-20	-	7B	659649774	659653124	+	2034	protein_coding	NA	-
TraesCS7A02G528700	42.5028	49.5471	35.8511	257.05	275.312	205.229	42.6336	245.864	-2.52611	2.46e-22	2.93e-20	-	7A	708913209	708919696	+	481	protein_coding	DnaJ	DnaJ
TraesCS6A02G307700	489.748	501.538	673.789	4669.91	2490.46	2389.66	555.025	3183.34	-2.52007	2.55e-22	3.03e-20	-	6A	542231848	542234694	-	2044	protein_coding	Pyr_redox_2	Pyr_redox_2
TraesCS5A02G166100	353.546	363.008	254.121	1304.71	1175.19	1041.14	323.558	1173.68	-1.85805	2.58e-22	3.07e-20	-	5A	355071283	355072804	-	1302	protein_coding	CCT	CCT
TraesCS7A02G206700	403.776	400.421	415.451	3622.26	1901.89	1656.83	406.549	2393.66	-2.55759	2.88e-22	3.42e-20	-	7A	169303755	169305022	-	869	protein_coding	NA	-
TraesCS1D02G301100	70.516	60.6699	89.6277	556.089	388.161	334.552	73.6045	426.267	-2.53463	3.08e-22	3.65e-20	-	1D	398972593	398976773	+	2146	protein_coding	Pkinase	Pkinase
TraesCS2B02G510300	0.965972	4.04466	7.3811	166.929	144.952	104.02	4.13058	138.634	-5.09358	3.42e-22	4.05e-20	-	2B	706414650	706418308	+	1954	protein_coding	OPT	OPT
TraesCS6A02G191000	88.8694	100.105	95.9543	366.629	367.732	335.489	94.9763	356.617	-1.90907	3.65e-22	4.32e-20	-	6A	256463138	256485526	-	3978	protein_coding	PP2C	PP2C
TraesCS2A02G032500	132.338	136.507	121.261	521.269	448.477	428.264	130.035	466.003	-1.84056	3.78e-22	4.47e-20	-	2A	14808977	14813420	+	1771	protein_coding	NA	-
TraesCS3D02G223300	774.709	808.932	695.932	6185.59	3939.01	2685.79	759.858	4270.13	-2.49033	3.85e-22	4.55e-20	-	3D	304327703	304335024	-	1403	protein_coding	NA	-
TraesCS6A02G086300	401.844	445.924	412.287	3832.2	2001.12	1716.8	420.018	2516.71	-2.58289	4.35e-22	5.13e-20	-	6A	55013535	55014280	+	746	protein_coding	NA	-
TraesCS3B02G098700	398.946	394.354	294.19	1148.02	1264.69	1120.8	362.497	1177.83	-1.69937	4.38e-22	5.16e-20	-	3B	66180176	66182333	-	1091	protein_coding	DnaJ	DnaJ
TraesCS7A02G481500	754.424	630.967	515.623	2051.28	2466.14	2008.25	633.671	2175.22	-1.77885	4.64e-22	5.46e-20	-	7A	674015727	674020492	+	1938	protein_coding	Peptidase_M20	Peptidase_M20
TraesCS2D02G489200	2788.76	2729.13	1213.66	390.184	304.498	361.728	2243.85	352.137	2.672	4.93e-22	5.79e-20	-	2D	588245673	588250234	+	1773	protein_coding	NA	-
TraesCS2B02G260200	170.011	218.412	130.751	933.983	758.812	670.041	173.058	787.612	-2.18528	5.04e-22	5.91e-20	-	2B	326271354	326287058	-	1315	protein_coding	NA	-
TraesCSU02G021600	8362.42	11081.4	6443.7	2225.38	1910.65	1378.5	8629.16	1838.18	2.23109	5.58e-22	6.53e-20	-	Un	23524166	23525558	+	1296	protein_coding	NA	-
TraesCS5A02G030400	88.8694	106.172	101.227	539.703	405.672	371.1	98.7561	438.825	-2.1518	6.11e-22	7.14e-20	-	5A	26456414	26462416	+	3112	protein_coding	Na_H_Exchanger	Na_H_Exchanger
TraesCS7A02G020500	132.338	134.485	112.825	1166.45	613.859	584.763	126.549	788.359	-2.6383	6.12e-22	7.15e-20	-	7A	8373731	8376623	-	1483	protein_coding	NAD_binding_1	NAD_binding_1
TraesCS7D02G267200	35.741	44.4912	20.0344	222.231	224.725	250.211	33.4222	232.389	-2.79395	6.33e-22	7.38e-20	-	7D	250619191	250623360	+	1527	protein_coding	NA	-
TraesCS5D02G504200	1277.98	1969.75	1154.62	329.762	320.063	214.601	1467.45	288.142	2.34911	7.25e-22	8.44e-20	-	5D	530775074	530776484	-	1098	protein_coding	NA	-
TraesCS7B02G175800	43.4687	31.3461	34.7966	243.737	184.839	237.091	36.5372	221.889	-2.60007	7.36e-22	8.56e-20	-	7B	247313518	247315116	-	1458	protein_coding	Metallophos	Metallophos
TraesCS5B02G496000	532.251	522.772	580.998	5466.67	2676.27	2304.38	545.34	3482.44	-2.67483	7.51e-22	8.73e-20	-	5B	663174273	663175299	-	843	protein_coding	NA	-
novel.12990	17.3875	33.3684	24.2522	221.206	196.513	165.87	25.0027	194.53	-2.96209	7.8e-22	9.05e-20	-	Un	56076589	56079126	-	910	-	- && Q8L6H7.1 RecName: Full=Beta-glucosidase-like SFR2, chloroplastic; AltName: Full=Beta-glucosidase 36; Short=Os11bglu36; AltName: Full=Protein SENSITIVE TO FREEZING 2; Short=OsSFR2 && PF00232:Glycosyl hydrolase family 1	Glyco_hydro_1
TraesCS7D02G367700	46.3667	33.3684	56.9399	245.785	251.964	246.463	45.5583	248.071	-2.44683	7.95e-22	9.21e-20	-	7D	475873638	475875525	+	1399	protein_coding	HSF_DNA-bind	HSF_DNA-bind
TraesCS3D02G496800	76.3118	76.8485	81.1921	285.725	371.623	332.678	78.1175	330.009	-2.07958	8.02e-22	9.28e-20	-	3D	588314520	588316505	+	806	protein_coding	FMN_red	FMN_red
TraesCS4A02G017700	135.236	136.507	111.771	468.016	437.776	433.887	127.838	446.559	-1.80331	8.76e-22	1.01e-19	-	4A	11716257	11718716	-	1791	protein_coding	zf-Dof	zf-Dof
TraesCS4B02G379500	227.969	274.026	181.364	972.899	768.54	848.094	227.786	863.178	-1.92122	9.59e-22	1.11e-19	-	4B	660588235	660589311	+	953	protein_coding	NA	-
TraesCS5B02G557300	626.916	597.598	924.746	143.375	55.4516	75.9067	716.42	91.5776	2.97004	9.97e-22	1.15e-19	-	5B	705256012	705260890	+	2281	protein_coding	NA	-
TraesCS3B02G020500	21.2514	13.1451	9.48999	177.17	154.681	134.008	14.6288	155.286	-3.39786	1.03e-21	1.18e-19	-	3B	8781155	8782591	+	1164	protein_coding	NA	-
TraesCS4A02G093100	139.1	133.474	182.419	1252.48	665.42	711.274	151.664	876.391	-2.53111	1.07e-21	1.23e-19	FBP	4A	100634071	100636206	-	1870	protein_coding	NA	-
TraesCS5A02G000700	13.5236	9.10048	11.5989	124.941	187.757	122.763	11.4077	145.154	-3.66732	1.08e-21	1.23e-19	-	5A	644719	646234	+	1516	protein_coding	NA	-
TraesCS3A02G528800	102.393	88.9825	76.9743	376.87	437.776	333.615	89.4499	382.754	-2.09537	1.1e-21	1.26e-19	-	3A	742611712	742617285	-	1922	protein_coding	NA	-
TraesCS2B02G267500	1138.88	1223.51	1144.07	6874.81	4333.01	3778.47	1168.82	4995.43	-2.09548	1.1e-21	1.26e-19	-	2B	360481412	360482730	-	1138	protein_coding	NA	-
TraesCS2B02G414500	113.019	143.585	109.662	489.522	424.156	450.755	122.089	454.811	-1.89704	1.14e-21	1.3e-19	-	2B	592528718	592530840	-	1549	protein_coding	NA	-
TraesCS5A02G241900	92.7333	132.463	92.791	729.162	470.852	470.434	105.996	556.816	-2.39278	1.17e-21	1.33e-19	-	5A	457511587	457512522	+	636	protein_coding	Abhydrolase_3	Abhydrolase_3
TraesCS5A02G532000	1893.3	2135.58	2051.95	660.547	583.701	402.962	2026.94	549.07	1.88482	1.22e-21	1.39e-19	-	5A	689916254	689918981	-	1719	protein_coding	NA	-
TraesCS2D02G360900	28.9792	27.3014	36.9055	181.266	182.893	231.469	31.062	198.543	-2.67925	1.23e-21	1.4e-19	-	2D	462789394	462790578	-	1185	protein_coding	Abhydrolase_3	Abhydrolase_3
TraesCS3A02G260700	48.2986	35.3908	30.5788	225.303	210.132	219.286	38.0894	218.241	-2.5141	1.23e-21	1.4e-19	-	3A	483481800	483484290	-	2384	protein_coding	NA	-
TraesCSU02G062000	11.5917	7.07815	3.16333	161.808	129.387	110.58	7.27771	133.925	-4.18457	1.24e-21	1.41e-19	-	Un	48421387	48430436	+	2606	protein_coding	Amino_oxidase	Amino_oxidase
TraesCS5A02G320400	44.4347	34.3796	75.9199	359.461	330.764	300.816	51.5781	330.347	-2.68273	1.26e-21	1.43e-19	-	5A	533482706	533490093	+	2790	protein_coding	NA	-
TraesCS5D02G565000	1320.48	1658.31	1095.57	416.81	360.922	356.106	1358.12	377.946	1.84579	1.26e-21	1.43e-19	-	5D	563725557	563727443	-	1354	protein_coding	NA	-
TraesCS6B02G051100	728.343	890.836	708.586	252.954	179.002	191.173	775.921	207.709	1.90243	1.42e-21	1.61e-19	-	6B	30323825	30324913	+	1089	protein_coding	NA	-
TraesCS3A02G028700	44.4347	31.3461	37.9599	278.556	191.649	231.469	37.9136	233.891	-2.62306	1.43e-21	1.62e-19	-	3A	15299506	15301307	+	1724	protein_coding	NA	-
TraesCS2A02G302700	85.9715	96.0606	63.2666	336.93	355.085	360.791	81.7662	350.935	-2.09999	1.52e-21	1.71e-19	-	2A	519529115	519532083	-	1731	protein_coding	NA	-
novel.2202	454.973	444.912	370.109	103.435	120.632	84.3408	423.332	102.802	2.04312	1.59e-21	1.8e-19	-	2A	284608233	284615067	-	3453	-	- && - && -	-
TraesCS7A02G241600	152.624	184.032	143.404	570.426	539.924	512.605	160.02	540.985	-1.75689	1.63e-21	1.83e-19	-	7A	217202534	217205919	+	1794	protein_coding	MatE	MatE
TraesCS5D02G303000	154.556	120.329	127.588	611.39	486.418	466.686	134.157	521.498	-1.95734	1.63e-21	1.84e-19	-	5D	398818069	398821186	-	1834	protein_coding	Glyco_hydro_1	Glyco_hydro_1
TraesCS1A02G043900	590.209	685.57	500.86	175.122	147.871	164.933	592.213	162.642	1.86496	1.64e-21	1.84e-19	-	1A	24336654	24340722	+	1835	protein_coding	NA	-
TraesCS1B02G266500	86.9375	74.8262	119.152	860.247	482.526	471.371	93.6386	604.715	-2.69188	1.65e-21	1.85e-19	-	1B	468509870	468513584	-	2139	protein_coding	NA	-
TraesCS3B02G030600	110.121	142.574	107.553	411.69	469.88	494.799	120.083	458.79	-1.93404	1.95e-21	2.18e-19	-	3B	13960570	13967611	+	3994	protein_coding	NA	-
TraesCS3B02G166900	42.5028	18.201	65.3755	425.003	328.818	378.597	42.0264	377.473	-3.16982	1.97e-21	2.21e-19	-	3B	166714941	166715756	-	666	protein_coding	NA	-
TraesCS3A02G243200	49.2646	61.681	30.5788	309.279	275.312	257.708	47.1748	280.767	-2.57016	2e-21	2.23e-19	-	3A	456775570	456777018	+	878	protein_coding	NA	-
TraesCS7A02G277500	144.896	148.641	97.0088	487.474	531.168	547.278	130.182	521.973	-2.00191	2.04e-21	2.28e-19	-	7A	291659279	291661489	+	2211	protein_coding	p450	p450
TraesCS2B02G192700	110.121	148.641	111.771	3.07231	0.972836	5.62272	123.511	3.22262	5.24817	2.05e-21	2.28e-19	-	2B	168610130	168611875	-	1201	protein_coding	NA	-
TraesCS6A02G082900	105.291	101.116	74.8655	343.075	455.287	442.321	93.7576	413.561	-2.13971	2.21e-21	2.46e-19	-	6A	51760523	51761891	+	1369	protein_coding	NA	-
TraesCS4B02G321900	69.55	68.7592	23.1977	481.329	381.352	443.258	53.8356	435.313	-3.01118	2.23e-21	2.47e-19	-	4B	612759860	612765476	-	1241	protein_coding	Pkinase	Pkinase
TraesCS2D02G431500	1858.53	2349.95	1292.75	472.112	409.564	365.477	1833.74	415.718	2.14156	2.24e-21	2.49e-19	-	2D	543843599	543846240	+	1281	protein_coding	NA	-
TraesCS5D02G090700	35.741	22.2456	35.8511	474.16	236.399	222.097	31.2792	310.886	-3.31228	2.67e-21	2.96e-19	-	5D	97587380	97589194	+	1234	protein_coding	NA	-
TraesCS5D02G237400	89.8354	81.9043	59.0488	476.208	388.161	315.809	76.9295	393.393	-2.3516	2.77e-21	3.06e-19	-	5D	345926398	345927928	-	909	protein_coding	NA	-
TraesCS6A02G255600	200.922	253.802	166.602	0	2.91851	0.93712	207.109	1.28521	7.31462	2.85e-21	3.15e-19	-	6A	473737675	473738980	-	766	protein_coding	NA	-
TraesCS2D02G115200	337.124	381.209	398.579	3021.11	1801.69	1358.82	372.304	2060.54	-2.46848	2.87e-21	3.17e-19	-	2D	63710042	63710668	+	438	protein_coding	NA	-
TraesCS1A02G255800	150.692	118.306	146.568	1004.65	579.81	585.7	138.522	723.385	-2.38413	2.9e-21	3.2e-19	-	1A	448033492	448037889	-	2786	protein_coding	NA	-
TraesCS1B02G434100	134.27	68.7592	83.301	506.932	448.477	556.649	95.4434	504.019	-2.39846	3.3e-21	3.63e-19	-	1B	658711931	658715531	-	2562	protein_coding	Peptidase_S8	Peptidase_S8
TraesCS3B02G456900	314.907	476.259	263.611	66.5668	50.5874	53.4158	351.592	56.8567	2.63013	3.46e-21	3.8e-19	-	3B	698232306	698232929	+	528	protein_coding	NA	-
TraesCS3A02G220600	205.752	146.619	102.281	4.09642	1.94567	0.93712	151.551	2.3264	6.05172	3.6e-21	3.95e-19	-	3A	408025155	408033231	-	3394	protein_coding	NA	-
TraesCS7A02G338800	52.1625	55.6141	50.6133	231.448	237.372	240.84	52.7966	236.553	-2.16352	3.66e-21	4.02e-19	-	7A	495581096	495582503	-	1068	protein_coding	NA	-
TraesCS1D02G175000	126.542	97.0718	90.6821	1050.73	588.566	479.806	104.765	706.367	-2.75175	3.71e-21	4.06e-19	-	1D	249136604	249142807	-	1555	protein_coding	NA	-
TraesCS6A02G108100	0	2.02233	4.21777	157.712	124.523	157.436	2.08003	146.557	-6.17754	3.87e-21	4.23e-19	-	6A	76976124	76977360	+	951	protein_coding	NA	-
TraesCS7A02G235100	188.365	201.222	87.5188	5.12052	5.83701	0	159.035	3.65251	5.46552	3.93e-21	4.29e-19	-	7A	206935826	206937383	-	1146	protein_coding	DnaJ	DnaJ
TraesCS3D02G120200	427.926	518.727	417.559	1218.68	1490.38	1585.61	454.737	1431.56	-1.65462	4.15e-21	4.53e-19	-	3D	75946541	75948546	+	2006	protein_coding	UDPGT	UDPGT
novel.11984	279.166	312.45	141.295	14.3375	14.5925	29.9878	244.304	19.6393	3.63129	4.16e-21	4.54e-19	-	7B	484622911	484625168	-	2258	-	- && - && -	-
TraesCS6A02G261100	13.5236	23.2568	25.3066	144.399	189.703	173.367	20.6957	169.156	-3.03756	4.43e-21	4.83e-19	-	6A	484567250	484570811	-	2090	protein_coding	Myb_DNA-binding	Myb_DNA-binding
TraesCS2D02G214700	640.439	702.759	642.156	4040.09	2587.74	2131.95	661.785	2919.93	-2.14137	4.54e-21	4.93e-19	petC	2D	176162716	176164393	-	1347	protein_coding	NA	-
novel.3014	23.1833	16.1786	11.5989	143.375	173.165	286.759	16.9869	201.099	-3.55981	4.55e-21	4.95e-19	-	2B	548661187	548663171	-	1004	-	- && Q7FAX1.1 RecName: Full=Peroxygenase >A2XVG1.1 RecName: Full=Peroxygenase && PF05042:Caleosin related protein	-
TraesCS2A02G511000	156.487	200.211	122.315	619.583	602.185	640.99	159.671	620.919	-1.95852	4.58e-21	4.96e-19	-	2A	735787351	735787966	-	504	protein_coding	NA	-
TraesCS3B02G428700	44.4347	53.5917	36.9055	263.195	216.942	226.783	44.9773	235.64	-2.38755	4.66e-21	5.05e-19	-	3B	667642781	667644954	-	859	protein_coding	NA	-
TraesCS1B02G121600	1362.02	1773.58	1092.4	361.509	406.645	353.294	1409.34	373.816	1.91472	4.89e-21	5.3e-19	-	1B	144925967	144932226	+	2516	protein_coding	NA	-
TraesCS6B02G115900	255.983	359.975	301.571	3171.65	1660.63	1291.35	305.843	2041.21	-2.73857	5.08e-21	5.49e-19	-	6B	101222129	101222833	-	705	protein_coding	NA	-
TraesCS3D02G219800	2.89792	0	2.10889	387.111	171.219	134.945	1.66893	231.092	-7.10303	5.32e-21	5.75e-19	-	3D	299745268	299745435	+	168	protein_coding	NA	-
TraesCS3D02G467600	2210.14	2455.11	1771.46	608.318	594.403	378.597	2145.57	527.106	2.02574	5.36e-21	5.78e-19	-	3D	570379079	570382349	+	1766	protein_coding	NA	-
TraesCS4D02G212000	135.236	125.384	108.608	881.754	535.06	496.674	123.076	637.829	-2.37238	5.42e-21	5.84e-19	-	4D	364811041	364812839	+	1530	protein_coding	NA	-
TraesCS1D02G345500	181.603	175.943	172.929	28.6749	34.0492	29.9878	176.825	30.904	2.516	6.84e-21	7.36e-19	-	1D	433511491	433512988	+	1410	protein_coding	NA	-
TraesCS2D02G376100	704.194	728.038	502.969	2307.31	2318.27	1894.86	645.067	2173.48	-1.75202	7.45e-21	8.01e-19	-	2D	480323349	480325615	-	1249	protein_coding	NA	-
TraesCS5B02G423800	51.1965	53.5917	49.5588	272.412	209.16	266.142	51.449	249.238	-2.27593	7.54e-21	8.09e-19	-	5B	600119231	600123017	+	1491	protein_coding	Amino_oxidase	Amino_oxidase
TraesCS4D02G038800	52.1625	54.6029	51.6677	234.52	263.638	223.035	52.811	240.398	-2.18636	7.7e-21	8.25e-19	-	4D	16650029	16654353	-	2117	protein_coding	NA	-
TraesCS6B02G122600	0	3.03349	0	497.715	259.747	236.154	1.01116	331.205	-8.35733	8.47e-21	9.06e-19	-	6B	117751189	117807204	+	801	protein_coding	NA	-
novel.8646	0.965972	7.07815	0	158.736	133.278	114.329	2.68137	135.448	-5.6533	8.56e-21	9.16e-19	-	5D	159887073	159888426	+	763	-	- && Q10FF9.1 RecName: Full=Deoxyuridine 5'-triphosphate nucleotidohydrolase; Short=dUTPase; AltName: Full=dUTP pyrophosphatase && -	-
TraesCS1A02G015100	18.3535	8.08932	11.5989	280.605	159.545	127.448	12.6806	189.199	-3.89252	8.9e-21	9.51e-19	-	1A	8238257	8239411	-	746	protein_coding	NA	-
TraesCS1A02G015600	824.94	1067.79	912.093	327.713	304.498	296.13	934.941	309.447	1.59539	9.62e-21	1.03e-18	-	1A	8295508	8297343	+	1349	protein_coding	Oxidored_FMN	Oxidored_FMN
TraesCSU02G077300	410.538	489.404	476.608	3934.61	2181.1	1711.18	458.85	2608.96	-2.50737	9.69e-21	1.03e-18	-	Un	69373659	69375610	-	713	protein_coding	NA	-
TraesCS2B02G157500	34.775	51.5694	23.1977	283.677	236.399	222.097	36.514	247.391	-2.7575	9.97e-21	1.06e-18	-	2B	131308809	131310438	-	1218	protein_coding	NA	-
TraesCS5D02G496400	644.303	687.592	659.027	4981.24	2840.68	2321.25	663.641	3381.06	-2.3489	1e-20	1.07e-18	-	5D	527140445	527141487	-	882	protein_coding	NA	-
TraesCS5A02G456000	153.59	207.289	129.696	854.103	589.538	703.777	163.525	715.806	-2.12941	1.07e-20	1.13e-18	-	5A	636411562	636414021	+	1834	protein_coding	NA	-
TraesCS6B02G281900	13.5236	14.1563	6.32666	337.954	181.92	116.203	11.3355	212.026	-4.21816	1.07e-20	1.13e-18	-	6B	508168680	508173812	+	1346	protein_coding	NA	-
TraesCS7B02G383900	1088.65	1251.82	768.689	3600.75	3817.41	3378.32	1036.39	3598.82	-1.79572	1.11e-20	1.17e-18	-	7B	649844927	649849556	+	1847	protein_coding	Peptidase_M20	Peptidase_M20
TraesCS6B02G004400	85.9715	81.9043	132.86	867.416	545.761	456.378	100.245	623.185	-2.63729	1.13e-20	1.19e-18	-	6B	3384708	3387486	+	1455	protein_coding	2-Hacid_dh_C	2-Hacid_dh_C
TraesCS7B02G103300	0	0	0	774.223	450.423	289.57	0	504.739	-11.4074	1.18e-20	1.24e-18	-	7B	118821298	118822449	+	1152	protein_coding	NA	-
TraesCS3A02G232700	260.812	334.695	335.313	1117.3	879.443	1013.03	310.274	1003.26	-1.69363	1.21e-20	1.27e-18	-	3A	434613826	434620250	-	1852	protein_coding	NA	-
TraesCS3B02G209100	33.809	24.2679	26.3611	282.653	205.268	160.248	28.146	216.056	-2.93708	1.24e-20	1.31e-18	-	3B	245357884	245359927	+	1292	protein_coding	LAG1	LAG1
TraesCS1D02G116600	29.9451	34.3796	28.47	179.218	165.382	212.726	30.9316	185.776	-2.58641	1.31e-20	1.38e-18	-	1D	112461655	112466638	+	1760	protein_coding	NA	-
TraesCS3B02G081500	22.2174	17.1898	14.7622	134.158	146.898	150.876	18.0565	143.977	-2.99068	1.32e-20	1.39e-18	-	3B	51247843	51252661	+	3719	protein_coding	NB-ARC	NB-ARC
TraesCS4B02G355100	115.917	132.463	140.241	634.945	476.689	439.509	129.54	517.048	-1.99723	1.37e-20	1.44e-18	-	4B	646193428	646195589	+	1411	protein_coding	NA	-
TraesCS5B02G414300	4.82986	3.03349	3.16333	185.363	114.795	93.712	3.67556	131.29	-5.14985	1.56e-20	1.64e-18	-	5B	588778560	588780838	+	1298	protein_coding	Epimerase	Epimerase
TraesCS4A02G091300	461.735	462.102	459.737	1126.51	1117.79	1194.83	461.191	1146.38	-1.3137	1.83e-20	1.92e-18	-	4A	97874017	97876986	-	1595	protein_coding	RRM_1	RRM_1
TraesCS7D02G235100	194.16	150.664	121.261	4.09642	12.6469	16.8682	155.362	11.2038	3.78105	1.86e-20	1.95e-18	-	7D	197876191	197877789	-	1053	protein_coding	DnaJ	DnaJ
TraesCSU02G240500	23.1833	12.134	20.0344	168.977	141.061	147.128	18.4506	152.389	-3.04352	1.93e-20	2.02e-18	-	Un	358693131	358694861	+	1145	protein_coding	Glyco_hydro_1	Glyco_hydro_1
TraesCS3D02G130200	123.644	190.099	94.8999	602.173	729.627	656.921	136.214	662.907	-2.28234	1.97e-20	2.06e-18	-	3D	90371896	90372856	+	800	protein_coding	NA	-
TraesCS5D02G417600	345.818	316.495	296.298	1726.64	1266.63	970.856	319.537	1321.38	-2.04743	1.98e-20	2.07e-18	-	5D	479784899	479788900	-	1728	protein_coding	NA	-
TraesCS7B02G251600	101.427	126.396	103.335	738.379	570.082	392.653	110.386	567.038	-2.36045	2.01e-20	2.09e-18	-	7B	464343015	464345064	-	1962	protein_coding	p450	p450
TraesCS5D02G005300	345.818	299.305	354.293	865.368	1075.96	1058.01	333.139	999.778	-1.58576	2.03e-20	2.11e-18	-	5D	4040337	4056481	-	6006	protein_coding	NB-ARC	NB-ARC
TraesCS7B02G173700	53.1285	48.5359	48.5044	352.292	242.236	227.72	50.0562	274.083	-2.45146	2.16e-20	2.24e-18	-	7B	244756018	244759606	-	1671	protein_coding	NmrA	NmrA
TraesCS6D02G299200	52.1625	61.681	71.7021	429.1	335.628	253.022	61.8485	339.25	-2.4567	2.19e-20	2.27e-18	-	6D	409662909	409664952	+	1160	protein_coding	NA	-
TraesCS5B02G265500	370.933	402.443	477.663	120.844	104.093	117.14	417.013	114.026	1.8705	2.21e-20	2.29e-18	-	5B	449844193	449848443	-	2206	protein_coding	Glyco_hydro_1	Glyco_hydro_1
TraesCS2B02G414700	73.4139	99.0941	41.1233	451.63	412.482	389.842	71.2104	417.985	-2.55097	2.22e-20	2.3e-18	-	2B	592585834	592587369	-	1311	protein_coding	NA	-
TraesCS2B02G079300	357.41	270.992	276.264	3233.1	1647.98	1249.18	301.555	2043.42	-2.76004	2.24e-20	2.32e-18	-	2B	44310557	44311687	-	842	protein_coding	NA	-
TraesCS2B02G312600	794.995	722.983	706.477	6552.22	3373.79	2782.31	741.485	4236.11	-2.5141	2.5e-20	2.58e-18	-	2B	448080147	448080868	+	435	protein_coding	NA	-
TraesCS4B02G045700	311.043	341.774	267.829	1437.84	1096.39	921.189	306.882	1151.81	-1.90756	2.52e-20	2.6e-18	-	4B	32896523	32898695	+	2066	protein_coding	CCT	CCT
TraesCS6A02G009200	82.1076	92.016	67.4844	394.28	340.492	297.067	80.536	343.947	-2.09283	2.84e-20	2.93e-18	-	6A	3851157	3853368	-	1577	protein_coding	NAD_binding_1	NAD_binding_1
TraesCS3D02G534100	616.29	541.984	515.623	1534.11	2164.56	1656.83	557.966	1785.17	-1.67758	3e-20	3.09e-18	-	3D	609166173	609171927	-	2101	protein_coding	NA	-
TraesCS1A02G066400	7.72778	30.3349	13.7078	364.581	193.594	191.173	17.2568	249.783	-3.85784	3.08e-20	3.17e-18	-	1A	48979589	48982811	+	1728	protein_coding	Pyr_redox_2	Pyr_redox_2
TraesCS1A02G097000	74.3798	83.9267	62.2121	457.775	309.362	312.998	73.5062	360.045	-2.29067	3.1e-20	3.18e-18	-	1A	93367123	93367842	+	720	protein_coding	NA	-
TraesCS7D02G469500	30.9111	48.5359	35.8511	223.255	332.71	207.104	38.4327	254.356	-2.72746	3.1e-20	3.18e-18	-	7D	582650386	582650787	-	402	protein_coding	NA	-
TraesCS7D02G314600	1.93194	7.07815	3.16333	213.014	106.039	105.895	4.05781	141.649	-5.12956	3.11e-20	3.19e-18	-	7D	400468878	400470513	-	1281	protein_coding	NA	-
TraesCS1D02G062800	130.406	170.887	130.751	538.679	465.988	498.548	144.015	501.072	-1.79869	3.19e-20	3.27e-18	-	1D	42759488	42764120	+	2513	protein_coding	UDPGT	UDPGT
TraesCS3A02G489700	1.93194	0	1.05444	441.389	302.552	179.927	0.995462	307.956	-8.25406	3.36e-20	3.43e-18	-	3A	717296946	717300622	+	1364	protein_coding	HLH	HLH
TraesCS4B02G050500	412.47	432.778	322.66	1081.45	1188.81	1249.18	389.303	1173.15	-1.59099	3.46e-20	3.53e-18	-	4B	39043116	39045780	+	1786	protein_coding	NA	-
TraesCS4D02G285100	140.066	166.842	153.949	472.112	506.847	469.497	153.619	482.819	-1.65264	3.59e-20	3.65e-18	-	4D	455891843	455894496	+	2005	protein_coding	zf-Dof	zf-Dof
TraesCS3B02G020700	2.89792	8.08932	3.16333	135.182	119.659	90.9007	4.71685	115.247	-4.6114	4.22e-20	4.3e-18	-	3B	8792815	8794132	+	1096	protein_coding	NA	-
TraesCS4D02G271500	127.508	131.451	84.3554	433.196	446.532	490.114	114.438	456.614	-1.99474	4.36e-20	4.44e-18	-	4D	442171062	442177664	-	2853	protein_coding	ABC2_membrane	ABC2_membrane
TraesCSU02G166000	12.5576	6.06699	12.6533	321.569	168.301	107.769	10.426	199.213	-4.2549	4.44e-20	4.51e-18	-	Un	241845139	241847135	-	1886	protein_coding	NA	-
TraesCS1A02G323600	21.2514	20.2233	27.4155	179.218	150.79	144.317	22.9634	158.108	-2.78573	5.02e-20	5.1e-18	-	1A	514135811	514138662	+	2616	protein_coding	NB-ARC	NB-ARC
TraesCS5B02G478100	433.721	441.879	295.244	26.6267	76.854	42.1704	390.281	48.5504	3.00516	5.21e-20	5.27e-18	-	5B	650045551	650046237	-	591	protein_coding	NA	-
TraesCS4B02G287400	5.79583	13.1451	8.43554	181.266	110.903	113.392	9.1255	135.187	-3.89185	5.62e-20	5.69e-18	-	4B	570875307	570876151	-	845	protein_coding	NA	-
TraesCS4A02G268500	264.676	260.88	221.433	1216.64	863.878	774.061	248.997	951.525	-1.93333	5.72e-20	5.78e-18	-	4A	580733925	580736107	-	2065	protein_coding	CCT	CCT
TraesCS6A02G100300	14.4896	20.2233	15.8166	209.941	139.115	127.448	16.8432	158.835	-3.23711	5.99e-20	6.05e-18	-	6A	67531969	67538643	+	2531	protein_coding	NA	-
novel.6866	173.875	160.775	146.568	26.6267	21.4024	28.1136	160.406	25.3809	2.66005	6.2e-20	6.25e-18	-	4B	599463187	599466455	-	2995	-	- && - && -	-
TraesCS4B02G348600	652.031	667.369	637.938	2778.39	2112.03	1737.42	652.446	2209.28	-1.75945	6.23e-20	6.28e-18	-	4B	642097890	642102012	+	2328	protein_coding	Metallophos	Metallophos
TraesCS5B02G294400	70.516	121.34	64.321	418.859	453.341	402.025	85.3922	424.742	-2.31409	6.7e-20	6.75e-18	-	5B	478741195	478746339	-	1986	protein_coding	Glyco_hydro_1	Glyco_hydro_1
TraesCS5D02G569800	597.937	628.944	472.39	2313.45	1765.7	1643.71	566.424	1907.62	-1.75136	6.88e-20	6.92e-18	-	5D	565974931	565977789	+	1412	protein_coding	NA	-
TraesCS3B02G091400	0	0	0	540.727	400.808	259.582	0	400.373	-11.0731	7.35e-20	7.38e-18	-	3B	60365231	60368062	-	1524	protein_coding	p450	p450
TraesCS4A02G253200	3.86389	7.07815	6.32666	192.532	102.148	99.3347	5.75623	131.338	-4.51699	7.37e-20	7.39e-18	-	4A	565431960	565433239	-	647	protein_coding	NA	-
TraesCS2D02G294300	751.526	717.927	711.749	5590.58	3084.86	2507.73	727.067	3727.73	-2.358	7.73e-20	7.75e-18	-	2D	376620642	376621813	+	913	protein_coding	NA	-
TraesCS3D02G349400	3.86389	3.03349	3.16333	97.2899	100.202	126.511	3.35357	108.001	-5.00616	7.82e-20	7.82e-18	-	3D	460931195	460932401	+	862	protein_coding	NA	-
TraesCS7A02G391600	132.338	189.088	139.186	636.993	606.077	495.737	153.537	579.602	-1.91639	7.95e-20	7.95e-18	-	7A	567583585	567585762	-	1377	protein_coding	Aa_trans	Aa_trans
TraesCS7D02G490800	57.9583	76.8485	57.9944	263.195	266.557	323.306	64.2671	284.353	-2.14602	8.09e-20	8.08e-18	-	7D	600232091	600235236	+	1451	protein_coding	Methyltransf_11	Methyltransf_11
TraesCS6A02G094600	0	0	0	635.969	359.949	257.708	0	417.875	-11.1348	8.5e-20	8.47e-18	-	6A	61422517	61423317	+	771	protein_coding	NA	-
TraesCS7A02G077500	81.1416	68.7592	69.5932	279.58	279.204	283.947	73.1647	280.911	-1.9397	8.52e-20	8.49e-18	-	7A	42520988	42523284	+	1958	protein_coding	p450	p450
TraesCS5D02G426500	5.79583	1.01116	2.10889	281.629	144.952	87.1522	2.97196	171.244	-5.82795	8.56e-20	8.52e-18	-	5D	484974017	484974799	+	783	protein_coding	NA	-
TraesCS5B02G563800	113.019	98.083	97.0088	423.979	338.547	364.54	102.703	375.689	-1.86973	8.6e-20	8.55e-18	-	5B	709365866	709369729	-	2968	protein_coding	Sigma70_r2	Sigma70_r2
TraesCS7D02G060600	90.8014	111.228	93.8454	336.93	345.357	369.225	98.625	350.504	-1.82985	8.71e-20	8.64e-18	-	7D	33045597	33051044	+	2811	protein_coding	Aminotran_1_2	Aminotran_1_2
TraesCS6B02G033300	35.741	49.5471	29.5244	211.99	228.616	195.858	38.2708	212.155	-2.46934	8.74e-20	8.66e-18	-	6B	19775678	19777877	-	1609	protein_coding	Pkinase_Tyr	Pkinase_Tyr
TraesCS1A02G099000	821.076	991.952	664.299	2617.61	2599.42	2369.98	825.776	2529	-1.6145	9.12e-20	9.03e-18	-	1A	95183261	95185789	+	1621	protein_coding	Mpv17_PMP22	Mpv17_PMP22
TraesCS4D02G182600	120.746	129.429	113.88	427.051	419.292	368.288	121.352	404.877	-1.73766	9.78e-20	9.68e-18	-	4D	319240119	319271534	-	3876	protein_coding	NHL	NHL
novel.10507	993.985	840.278	528.276	2867.49	3397.14	3221.82	787.513	3162.15	-2.00511	1.06e-19	1.04e-17	-	6D	471007698	471008688	+	892	-	- && - && -	-
TraesCS5B02G218600	13.5236	7.07815	9.48999	109.579	125.496	112.454	10.0306	115.843	-3.52413	1.23e-19	1.22e-17	-	5B	392118757	392119490	+	734	protein_coding	NA	-
TraesCS7B02G145200	459.803	536.928	273.101	82.9524	49.6146	40.2962	423.277	57.6211	2.88074	1.25e-19	1.23e-17	-	7B	188394019	188399258	-	2920	protein_coding	Lipoxygenase	Lipoxygenase
TraesCS2A02G317000	500.373	527.828	441.812	1200.25	1294.84	1326.03	490.004	1273.71	-1.37798	1.27e-19	1.25e-17	-	2A	542648355	542654469	+	3058	protein_coding	FAD_binding_3	FAD_binding_3
TraesCS1A02G251200	113.019	95.0495	78.0288	546.872	436.803	343.923	95.3657	442.533	-2.21195	1.34e-19	1.32e-17	-	1A	442613331	442614743	-	1191	protein_coding	NA	-
TraesCS4A02G038500	500.373	424.689	521.949	1343.62	1296.79	1211.7	482.337	1284.04	-1.41258	1.35e-19	1.33e-17	-	4A	30556354	30560909	-	2410	protein_coding	NA	-
TraesCS7D02G366500	43.4687	73.815	99.1176	514.1	368.705	394.528	72.1338	425.778	-2.56465	1.47e-19	1.44e-17	-	7D	474254693	474272557	+	5062	protein_coding	ABC2_membrane	ABC2_membrane
TraesCS1A02G203700	469.462	603.665	569.399	91.1453	122.577	162.122	547.509	125.281	2.12533	1.53e-19	1.5e-17	-	1A	365507410	365508980	+	1143	protein_coding	NA	-
TraesCS3A02G129300	111.087	146.619	85.4099	419.883	524.358	530.41	114.372	491.55	-2.10295	1.84e-19	1.8e-17	-	3A	106659927	106660912	+	818	protein_coding	NA	-
TraesCS3D02G023900	531.285	609.732	525.113	1650.86	1329.87	1580.92	555.376	1520.55	-1.45298	1.92e-19	1.88e-17	-	3D	7589988	7593971	+	2365	protein_coding	NA	-
TraesCS5B02G202200	774.709	892.858	605.25	225.303	218.888	169.619	757.606	204.603	1.88962	2.11e-19	2.06e-17	-	5B	368485743	368489065	+	2616	protein_coding	NA	-
TraesCS4A02G213300	10.6257	11.1228	3.16333	160.784	121.604	100.272	8.30394	127.554	-3.92866	2.28e-19	2.23e-17	-	4A	511227415	511229292	-	1576	protein_coding	FAD_binding_3	FAD_binding_3
TraesCS4A02G051100	263.71	286.16	253.066	691.27	810.372	738.451	267.645	746.698	-1.48018	2.47e-19	2.41e-17	-	4A	41968227	41975188	+	4705	protein_coding	ABC_membrane	ABC_membrane
TraesCS4A02G442300	170.011	196.166	172.929	651.33	521.44	539.781	179.702	570.85	-1.66725	2.49e-19	2.42e-17	-	4A	710282649	710285041	-	2226	protein_coding	UDPGT	UDPGT
TraesCS1A02G442300	167.113	230.546	190.854	675.909	701.414	576.329	196.171	651.217	-1.73133	2.55e-19	2.48e-17	-	1A	590995483	590997454	-	1767	protein_coding	p450	p450
TraesCS3A02G435300	28.0132	21.2345	31.6333	213.014	153.708	163.059	26.9603	176.594	-2.71201	2.64e-19	2.56e-17	-	3A	678497976	678498850	+	787	protein_coding	NA	-
TraesCS7D02G484800	105.291	80.8932	87.5188	645.186	384.27	376.722	91.2343	468.726	-2.35965	2.72e-19	2.64e-17	-	7D	595309842	595312217	-	1381	protein_coding	Epimerase	Epimerase
TraesCS5D02G464900	2.89792	0	0	449.582	237.372	171.493	0.965972	286.149	-8.15183	2.92e-19	2.83e-17	-	5D	507835095	507835895	-	801	protein_coding	NA	-
TraesCS1D02G400100	889.66	707.815	722.293	6262.4	3207.44	2845.1	773.256	4104.98	-2.40816	3.11e-19	3.02e-17	-	1D	466479965	466480902	+	863	protein_coding	NA	-
TraesCS3A02G279100	1.93194	7.07815	5.27221	164.881	103.121	90.9007	4.76077	119.634	-4.66112	3.15e-19	3.05e-17	-	3A	508520011	508522607	+	1515	protein_coding	UDPGT	UDPGT
TraesCS6A02G094400	0.965972	1.01116	0	823.38	397.89	342.049	0.659045	521.106	-9.59803	3.38e-19	3.26e-17	-	6A	61414736	61416488	+	1753	protein_coding	NA	-
TraesCS7D02G431500	66.6521	51.5694	44.2866	325.665	255.856	232.406	54.1694	271.309	-2.32082	3.6e-19	3.47e-17	-	7D	550974531	550982061	-	1617	protein_coding	NA	-
TraesCS5D02G157200	90.8014	77.8597	72.7566	289.821	314.226	293.319	80.4725	299.122	-1.89261	3.74e-19	3.61e-17	-	5D	244706763	244712043	-	2182	protein_coding	NA	-
TraesCS5A02G163800	21.2514	28.3126	18.98	148.495	145.925	153.688	22.848	149.369	-2.70786	3.91e-19	3.77e-17	-	5A	350798113	350818389	-	4983	protein_coding	NA	-
TraesCS5A02G418200	266.608	218.412	248.849	63.4945	56.4245	49.6674	244.623	56.5288	2.11563	3.94e-19	3.79e-17	-	5A	606162428	606164951	-	1128	protein_coding	NA	-
TraesCS7A02G294700	274.336	240.657	276.264	1184.89	869.715	763.753	263.752	939.452	-1.83229	4.02e-19	3.86e-17	-	7A	380515027	380516954	-	1280	protein_coding	NA	-
TraesCS7B02G251400	122.678	172.909	94.8999	567.354	616.778	495.737	130.162	559.956	-2.10411	4.12e-19	3.96e-17	-	7B	463650930	463654451	+	1957	protein_coding	Myb_DNA-binding	Myb_DNA-binding
TraesCS6D02G029300	148.76	105.161	94.8999	1012.84	589.538	488.24	116.274	696.872	-2.58163	4.36e-19	4.18e-17	-	6D	11407719	11409707	-	1553	protein_coding	Epimerase	Epimerase
TraesCS6A02G303800	166.147	202.233	153.949	1106.03	693.632	613.814	174.11	804.493	-2.20751	4.43e-19	4.24e-17	-	6A	536770705	536771608	-	904	protein_coding	NA	-
TraesCS3A02G426800	597.937	601.643	682.225	1936.58	1538.05	1613.72	627.268	1696.12	-1.43518	4.44e-19	4.24e-17	-	3A	669729050	669733805	-	4267	protein_coding	NA	-
TraesCS2D02G529200	109.155	118.306	110.717	11.2651	13.6197	11.2454	112.726	12.0434	3.22621	4.91e-19	4.69e-17	-	2D	616576397	616579330	+	889	protein_coding	NA	-
TraesCS6A02G219100	13.5236	20.2233	14.7622	170.001	122.577	123.7	16.1697	138.759	-3.10133	5.55e-19	5.29e-17	-	6A	405661052	405664354	-	858	protein_coding	NA	-
TraesCS5A02G495400	302.349	229.534	305.788	829.524	1035.1	831.226	279.224	898.616	-1.68633	5.76e-19	5.49e-17	-	5A	663375905	663376240	-	336	protein_coding	NA	-
TraesCS4A02G232300	75.3458	77.8597	61.1577	628.8	344.384	318.621	71.4544	430.602	-2.58972	5.78e-19	5.51e-17	-	4A	541890750	541892990	-	1793	protein_coding	NA	-
TraesCS2B02G027000	359.342	256.836	279.427	0	0	0	298.535	0	10.6979	5.94e-19	5.65e-17	-	2B	12875422	12881979	+	2651	protein_coding	Pkinase	Pkinase
TraesCS2D02G179700	43.4687	76.8485	53.7766	394.28	355.085	243.651	58.0313	331.005	-2.51246	6.12e-19	5.82e-17	-	2D	123809972	123811675	-	984	protein_coding	NA	-
TraesCS2B02G405600	28.0132	40.4466	29.5244	219.158	185.812	163.059	32.6614	189.343	-2.53513	6.26e-19	5.95e-17	-	2B	573673253	573674515	+	1031	protein_coding	NA	-
TraesCS3D02G391600	70.516	63.7034	59.0488	352.292	285.041	237.091	64.4227	291.475	-2.17576	6.28e-19	5.95e-17	-	3D	506711732	506715759	+	2373	protein_coding	Pkinase	Pkinase
TraesCS7D02G468600	1091.55	1103.18	722.293	3031.35	3454.54	2989.41	972.341	3158.43	-1.69937	6.3e-19	5.97e-17	-	7D	582115629	582120318	+	1704	protein_coding	Peptidase_M20	Peptidase_M20
TraesCS2A02G247300	1986.04	2050.64	1858.98	14115.2	7468.46	6586.08	1965.22	9389.92	-2.25637	6.37e-19	6.03e-17	-	2A	365284065	365285879	-	1741	protein_coding	NA	-
TraesCS7A02G134100	1745.51	2185.13	1321.22	490.546	544.788	469.497	1750.62	501.61	1.80336	6.47e-19	6.12e-17	-	7A	85911103	85915219	-	3699	protein_coding	NA	-
TraesCS1B02G310400	113.019	116.284	123.37	373.798	549.652	417.018	117.557	446.823	-1.92697	6.54e-19	6.17e-17	-	1B	533406182	533406580	+	399	protein_coding	NA	-
TraesCS6D02G013600	59.8903	101.116	65.3755	321.569	462.097	347.672	75.4607	377.112	-2.32177	6.82e-19	6.43e-17	-	6D	5562123	5566425	+	2323	protein_coding	Pkinase_Tyr	Pkinase_Tyr
TraesCS3D02G077500	64.7201	57.6364	57.9944	255.002	220.834	273.639	60.117	249.825	-2.05433	7.14e-19	6.73e-17	-	3D	38274673	38278976	+	1744	protein_coding	NA	-
TraesCS2D02G069000	91.7673	134.485	88.5732	391.208	410.537	405.773	104.942	402.506	-1.93937	7.93e-19	7.46e-17	-	2D	28913740	28915598	-	1859	protein_coding	UDPGT	UDPGT
TraesCS3A02G479900	3.86389	5.05582	5.27221	88.073	133.278	90.9007	4.73064	104.084	-4.46453	8.12e-19	7.64e-17	-	3A	711202844	711204223	+	1289	protein_coding	NA	-
TraesCS6B02G031300	23.1833	22.2456	11.5989	147.471	142.034	141.505	19.0093	143.67	-2.91124	8.2e-19	7.71e-17	-	6B	18593033	18596332	+	2314	protein_coding	NA	-
TraesCS1D02G374900	1.93194	5.05582	5.27221	289.821	106.039	91.8378	4.08666	162.566	-5.32421	8.45e-19	7.93e-17	-	1D	452261386	452262183	-	798	protein_coding	NA	-
TraesCS6D02G136600	290.758	302.338	313.17	755.789	894.036	786.244	302.088	812.023	-1.42689	8.52e-19	7.98e-17	-	6D	104979799	104988624	-	7567	protein_coding	Epimerase	Epimerase
TraesCS1B02G214700	81.1416	51.5694	41.1233	580.667	404.7	272.702	57.9448	419.356	-2.85179	8.61e-19	8.06e-17	-	1B	389735006	389736455	+	896	protein_coding	NA	-
TraesCS3B02G293900	10.6257	5.05582	5.27221	113.676	92.4194	108.706	6.98458	104.934	-3.89761	8.91e-19	8.33e-17	-	3B	472910368	472913253	-	2499	protein_coding	NA	-
TraesCS3A02G095900	226.037	308.405	91.7365	3.07231	0	0.93712	208.726	1.33648	7.31994	8.96e-19	8.37e-17	-	3A	61308087	61309033	+	423	protein_coding	NA	-
TraesCS6D02G197600	18.3535	9.10048	24.2522	151.567	140.088	143.379	17.2354	145.012	-3.07609	9.46e-19	8.82e-17	-	6D	275664522	275665153	+	632	protein_coding	NA	-
TraesCS5B02G219500	3.86389	4.04466	13.7078	132.109	106.039	110.58	7.20543	116.243	-4.03017	9.47e-19	8.82e-17	-	5B	393827279	393830386	+	1463	protein_coding	DUF6	DUF6
TraesCS7B02G259700	201.888	209.311	194.018	26.6267	48.6418	35.6106	201.739	36.9597	2.44604	9.78e-19	9.11e-17	-	7B	479982976	479983461	-	225	protein_coding	NA	-
TraesCS6D02G067100	141.032	170.887	151.84	25.6026	15.5654	27.1765	154.586	22.7815	2.76209	9.97e-19	9.27e-17	-	6D	32902413	32904237	+	1539	protein_coding	NA	-
TraesCS3B02G219700	367.069	410.533	407.015	2268.39	1370.73	1248.24	394.872	1629.12	-2.04455	1e-18	9.31e-17	-	3B	264163578	264168089	+	1660	protein_coding	NA	-
TraesCS7A02G213700	3.86389	1.01116	5.27221	86.0247	118.686	104.957	3.38242	103.223	-4.93852	1.02e-18	9.47e-17	-	7A	177343722	177344582	-	762	protein_coding	NA	-
TraesCS3D02G188100	124.61	137.518	150.785	450.606	418.319	416.081	137.638	428.335	-1.63875	1.13e-18	1.04e-16	-	3D	174715231	174723409	-	1954	protein_coding	MFS_1	MFS_1
TraesCS2D02G585300	18.3535	22.2456	48.5044	238.616	204.295	227.72	29.7012	223.544	-2.91961	1.16e-18	1.08e-16	-	2D	644373640	644375969	-	2330	protein_coding	ABC2_membrane	ABC2_membrane
TraesCS1A02G212900	175.807	142.574	189.8	549.944	549.652	496.674	169.394	532.09	-1.65149	1.16e-18	1.08e-16	-	1A	376476402	376480121	+	2977	protein_coding	Lipoxygenase	Lipoxygenase
TraesCS7D02G133500	1749.38	2393.43	1425.61	539.703	530.195	539.781	1856.14	536.56	1.79056	1.17e-18	1.08e-16	-	7D	84600233	84604354	-	3938	protein_coding	NA	-
TraesCS2B02G244600	2784.9	3101.24	1306.45	230.423	480.581	351.42	2397.53	354.141	2.7589	1.29e-18	1.19e-16	-	2B	248655270	248657787	+	2187	protein_coding	NA	-
TraesCS2A02G158200	104.325	80.8932	153.949	5.12052	7.78268	6.55984	113.056	6.48768	4.11873	1.42e-18	1.31e-16	-	2A	105407273	105408991	+	1719	protein_coding	UDPGT	UDPGT
TraesCS3D02G165800	5.79583	25.2791	14.7622	245.785	146.898	162.122	15.279	184.935	-3.60245	1.43e-18	1.32e-16	-	3D	137979422	137981000	+	1010	protein_coding	NA	-
TraesCS1B02G170100	321.669	208.3	423.886	3642.74	1876.6	1409.43	317.952	2309.59	-2.86091	1.47e-18	1.35e-16	-	1B	301795511	301797063	+	1079	protein_coding	Ribonuclease_T2	Ribonuclease_T2
TraesCS6D02G336800	292.689	329.64	288.917	1015.91	824.965	798.426	303.749	879.767	-1.53392	1.47e-18	1.35e-16	-	6D	437676518	437686848	-	6258	protein_coding	NA	-
TraesCS4D02G069300	74.3798	82.9155	45.341	336.93	304.498	295.193	67.5455	312.207	-2.20575	1.48e-18	1.36e-16	-	4D	44745660	44748007	-	1620	protein_coding	Exo_endo_phos	Exo_endo_phos
TraesCS2D02G288200	131.372	175.943	163.439	506.932	486.418	486.365	156.918	493.238	-1.65321	1.52e-18	1.39e-16	-	2D	369466287	369479940	+	1349	protein_coding	NA	-
TraesCS2B02G372700	67.618	77.8597	72.7566	265.243	273.367	262.394	72.7448	267.001	-1.87648	1.53e-18	1.41e-16	-	2B	531135051	531136644	+	1203	protein_coding	NA	-
novel.12754	38.6389	33.3684	46.3955	269.339	185.812	194.921	39.4676	216.691	-2.45766	1.55e-18	1.42e-16	-	Un	55721918	55723598	+	975	-	- && Q8L6H7.1 RecName: Full=Beta-glucosidase-like SFR2, chloroplastic; AltName: Full=Beta-glucosidase 36; Short=Os11bglu36; AltName: Full=Protein SENSITIVE TO FREEZING 2; Short=OsSFR2 && PF00232:Glycosyl hydrolase family 1	Glyco_hydro_1
TraesCS4B02G083600	47.3326	54.6029	61.1577	568.378	311.307	249.274	54.3644	376.32	-2.7917	1.56e-18	1.43e-16	-	4B	82280374	82282612	+	1741	protein_coding	NA	-
TraesCS2A02G516200	33.809	27.3014	29.5244	204.821	151.762	164.933	30.2116	173.839	-2.52251	1.57e-18	1.43e-16	-	2A	740011258	740013346	+	1148	protein_coding	adh_short	adh_short
TraesCS1A02G186600	187.399	311.439	384.872	0	0	0	294.57	0	10.6775	1.69e-18	1.54e-16	-	1A	337677452	337678504	-	967	protein_coding	GST_N	GST_N
TraesCS2B02G417200	160.351	178.976	155.003	519.221	501.01	706.589	164.777	575.607	-1.80484	1.75e-18	1.59e-16	-	2B	596652494	596658889	-	2967	protein_coding	MFS_1	MFS_1
TraesCS4B02G062900	25.1153	34.3796	24.2522	142.35	177.056	188.361	27.9157	169.256	-2.60057	1.75e-18	1.6e-16	-	4B	54863027	54864880	+	1686	protein_coding	Sugar_tr	Sugar_tr
TraesCS6D02G371000	6.7618	10.1116	24.2522	249.881	143.98	143.379	13.7085	179.08	-3.71881	1.76e-18	1.6e-16	-	6D	456546414	456547276	+	863	protein_coding	NA	-
TraesCS5B02G145800	52.1625	78.8708	79.0832	661.571	349.248	332.678	70.0388	447.832	-2.67775	1.8e-18	1.63e-16	-	5B	273141244	273142463	+	898	protein_coding	NA	-
TraesCS3A02G516200	109.155	136.507	97.0088	374.822	445.559	400.15	114.224	406.844	-1.83222	1.83e-18	1.66e-16	-	3A	733922304	733925895	-	969	protein_coding	NA	-
TraesCS2B02G079100	314.907	293.238	320.551	2706.71	1494.28	1058.01	309.565	1753	-2.50133	1.87e-18	1.69e-16	-	2B	44272600	44274689	-	1983	protein_coding	NA	-
TraesCS2B02G133500	685.84	842.3	570.454	4131.24	2568.29	2292.2	699.531	2997.24	-2.09895	1.97e-18	1.78e-16	-	2B	99960175	99961343	+	974	protein_coding	NA	-
TraesCS4D02G249000	457.871	524.794	473.445	1135.73	1302.63	1215.44	485.37	1217.93	-1.32745	2.15e-18	1.95e-16	-	4D	418357748	418358378	-	631	protein_coding	NA	-
TraesCS6D02G273900	4.82986	1.01116	5.27221	291.87	120.632	79.6552	3.70441	164.052	-5.46876	2.43e-18	2.2e-16	-	6D	382562735	382563853	+	687	protein_coding	NA	-
TraesCS4A02G355700	555.434	607.71	592.597	196.628	222.779	218.349	585.247	212.585	1.46038	2.51e-18	2.26e-16	-	4A	629473791	629477167	+	1925	protein_coding	RRM_1	RRM_1
TraesCSU02G129700	153.59	157.742	144.459	551.992	422.211	480.743	151.93	484.982	-1.67394	2.54e-18	2.29e-16	-	Un	110519995	110521045	+	922	protein_coding	NA	-
TraesCS7B02G145500	185.467	116.284	162.384	11.2651	23.3481	7.49696	154.712	14.0367	3.46424	2.79e-18	2.51e-16	-	7B	188926297	188945026	+	1489	protein_coding	NA	-
TraesCS2B02G286400	108.189	123.362	108.608	387.111	374.542	340.175	113.386	367.276	-1.69537	2.79e-18	2.51e-16	-	2B	394359693	394364641	-	3155	protein_coding	K_trans	K_trans
TraesCS6D02G048300	28654.6	31512.9	22301.5	8525.67	10407.4	7218.64	27489.7	8717.23	1.65696	2.98e-18	2.68e-16	-	6D	23075148	23077733	-	2108	protein_coding	Catalase	Catalase
TraesCS2B02G542000	125.576	134.485	129.696	22.5303	17.511	17.8053	129.919	19.2822	2.75517	3.38e-18	3.04e-16	-	2B	738410225	738411177	+	456	protein_coding	NA	-
TraesCS5B02G407400	85.9715	118.306	110.717	898.139	465.988	441.384	104.998	601.837	-2.51927	3.47e-18	3.11e-16	-	5B	583202913	583203829	+	818	protein_coding	NA	-
TraesCS6D02G051000	36.7069	42.4689	33.7422	155.664	283.095	269.891	37.6393	236.217	-2.65009	3.76e-18	3.37e-16	-	6D	24390504	24405043	+	2892	protein_coding	LRRNT_2	LRRNT_2
TraesCS6D02G220500	19.3194	22.2456	17.9255	226.327	128.414	136.82	19.8302	163.854	-3.04488	4.02e-18	3.6e-16	-	6D	310882107	310886591	+	1096	protein_coding	NA	-
TraesCS7B02G067400	31.8771	26.2903	43.2322	166.929	186.784	195.858	33.7998	183.191	-2.44164	4.06e-18	3.64e-16	-	7B	72763900	72764955	-	1056	protein_coding	NA	-
novel.1261	170.977	148.641	64.321	4.09642	2.91851	0.93712	127.98	2.65068	5.61403	4.16e-18	3.72e-16	-	1B	672198598	672200000	-	719	-	- && - && -	-
TraesCS2B02G090300	11.5917	7.07815	2.10889	219.158	119.659	94.6491	6.92623	144.489	-4.36517	4.23e-18	3.77e-16	-	2B	51228758	51229396	+	639	protein_coding	NA	-
TraesCS3D02G369800	1925.18	2351.97	1738.78	791.632	635.262	650.361	2005.31	692.418	1.53444	4.25e-18	3.79e-16	-	3D	482595695	482596844	+	1068	protein_coding	NA	-
TraesCS4B02G323300	5.79583	7.07815	8.43554	87.0488	94.365	146.191	7.10318	109.202	-3.94875	4.33e-18	3.86e-16	-	4B	613753689	613754765	-	972	protein_coding	Myb_DNA-binding	Myb_DNA-binding
TraesCS1B02G325100	345.818	331.662	342.694	2049.23	1225.77	1057.07	340.058	1444.03	-2.08597	4.57e-18	4.07e-16	-	1B	551011062	551014062	-	1973	protein_coding	NA	-
TraesCS1D02G375000	0.965972	0	1.05444	572.474	389.134	248.337	0.673472	403.315	-9.22683	4.88e-18	4.34e-16	-	1D	452264146	452265125	-	902	protein_coding	NA	-
TraesCSU02G102900	3.86389	0	1.05444	810.066	342.438	326.118	1.63944	492.874	-8.20824	4.94e-18	4.39e-16	-	Un	90116970	90119172	-	1187	protein_coding	2OG-FeII_Oxy	2OG-FeII_Oxy
TraesCS6B02G093300	44.4347	43.4801	45.341	230.423	202.35	178.053	44.4186	203.609	-2.19602	4.96e-18	4.41e-16	-	6B	69442354	69446810	-	1372	protein_coding	NA	-
TraesCS2A02G467900	400.878	379.187	343.748	1701.04	1228.69	1025.21	374.604	1318.31	-1.81472	4.98e-18	4.42e-16	-	2A	711977005	711980257	+	1739	protein_coding	GCV_T	GCV_T
TraesCS6D02G353500	6.7618	5.05582	4.21777	124.941	105.066	74.9696	5.34513	101.659	-4.24097	5.24e-18	4.64e-16	-	6D	449226044	449229051	-	2334	protein_coding	NA	-
TraesCS2D02G340600	170.977	209.311	126.533	18.4339	16.5382	29.9878	168.94	21.6533	2.95978	5.3e-18	4.69e-16	-	2D	435070225	435072633	-	1770	protein_coding	p450	p450
TraesCS7D02G344700	3.86389	4.04466	1.05444	114.7	93.3922	85.2779	2.98766	97.7899	-5.01588	5.76e-18	5.09e-16	-	7D	442217981	442220998	+	2369	protein_coding	PGM_PMM_II	PGM_PMM_II
TraesCS7A02G514200	54.0944	43.4801	47.4499	202.773	221.807	199.607	48.3415	208.062	-2.10445	6.07e-18	5.36e-16	-	7A	700503552	700506863	+	1505	protein_coding	NA	-
TraesCS3D02G390100	13.5236	14.1563	16.8711	196.628	129.387	104.02	14.8503	143.345	-3.27199	6.18e-18	5.45e-16	-	3D	505177190	505177986	-	681	protein_coding	NA	-
TraesCS7D02G124600	126.542	136.507	110.717	677.957	434.857	431.075	124.589	514.63	-2.04533	6.36e-18	5.6e-16	-	7D	78180846	78181786	+	858	protein_coding	NA	-
TraesCS7A02G147400	3.86389	7.07815	4.21777	145.423	95.3379	78.7181	5.05327	106.493	-4.39738	6.78e-18	5.97e-16	-	7A	100554505	100555569	-	812	protein_coding	NA	-
TraesCS5B02G161000	12.5576	15.1675	4.21777	105.483	136.197	119.951	10.6476	120.544	-3.49192	6.79e-18	5.97e-16	-	5B	297027532	297040213	-	3972	protein_coding	NA	-
TraesCS5A02G211600	411.504	524.794	284.7	82.9524	85.6095	94.6491	406.999	87.737	2.21354	7.58e-18	6.66e-16	-	5A	426903699	426905058	+	1125	protein_coding	NA	-
TraesCS2A02G501900	18.3535	22.2456	10.5444	207.893	117.713	144.317	17.0478	156.641	-3.19458	7.63e-18	6.7e-16	-	2A	729852393	729858636	+	1650	protein_coding	NA	-
TraesCS3D02G212900	6.7618	17.1898	8.43554	209.941	115.767	110.58	10.7957	145.43	-3.75267	7.65e-18	6.71e-16	-	3D	286721014	286722093	-	959	protein_coding	NA	-
TraesCS4A02G206400	1230.65	1062.73	1235.81	7402.22	4216.27	3621.97	1176.4	5080.15	-2.11043	7.73e-18	6.77e-16	-	4A	499354181	499357360	+	1797	protein_coding	NA	-
TraesCS6B02G209600	15.4556	5.05582	9.48999	123.917	114.795	103.083	10.0005	113.931	-3.50166	7.76e-18	6.79e-16	-	6B	276509953	276515528	+	852	protein_coding	bZIP_1	bZIP_1
TraesCS5B02G135000	10.6257	12.134	20.0344	133.134	122.577	110.58	14.2647	122.097	-3.10482	7.92e-18	6.93e-16	-	5B	254496378	254500869	-	1749	protein_coding	Saccharop_dh	Saccharop_dh
TraesCS7D02G426400	64.7201	73.815	56.9399	299.038	255.856	235.217	65.1584	263.37	-2.01366	7.95e-18	6.94e-16	-	7D	547274413	547278386	-	2028	protein_coding	Peptidase_M20	Peptidase_M20
TraesCS6B02G390600	1941.6	2214.45	1658.64	9939.95	6204.75	5743.61	1938.23	7296.1	-1.91229	8.06e-18	7.03e-16	-	6B	664834310	664836633	+	852	protein_coding	NA	-
TraesCS7A02G155400	3.86389	3.03349	4.21777	83.9765	103.121	87.1522	3.70505	91.4164	-4.6265	8.26e-18	7.2e-16	-	7A	108489971	108491776	+	1665	protein_coding	UDPGT	UDPGT
TraesCS1B02G125400	295.587	294.249	257.284	774.223	780.214	691.595	282.373	748.677	-1.40609	8.5e-18	7.4e-16	-	1B	152522293	152524911	-	1592	protein_coding	Mpv17_PMP22	Mpv17_PMP22
TraesCS6A02G094200	0	2.02233	0	605.246	349.248	239.903	0.67411	398.132	-9.20796	9.19e-18	8e-16	-	6A	61408561	61409698	+	1138	protein_coding	NA	-
TraesCS7D02G073100	20.2854	14.1563	18.98	119.82	123.55	134.945	17.8072	126.105	-2.82349	9.62e-18	8.36e-16	-	7D	42835938	42838577	+	1826	protein_coding	p450	p450
TraesCS4D02G189000	393.151	363.008	342.694	118.796	71.9898	91.8378	366.284	94.2079	1.96102	9.96e-18	8.65e-16	-	4D	328806217	328807657	+	964	protein_coding	DnaJ	DnaJ
novel.8503	503.271	434.801	192.963	1807.54	2045.87	2145.07	377.012	1999.49	-2.40619	1.02e-17	8.84e-16	-	5B	573407273	573409037	-	1380	-	- && A2XQE8.1 RecName: Full=Senescence-specific cysteine protease SAG39; AltName: Full=Cysteine proteinase SAG39; AltName: Full=Protein SENESCENCE-ASSOCIATED GENE 39; Flags: Precursor && PF00112:Papain family cysteine protease	Peptidase_C1
TraesCS7D02G549000	11.5917	14.1563	9.48999	91.1453	135.224	119.951	11.746	115.44	-3.29555	1.02e-17	8.84e-16	-	7D	634087243	634089949	+	2574	protein_coding	LRRNT_2	LRRNT_2
TraesCS6B02G344600	119.781	102.128	139.186	549.944	399.835	403.899	120.365	451.226	-1.90666	1.04e-17	8.97e-16	-	6B	606982874	606984884	-	967	protein_coding	NA	-
TraesCS1B02G227100	83.0736	61.681	84.3554	352.292	270.448	292.381	76.37	305.041	-1.99755	1.04e-17	9.03e-16	-	1B	407771885	407773849	+	1326	protein_coding	NA	-
TraesCS3D02G255200	40.5708	28.3126	29.5244	191.507	152.735	188.361	32.8026	177.535	-2.43298	1.06e-17	9.13e-16	-	3D	356849212	356853493	-	1065	protein_coding	NA	-
TraesCS4B02G319900	677.146	768.485	485.044	1946.82	2070.19	1915.47	643.558	1977.5	-1.61916	1.09e-17	9.38e-16	-	4B	611018334	611022561	-	1903	protein_coding	Pkinase	Pkinase
TraesCS4D02G343400	56.0264	47.5247	34.7966	256.026	218.888	197.732	46.1159	224.215	-2.27743	1.11e-17	9.57e-16	-	4D	499449612	499454518	+	1339	protein_coding	NA	-
TraesCS6D02G395000	37.6729	38.4243	34.7966	223.255	177.056	162.122	36.9646	187.478	-2.34095	1.13e-17	9.72e-16	-	6D	467931726	467934379	-	2057	protein_coding	NA	-
TraesCS3B02G388100	116.883	89.9936	81.1921	2.04821	1.94567	3.74848	96.0228	2.58079	5.20741	1.15e-17	9.91e-16	-	3B	610748919	610751809	+	1227	protein_coding	NA	-
TraesCS5B02G078300	482.02	537.94	443.92	152.592	175.11	131.197	487.96	152.966	1.67421	1.21e-17	1.04e-15	-	5B	94120726	94126261	+	2537	protein_coding	PFK	PFK
TraesCS5B02G414000	398.946	477.27	279.427	1385.61	1229.66	1287.6	385.214	1300.96	-1.75526	1.37e-17	1.18e-15	-	5B	588645040	588649060	-	2559	protein_coding	NA	-
TraesCS4D02G046200	211.548	285.148	197.181	1082.48	812.318	706.589	231.292	867.128	-1.90608	1.39e-17	1.19e-15	-	4D	21774703	21776886	-	2065	protein_coding	CCT	CCT
TraesCS4A02G486000	1225.82	1388.33	1267.44	2820.38	3202.57	2861.03	1293.86	2961.33	-1.19461	1.41e-17	1.21e-15	-	4A	739415334	739419007	+	2351	protein_coding	NA	-
TraesCS4A02G099800	1001.71	1186.1	779.233	4464.07	3273.59	2861.03	989.014	3532.9	-1.83656	1.42e-17	1.21e-15	-	4A	112696407	112697520	-	1114	protein_coding	NA	-
TraesCS2D02G468900	35.741	45.5024	54.831	223.255	219.861	189.298	45.3581	210.805	-2.21953	1.42e-17	1.22e-15	-	2D	574104017	574113211	-	4876	protein_coding	Glycos_transf_1	Glycos_transf_1
TraesCS5A02G035100	180.637	196.166	192.963	630.848	533.114	502.296	189.922	555.419	-1.54805	1.42e-17	1.22e-15	-	5A	32702327	32704442	+	1550	protein_coding	Methyltransf_11	Methyltransf_11
TraesCS7A02G149000	63.7541	58.6475	40.0688	400.425	541.869	216.475	54.1568	386.256	-2.83209	1.46e-17	1.25e-15	-	7A	102288552	102290542	-	1357	protein_coding	Epimerase	Epimerase
TraesCS3A02G422200	1.93194	6.06699	1.05444	79.8801	102.148	112.454	3.01779	98.1608	-5.02042	1.5e-17	1.28e-15	-	3A	663440346	663441814	-	1469	protein_coding	2OG-FeII_Oxy	2OG-FeII_Oxy
TraesCS5D02G551900	589.243	562.207	787.669	176.146	101.175	73.0954	646.373	116.805	2.47062	1.55e-17	1.32e-15	-	5D	557536230	557541402	-	1788	protein_coding	NA	-
TraesCS4A02G264500	523.557	626.922	510.35	1294.47	1511.79	1513.45	553.61	1439.9	-1.37912	1.56e-17	1.33e-15	-	4A	576922468	576925083	-	1698	protein_coding	NA	-
TraesCS7D02G475600	93.6993	109.206	84.3554	299.038	343.411	372.037	95.7535	338.162	-1.82022	1.63e-17	1.38e-15	-	7D	587726897	587728803	-	1790	protein_coding	NA	-
TraesCS4A02G399300	111.087	110.217	90.6821	951.393	464.043	427.327	103.995	614.254	-2.56124	1.65e-17	1.4e-15	-	4A	673965201	673966983	-	1452	protein_coding	Lipase_GDSL	Lipase_GDSL
TraesCS5D02G516500	477.19	464.125	368.001	146.447	129.387	119.951	436.438	131.928	1.72747	1.65e-17	1.4e-15	-	5D	539024473	539027733	-	1926	protein_coding	RRM_1	RRM_1
TraesCS6A02G024300	710.955	994.986	680.116	2191.58	2466.14	2340.93	795.352	2332.88	-1.55244	1.72e-17	1.46e-15	-	6A	12117881	12120124	-	1712	protein_coding	Pkinase_Tyr	Pkinase_Tyr
TraesCS6A02G094500	0	0	0	371.75	228.616	162.122	0	254.163	-10.4173	1.75e-17	1.48e-15	-	6A	61418503	61419535	+	1033	protein_coding	NA	-
TraesCS3B02G262000	178.705	191.11	211.943	617.535	509.766	553.838	193.919	560.38	-1.53147	1.82e-17	1.54e-15	-	3B	420407718	420414786	-	1838	protein_coding	NA	-
novel.9824	286.894	334.695	255.175	1321.09	905.71	863.088	292.255	1029.96	-1.81677	1.85e-17	1.56e-15	-	6B	584033340	584035341	+	1449	-	- && Q07300.1 RecName: Full=ATP synthase delta chain, chloroplastic; AltName: Full=F-ATPase delta chain; Flags: Precursor && PF00213:ATP synthase delta (OSCP) subunit	-
TraesCS3A02G146800	558.332	504.571	488.207	1280.13	1217.99	1183.58	517.037	1227.23	-1.24663	1.86e-17	1.57e-15	-	3A	128522801	128527783	-	2349	protein_coding	2-Hacid_dh_C	2-Hacid_dh_C
TraesCS6D02G358900	4380.68	3771.64	3058.94	276.508	81.7182	134.008	3737.09	164.078	4.51006	1.86e-17	1.57e-15	-	6D	451663607	451664757	-	745	protein_coding	NA	-
novel.1795	149.726	151.675	112.825	22.5303	22.3752	17.8053	138.075	20.9036	2.72667	1.95e-17	1.64e-15	-	2A	77162512	77163315	+	724	-	- && - && -	-
TraesCS2D02G344200	2240.09	2783.74	1410.84	257.05	552.571	348.609	2144.89	386.076	2.47373	1.96e-17	1.65e-15	-	2D	440325740	440328360	-	2368	protein_coding	NA	-
TraesCS5A02G146900	40.5708	63.7034	65.3755	513.076	286.986	262.394	56.5499	354.152	-2.64822	1.98e-17	1.67e-15	-	5A	324075539	324076712	+	916	protein_coding	NA	-
TraesCS2A02G067100	2.89792	0	3.16333	211.99	119.659	76.8439	2.02041	136.164	-6.07454	2.01e-17	1.69e-15	-	2A	30085405	30086867	-	843	protein_coding	NA	-
TraesCS7D02G149200	32.843	38.4243	28.47	373.798	187.757	181.801	33.2458	247.786	-2.89604	2.07e-17	1.74e-15	-	7D	98038027	98039060	-	807	protein_coding	NA	-
TraesCS1D02G449000	21.2514	12.134	10.5444	184.339	115.767	119.951	14.6433	140.019	-3.24853	2.1e-17	1.76e-15	-	1D	491049265	491052136	+	1761	protein_coding	NA	-
TraesCS4D02G214100	385.423	416.6	318.442	927.838	1069.15	1113.3	373.488	1036.76	-1.47268	2.11e-17	1.77e-15	-	4D	367041313	367044178	+	1643	protein_coding	RRM_1	RRM_1
TraesCS7A02G226300	3.86389	1.01116	1.05444	249.881	107.985	82.4666	1.9765	146.778	-6.18919	2.14e-17	1.79e-15	-	7A	195567949	195569016	+	907	protein_coding	NA	-
TraesCS3B02G300300	72.4479	48.5359	60.1033	218.134	297.688	327.055	60.3623	280.959	-2.218	2.23e-17	1.87e-15	-	3B	481909951	481914364	+	1956	protein_coding	NA	-
TraesCS2A02G586500	1671.13	2145.69	1369.72	577.595	376.487	353.294	1728.85	435.792	1.98879	2.25e-17	1.88e-15	-	2A	777069651	777071193	-	1460	protein_coding	NA	-
TraesCS4A02G135500	38.6389	20.2233	28.47	160.784	164.409	219.286	29.1107	181.493	-2.63782	2.47e-17	2.07e-15	-	4A	186696139	186698390	-	1817	protein_coding	NA	-
TraesCS3D02G151500	12.5576	2.02233	10.5444	133.134	107.012	103.083	8.3748	114.41	-3.7679	2.52e-17	2.1e-15	-	3D	116042453	116043847	+	1395	protein_coding	Pkinase	Pkinase
TraesCS3D02G034200	340.022	373.12	342.694	110.603	63.2343	90.9007	351.945	88.2461	1.99718	2.53e-17	2.11e-15	-	3D	12462717	12463585	+	779	protein_coding	NA	-
TraesCS5D02G432100	20.2854	25.2791	16.8711	193.556	143.007	119.014	20.8119	151.859	-2.8646	2.58e-17	2.15e-15	-	5D	488425188	488426171	-	984	protein_coding	NA	-
TraesCS6A02G269100	140.066	128.418	103.335	505.907	426.102	375.785	123.94	435.932	-1.81258	2.6e-17	2.16e-15	-	6A	495463848	495465714	-	1584	protein_coding	AOX	AOX
TraesCS6B02G248600	24.1493	43.4801	37.9599	237.592	180.947	177.116	35.1964	198.552	-2.49861	2.68e-17	2.23e-15	-	6B	446051049	446054313	-	868	protein_coding	NA	-
TraesCS3D02G494400	10.6257	11.1228	4.21777	99.3381	121.604	92.7749	8.65542	104.572	-3.58499	2.72e-17	2.26e-15	-	3D	587094716	587097358	+	2643	protein_coding	NA	-
TraesCS3B02G463000	661.691	686.581	756.036	1676.46	1573.08	1573.42	701.436	1607.65	-1.19678	2.84e-17	2.36e-15	-	3B	705817037	705821599	-	1851	protein_coding	NA	-
TraesCS3A02G360500	0	1.01116	1.05444	358.436	282.122	282.073	0.688536	307.544	-8.83508	2.93e-17	2.43e-15	-	3A	608340319	608341551	-	630	protein_coding	NA	-
TraesCS3A02G180600	77.2778	64.7145	57.9944	234.52	308.389	262.394	66.6622	268.434	-2.00793	2.95e-17	2.45e-15	-	3A	208246099	208249871	-	2172	protein_coding	zf-Dof	zf-Dof
TraesCS5D02G399000	2660.29	2833.28	1923.3	760.909	666.392	910.881	2472.29	779.394	1.66536	3.1e-17	2.56e-15	-	5D	464914498	464919273	+	3039	protein_coding	NA	-
TraesCS3D02G296900	54.0944	52.5806	76.9743	372.774	266.557	241.777	61.2164	293.703	-2.26384	3.18e-17	2.63e-15	-	3D	410663367	410666282	+	857	protein_coding	NA	-
TraesCS3A02G255300	8.69375	4.04466	6.32666	97.2899	86.5824	90.9007	6.35502	91.591	-3.84316	3.22e-17	2.66e-15	-	3A	477330268	477331725	-	1017	protein_coding	NA	-
TraesCS3D02G436100	156.487	127.407	158.166	572.474	504.902	410.459	147.354	495.945	-1.75045	3.54e-17	2.92e-15	-	3D	548247092	548252412	+	4919	protein_coding	NA	-
TraesCS5A02G124300	956.312	968.696	1051.28	2662.67	2199.58	2240.65	992.096	2367.64	-1.25491	3.59e-17	2.96e-15	-	5A	272131763	272133277	-	1309	protein_coding	Actin	Actin
TraesCS2B02G364000	1469.24	1698.76	790.832	162.833	319.09	217.412	1319.61	233.111	2.50074	3.59e-17	2.96e-15	-	2B	518053518	518055683	-	1909	protein_coding	NA	-
TraesCS2D02G127000	84.0396	146.619	239.359	15.3616	8.75552	9.3712	156.672	11.1628	3.81542	3.6e-17	2.96e-15	-	2D	73819220	73820156	-	853	protein_coding	FMN_red	FMN_red
TraesCS3B02G397400	65.6861	115.273	46.3955	447.533	403.727	380.471	75.7848	410.577	-2.4365	3.67e-17	3.02e-15	-	3B	627748608	627749282	+	675	protein_coding	NA	-
TraesCS7D02G347600	28.9792	49.5471	48.5044	381.991	249.046	194.921	42.3435	275.319	-2.70285	3.69e-17	3.03e-15	-	7D	446995941	446997901	-	1876	protein_coding	p450	p450
TraesCS1B02G311200	53.1285	45.5024	54.831	335.906	257.801	190.235	51.154	261.314	-2.35213	3.73e-17	3.06e-15	-	1B	534662808	534666470	+	2130	protein_coding	Pkinase	Pkinase
TraesCS7B02G253700	651.065	590.52	369.055	109.579	32.1036	63.7242	536.88	68.469	2.97375	3.78e-17	3.09e-15	-	7B	467971827	467976198	+	1820	protein_coding	p450	p450
TraesCS5A02G518300	1610.28	1666.4	1107.17	435.244	503.929	364.54	1461.28	434.571	1.74993	3.98e-17	3.26e-15	-	5A	680618206	680620126	-	1335	protein_coding	NA	-
TraesCS3B02G401800	28.9792	29.3238	26.3611	216.086	154.681	137.757	28.2213	169.508	-2.58455	3.99e-17	3.27e-15	-	3B	636443714	636447061	+	1677	protein_coding	NA	-
TraesCS2B02G046500	96.5972	72.8038	85.4099	411.69	338.547	274.576	84.937	341.604	-2.00644	4.22e-17	3.45e-15	-	2B	23113724	23118094	+	1862	protein_coding	NA	-
TraesCS6D02G241900	26.0812	26.2903	33.7422	176.146	158.572	136.82	28.7046	157.179	-2.45493	4.42e-17	3.61e-15	-	6D	344176534	344179716	-	1985	protein_coding	Myb_DNA-binding	Myb_DNA-binding
novel.4013	381.559	532.884	334.258	41.9883	91.4465	87.1522	416.234	73.529	2.49842	4.54e-17	3.7e-15	-	3A	719346589	719349502	+	2914	-	- && - && -	-
TraesCS1A02G163000	126.542	143.585	104.39	13.3134	21.4024	12.1826	124.839	15.6328	2.99804	4.93e-17	4.02e-15	-	1A	292745254	292746177	-	924	protein_coding	NA	-
TraesCS2A02G387800	43.4687	46.5136	28.47	301.087	203.323	183.676	39.4841	229.362	-2.53478	4.95e-17	4.03e-15	-	2A	633490192	633491728	+	978	protein_coding	NA	-
TraesCS5B02G270200	89.8354	68.7592	72.7566	569.402	367.732	279.262	77.117	405.465	-2.39278	4.96e-17	4.03e-15	-	5B	455746528	455749340	+	2323	protein_coding	NA	-
TraesCS7B02G197000	315.873	262.903	316.333	1242.24	817.182	891.201	298.37	983.54	-1.7206	5.24e-17	4.26e-15	-	7B	339613762	339617788	-	1763	protein_coding	NA	-
TraesCS2D02G314900	437.585	513.672	397.525	1163.38	1208.26	1095.49	449.594	1155.71	-1.36183	5.47e-17	4.44e-15	-	2D	404387472	404394532	+	3364	protein_coding	FAD_binding_3	FAD_binding_3
TraesCS3D02G495700	0	2.02233	3.16333	183.315	159.545	69.3469	1.72855	137.402	-6.34473	5.55e-17	4.5e-15	-	3D	587745410	587748716	+	1206	protein_coding	HLH	HLH
TraesCS3A02G355500	251.153	314.472	241.467	993.381	781.187	735.639	269.031	836.736	-1.63661	5.56e-17	4.5e-15	-	3A	603264897	603271823	-	1860	protein_coding	NA	-
TraesCS6A02G025700	169.045	142.574	161.33	1044.59	654.718	499.485	157.65	732.93	-2.21637	5.57e-17	4.51e-15	-	6A	12836151	12838286	-	1673	protein_coding	Epimerase	Epimerase
TraesCS1B02G182400	98.5291	72.8038	59.0488	766.03	378.433	347.672	76.7939	497.378	-2.69296	5.62e-17	4.55e-15	-	1B	329372817	329379656	+	1565	protein_coding	NA	-
TraesCS3B02G220900	355.478	355.93	383.817	995.429	927.112	828.414	365.075	916.985	-1.3287	5.91e-17	4.78e-15	-	3B	271819445	271824404	+	2407	protein_coding	NA	-
TraesCS3B02G213700	76.3118	48.5359	73.811	448.558	338.547	246.463	66.2196	344.522	-2.37835	6.01e-17	4.85e-15	-	3B	253481531	253490371	-	1932	protein_coding	MFS_1	MFS_1
TraesCS6A02G133100	26.0812	23.2568	31.6333	423.979	201.377	148.065	26.9904	257.807	-3.25605	6.55e-17	5.28e-15	-	6A	105558498	105560275	+	1484	protein_coding	ADH_N	ADH_N
TraesCS2B02G124100	141.998	170.887	180.31	522.293	465.988	462.937	164.398	483.74	-1.55791	7.42e-17	5.98e-15	-	2B	92489631	92490941	-	1311	protein_coding	Pkinase	Pkinase
TraesCS3D02G392600	369.001	281.104	320.551	1446.04	976.727	934.309	323.552	1119.02	-1.7896	7.61e-17	6.12e-15	-	3D	508056056	508060841	+	2469	protein_coding	Rhodanese	Rhodanese
TraesCS3B02G278300	59.8903	67.748	66.4299	273.436	240.29	219.286	64.6894	244.337	-1.91745	7.72e-17	6.21e-15	-	3B	448565240	448575439	+	1940	protein_coding	Methyltransf_11	Methyltransf_11
TraesCS1B02G085000	228.935	241.668	188.745	41.9883	59.343	50.6045	219.783	50.6452	2.11651	7.96e-17	6.4e-15	-	1B	69824187	69826314	+	1344	protein_coding	Pkinase	Pkinase
TraesCS4A02G271100	73.4139	51.5694	63.2666	227.351	246.127	269.891	62.7499	247.79	-1.98063	8.12e-17	6.52e-15	-	4A	582507145	582510495	-	2100	protein_coding	DUF6	DUF6
TraesCS7A02G442500	229.901	231.557	157.112	693.318	634.289	623.185	206.19	650.264	-1.65572	8.3e-17	6.66e-15	-	7A	636889761	636906158	-	2046	protein_coding	NA	-
TraesCS6D02G088800	0	2.02233	0	1600.67	528.25	674.727	0.67411	934.55	-10.4389	8.45e-17	6.77e-15	-	6D	53774158	53775233	-	1076	protein_coding	NA	-
TraesCS2D02G576000	284.962	385.254	250.957	73.7355	71.017	81.5295	307.058	75.4273	2.025	8.85e-17	7.09e-15	-	2D	639677529	639680559	-	2280	protein_coding	NA	-
TraesCS2A02G368300	13.5236	21.2345	10.5444	138.254	117.713	108.706	15.1008	121.558	-3.00625	9.36e-17	7.49e-15	-	2A	611939210	611941919	-	953	protein_coding	NA	-
TraesCS4B02G221100	4.82986	1.01116	1.05444	115.724	85.6095	86.2151	2.29849	95.8494	-5.35165	9.45e-17	7.55e-15	-	4B	465026332	465029543	-	1590	protein_coding	NA	-
TraesCS5A02G391000	231.833	262.903	214.052	585.788	734.491	780.621	236.263	700.3	-1.5677	9.86e-17	7.88e-15	-	5A	586148448	586153577	-	4204	protein_coding	NA	-
novel.9066	7.72778	12.134	10.5444	89.0971	105.066	101.209	10.1354	98.4574	-3.28435	1.11e-16	8.85e-15	-	6A	22968597	22973336	+	2405	-	- && - && -	-
TraesCS1B02G252900	153.59	132.463	152.894	524.341	399.835	442.321	146.315	455.499	-1.63797	1.18e-16	9.39e-15	-	1B	445742370	445746630	+	2254	protein_coding	NA	-
TraesCS2A02G110800	4.82986	13.1451	12.6533	105.483	127.441	93.712	10.2094	108.879	-3.4243	1.19e-16	9.5e-15	-	2A	62314391	62320388	-	5448	protein_coding	NB-ARC	NB-ARC
TraesCS3A02G282100	265.642	257.847	196.126	665.668	667.365	696.28	239.872	676.438	-1.49473	1.22e-16	9.7e-15	-	3A	510688915	510691564	-	1534	protein_coding	DnaJ	DnaJ
TraesCS2D02G385300	53.1285	59.6587	53.7766	264.219	192.621	229.594	55.5213	228.812	-2.04271	1.23e-16	9.79e-15	-	2D	489698342	489699667	+	1079	protein_coding	NA	-
TraesCS6B02G128300	26.0812	34.3796	26.3611	162.833	143.98	146.191	28.9406	151.001	-2.3832	1.25e-16	9.96e-15	-	6B	123838193	123845106	+	2597	protein_coding	NA	-
TraesCS5D02G122900	384.457	374.131	382.763	964.706	859.987	879.956	380.45	901.55	-1.24453	1.27e-16	1.01e-14	-	5D	178550884	178554851	-	2306	protein_coding	NA	-
TraesCS3A02G212000	47.3326	29.3238	42.1777	306.207	187.757	192.11	39.6114	228.691	-2.5276	1.29e-16	1.02e-14	-	3A	381292633	381293969	+	879	protein_coding	NA	-
TraesCS4A02G107100	1214.23	1235.64	1150.4	407.593	186.784	282.073	1200.09	292.15	2.03916	1.33e-16	1.05e-14	-	4A	122735681	122736278	-	500	protein_coding	NA	-
TraesCS6A02G192800	123.644	136.507	126.533	445.485	376.487	361.728	128.895	394.567	-1.61374	1.33e-16	1.05e-14	-	6A	263871061	263911967	-	2459	protein_coding	GTP_EFTU	GTP_EFTU
TraesCS7A02G177300	764.084	859.49	597.869	182.291	254.883	232.406	740.481	223.193	1.72968	1.34e-16	1.06e-14	-	7A	130399072	130400835	-	1597	protein_coding	NA	-
TraesCS5A02G086700	12.5576	5.05582	34.7966	217.11	209.16	185.55	17.47	203.94	-3.55463	1.4e-16	1.11e-14	-	5A	115616309	115619635	-	1325	protein_coding	NA	-
TraesCS5B02G557100	41.5368	49.5471	59.0488	262.171	196.513	207.104	50.0442	221.929	-2.15083	1.47e-16	1.16e-14	-	5B	705133150	705140071	+	2326	protein_coding	NA	-
TraesCS3B02G339300	33.809	35.3908	17.9255	252.954	192.621	145.254	29.0418	196.943	-2.75656	1.51e-16	1.19e-14	-	3B	545201896	545206411	-	1759	protein_coding	NA	-
TraesCS3D02G180900	5533.09	6353.15	5036.02	2476.28	2361.07	1996.07	5640.75	2277.81	1.30836	1.59e-16	1.25e-14	-	3D	163114406	163115149	-	744	protein_coding	NA	-
TraesCS1A02G166100	2384.98	2918.22	2456.85	5629.5	6035.47	5837.32	2586.69	5834.1	-1.17343	1.6e-16	1.26e-14	-	1A	298635520	298636647	-	1030	protein_coding	NA	-
TraesCS3D02G514100	362.239	461.091	313.17	1594.53	1312.36	1021.46	378.833	1309.45	-1.78891	1.61e-16	1.27e-14	-	3D	598009993	598013593	+	2342	protein_coding	NA	-
TraesCS4B02G041500	51.1965	39.4354	60.1033	263.195	193.594	222.097	50.2451	226.296	-2.17194	1.63e-16	1.28e-14	-	4B	28615430	28621235	-	1643	protein_coding	NA	-
novel.3677	402.81	380.198	259.393	89.0971	94.365	70.284	347.467	84.582	2.04012	1.74e-16	1.37e-14	-	2D	573843136	573844438	-	578	-	- && Q7XPR1.2 RecName: Full=Autophagy-related protein 8B; AltName: Full=Autophagy-related ubiquitin-like modifier ATG8B; Flags: Precursor >A2XXR7.1 RecName: Full=Autophagy-related protein 8B; AltName: Full=Autophagy-related ubiquitin-like modifier ATG8B;	-
TraesCS3D02G256100	4.82986	1.01116	0	163.857	84.6367	90.9007	1.94701	113.131	-5.81626	1.77e-16	1.39e-14	-	3D	357798110	357799575	-	1015	protein_coding	NA	-
TraesCS2A02G254100	29.9451	27.3014	21.0889	194.58	138.143	136.82	26.1118	156.514	-2.57941	1.8e-16	1.41e-14	-	2A	387039470	387042354	-	1471	protein_coding	Aldo_ket_red	Aldo_ket_red
TraesCS4A02G244500	43.4687	49.5471	35.8511	221.206	164.409	212.726	42.9556	199.447	-2.21353	1.89e-16	1.48e-14	-	4A	554924159	554925889	+	1014	protein_coding	Exo_endo_phos	Exo_endo_phos
TraesCS2B02G336000	166.147	153.697	123.37	475.184	470.852	413.27	147.738	453.102	-1.61518	1.9e-16	1.49e-14	-	2B	480067045	480069425	+	928	protein_coding	NA	-
TraesCS7D02G364900	393.151	439.857	267.829	101.386	84.6367	70.284	366.945	85.4357	2.10485	1.92e-16	1.5e-14	-	7D	471214051	471217346	-	1379	protein_coding	NA	-
TraesCS6A02G166000	564.128	611.755	564.127	1293.44	1324.03	1558.43	580.003	1391.97	-1.26316	1.92e-16	1.5e-14	-	6A	168114961	168118703	+	3222	protein_coding	Lipoxygenase	Lipoxygenase
TraesCS3B02G213600	161.317	149.652	131.805	32.7713	24.3209	26.2394	147.592	27.7772	2.41276	1.96e-16	1.53e-14	-	3B	252956853	252959317	+	1896	protein_coding	Na_sulph_symp	Na_sulph_symp
TraesCS5B02G408600	35.741	17.1898	23.1977	148.495	155.654	159.31	25.3762	154.486	-2.60134	1.99e-16	1.55e-14	-	5B	584113571	584114749	+	787	protein_coding	NA	-
TraesCS3B02G137400	170.011	178.976	207.725	472.112	584.674	627.871	185.571	561.552	-1.59866	2.16e-16	1.68e-14	-	3B	122826204	122827997	+	1794	protein_coding	UDPGT	UDPGT
TraesCS2D02G221000	3.86389	0	3.16333	158.736	83.6639	78.7181	2.34241	107.039	-5.50667	2.46e-16	1.91e-14	-	2D	188508343	188511063	-	2221	protein_coding	NA	-
TraesCS2A02G313000	127.508	159.764	139.186	566.33	451.396	400.15	142.153	472.625	-1.73309	2.5e-16	1.94e-14	-	2A	537509590	537510476	-	805	protein_coding	Cupin_3	Cupin_3
TraesCS1A02G185700	139.1	125.384	85.4099	370.726	463.07	526.662	116.631	453.486	-1.95764	2.54e-16	1.97e-14	-	1A	336475940	336477065	+	859	protein_coding	NA	-
TraesCS2A02G479100	18.3535	15.1675	27.4155	171.025	138.143	115.266	20.3122	141.478	-2.80355	2.56e-16	1.99e-14	-	2A	717419568	717421379	+	1051	protein_coding	NA	-
TraesCS4D02G238600	794.029	946.45	656.918	272.412	226.671	164.933	799.132	221.339	1.85348	3.17e-16	2.46e-14	-	4D	400785978	400787066	+	765	protein_coding	NA	-
TraesCS1D02G370600	99.4951	89.9936	86.4643	283.677	293.796	294.256	91.9844	290.576	-1.65858	3.27e-16	2.53e-14	-	1D	449274675	449280352	+	2887	protein_coding	C2	C2
TraesCS1B02G233600	0.965972	1.01116	1.05444	139.278	153.708	137.757	1.01053	143.581	-7.15237	3.3e-16	2.55e-14	-	1B	419402125	419404772	+	1392	protein_coding	CCT	CCT
TraesCS3A02G304900	134.27	102.128	138.132	642.113	424.156	407.647	124.843	491.306	-1.97605	3.41e-16	2.64e-14	-	3A	540968917	540972021	-	984	protein_coding	NA	-
TraesCS2D02G000300	29.9451	33.3684	28.47	174.098	128.414	182.738	30.5945	161.75	-2.40206	3.49e-16	2.7e-14	-	2D	58039	62377	-	1978	protein_coding	PP2C	PP2C
TraesCS7B02G189500	188.365	171.898	155.003	825.428	550.625	506.045	171.755	627.366	-1.86786	3.51e-16	2.71e-14	-	7B	324388157	324389846	+	1022	protein_coding	NA	-
TraesCS2B02G240000	1262.53	1412.6	1125.09	6721.2	4072.29	3512.33	1266.74	4768.6	-1.91233	3.52e-16	2.71e-14	-	2B	244535498	244536694	-	937	protein_coding	NA	-
TraesCS7D02G155400	19.3194	16.1786	16.8711	128.013	105.066	115.266	17.4564	116.115	-2.73167	3.57e-16	2.75e-14	-	7D	103331239	103333386	-	2057	protein_coding	p450	p450
TraesCS5A02G391500	753.458	841.289	395.416	2415.86	2791.07	2776.69	663.388	2661.2	-2.00379	3.72e-16	2.86e-14	-	5A	586668112	586670038	-	1513	protein_coding	Peptidase_C1	Peptidase_C1
novel.2403	10.6257	6.06699	4.21777	120.844	81.7182	85.2779	6.97015	95.9468	-3.76938	3.89e-16	2.99e-14	-	2B	14966048	14971518	+	5471	-	- && - && -	-
TraesCS7A02G183100	28.9792	27.3014	32.6877	248.857	138.143	160.248	29.6561	182.416	-2.62081	3.94e-16	3.03e-14	-	7A	138154818	138160250	+	2151	protein_coding	Na_Ca_ex	Na_Ca_ex
TraesCS4B02G108200	5.79583	6.06699	5.27221	90.1212	90.4737	71.2211	5.71168	83.9387	-3.87536	4.01e-16	3.08e-14	-	4B	119107487	119109661	-	2175	protein_coding	NA	-
TraesCS7A02G375800	97.5632	102.128	138.132	342.051	384.27	427.327	112.608	384.549	-1.77406	4.1e-16	3.14e-14	-	7A	548583497	548586031	-	1541	protein_coding	NA	-
TraesCS4B02G062200	4.82986	1.01116	2.10889	134.158	70.0442	85.2779	2.64997	96.4932	-5.1676	4.1e-16	3.14e-14	-	4B	53860127	53861115	+	390	protein_coding	NA	-
TraesCS6B02G343300	719.649	790.731	687.497	1548.45	1916.49	1924.84	732.626	1796.59	-1.29419	4.13e-16	3.16e-14	-	6B	604212469	604220915	-	4307	protein_coding	NA	-
TraesCS5B02G492500	18323.5	18491.2	19026.4	9286.58	7709.72	9024.47	18613.7	8673.59	1.10167	4.18e-16	3.2e-14	-	5B	660365319	660370795	+	2387	protein_coding	HSP70	HSP70
TraesCS1D02G159500	274.336	417.611	177.146	47.1088	48.6418	26.2394	289.698	40.6633	2.83558	4.22e-16	3.22e-14	-	1D	225431687	225433087	+	1401	protein_coding	NA	-
TraesCS7B02G443700	98.5291	123.362	103.335	1.0241	0.972836	1.87424	108.409	1.29039	6.38019	4.27e-16	3.26e-14	-	7B	708475656	708481576	-	2817	protein_coding	NA	-
TraesCS4D02G081600	44.4347	50.5582	35.8511	541.751	250.019	204.292	43.6147	332.021	-2.92668	4.32e-16	3.3e-14	-	4D	55279294	55281404	+	1647	protein_coding	NA	-
TraesCS3A02G228200	33.809	27.3014	36.9055	138.254	170.246	181.801	32.672	163.434	-2.32414	4.49e-16	3.43e-14	-	3A	427101490	427103910	-	1852	protein_coding	p450	p450
TraesCS2A02G558300	98.5291	85.949	118.098	12.2892	1.94567	2.81136	100.859	5.68209	4.17377	4.57e-16	3.48e-14	-	2A	761856303	761859395	-	1674	protein_coding	Pkinase	Pkinase
TraesCS1B02G179300	130.406	158.753	115.989	26.6267	21.4024	19.6795	135.049	22.5695	2.58455	4.62e-16	3.52e-14	-	1B	325297290	325298640	+	1351	protein_coding	NA	-
TraesCS4D02G040300	28.9792	32.3573	39.0144	148.495	171.219	157.436	33.4503	159.05	-2.25242	4.78e-16	3.63e-14	-	4D	18723885	18726825	+	1701	protein_coding	DUF6	DUF6
TraesCS2B02G491000	7.72778	3.03349	7.3811	74.7596	84.6367	124.637	6.04746	94.6778	-3.96866	4.82e-16	3.66e-14	-	2B	688478196	688480660	-	1999	protein_coding	NA	-
TraesCS3D02G160200	38.6389	58.6475	42.1777	172.049	255.856	259.582	46.488	229.163	-2.30277	4.9e-16	3.72e-14	-	3D	130940350	130943520	+	1948	protein_coding	p450	p450
TraesCS1D02G020000	131.372	148.641	132.86	3.07231	0	0	137.624	1.0241	7.13494	4.97e-16	3.76e-14	-	1D	8711647	8714760	+	2068	protein_coding	Actin	Actin
TraesCS1A02G142400	157.453	189.088	129.696	500.787	491.282	459.189	158.746	483.753	-1.60667	5.35e-16	4.06e-14	-	1A	243160582	243163169	-	2293	protein_coding	NA	-
TraesCS5D02G466800	142.964	208.3	145.513	623.679	593.43	472.309	165.592	563.139	-1.76564	5.38e-16	4.07e-14	-	5D	509134684	509136916	+	1602	protein_coding	NA	-
novel.4223	253.085	228.523	182.419	46.0847	49.6146	60.9128	221.342	52.204	2.08279	5.58e-16	4.22e-14	-	3A	489161903	489165491	-	2083	-	- && - && -	-
TraesCS7B02G035200	911.877	1098.12	654.809	232.472	290.878	256.771	888.27	260.04	1.77221	5.64e-16	4.26e-14	-	7B	34387130	34390366	-	2942	protein_coding	NA	-
TraesCS5A02G295200	1003.64	1141.6	936.345	2292.97	2433.06	2244.4	1027.2	2323.48	-1.17748	5.64e-16	4.26e-14	-	5A	503782808	503788574	-	1976	protein_coding	Glyco_hydro_1	Glyco_hydro_1
novel.10458	394.117	337.729	299.462	66.5668	90.4737	109.643	343.769	88.8945	1.94923	5.75e-16	4.33e-14	-	6D	390602898	390610209	+	3413	-	- && - && -	-
TraesCS3B02G262700	0	0	0	328.737	154.681	113.392	0	198.937	-10.0636	5.84e-16	4.4e-14	-	3B	421531788	421531955	-	168	protein_coding	NA	-
TraesCS3D02G150500	74.3798	54.6029	60.1033	271.388	250.019	212.726	63.0287	244.711	-1.95482	5.96e-16	4.49e-14	-	3D	115018932	115022824	-	3248	protein_coding	NA	-
TraesCS5D02G302700	167.113	161.786	141.295	408.618	455.287	448.881	156.732	437.595	-1.48067	5.98e-16	4.5e-14	-	5D	398774654	398780576	-	2060	protein_coding	Glyco_hydro_1	Glyco_hydro_1
TraesCS6D02G206000	98.5291	78.8708	67.4844	343.075	455.287	268.953	81.6281	355.772	-2.12178	5.99e-16	4.5e-14	-	6D	291794151	291797927	+	3449	protein_coding	Pkinase	Pkinase
TraesCS3A02G284700	52.1625	45.5024	42.1777	200.724	177.056	190.235	46.6142	189.339	-2.02008	6e-16	4.5e-14	-	3A	513604960	513610935	-	2936	protein_coding	NA	-
TraesCS7D02G035600	3.86389	4.04466	10.5444	130.061	94.365	72.1583	6.15099	98.8615	-4.01993	6.09e-16	4.57e-14	-	7D	18244409	18246083	+	1142	protein_coding	NA	-
TraesCS5D02G020900	27178.6	26965.7	24967.1	11910.3	13726.7	12280	26370.5	12639	1.06104	6.18e-16	4.64e-14	-	5D	13718498	13719750	-	1113	protein_coding	RRM_1	RRM_1
TraesCS5A02G402600	120.746	123.362	164.493	1162.36	581.756	495.737	136.201	746.617	-2.45494	6.29e-16	4.71e-14	-	5A	595371691	595372650	+	860	protein_coding	NA	-
TraesCS5D02G412600	188.365	237.624	220.379	1617.06	788.97	748.759	215.456	1051.6	-2.28706	6.34e-16	4.75e-14	-	5D	475837547	475837906	+	360	protein_coding	NA	-
TraesCS2A02G384300	511.965	549.062	392.253	156.688	159.545	121.826	484.427	146.02	1.73137	6.45e-16	4.82e-14	-	2A	629104634	629110769	+	3536	protein_coding	Glyco_hydro_1	Glyco_hydro_1
TraesCS5D02G065100	1241.27	1406.53	989.068	440.365	430.966	470.434	1212.29	447.255	1.43861	7.22e-16	5.4e-14	-	5D	60471740	60478085	-	2779	protein_coding	CPSase_L_D2	CPSase_L_D2
TraesCS4B02G100700	28.9792	33.3684	22.1433	207.893	155.654	131.197	28.1636	164.915	-2.54671	7.27e-16	5.42e-14	-	4B	106231568	106235936	+	1479	protein_coding	NA	-
TraesCS7D02G322000	365.137	456.035	469.227	2918.7	1537.08	1352.26	430.133	1936.01	-2.17028	7.57e-16	5.64e-14	-	7D	412234656	412235608	+	953	protein_coding	Fer2	Fer2
TraesCS2B02G168300	8.69375	12.134	20.0344	157.712	108.958	101.209	13.6207	122.626	-3.17833	7.76e-16	5.79e-14	-	2B	141147152	141148686	+	1535	protein_coding	Abhydrolase_3	Abhydrolase_3
TraesCS2D02G451100	444.347	474.236	376.436	1043.56	1885.36	1844.25	431.673	1591.06	-1.88197	8.16e-16	6.08e-14	-	2D	560957695	560965769	-	5211	protein_coding	ABC_membrane	ABC_membrane
TraesCS5B02G414200	8.69375	2.02233	0	137.23	83.6639	85.2779	3.57203	102.057	-4.79938	8.25e-16	6.14e-14	-	5B	588776404	588779075	-	1668	protein_coding	p450	p450
TraesCS7A02G335600	99.4951	112.239	100.172	573.498	381.352	322.369	103.969	425.74	-2.03315	8.53e-16	6.34e-14	-	7A	490973179	490978505	-	1366	protein_coding	NA	-
TraesCS2B02G372000	565.094	746.239	402.797	2179.29	1915.51	1773.97	571.377	1956.26	-1.77523	8.58e-16	6.38e-14	-	2B	530306217	530307895	+	1579	protein_coding	CCT	CCT
TraesCS3D02G421500	16.4215	18.201	30.5788	215.062	137.17	126.511	21.7338	159.581	-2.88086	8.84e-16	6.56e-14	-	3D	533867896	533873038	+	1574	protein_coding	Abhydrolase_1	Abhydrolase_1
TraesCS5B02G560400	645.269	745.228	516.677	2139.35	1676.2	1669.01	635.725	1828.19	-1.52357	8.98e-16	6.65e-14	-	5B	707131778	707134613	-	1350	protein_coding	NA	-
TraesCS5D02G277900	162.283	123.362	113.88	819.283	526.304	426.39	133.175	590.659	-2.14743	9.18e-16	6.8e-14	-	5D	379837868	379840628	+	2286	protein_coding	NA	-
TraesCS1A02G061700	86.9375	94.0383	84.3554	428.076	314.226	270.828	88.4437	337.71	-1.93202	9.37e-16	6.94e-14	-	1A	42251606	42256435	+	2390	protein_coding	UDPGT	UDPGT
TraesCS3D02G074400	135.236	158.753	118.098	13.3134	9.72836	27.1765	137.362	16.7394	3.02955	9.79e-16	7.24e-14	-	3D	35661945	35662968	-	752	protein_coding	NA	-
TraesCS7A02G109300	15.4556	3.03349	6.32666	163.857	107.012	90.9007	8.2719	120.59	-3.85183	9.88e-16	7.3e-14	-	7A	66282726	66284858	-	1518	protein_coding	NA	-
TraesCS2A02G437700	155.521	117.295	182.419	1240.19	701.414	512.605	151.745	818.07	-2.43055	9.94e-16	7.34e-14	-	2A	689204300	689207386	+	1535	protein_coding	NA	-
TraesCS6A02G319700	23.1833	41.4577	32.6877	330.786	180.947	163.996	32.4429	225.243	-2.7965	1.04e-15	7.67e-14	-	6A	555109037	555111180	+	1252	protein_coding	NA	-
TraesCS5A02G120000	145.862	227.512	156.058	26.6267	25.2937	39.359	176.477	30.4265	2.5328	1.05e-15	7.75e-14	-	5A	253605000	253608410	-	2084	protein_coding	NA	-
TraesCS2A02G407700	912.843	867.579	834.064	2525.44	2090.62	1869.55	871.496	2161.87	-1.31045	1.07e-15	7.84e-14	-	2A	663327624	663330251	-	1955	protein_coding	NA	-
TraesCS2A02G254200	21.2514	20.2233	29.5244	291.87	129.387	150.876	23.6664	190.711	-3.012	1.11e-15	8.2e-14	-	2A	387085861	387089029	-	1681	protein_coding	Aldo_ket_red	Aldo_ket_red
TraesCS3A02G398500	419.232	458.058	345.857	1759.41	1263.71	1061.76	407.716	1361.63	-1.73919	1.14e-15	8.41e-14	-	3A	645558059	645562917	+	2354	protein_coding	Rhodanese	Rhodanese
TraesCS7D02G264300	283.996	264.925	296.298	90.1212	64.2071	89.0264	281.74	81.1182	1.79647	1.28e-15	9.37e-14	-	7D	244952312	244956390	-	1911	protein_coding	CCT	CCT
TraesCS5B02G569800	41.5368	53.5917	33.7422	158.736	258.774	257.708	42.9569	225.073	-2.38906	1.29e-15	9.44e-14	-	5B	711930261	711934355	+	4095	protein_coding	NB-ARC	NB-ARC
TraesCS6B02G299100	88.8694	91.0048	83.301	260.122	294.769	276.45	87.7251	277.114	-1.65918	1.3e-15	9.53e-14	-	6B	536841837	536848752	-	4140	protein_coding	NA	-
TraesCS5A02G357300	66.6521	74.8262	56.9399	244.761	219.861	244.588	66.1394	236.403	-1.83659	1.3e-15	9.54e-14	-	5A	559507954	559516356	-	2102	protein_coding	MFS_1	MFS_1
TraesCS5A02G460500	7.72778	9.10048	5.27221	67.5909	110.903	99.3347	7.36682	92.6096	-3.64869	1.32e-15	9.69e-14	-	5A	640924719	640926679	-	1318	protein_coding	Lipase_GDSL	Lipase_GDSL
TraesCS7B02G241100	1007.51	1130.48	932.128	2306.28	2196.66	2274.39	1023.37	2259.11	-1.14231	1.35e-15	9.84e-14	-	7B	448723879	448728403	+	1309	protein_coding	NA	-
TraesCS3B02G176000	82.1076	67.748	121.261	674.885	403.727	345.797	90.3722	474.803	-2.3943	1.36e-15	9.91e-14	-	3B	178262462	178267602	+	3351	protein_coding	NA	-
TraesCS5D02G503500	82.1076	69.7704	55.8855	266.267	246.127	242.714	69.2545	251.703	-1.85889	1.47e-15	1.08e-13	-	5D	530403579	530406725	+	1803	protein_coding	NA	-
TraesCS2A02G427200	25.1153	17.1898	12.6533	273.436	143.98	112.454	18.3195	176.623	-3.26263	1.48e-15	1.08e-13	-	2A	680096885	680097566	-	563	protein_coding	NA	-
TraesCS3D02G428000	359.342	348.852	292.081	108.555	58.3701	59.9757	333.425	75.6336	2.14384	1.51e-15	1.1e-13	-	3D	541598384	541632751	-	965	protein_coding	SRF-TF	SRF-TF
TraesCS6D02G359300	1572.6	1871.67	1717.69	411.69	706.279	459.189	1720.65	525.719	1.71038	1.6e-15	1.17e-13	-	6D	451783234	451784990	-	1393	protein_coding	2OG-FeII_Oxy	2OG-FeII_Oxy
TraesCS4D02G286200	15.4556	14.1563	22.1433	237.592	106.039	126.511	17.2517	156.714	-3.1855	1.64e-15	1.19e-13	-	4D	456505865	456506853	-	989	protein_coding	NA	-
TraesCS5D02G046500	431.789	626.922	422.832	131.085	163.436	123.7	493.848	139.407	1.82486	1.65e-15	1.2e-13	-	5D	45212750	45215044	+	1365	protein_coding	NA	-
TraesCS1A02G115200	23.1833	29.3238	32.6877	141.326	156.627	133.071	28.3983	143.675	-2.3421	1.66e-15	1.21e-13	-	1A	119703455	119708196	+	1801	protein_coding	NA	-
TraesCS5B02G474600	165.181	211.333	151.84	468.016	580.783	555.712	176.118	534.837	-1.60254	1.71e-15	1.24e-13	-	5B	647992819	647994662	-	1749	protein_coding	UDPGT	UDPGT
TraesCS6D02G291600	264.676	214.367	289.972	1514.65	855.122	800.301	256.338	1056.69	-2.04329	1.72e-15	1.25e-13	-	6D	402134974	402136517	-	1063	protein_coding	NA	-
TraesCS4B02G323400	378.661	202.233	333.204	970.851	1255.93	1084.25	304.699	1103.68	-1.85665	1.73e-15	1.25e-13	-	4B	613905713	613906024	+	312	protein_coding	NA	-
TraesCS3A02G134200	81.1416	117.295	88.5732	401.449	322.981	304.564	95.67	342.998	-1.84199	1.73e-15	1.25e-13	-	3A	111550279	111554136	-	3359	protein_coding	NA	-
TraesCS5D02G043300	205.752	213.356	206.671	800.849	555.489	563.209	208.593	639.849	-1.6166	1.75e-15	1.26e-13	-	5D	42922061	42924129	+	1465	protein_coding	Methyltransf_11	Methyltransf_11
novel.11095	2.89792	6.06699	2.10889	67.5909	87.5552	83.4037	3.69126	79.5166	-4.42679	1.76e-15	1.27e-13	-	7A	47514544	47517680	-	2459	-	- && Q10S66.1 RecName: Full=Chitinase 11; AltName: Full=Pathogenesis related (PR)-3 chitinase 11; Flags: Precursor && PF00182:Chitinase class I|PF07714:Protein tyrosine kinase	Pkinase_Tyr
TraesCS2A02G389000	1826.65	1767.52	1474.11	718.921	744.219	734.702	1689.43	732.614	1.20553	1.79e-15	1.29e-13	-	2A	637192067	637197527	+	1078	protein_coding	HTH_3	HTH_3
TraesCS7B02G286300	584.413	656.246	405.961	159.76	168.301	163.059	548.873	163.707	1.74565	1.82e-15	1.31e-13	-	7B	521577849	521579171	+	1227	protein_coding	NA	-
TraesCS4A02G315700	49.2646	27.3014	55.8855	318.496	214.024	202.418	44.1505	244.979	-2.47229	1.85e-15	1.34e-13	-	4A	605711154	605714476	+	2376	protein_coding	Sigma70_r2	Sigma70_r2
TraesCS7B02G030000	86.9375	95.0495	76.9743	321.569	250.992	303.627	86.3204	292.062	-1.7576	1.85e-15	1.34e-13	-	7B	28624303	28627374	+	1840	protein_coding	Prenyltransf	Prenyltransf
novel.3041	6.7618	16.1786	7.3811	110.603	115.767	83.4037	10.1072	103.258	-3.3533	1.96e-15	1.41e-13	-	2B	635151802	635154017	-	2106	-	- && - && -	-
TraesCS2B02G326300	844.259	983.863	829.847	383.015	357.031	370.162	885.99	370.069	1.25963	2e-15	1.44e-13	-	2B	466161388	466168079	-	2219	protein_coding	NA	-
TraesCS2B02G297800	26.0812	12.134	23.1977	182.291	126.469	123.7	20.471	144.153	-2.81359	2.01e-15	1.45e-13	-	2B	416874711	416877391	-	1789	protein_coding	NA	-
novel.6849	563.162	457.046	572.563	161.808	199.431	194.921	530.924	185.387	1.51717	2.02e-15	1.45e-13	-	4B	558584129	558592482	-	8046	-	- && - && -	-
TraesCS1B02G261800	148.76	104.15	145.513	859.223	532.141	426.39	132.808	605.918	-2.18921	2.04e-15	1.46e-13	-	1B	460147019	460148466	-	1239	protein_coding	NA	-
novel.6873	57.9583	35.3908	35.8511	234.52	219.861	171.493	43.0667	208.625	-2.27193	2.09e-15	1.5e-13	-	4B	610830787	610834668	-	3700	-	- && Q10SC8.1 RecName: Full=CBL-interacting protein kinase 9; AltName: Full=OsCIPK09 && -	-
TraesCS3A02G404500	73.4139	78.8708	68.5388	241.689	232.508	261.457	73.6078	245.218	-1.73587	2.1e-15	1.5e-13	-	3A	649544370	649548528	-	1649	protein_coding	NA	-
novel.1199	11.5917	6.06699	3.16333	131.085	101.175	71.2211	6.94066	101.16	-3.84869	2.18e-15	1.56e-13	-	1B	579610558	579614766	-	4209	-	- && - && -	-
TraesCS6D02G167800	2.89792	9.10048	2.10889	94.2176	86.5824	73.0954	4.70243	84.6318	-4.16732	2.27e-15	1.62e-13	-	6D	151936748	151954502	+	1092	protein_coding	bZIP_1	bZIP_1
TraesCS1B02G264300	43.4687	64.7145	51.6677	221.206	202.35	205.229	53.2837	209.595	-1.97687	2.3e-15	1.64e-13	-	1B	465239280	465242285	+	2095	protein_coding	p450	p450
TraesCS2A02G488900	7673.68	9614.15	5691.88	2844.96	2373.72	2224.72	7659.91	2481.13	1.62642	2.32e-15	1.66e-13	-	2A	722830825	722842044	+	2739	protein_coding	NA	-
TraesCS1D02G255100	198.99	128.418	194.018	858.199	578.837	554.775	173.809	663.937	-1.93308	2.33e-15	1.66e-13	-	1D	347408313	347412700	-	2847	protein_coding	NA	-
TraesCS3A02G407200	34.775	37.4131	23.1977	314.4	193.594	142.442	31.7953	216.812	-2.76615	2.37e-15	1.69e-13	-	3A	652023899	652024798	+	627	protein_coding	NA	-
TraesCS3B02G377300	0.965972	0	1.05444	218.134	203.323	213.663	0.673472	211.707	-8.29754	2.38e-15	1.69e-13	-	3B	594410120	594411196	+	723	protein_coding	NA	-
TraesCS5A02G257100	0	4.04466	0	176.146	129.387	71.2211	1.34822	125.585	-6.5425	2.38e-15	1.69e-13	-	5A	472434011	472435779	-	1769	protein_coding	UDPGT	UDPGT
TraesCS7B02G063400	8133.48	8160.1	8549.42	3950.99	4178.33	4375.41	8281	4168.25	0.990308	2.44e-15	1.74e-13	-	7B	68344037	68349270	-	2948	protein_coding	Glycos_transf_1	Glycos_transf_1
TraesCS4B02G332800	1367.82	1464.17	1100.84	538.679	526.304	523.85	1310.94	529.611	1.30782	2.53e-15	1.79e-13	-	4B	623226593	623227518	-	793	protein_coding	NA	-
novel.11170	540.944	519.739	334.258	1798.33	1594.48	1265.11	464.98	1552.64	-1.73878	2.56e-15	1.82e-13	-	7A	219159441	219162882	-	1957	-	- && Q56YA5.2 RecName: Full=Serine--glyoxylate aminotransferase; AltName: Full=Alanine--glyoxylate aminotransferase; Short=AGT; AltName: Full=Asparagine aminotransferase; AltName: Full=Serine--pyruvate aminotransferase && -	-
TraesCS3D02G358700	510.033	645.123	366.946	1817.78	1642.15	1457.22	507.367	1639.05	-1.69133	2.62e-15	1.86e-13	-	3D	472202874	472203918	+	1045	protein_coding	NA	-
TraesCS7A02G281200	355.478	290.204	200.344	886.874	1152.81	897.761	282.009	979.148	-1.79474	2.67e-15	1.9e-13	-	7A	303964181	303967313	+	1419	protein_coding	Peptidase_S10	Peptidase_S10
TraesCS2A02G456600	196.092	182.01	168.711	13.3134	30.1579	41.2333	182.271	28.2348	2.68327	2.77e-15	1.96e-13	-	2A	705499304	705501553	+	1721	protein_coding	Myb_DNA-binding	Myb_DNA-binding
TraesCS4B02G043600	171.943	211.333	187.691	534.582	482.526	497.611	190.322	504.907	-1.4078	2.81e-15	1.99e-13	-	4B	31844214	31849166	+	1576	protein_coding	NA	-
TraesCS6B02G108100	141.998	145.608	122.315	0	0	0	136.64	0	9.5703	2.9e-15	2.05e-13	-	6B	88711376	88716647	+	1934	protein_coding	Aconitase	Aconitase
TraesCS3D02G214600	29.9451	26.2903	14.7622	197.652	158.572	118.077	23.6659	158.1	-2.73355	3.01e-15	2.13e-13	-	3D	290014607	290016246	+	1068	protein_coding	NA	-
TraesCS6D02G183500	158.419	178.976	184.528	515.124	429.993	475.12	173.974	473.413	-1.44473	3.16e-15	2.23e-13	-	6D	221838937	221867667	-	2602	protein_coding	GTP_EFTU	GTP_EFTU
TraesCS1B02G183100	1543.62	1823.13	1539.49	754.765	718.925	711.274	1635.41	728.321	1.16712	3.2e-15	2.26e-13	-	1B	329960233	329960910	-	678	protein_coding	NA	-
TraesCSU02G133200	25.1153	27.3014	20.0344	106.507	162.464	165.87	24.1504	144.947	-2.58454	3.25e-15	2.29e-13	-	Un	112600697	112619193	-	4569	protein_coding	NB-ARC	NB-ARC
TraesCS4A02G013300	108.189	155.719	98.0632	476.208	403.727	382.345	120.657	420.76	-1.80143	3.32e-15	2.34e-13	-	4A	7598849	7599805	+	957	protein_coding	NA	-
TraesCS2B02G098100	103.359	120.329	123.37	15.3616	13.6197	23.428	115.686	17.4698	2.72214	3.42e-15	2.41e-13	-	2B	58090459	58091939	-	1369	protein_coding	NA	-
TraesCS1D02G036000	7.72778	2.02233	5.27221	154.64	68.0985	81.5295	5.00744	101.423	-4.33186	3.43e-15	2.41e-13	-	1D	16788305	16789896	-	1488	protein_coding	NA	-
TraesCS7A02G108600	49.2646	34.3796	44.2866	431.148	215.969	187.424	42.6436	278.18	-2.70406	3.52e-15	2.48e-13	-	7A	66169925	66171756	-	1223	protein_coding	Fer2	Fer2
TraesCS5D02G559300	242.459	152.686	82.2466	0	0	0	159.13	0	9.79089	3.63e-15	2.55e-13	-	5D	560789894	560792041	+	1747	protein_coding	p450	p450
novel.11508	465.598	416.6	326.877	109.579	141.061	109.643	403.025	120.094	1.74712	3.71e-15	2.6e-13	-	7B	305429796	305446608	+	10240	-	- && P49105.1 RecName: Full=Glucose-6-phosphate isomerase, cytosolic; Short=GPI; AltName: Full=Phosphoglucose isomerase; Short=PGI; AltName: Full=Phosphohexose isomerase; Short=PHI && PF00665:Integrase core domain|PF00342:Phosphoglucose isomerase	rve
TraesCS2A02G501200	32.843	30.3349	39.0144	233.496	174.138	135.882	34.0641	181.172	-2.41129	3.75e-15	2.63e-13	-	2A	729669200	729675005	+	1690	protein_coding	AAA	AAA
TraesCS3B02G506600	134.27	122.351	113.88	372.774	377.46	326.118	123.5	358.784	-1.53738	3.76e-15	2.63e-13	-	3B	750134355	750138737	+	2462	protein_coding	Pkinase_Tyr	Pkinase_Tyr
TraesCS5D02G355100	9.65972	11.1228	7.3811	68.615	127.441	105.895	9.38788	100.65	-3.42054	3.77e-15	2.64e-13	-	5D	437009394	437011158	+	1765	protein_coding	NA	-
TraesCS5D02G060200	81.1416	110.217	60.1033	6.14462	1.94567	1.87424	83.8206	3.32151	4.67959	3.88e-15	2.71e-13	-	5D	56922062	56923096	+	949	protein_coding	zf-C3HC4	zf-C3HC4
TraesCS3D02G265600	87.9034	85.949	72.7566	7.16873	8.75552	7.49696	82.203	7.80707	3.3961	3.89e-15	2.72e-13	-	3D	367387988	367390029	+	885	protein_coding	NA	-
novel.9472	829.77	1138.57	955.325	2725.14	2437.93	2242.53	974.556	2468.53	-1.34089	3.9e-15	2.72e-13	-	6A	556531216	556534038	-	1447	-	- && B9FSC8.1 RecName: Full=Putative 12-oxophytodienoate reductase 11; AltName: Full=OPDA-reductase 11; Short=OsOPR11 && PF00724:NADH:flavin oxidoreductase / NADH oxidase family	Oxidored_FMN
TraesCS5B02G035200	218.31	258.858	237.25	779.343	655.691	567.895	238.139	667.643	-1.48713	4.14e-15	2.89e-13	-	5B	38166442	38168625	-	1482	protein_coding	Methyltransf_11	Methyltransf_11
TraesCS3A02G210000	23.1833	17.1898	7.3811	260.122	134.251	113.392	15.9181	169.255	-3.40141	4.16e-15	2.9e-13	-	3A	374971058	374972098	-	926	protein_coding	NA	-
TraesCS7D02G549100	175.807	185.043	186.636	860.247	525.331	534.158	182.495	639.912	-1.8097	4.19e-15	2.92e-13	-	7D	634094514	634098233	-	1537	protein_coding	NA	-
TraesCS3B02G429600	56.9923	59.6587	49.5588	250.906	241.263	177.116	55.4033	223.095	-2.00795	4.29e-15	2.99e-13	-	3B	668888201	668893406	+	2328	protein_coding	Pkinase	Pkinase
TraesCS3A02G345200	0	2.02233	1.05444	135.182	111.876	121.826	1.02559	122.961	-6.92714	4.34e-15	3.02e-13	-	3A	594667016	594669629	+	2255	protein_coding	NA	-
TraesCS4D02G223400	68.584	36.4019	30.5788	434.22	255.856	218.349	45.1883	302.808	-2.73966	4.35e-15	3.03e-13	-	4D	380294252	380296314	+	1266	protein_coding	NA	-
TraesCS7B02G255000	139.1	150.664	107.553	392.232	419.292	380.471	132.439	397.332	-1.58381	4.51e-15	3.13e-13	-	7B	470848468	470853523	-	1619	protein_coding	NA	-
TraesCS1B02G159400	38.6389	46.5136	69.5932	304.159	205.268	226.783	51.5819	245.403	-2.25332	4.52e-15	3.14e-13	-	1B	270792160	270795498	+	2419	protein_coding	NA	-
TraesCS1A02G213600	92.7333	60.6699	141.295	513.076	411.509	412.333	98.2328	445.639	-2.18313	4.54e-15	3.14e-13	-	1A	376784997	376786845	+	1248	protein_coding	NA	-
TraesCS2D02G379000	1939.67	2130.52	1512.07	561.209	640.126	771.25	1860.76	657.528	1.50049	4.55e-15	3.15e-13	-	2D	483630649	483633789	-	1527	protein_coding	Beta_elim_lyase	Beta_elim_lyase
TraesCS3B02G287100	11.5917	9.10048	10.5444	98.314	110.903	74.9696	10.4122	94.729	-3.18356	4.56e-15	3.16e-13	-	3B	459406788	459409156	+	1445	protein_coding	NA	-
TraesCS7A02G200300	47.3326	56.6252	45.341	205.845	202.35	173.367	49.7663	193.854	-1.96099	4.58e-15	3.17e-13	-	7A	162771915	162774458	-	1161	protein_coding	NA	-
TraesCS2B02G236600	17.3875	11.1228	15.8166	138.254	128.414	83.4037	14.7756	116.691	-2.97905	4.62e-15	3.19e-13	-	2B	236881376	236885677	-	2856	protein_coding	NA	-
TraesCS5A02G230400	100.461	61.681	50.6133	457.775	332.71	273.639	70.9185	354.708	-2.31878	4.63e-15	3.2e-13	-	5A	445286581	445288110	+	883	protein_coding	NA	-
TraesCS7B02G306500	214.446	234.59	256.23	76.8078	48.6418	51.5416	235.089	58.9971	1.99716	4.8e-15	3.31e-13	-	7B	549930546	549931576	+	1031	protein_coding	NA	-
TraesCS6B02G136700	3.86389	5.05582	0	81.9283	70.0442	83.4037	2.97324	78.4587	-4.70086	4.85e-15	3.35e-13	-	6B	134467935	134469095	+	908	protein_coding	NA	-
novel.7941	105.291	97.0718	120.207	300.063	413.455	341.112	107.523	351.543	-1.71005	4.9e-15	3.38e-13	-	5B	100840644	100844648	+	3637	-	- && - && -	-
TraesCS2D02G324400	56.0264	52.5806	50.6133	178.194	205.268	256.771	53.0734	213.411	-2.0077	5.15e-15	3.55e-13	-	2D	417210371	417212046	+	1323	protein_coding	Aa_trans	Aa_trans
TraesCS1A02G110800	83.0736	88.9825	82.2466	264.219	253.91	266.142	84.7675	261.424	-1.62476	5.16e-15	3.55e-13	-	1A	110282478	110284392	-	1915	protein_coding	UDPGT	UDPGT
TraesCS6A02G231300	219.276	220.434	204.562	874.585	703.36	521.039	214.757	699.661	-1.7033	5.17e-15	3.55e-13	-	6A	436120673	436121709	+	938	protein_coding	Lipocalin_2	Lipocalin_2
TraesCS6D02G274300	70.516	67.748	78.0288	388.135	230.562	268.953	72.0976	295.884	-2.03685	5.26e-15	3.61e-13	-	6D	382724135	382728413	-	2818	protein_coding	NAM	NAM
TraesCS5D02G340400	601.801	706.804	480.826	159.76	219.861	178.053	596.477	185.891	1.68182	5.36e-15	3.68e-13	-	5D	428825237	428828180	-	1126	protein_coding	NA	-
TraesCS3D02G194700	176.773	207.289	131.805	493.618	533.114	562.272	171.956	529.668	-1.62227	5.38e-15	3.69e-13	-	3D	186941209	186946215	+	2228	protein_coding	MFS_1	MFS_1
TraesCS1A02G186800	282.064	270.992	257.284	712.776	953.379	657.858	270.113	774.671	-1.51973	5.44e-15	3.73e-13	-	1A	337775914	337777000	-	999	protein_coding	NA	-
TraesCS3B02G331600	86.9375	47.5247	79.0832	448.558	285.041	283.01	71.1818	338.87	-2.25001	5.64e-15	3.86e-13	-	3B	536983682	536986593	+	938	protein_coding	NA	-
TraesCS3B02G462800	53.1285	44.4912	33.7422	255.002	193.594	169.619	43.7873	206.072	-2.23054	5.67e-15	3.88e-13	-	3B	705699031	705704179	+	1595	protein_coding	Abhydrolase_1	Abhydrolase_1
TraesCS5D02G144800	1809.27	2128.5	1530	743.5	750.056	645.676	1822.59	713.077	1.35411	5.74e-15	3.92e-13	-	5D	231350992	231353762	-	2396	protein_coding	Pkinase	Pkinase
TraesCS2D02G600100	7669.82	10291.6	6364.62	2859.3	2232.66	1573.42	8108.69	2221.79	1.86788	5.79e-15	3.96e-13	-	2D	650955614	650957060	+	1355	protein_coding	NA	-
TraesCS4B02G394500	158.419	208.3	121.261	496.69	539.924	590.386	162.66	542.333	-1.73676	5.97e-15	4.07e-13	-	4B	668853963	668857956	+	2889	protein_coding	NA	-
TraesCS1A02G015500	72.4479	77.8597	120.207	9.21694	7.78268	3.74848	90.1714	6.91603	3.71365	5.99e-15	4.09e-13	-	1A	8291349	8292883	-	1372	protein_coding	Oxidored_FMN	Oxidored_FMN
TraesCS7B02G164500	137.168	136.507	126.533	392.232	346.329	363.603	133.403	367.388	-1.46084	6.49e-15	4.42e-13	-	7B	227249037	227253620	+	1918	protein_coding	NA	-
TraesCS3D02G168200	243.425	305.372	313.17	808.018	694.605	731.891	287.322	744.838	-1.37488	6.56e-15	4.47e-13	-	3D	142489777	142496706	-	3065	protein_coding	Myb_DNA-binding	Myb_DNA-binding
TraesCS6A02G000400	27.0472	34.3796	20.0344	211.99	169.273	119.014	27.1537	166.759	-2.61548	6.58e-15	4.48e-13	-	6A	288059	291030	+	1659	protein_coding	2-Hacid_dh_C	2-Hacid_dh_C
TraesCS1B02G187500	22.2174	19.2121	23.1977	168.977	117.713	109.643	21.5424	132.111	-2.6157	6.69e-15	4.55e-13	-	1B	335732515	335735139	+	1371	protein_coding	NA	-
TraesCS7D02G466800	412.47	413.566	318.442	104.459	139.115	111.517	381.493	118.364	1.68844	6.81e-15	4.62e-13	-	7D	580481451	580484320	-	1619	protein_coding	NA	-
TraesCS6A02G369900	1.93194	1.01116	4.21777	114.7	71.017	67.4727	2.38696	84.3964	-5.15856	7.2e-15	4.88e-13	-	6A	595058853	595061606	-	2138	protein_coding	NA	-
TraesCS6A02G094300	1.93194	0	0	844.886	393.998	287.696	0.643981	508.86	-9.57405	7.22e-15	4.89e-13	-	6A	61411743	61412742	+	1000	protein_coding	NA	-
TraesCS2A02G501800	0.965972	0	4.21777	124.941	79.7725	75.9067	1.72791	93.54	-5.79082	7.48e-15	5.07e-13	-	2A	729833921	729836264	-	1729	protein_coding	Lipase_3	Lipase_3
TraesCS1A02G220300	0	0	0	147.471	123.55	117.14	0	129.387	-9.44346	7.48e-15	5.07e-13	-	1A	389129281	389131767	+	1378	protein_coding	CCT	CCT
TraesCS2A02G290300	244.391	270.992	234.086	609.342	589.538	608.191	249.823	602.357	-1.26954	7.82e-15	5.29e-13	-	2A	500524371	500531168	+	2151	protein_coding	Epimerase	Epimerase
TraesCS6D02G018500	293.655	297.282	264.665	98.314	89.5009	67.4727	285.201	85.0958	1.7472	8.07e-15	5.46e-13	-	6D	7551848	7553694	+	1716	protein_coding	Chal_sti_synt_N	Chal_sti_synt_N
TraesCS6A02G154800	2.89792	4.04466	4.21777	72.7114	65.18	81.5295	3.72012	73.1403	-4.30346	8.26e-15	5.58e-13	-	6A	143493048	143498228	+	1846	protein_coding	Metallophos	Metallophos
TraesCS7D02G023300	141.032	118.306	127.588	734.283	458.206	381.408	128.975	524.632	-2.02327	8.52e-15	5.75e-13	-	7D	10868164	10870414	-	2079	protein_coding	p450	p450
novel.1246	147.794	149.652	117.043	395.304	385.243	387.031	138.163	389.193	-1.4929	8.55e-15	5.76e-13	-	1B	661632987	661640114	-	3633	-	- && Q9T014.2 RecName: Full=Protein SPA1-RELATED 2 && PF00069:Protein kinase domain	Pkinase
TraesCS1D02G375700	415.368	284.137	465.009	1778.87	1031.21	1489.08	388.172	1433.05	-1.88439	8.56e-15	5.77e-13	-	1D	452477934	452483495	-	2252	protein_coding	Methyltransf_11	Methyltransf_11
TraesCS5D02G560100	194.16	193.132	64.321	0	0	0	150.538	0	9.71059	8.97e-15	6.04e-13	-	5D	560883543	560885429	+	1805	protein_coding	p450	p450
TraesCS3D02G361800	571.855	668.38	519.84	216.086	149.817	115.266	586.692	160.389	1.87299	8.98e-15	6.04e-13	-	3D	475880623	475882548	-	1926	protein_coding	NA	-
TraesCS6A02G199600	216.378	179.987	198.235	481.329	522.413	516.353	198.2	506.698	-1.35389	9.19e-15	6.18e-13	-	6A	315601089	315627556	+	2079	protein_coding	NA	-
TraesCS7A02G442600	26.0812	17.1898	20.0344	102.41	143.007	134.945	21.1018	126.788	-2.58478	9.25e-15	6.21e-13	-	7A	636900086	636900400	-	315	protein_coding	NA	-
TraesCS4B02G341400	91.7673	70.7815	75.9199	263.195	250.992	352.357	79.4896	288.848	-1.86086	1e-14	6.74e-13	-	4B	634332444	634338284	-	2022	protein_coding	Peptidase_S10	Peptidase_S10
TraesCS5A02G532200	63.7541	69.7704	111.771	4.09642	1.94567	0.93712	81.7652	2.3264	5.15799	1.01e-14	6.77e-13	-	5A	689933099	689935992	+	1322	protein_coding	NA	-
TraesCS3B02G191600	273.37	363.008	344.803	867.416	835.666	783.432	327.06	828.838	-1.34205	1.06e-14	7.13e-13	-	3B	204296153	204301954	-	2305	protein_coding	Myb_DNA-binding	Myb_DNA-binding
TraesCS1D02G375100	12.5576	1.01116	12.6533	1500.31	705.306	596.946	8.74071	934.188	-6.73971	1.07e-14	7.2e-13	-	1D	452268875	452270083	-	1209	protein_coding	NA	-
TraesCS1D02G141000	328.43	387.276	260.447	94.2176	103.121	89.9635	325.385	95.7672	1.7651	1.08e-14	7.21e-13	-	1D	194221690	194223620	-	929	protein_coding	NA	-
TraesCS6A02G358100	1801.54	1968.74	1501.53	8314.7	5105.44	4566.59	1757.27	5995.58	-1.77045	1.11e-14	7.42e-13	-	6A	588230264	588232735	+	878	protein_coding	NA	-
TraesCS5B02G076000	229.901	254.813	143.404	43.0124	35.0221	47.7931	209.373	41.9425	2.31975	1.12e-14	7.46e-13	-	5B	90988334	90988654	+	321	nontranslating_CDS	NA	-
TraesCS1B02G263900	161.317	168.864	129.696	493.618	468.907	389.842	153.293	450.789	-1.55488	1.13e-14	7.52e-13	-	1B	464481216	464484149	-	1408	protein_coding	NA	-
TraesCS5D02G142600	20.2854	20.2233	22.1433	151.567	106.039	112.454	20.884	123.354	-2.56225	1.14e-14	7.63e-13	-	5D	228553750	228560481	-	1971	protein_coding	Saccharop_dh	Saccharop_dh
TraesCS6D02G260300	8.69375	6.06699	8.43554	97.2899	81.7182	70.284	7.73209	83.0974	-3.42427	1.15e-14	7.69e-13	-	6D	367875766	367877372	+	1488	protein_coding	NA	-
TraesCS5A02G403800	207.684	215.378	164.493	488.498	568.136	656.921	195.852	571.185	-1.54382	1.25e-14	8.31e-13	-	5A	596019398	596021191	+	1384	protein_coding	NA	-
TraesCS4D02G060200	13.5236	18.201	20.0344	103.435	114.795	104.02	17.253	107.416	-2.64265	1.25e-14	8.35e-13	-	4D	36419236	36421317	+	1700	protein_coding	NA	-
TraesCS4B02G319200	143.93	116.284	102.281	0	0	0	120.832	0	9.39337	1.29e-14	8.58e-13	-	4B	609505303	609510574	-	1293	protein_coding	NA	-
TraesCS5B02G465000	211.548	285.148	175.038	847.958	696.55	635.367	223.911	726.625	-1.69762	1.3e-14	8.65e-13	-	5B	639675572	639677983	+	1818	protein_coding	NA	-
TraesCS1D02G001500	1.93194	1.01116	3.16333	60.4221	108.958	81.5295	2.03548	83.6364	-5.37164	1.31e-14	8.68e-13	-	1D	392359	395787	+	3343	protein_coding	Pkinase	Pkinase
TraesCS4A02G435200	100.461	104.15	54.831	2.04821	0	3.74848	86.4807	1.93223	5.47224	1.33e-14	8.83e-13	-	4A	705536939	705539617	-	1680	protein_coding	NA	-
TraesCS5A02G407700	485.884	496.482	391.198	2113.75	1432.01	1155.47	457.855	1567.08	-1.77465	1.36e-14	9.01e-13	-	5A	598389122	598393155	-	1634	protein_coding	NA	-
TraesCS4D02G350000	207.684	243.691	140.241	32.7713	47.6689	26.2394	197.205	35.5599	2.47282	1.38e-14	9.13e-13	-	4D	502558932	502561510	-	1374	protein_coding	NA	-
TraesCS2A02G160100	56.0264	46.5136	39.0144	232.472	185.812	173.367	47.1848	197.217	-2.05992	1.39e-14	9.21e-13	-	2A	111410000	111413106	-	1315	protein_coding	DnaJ	DnaJ
TraesCS5A02G177700	85.9715	105.161	60.1033	318.496	277.258	327.992	83.7453	307.916	-1.87687	1.44e-14	9.53e-13	-	5A	375286301	375289673	+	1061	protein_coding	NA	-
TraesCS3A02G135500	4.82986	9.10048	6.32666	89.0971	88.528	65.5984	6.75233	81.0745	-3.58834	1.48e-14	9.81e-13	-	3A	112957446	112958846	+	1401	protein_coding	Pkinase	Pkinase
TraesCS4B02G093200	424.062	440.868	413.342	97.2899	159.545	141.505	426.09	132.78	1.6806	1.49e-14	9.82e-13	-	4B	95669527	95676326	+	4582	protein_coding	NB-ARC	NB-ARC
TraesCS3B02G582600	161.317	115.273	110.717	26.6267	18.4839	13.1197	129.102	19.4101	2.74129	1.53e-14	1.01e-12	-	3B	810621157	810625263	-	1833	protein_coding	p450	p450
TraesCS6D02G251900	44.4347	70.7815	29.5244	207.893	284.068	250.211	48.2469	247.391	-2.35687	1.58e-14	1.04e-12	-	6D	355870504	355876969	-	3728	protein_coding	NA	-
TraesCSU02G137700	717.717	751.295	718.076	266.267	231.535	328.929	729.029	275.577	1.40292	1.59e-14	1.05e-12	-	Un	124957538	124961693	+	1864	protein_coding	NA	-
TraesCS7D02G303500	228.935	282.115	253.066	685.126	702.387	580.077	254.706	655.863	-1.36469	1.7e-14	1.12e-12	-	7D	384938170	384945225	+	2289	protein_coding	Pyr_redox_2	Pyr_redox_2
TraesCS6D02G144700	5.79583	5.05582	14.7622	99.3381	88.528	84.3408	8.53795	90.7356	-3.42244	1.7e-14	1.12e-12	-	6D	115083899	115088626	+	1847	protein_coding	Metallophos	Metallophos
TraesCSU02G196100	159.385	120.329	102.281	405.545	459.178	374.848	127.332	413.191	-1.69616	1.71e-14	1.13e-12	-	Un	293688771	293692850	-	3008	protein_coding	Response_reg	Response_reg
TraesCSU02G025000	15.4556	14.1563	12.6533	125.965	117.713	77.781	14.0884	107.153	-2.92374	1.72e-14	1.13e-12	-	Un	24900233	24902095	+	1753	protein_coding	p450	p450
TraesCS6D02G384800	93.6993	152.686	94.8999	351.268	448.477	437.635	113.762	412.46	-1.85862	1.81e-14	1.19e-12	-	6D	462854967	462860222	+	4205	protein_coding	LRRNT_2	LRRNT_2
TraesCS5D02G150100	25.1153	12.134	6.32666	110.603	148.844	125.574	14.5253	128.34	-3.13114	1.81e-14	1.19e-12	-	5D	238778031	238783442	-	1768	protein_coding	MatE	MatE
TraesCS7A02G134200	183.535	127.407	106.499	7.16873	13.6197	25.3022	139.147	15.3636	3.16959	1.82e-14	1.19e-12	-	7A	85958368	85964155	+	3330	protein_coding	NA	-
TraesCS1A02G265900	880.966	1057.68	663.245	282.653	317.144	267.079	867.296	288.959	1.58595	1.85e-14	1.21e-12	-	1A	461372711	461373455	+	619	protein_coding	NA	-
TraesCS3D02G188000	304.281	325.595	226.705	65.5427	87.5552	83.4037	285.527	78.8339	1.85588	1.88e-14	1.23e-12	-	3D	174453708	174458531	+	3057	protein_coding	NA	-
TraesCS4A02G398300	12.5576	15.1675	9.48999	82.9524	93.3922	116.203	12.405	97.5158	-2.97288	1.89e-14	1.24e-12	-	4A	673411559	673414121	+	1471	protein_coding	NA	-
TraesCS3B02G266500	119.781	149.652	87.5188	356.388	430.966	466.686	118.984	418.013	-1.81206	1.9e-14	1.24e-12	-	3B	427316010	427322446	-	4744	protein_coding	NA	-
TraesCS3B02G257900	50.2305	53.5917	20.0344	187.411	260.72	270.828	41.2856	239.653	-2.53355	1.98e-14	1.29e-12	-	3B	415923305	415925058	+	1563	protein_coding	Epimerase	Epimerase
TraesCS7D02G381200	22.2174	34.3796	30.5788	130.061	137.17	174.304	29.0586	147.178	-2.34395	2.01e-14	1.31e-12	-	7D	495338997	495341749	-	991	protein_coding	NA	-
TraesCS7D02G531600	140.066	141.563	159.221	39.9401	25.2937	24.3651	146.95	29.8663	2.30327	2.04e-14	1.33e-12	-	7D	625650290	625652157	+	1171	protein_coding	Rhodanese	Rhodanese
TraesCS2D02G217200	0.965972	4.04466	13.7078	131.085	104.093	79.6552	6.23946	104.945	-4.0962	2.13e-14	1.39e-12	-	2D	180324417	180328801	-	2938	protein_coding	NA	-
novel.7764	552.536	788.708	456.574	123.917	166.355	187.424	599.273	159.232	1.91108	2.14e-14	1.4e-12	-	5A	461877367	461880791	-	3425	-	- && - && PF00854:POT family	-
TraesCS2B02G385200	6.7618	8.08932	11.5989	110.603	113.822	62.7871	8.81666	95.7374	-3.44635	2.15e-14	1.4e-12	-	2B	548910631	548912320	-	1130	protein_coding	NA	-
TraesCS3D02G339300	0.965972	0	0	302.111	167.328	207.104	0.321991	225.514	-9.28312	2.16e-14	1.4e-12	-	3D	452416590	452417698	+	741	protein_coding	NA	-
TraesCS1B02G033700	469.462	624.9	474.499	196.628	179.002	184.613	522.954	186.747	1.48585	2.19e-14	1.42e-12	-	1B	16426498	16428373	-	1789	protein_coding	NA	-
TraesCS4D02G223500	48.2986	41.4577	53.7766	402.473	207.214	192.11	47.8443	267.266	-2.48147	2.2e-14	1.43e-12	-	4D	380336599	380339812	+	842	protein_coding	NA	-
TraesCS4D02G112800	996.883	1021.28	738.11	221.206	358.003	278.325	918.756	285.845	1.68415	2.24e-14	1.46e-12	-	4D	93450524	93457066	-	2348	protein_coding	Response_reg	Response_reg
TraesCS1D02G149800	1239.34	1240.7	911.039	6381.19	3680.24	3089.69	1130.36	4383.7	-1.95518	2.29e-14	1.49e-12	-	1D	206307405	206311127	+	1074	protein_coding	Ribonuclease_T2	Ribonuclease_T2
TraesCS1B02G309000	83.0736	62.6922	66.4299	270.363	235.426	223.972	70.7319	243.254	-1.77991	2.34e-14	1.51e-12	-	1B	531535100	531537239	+	2023	protein_coding	NA	-
TraesCS5A02G188000	202.854	222.456	197.181	63.4945	63.2343	56.2272	207.497	60.9853	1.76751	2.36e-14	1.53e-12	-	5A	389716642	389718098	+	177	protein_coding	NA	-
TraesCS2B02G606600	990.121	1300.36	765.526	357.412	286.986	322.369	1018.67	322.256	1.66078	2.38e-14	1.54e-12	-	2B	787741207	787742931	-	1725	protein_coding	p450	p450
TraesCS1D02G221800	0	0	2.10889	206.869	166.355	159.31	0.702962	177.511	-8.04082	2.44e-14	1.58e-12	-	1D	309583934	309586332	+	1409	protein_coding	CCT	CCT
TraesCS3D02G224600	13.5236	7.07815	9.48999	60.4221	150.79	148.065	10.0306	119.759	-3.57458	2.46e-14	1.59e-12	-	3D	305876136	305877848	-	1418	protein_coding	Epimerase	Epimerase
TraesCS3B02G409300	1927.11	2313.54	1645.99	829.524	553.543	558.524	1962.21	647.197	1.6007	2.46e-14	1.59e-12	-	3B	644910276	644911236	+	879	protein_coding	NA	-
TraesCS1B02G308500	125.576	152.686	137.078	663.619	441.667	387.031	138.447	497.439	-1.84487	2.48e-14	1.6e-12	-	1B	531165854	531167187	+	1151	protein_coding	NA	-
TraesCS2A02G517100	443.381	457.046	487.153	998.502	978.673	997.096	462.527	991.423	-1.10024	2.48e-14	1.6e-12	-	2A	740360298	740372994	-	5699	protein_coding	NA	-
TraesCS6A02G418300	72.4479	117.295	109.662	13.3134	13.6197	9.3712	99.8017	12.1014	3.04639	2.51e-14	1.62e-12	-	6A	616248835	616250977	-	1945	protein_coding	NA	-
TraesCS3B02G297200	167.113	173.92	148.676	22.5303	44.7504	32.7992	163.237	33.36	2.28809	2.68e-14	1.73e-12	-	3B	476289180	476296273	-	3366	protein_coding	NA	-
TraesCS1D02G112300	572.821	530.861	359.565	1585.31	1415.48	1269.8	487.749	1423.53	-1.54452	2.74e-14	1.76e-12	-	1D	108100131	108110176	+	2930	protein_coding	NA	-
TraesCS1A02G105300	26.0812	13.1451	21.0889	161.808	101.175	134.008	20.1051	132.331	-2.7155	2.75e-14	1.77e-12	-	1A	101320830	101324110	+	2117	protein_coding	NA	-
TraesCS3A02G418300	25.1153	36.4019	37.9599	218.134	165.382	132.134	33.159	171.883	-2.37593	2.99e-14	1.92e-12	-	3A	660232036	660235889	+	1132	protein_coding	NA	-
TraesCS2D02G394100	33.809	61.681	13.7078	234.52	270.448	276.45	36.3993	260.473	-2.83656	3.02e-14	1.94e-12	-	2D	505534458	505535870	-	1017	protein_coding	NA	-
TraesCS5D02G326500	51.1965	69.7704	80.1377	324.641	233.481	235.217	67.0348	264.446	-1.98185	3.07e-14	1.97e-12	-	5D	418869094	418874753	+	2173	protein_coding	NA	-
TraesCS1A02G191800	51.1965	31.3461	44.2866	540.727	247.1	177.116	42.2764	321.648	-2.92603	3.13e-14	2e-12	-	1A	347319840	347322090	-	1523	protein_coding	Mito_carr	Mito_carr
TraesCS5D02G532100	41.5368	61.681	18.98	293.918	222.779	222.097	40.7326	246.265	-2.59264	3.16e-14	2.03e-12	-	5D	547273461	547277281	-	1606	protein_coding	S1	S1
TraesCS5D02G333400	457.871	388.287	422.832	142.35	146.898	175.241	422.997	154.83	1.44916	3.2e-14	2.05e-12	-	5D	423501638	423508044	-	3594	protein_coding	NA	-
TraesCS3A02G443700	156.487	144.597	129.696	606.27	434.857	383.282	143.593	474.803	-1.72403	3.21e-14	2.05e-12	-	3A	685119592	685121117	+	1032	protein_coding	NA	-
TraesCS6A02G185100	2364.7	2616.89	2025.58	923.742	1074.01	1038.33	2335.73	1012.03	1.20656	3.29e-14	2.1e-12	-	6A	216461871	216463460	+	1590	protein_coding	p450	p450
TraesCS6D02G283300	282.064	363.008	262.556	1253.5	931.004	763.753	302.543	982.753	-1.69927	3.31e-14	2.11e-12	-	6D	390232916	390234770	-	1323	protein_coding	NA	-
TraesCS5D02G136800	205.752	236.613	195.072	61.4462	65.18	45.9189	212.479	57.515	1.88721	3.37e-14	2.15e-12	-	5D	217421412	217424707	+	1788	protein_coding	MFS_1	MFS_1
TraesCS3A02G365600	318.771	463.113	240.413	1317	1297.76	992.41	340.766	1202.39	-1.81862	3.42e-14	2.18e-12	-	3A	614708196	614709100	+	905	protein_coding	NA	-
TraesCS7B02G483400	460.769	611.755	145.513	0	0	0	406.012	0	11.1411	3.53e-14	2.25e-12	-	7B	741352830	741353351	-	522	protein_coding	Thaumatin	Thaumatin
TraesCS3B02G370300	1651.81	2111.31	1396.08	524.341	691.686	614.751	1719.74	610.259	1.49455	3.59e-14	2.29e-12	-	3B	582404571	582408901	+	1566	protein_coding	NA	-
TraesCS4A02G298900	2.89792	1.01116	1.05444	83.9765	85.6095	67.4727	1.65451	79.0196	-5.55622	3.71e-14	2.36e-12	-	4A	597714292	597715721	-	1430	protein_coding	Ion_trans_2	Ion_trans_2
TraesCS1D02G052500	1.93194	4.04466	2.10889	154.64	85.6095	46.856	2.69516	95.7018	-5.14986	3.74e-14	2.38e-12	-	1D	33595628	33597525	+	1898	protein_coding	NA	-
TraesCS5A02G269800	193.194	155.719	130.751	922.718	627.479	447.943	159.888	666.047	-2.05718	3.8e-14	2.41e-12	-	5A	480334734	480337599	+	2392	protein_coding	NA	-
TraesCS7A02G045800	211.548	227.512	171.874	485.425	659.583	616.625	203.645	587.211	-1.5275	3.85e-14	2.45e-12	-	7A	20726547	20731763	+	3571	protein_coding	NB-ARC	NB-ARC
TraesCS1D02G391000	32.843	40.4466	30.5788	198.676	139.115	147.128	34.6228	161.64	-2.22162	3.93e-14	2.5e-12	-	1D	462121354	462122850	-	791	protein_coding	Fer2	Fer2
TraesCS3B02G496500	44.4347	39.4354	36.9055	137.23	190.676	223.972	40.2585	183.959	-2.19168	3.98e-14	2.53e-12	-	3B	739988447	739990448	+	1915	protein_coding	NA	-
TraesCS2D02G432600	30.9111	31.3461	26.3611	174.098	147.871	116.203	29.5394	146.057	-2.30341	4.06e-14	2.57e-12	-	2D	544665056	544670351	+	1449	protein_coding	NA	-
TraesCS2B02G455900	29.9451	33.3684	20.0344	210.965	138.143	128.385	27.7827	159.165	-2.51435	4.07e-14	2.58e-12	-	2B	650399573	650405456	+	1546	protein_coding	NA	-
TraesCS6A02G326200	30.9111	24.2679	31.6333	132.109	166.355	123.7	28.9374	140.721	-2.28192	4.23e-14	2.68e-12	-	6A	559523404	559526788	+	3089	protein_coding	NA	-
TraesCS7B02G166000	66.6521	34.3796	49.5588	375.846	230.562	202.418	50.1968	269.609	-2.42261	4.23e-14	2.68e-12	-	7B	228914871	228916908	+	1273	protein_coding	FKBP_C	FKBP_C
TraesCS2B02G186400	57.9583	47.5247	45.341	210.965	172.192	185.55	50.2747	189.569	-1.9124	4.24e-14	2.68e-12	-	2B	161405954	161408824	-	1513	protein_coding	DnaJ	DnaJ
TraesCS6D02G096100	1.93194	0	0	213.014	161.491	144.317	0.643981	172.94	-8.00729	4.3e-14	2.71e-12	-	6D	60383423	60384540	+	844	protein_coding	NA	-
TraesCS5B02G083600	207.684	147.63	209.834	477.233	671.257	610.065	188.383	586.185	-1.63799	4.34e-14	2.74e-12	-	5B	105710162	105713902	+	2320	protein_coding	Metallophos	Metallophos
TraesCS2A02G338800	22.2174	26.2903	33.7422	132.109	121.604	157.436	27.4166	137.05	-2.32597	4.42e-14	2.79e-12	-	2A	572746865	572748390	-	1344	protein_coding	Aa_trans	Aa_trans
TraesCS7D02G373100	3547.05	3558.29	3168.6	1743.03	1595.45	1409.43	3424.65	1582.63	1.11384	4.46e-14	2.81e-12	-	7D	483877433	483879202	+	1643	protein_coding	NA	-
TraesCS6A02G235100	136.202	194.144	156.058	38.916	38.9134	29.0507	162.134	35.6267	2.18798	4.5e-14	2.83e-12	-	6A	444673317	444675345	-	2029	protein_coding	AP2	AP2
TraesCS6D02G122800	59.8903	53.5917	64.321	557.113	253.91	228.657	59.2677	346.56	-2.54728	4.54e-14	2.86e-12	-	6D	87460650	87462509	+	1563	protein_coding	ADH_N	ADH_N
TraesCS1B02G206800	28.0132	38.4243	30.5788	327.713	173.165	137.757	32.3388	212.878	-2.71809	4.55e-14	2.86e-12	-	1B	374015810	374017930	-	1448	protein_coding	Mito_carr	Mito_carr
TraesCS6D02G202500	311.043	296.271	253.066	728.138	689.74	652.236	286.793	690.038	-1.26579	4.65e-14	2.92e-12	-	6D	285869726	285870892	+	1167	protein_coding	SAM_decarbox	SAM_decarbox
TraesCS5D02G302600	198.024	169.876	147.622	473.136	446.532	458.252	171.841	459.306	-1.41699	4.71e-14	2.95e-12	-	5D	398768614	398773752	-	2029	protein_coding	Glyco_hydro_1	Glyco_hydro_1
TraesCS2B02G012000	247.289	261.892	175.038	641.089	671.257	605.38	228.073	639.242	-1.48582	4.76e-14	2.98e-12	-	2B	6178676	6180145	+	1470	protein_coding	UDPGT	UDPGT
TraesCS2B02G270300	1931.94	2025.36	1804.15	10640.4	5736.81	5027.65	1920.49	7134.97	-1.89337	5.03e-14	3.15e-12	-	2B	368613668	368615969	-	2216	protein_coding	NA	-
TraesCS1D02G014500	428.892	502.549	324.768	128.013	116.74	143.379	418.736	129.378	1.6944	5.08e-14	3.18e-12	-	1D	7038659	7039661	-	919	protein_coding	NA	-
TraesCS2B02G031800	208.65	197.177	151.84	657.475	521.44	483.554	185.889	554.156	-1.5744	5.09e-14	3.18e-12	-	2B	14833211	14836760	-	1170	protein_coding	NA	-
TraesCS1A02G046400	57.9583	61.681	45.341	260.122	225.698	174.304	54.9935	220.042	-1.9981	5.1e-14	3.19e-12	-	1A	28360781	28364801	-	2078	protein_coding	NA	-
TraesCS6A02G147300	202.854	187.065	187.691	442.413	485.445	527.599	192.537	485.152	-1.3333	5.19e-14	3.24e-12	-	6A	127189408	127192649	-	1750	protein_coding	Epimerase	Epimerase
TraesCS3B02G148400	71.4819	88.9825	72.7566	243.737	237.372	253.022	77.7403	244.71	-1.65458	5.33e-14	3.33e-12	-	3B	139777214	139778196	+	803	protein_coding	NA	-
TraesCS4D02G197700	356.444	429.745	437.594	158.736	97.2836	112.454	407.927	122.825	1.73313	5.33e-14	3.33e-12	-	4D	343061365	343062025	+	566	protein_coding	NA	-
TraesCS3B02G426700	96.5972	100.105	71.7021	335.906	301.579	256.771	89.4682	298.085	-1.7342	5.45e-14	3.39e-12	-	3B	665257060	665259565	+	1289	protein_coding	OTU	OTU
TraesCS1B02G018700	844.259	1099.14	864.643	390.184	376.487	383.282	936.013	383.318	1.28801	5.47e-14	3.4e-12	-	1B	8913933	8916204	-	1375	protein_coding	Oxidored_FMN	Oxidored_FMN
TraesCS5A02G269100	151.658	154.708	126.533	441.389	368.705	386.094	144.3	398.729	-1.46517	5.54e-14	3.45e-12	-	5A	480040450	480042878	-	1385	protein_coding	Epimerase	Epimerase
TraesCS5D02G085500	506.169	553.107	481.88	219.158	206.241	210.852	513.719	212.084	1.27664	5.64e-14	3.51e-12	-	5D	90312926	90318325	-	2344	protein_coding	PFK	PFK
TraesCS1A02G254400	110.121	107.183	90.6821	402.473	303.525	289.57	102.662	331.856	-1.691	5.83e-14	3.63e-12	-	1A	445914781	445917729	+	1529	protein_coding	NA	-
TraesCS6B02G188300	98.5291	120.329	73.811	299.038	324.927	389.842	97.5562	337.936	-1.79168	5.91e-14	3.67e-12	-	6B	216690135	216692992	+	978	protein_coding	NA	-
TraesCS7B02G092900	134.27	87.9713	89.6277	389.16	313.253	349.546	103.956	350.653	-1.75177	6.02e-14	3.74e-12	-	7B	106339619	106343414	+	1583	protein_coding	NA	-
TraesCS2A02G114400	730.275	818.032	641.101	3467.62	2209.31	1800.21	729.803	2492.38	-1.77171	6.12e-14	3.8e-12	-	2A	65402708	65403703	+	821	protein_coding	NA	-
TraesCS2D02G254500	58.9243	61.681	41.1233	341.027	201.377	208.978	53.9095	250.46	-2.21329	6.25e-14	3.88e-12	-	2D	306561568	306564516	-	1522	protein_coding	Aldo_ket_red	Aldo_ket_red
TraesCS7A02G384700	20.2854	20.2233	24.2522	109.579	116.74	111.517	21.587	112.612	-2.38516	6.29e-14	3.89e-12	-	7A	561174581	561177458	-	984	protein_coding	NA	-
TraesCS6B02G011500	243.425	272.003	165.548	64.5186	45.7233	42.1704	226.992	50.8041	2.16302	6.42e-14	3.98e-12	-	6B	6801204	6802304	-	905	protein_coding	Rhodanese	Rhodanese
TraesCS7D02G322100	57.9583	65.7257	75.9199	300.063	212.078	223.035	66.5346	245.058	-1.88192	6.51e-14	4.03e-12	-	7D	412394648	412395427	+	780	protein_coding	Fer2	Fer2
TraesCS4D02G295400	606.63	841.289	591.543	262.171	212.078	233.343	679.821	235.864	1.52761	6.52e-14	4.03e-12	-	4D	465357754	465358860	+	1107	protein_coding	GST_N	GST_N
TraesCS5D02G265700	1.93194	1.01116	0	177.17	113.822	71.2211	0.981036	120.738	-6.905	6.71e-14	4.14e-12	-	5D	370006325	370007992	-	1668	protein_coding	UDPGT	UDPGT
TraesCS7D02G387200	202.854	249.758	209.834	514.1	598.294	564.146	220.815	558.847	-1.33993	6.71e-14	4.14e-12	-	7D	501095453	501097611	-	1377	protein_coding	Aa_trans	Aa_trans
TraesCS6D02G187700	198.024	169.876	114.934	30.7231	35.9949	27.1765	160.945	31.2982	2.36427	6.75e-14	4.16e-12	-	6D	254236306	254237574	+	896	protein_coding	NA	-
TraesCS6A02G314600	67.618	99.0941	106.499	460.847	287.959	323.306	91.0703	357.371	-1.97369	6.76e-14	4.17e-12	-	6A	551090557	551092326	-	913	protein_coding	NA	-
TraesCS2D02G301000	378.661	442.89	291.026	883.802	1218.96	1225.75	370.859	1109.51	-1.58077	6.85e-14	4.22e-12	-	2D	383298533	383302093	-	2513	protein_coding	NA	-
TraesCS6D02G008600	115.917	99.0941	54.831	9.21694	7.78268	5.62272	89.9473	7.54078	3.58365	7.01e-14	4.32e-12	-	6D	3462546	3463345	-	715	protein_coding	Rhodanese	Rhodanese
novel.8993	181.603	218.412	146.568	44.0365	45.7233	28.1136	182.194	39.2911	2.21638	7.04e-14	4.33e-12	-	5D	450145840	450146933	-	1094	-	- && - && -	-
TraesCS1A02G237800	59.8903	62.6922	83.301	291.87	211.105	245.525	68.6278	249.5	-1.86382	7.06e-14	4.34e-12	-	1A	423675499	423676890	+	1299	protein_coding	NA	-
TraesCS3B02G287300	164.215	146.619	172.929	477.233	408.591	400.15	161.254	428.658	-1.41035	7.07e-14	4.34e-12	-	3B	459445363	459448747	-	1432	protein_coding	NA	-
TraesCS2A02G256200	22.2174	14.1563	32.6877	158.736	115.767	137.757	23.0205	137.42	-2.58111	7.26e-14	4.46e-12	-	2A	392855432	392855980	-	549	protein_coding	NA	-
TraesCS3A02G376800	1456.69	1490.46	1204.17	652.354	594.403	579.14	1383.77	608.632	1.18535	7.4e-14	4.54e-12	-	3A	625532938	625533932	+	913	protein_coding	NA	-
TraesCS3B02G205100	9515.79	10516.1	8396.53	4671.96	4115.09	3620.1	9476.14	4135.72	1.19625	7.64e-14	4.69e-12	-	3B	239894888	239895615	-	728	protein_coding	NA	-
TraesCS3A02G280000	479.122	502.549	435.485	198.676	192.621	182.738	472.385	191.345	1.30437	7.84e-14	4.8e-12	-	3A	509375867	509377717	-	1503	protein_coding	UDPGT	UDPGT
TraesCS4B02G384000	245.357	209.311	478.717	0	0	3.74848	311.128	1.24949	7.9215	7.9e-14	4.83e-12	-	4B	663520686	663522249	+	1460	protein_coding	NA	-
TraesCS6A02G312200	312.975	298.294	347.966	2122.97	1066.23	918.378	319.745	1369.19	-2.0982	7.97e-14	4.88e-12	-	6A	548419367	548420992	-	975	protein_coding	NA	-
TraesCS2D02G364500	68.584	87.9713	44.2866	245.785	262.666	345.797	66.9473	284.749	-2.08728	8.02e-14	4.9e-12	-	2D	470042299	470044531	-	938	protein_coding	NA	-
TraesCS3B02G169300	6.7618	1.01116	1.05444	65.5427	95.3379	67.4727	2.94247	76.1177	-4.66204	8.23e-14	5.02e-12	-	3B	169627115	169630940	+	3826	protein_coding	Pkinase	Pkinase
TraesCS6D02G236800	115.917	97.0718	88.5732	0	0	0	100.521	0	9.12775	8.24e-14	5.03e-12	-	6D	334340415	334341345	-	813	protein_coding	NA	-
TraesCS3A02G161000	425.994	449.968	422.832	1030.25	995.211	868.71	432.931	964.723	-1.15575	8.52e-14	5.2e-12	-	3A	161460235	161466225	-	2303	protein_coding	Myb_DNA-binding	Myb_DNA-binding
TraesCS2B02G563000	24.1493	31.3461	9.48999	155.664	137.17	133.071	21.6618	141.968	-2.7064	8.55e-14	5.21e-12	-	2B	754976843	754978230	-	1388	protein_coding	PG_binding_1	PG_binding_1
TraesCS7A02G365200	125.576	173.92	122.315	399.401	397.89	432.95	140.604	410.08	-1.54433	8.72e-14	5.31e-12	-	7A	539310419	539317242	+	1319	protein_coding	NA	-
TraesCS5B02G017900	63.7541	64.7145	69.5932	336.93	251.964	194.921	66.0206	261.272	-1.98409	8.73e-14	5.31e-12	-	5B	17544779	17547737	-	1559	protein_coding	NA	-
TraesCS3B02G099800	6.7618	6.06699	8.43554	132.109	68.0985	68.4098	7.08811	89.5392	-3.66029	8.76e-14	5.33e-12	-	3B	66678779	66679843	+	961	protein_coding	NA	-
TraesCS6B02G093600	170.977	149.652	218.27	45.0606	45.7233	30.925	179.633	40.5696	2.14842	8.88e-14	5.4e-12	-	6B	69547826	69550859	+	1772	protein_coding	NA	-
TraesCS2D02G009200	9.65972	7.07815	6.32666	189.459	104.093	54.353	7.68818	115.969	-3.90875	8.94e-14	5.43e-12	-	2D	5097757	5100568	-	1952	protein_coding	NA	-
TraesCS1D02G195400	24.1493	40.4466	36.9055	335.906	174.138	148.065	33.8338	219.37	-2.69804	9.17e-14	5.57e-12	-	1D	274466193	274467251	-	1059	protein_coding	Mito_carr	Mito_carr
TraesCS6A02G183200	35.741	29.3238	29.5244	119.82	162.464	149.939	31.5297	144.074	-2.19091	9.38e-14	5.69e-12	-	6A	212801703	212808511	-	3172	protein_coding	ABC_tran	ABC_tran
TraesCS2D02G456900	179.671	190.099	125.479	36.8677	37.9406	37.4848	165.083	37.431	2.14157	9.63e-14	5.84e-12	-	2D	564670339	564672580	+	1722	protein_coding	Myb_DNA-binding	Myb_DNA-binding
TraesCS2B02G491700	47.3326	58.6475	89.6277	350.244	232.508	265.205	65.2026	282.652	-2.11884	9.95e-14	6.03e-12	-	2B	690026216	690034656	-	4514	protein_coding	Glycos_transf_1	Glycos_transf_1
TraesCS7B02G007200	5.79583	2.02233	8.43554	107.531	78.7997	59.0386	5.4179	81.7897	-3.92101	1.02e-13	6.19e-12	-	7B	3894585	3896614	-	1424	protein_coding	NA	-
TraesCS7B02G482000	84.0396	60.6699	67.4844	454.702	262.666	240.84	70.7313	319.403	-2.17307	1.03e-13	6.23e-12	-	7B	739442097	739446001	-	1957	protein_coding	NA	-
novel.5165	6.7618	5.05582	6.32666	83.9765	59.343	76.8439	6.04809	73.3878	-3.59944	1.05e-13	6.35e-12	-	3D	54635904	54638099	+	2008	-	- && - && PF13855:Leucine rich repeat	-
TraesCS7B02G133100	54.0944	42.4689	37.9599	192.532	161.491	173.367	44.8411	175.797	-1.96776	1.05e-13	6.36e-12	-	7B	162078769	162082296	-	3528	protein_coding	UDPGT	UDPGT
TraesCS6A02G405600	1840.18	1604.72	1532.11	3291.47	4330.09	3828.14	1659	3816.57	-1.20188	1.11e-13	6.72e-12	-	6A	611513232	611514823	+	1347	protein_coding	NA	-
TraesCS6D02G302900	176.773	179.987	153.949	51.2052	43.7776	37.4848	170.236	44.1559	1.94982	1.12e-13	6.76e-12	-	6D	411767774	411769316	-	924	protein_coding	NA	-
TraesCS6D02G186800	257.915	242.679	282.591	793.681	625.533	605.38	261.062	674.865	-1.37011	1.13e-13	6.81e-12	-	6D	249439707	249447151	+	2701	protein_coding	ABC1	ABC1
TraesCS7B02G455000	292.689	274.026	216.161	664.644	636.234	661.607	260.959	654.162	-1.32483	1.14e-13	6.87e-12	-	7B	715713483	715716700	-	2252	protein_coding	FAD_binding_4	FAD_binding_4
TraesCS7D02G398300	24.1493	17.1898	14.7622	121.868	107.012	100.272	18.7004	109.717	-2.54671	1.18e-13	7.1e-12	-	7D	514747415	514751754	-	1566	protein_coding	Methyltransf_11	Methyltransf_11
TraesCS7B02G288600	46.3667	41.4577	46.3955	240.664	168.301	157.436	44.74	188.8	-2.07614	1.21e-13	7.29e-12	-	7B	524515734	524516679	+	946	protein_coding	NA	-
TraesCS3A02G041800	7.72778	8.08932	1.05444	145.423	79.7725	63.7242	5.62384	96.3065	-4.08221	1.23e-13	7.38e-12	-	3A	22527232	22529277	+	1128	protein_coding	NA	-
TraesCS3D02G325300	32.843	26.2903	42.1777	144.399	152.735	145.254	33.7703	147.462	-2.12893	1.23e-13	7.4e-12	-	3D	438060688	438062658	+	1729	protein_coding	p450	p450
novel.6775	42.5028	59.6587	48.5044	229.399	195.54	165.87	50.222	196.937	-1.97146	1.25e-13	7.48e-12	-	4B	404457449	404458708	-	1168	-	- && - && -	-
TraesCS4B02G128600	5.79583	6.06699	3.16333	87.0488	65.18	61.8499	5.00872	71.3596	-3.82391	1.34e-13	8.04e-12	-	4B	168159714	168192894	+	1785	protein_coding	MatE	MatE
TraesCS5B02G057200	7.72778	14.1563	4.21777	88.073	83.6639	82.4666	8.70062	84.7345	-3.27887	1.35e-13	8.1e-12	-	5B	63289647	63298067	+	2063	nontranslating_CDS	Pkinase	Pkinase
TraesCS2D02G581900	9.65972	2.02233	3.16333	189.459	73.9355	65.5984	4.94846	109.664	-4.45274	1.36e-13	8.16e-12	-	2D	643069483	643071129	-	1647	protein_coding	AMP-binding	AMP-binding
TraesCS1D02G119000	6.7618	1.01116	6.32666	64.5186	86.5824	70.284	4.69988	73.795	-3.97116	1.38e-13	8.26e-12	-	1D	114645606	114647456	+	1851	protein_coding	UDPGT	UDPGT
TraesCS4A02G438500	16.4215	13.1451	6.32666	103.435	92.4194	86.2151	11.9644	94.023	-2.96405	1.42e-13	8.47e-12	-	4A	708321214	708322478	-	1158	protein_coding	NA	-
TraesCS2B02G198900	3.86389	13.1451	2.10889	99.3381	85.6095	75.9067	6.37264	86.9515	-3.76681	1.42e-13	8.5e-12	-	2B	176413268	176415101	-	1096	protein_coding	NA	-
TraesCS1A02G313300	687.772	489.404	607.359	3118.4	1893.14	1536.88	594.845	2182.8	-1.87533	1.43e-13	8.52e-12	-	1A	505270717	505273748	-	1766	protein_coding	NA	-
TraesCS4B02G332900	141.032	140.552	127.588	31.7472	30.1579	14.9939	136.39	25.633	2.41745	1.45e-13	8.64e-12	-	4B	623317678	623318310	-	504	protein_coding	NA	-
TraesCS3D02G256200	168.079	170.887	197.181	618.559	458.206	449.818	178.716	508.861	-1.5097	1.49e-13	8.9e-12	-	3D	357800812	357804067	-	1266	protein_coding	NA	-
TraesCS2A02G484200	0.965972	0	3.16333	99.3381	75.8812	73.0954	1.37643	82.7715	-5.9386	1.5e-13	8.94e-12	-	2A	719537343	719541399	+	2293	protein_coding	OPT	OPT
TraesCS7B02G382000	661.691	596.587	516.677	208.917	247.1	240.84	591.652	232.286	1.34871	1.5e-13	8.94e-12	-	7B	647751459	647754258	+	1759	protein_coding	NA	-
TraesCS2A02G468200	8.69375	12.134	5.27221	66.5668	84.6367	121.826	8.69998	91.0097	-3.38384	1.51e-13	8.97e-12	Ppo-A1	2A	712187112	712189567	-	2038	protein_coding	NA	-
TraesCS5D02G121500	195.126	136.507	124.424	0	1.94567	0	152.019	0.648557	7.86811	1.55e-13	9.23e-12	-	5D	174795992	174800343	-	1944	protein_coding	PUF	PUF
TraesCS5B02G332500	1.93194	5.05582	0	118.796	69.0713	56.2272	2.32926	81.3649	-5.11255	1.62e-13	9.6e-12	-	5B	516537834	516538888	+	876	protein_coding	NA	-
TraesCS4B02G235500	300.417	329.64	300.516	706.632	676.121	678.475	310.191	687.076	-1.14724	1.63e-13	9.66e-12	-	4B	491833403	491838384	-	2420	protein_coding	NA	-
TraesCS3A02G233600	0.965972	0	0	334.882	182.893	106.832	0.321991	208.202	-9.16757	1.63e-13	9.69e-12	-	3A	436273396	436274111	-	716	protein_coding	NA	-
TraesCS2D02G251800	541.91	645.123	407.015	2055.38	1546.81	1341.96	531.349	1648.05	-1.63259	1.63e-13	9.7e-12	-	2D	301816850	301819891	-	1742	protein_coding	FMN_dh	FMN_dh
TraesCS3A02G255400	113.019	119.317	146.568	375.846	328.818	355.169	126.301	353.278	-1.48517	1.64e-13	9.71e-12	-	3A	477333005	477336386	-	1377	protein_coding	NA	-
TraesCS5A02G108400	74.3798	49.5471	54.831	306.207	218.888	200.544	59.586	241.88	-2.01846	1.75e-13	1.03e-11	-	5A	193918501	193921912	+	1048	protein_coding	DnaJ	DnaJ
TraesCS2D02G295800	46.3667	57.6364	37.9599	162.833	194.567	191.173	47.321	182.857	-1.94931	1.88e-13	1.11e-11	-	2D	378051708	378060031	+	4481	protein_coding	NA	-
TraesCS6D02G385600	217.344	214.367	188.745	536.631	533.114	462	206.819	510.582	-1.30292	1.9e-13	1.13e-11	-	6D	463546853	463549917	-	2210	protein_coding	NA	-
TraesCSU02G187200	106.257	125.384	59.0488	6.14462	12.6469	2.81136	96.8967	7.20095	3.75503	1.98e-13	1.17e-11	-	Un	281905703	281906023	+	321	nontranslating_CDS	NA	-
TraesCS6A02G233100	5.79583	8.08932	12.6533	153.616	85.6095	66.5355	8.84615	101.92	-3.53319	2e-13	1.18e-11	-	6A	440534730	440540656	-	1938	protein_coding	NA	-
novel.504	198.024	180.998	122.315	26.6267	23.3481	43.1075	167.113	31.0274	2.42647	2.01e-13	1.19e-11	-	1A	550724796	550726472	-	1560	-	- && Q5ZUQ7.1 RecName: Full=Glutamyl-tRNA(Gln) amidotransferase subunit A; Short=Glu-ADT subunit A && PF01425:Amidase	Amidase
TraesCS7B02G103400	28.0132	28.3126	82.2466	1882.3	874.579	828.414	46.1908	1195.1	-4.69508	2.07e-13	1.22e-11	-	7B	118891357	118892479	+	1123	protein_coding	NA	-
TraesCS7D02G278000	11.5917	11.1228	14.7622	148.495	67.1257	108.706	12.4922	108.109	-3.11505	2.07e-13	1.22e-11	-	7D	267384597	267386063	-	1369	protein_coding	NA	-
TraesCS7B02G094400	250.187	284.137	177.146	614.462	705.306	794.678	237.157	704.815	-1.57086	2.07e-13	1.22e-11	-	7B	108248960	108250781	+	1822	protein_coding	UDPGT	UDPGT
TraesCS7D02G159800	8205.93	7864.84	8496.7	4041.11	4489.64	4350.11	8189.16	4293.62	0.931479	2.19e-13	1.29e-11	-	7D	109170863	109176000	-	2859	protein_coding	Glycos_transf_1	Glycos_transf_1
TraesCS7B02G161500	320.703	311.439	294.19	119.82	114.795	93.712	308.777	109.442	1.49795	2.22e-13	1.31e-11	-	7B	220866464	220870459	-	1831	protein_coding	CCT	CCT
TraesCS3B02G541300	141.998	112.239	108.608	445.485	365.786	315.809	120.948	375.694	-1.63331	2.24e-13	1.32e-11	-	3B	779577873	779579923	-	750	protein_coding	Ala_racemase_N	Ala_racemase_N
TraesCS3B02G477300	177.739	141.563	118.098	755.789	473.771	425.453	145.8	551.671	-1.91816	2.24e-13	1.32e-11	-	3B	725707259	725708766	+	1108	protein_coding	NA	-
TraesCS7D02G343300	123.644	111.228	114.934	643.137	375.515	337.363	116.602	452.005	-1.95381	2.29e-13	1.34e-11	-	7D	439720181	439725641	-	1585	protein_coding	NA	-
TraesCS3A02G397700	55.0604	26.2903	18.98	256.026	184.839	178.053	33.4436	206.306	-2.61794	2.53e-13	1.48e-11	-	3A	644935458	644940872	+	2608	protein_coding	Pkinase	Pkinase
TraesCS5D02G031700	148.76	166.842	114.934	36.8677	27.2394	28.1136	143.512	30.7402	2.22621	2.59e-13	1.52e-11	-	5D	29132224	29134541	+	1191	protein_coding	NA	-
TraesCS2D02G447600	0	0	3.16333	68.615	110.903	128.385	1.05444	102.635	-6.66371	2.59e-13	1.52e-11	-	2D	557477688	557479271	-	1584	protein_coding	NA	-
TraesCS5A02G265500	114.951	99.0941	105.444	11.2651	13.6197	24.3651	106.496	16.4167	2.68988	2.6e-13	1.52e-11	-	5A	477294609	477299357	-	1889	protein_coding	NA	-
TraesCS3A02G161300	496.51	539.962	516.677	2254.05	1386.29	1250.12	517.716	1630.15	-1.65459	2.62e-13	1.53e-11	-	3A	162761485	162765166	-	1242	protein_coding	NA	-
TraesCS5B02G146500	560.264	638.045	531.439	210.965	251.964	242.714	576.583	235.215	1.29308	2.74e-13	1.6e-11	-	5B	275032060	275035080	+	1969	protein_coding	Pkinase	Pkinase
TraesCS5A02G072700	546.74	558.163	553.583	152.592	245.155	180.864	552.829	192.87	1.51855	2.82e-13	1.65e-11	-	5A	84115065	84121070	-	3224	protein_coding	PFK	PFK
TraesCS2D02G567500	256.949	237.624	173.983	535.606	762.703	715.96	222.852	671.423	-1.59043	2.85e-13	1.66e-11	-	2D	635870416	635876393	+	3713	protein_coding	NB-ARC	NB-ARC
TraesCS7D02G087500	199.956	131.451	102.281	28.6749	23.3481	21.5538	144.563	24.5256	2.56313	2.86e-13	1.67e-11	-	7D	53524496	53525389	+	763	protein_coding	NA	-
TraesCS5A02G261400	492.646	729.05	444.975	182.291	82.691	112.454	555.557	125.812	2.14428	2.91e-13	1.7e-11	-	5A	475294763	475296594	+	1832	protein_coding	FAD_binding_4	FAD_binding_4
TraesCS7D02G408400	7.72778	10.1116	5.27221	99.3381	82.691	59.9757	7.70388	80.6683	-3.38313	2.92e-13	1.71e-11	-	7D	526239743	526240679	+	766	protein_coding	NA	-
TraesCS7A02G021700	101.427	112.239	64.321	0	0	0	92.6624	0	9.01048	2.94e-13	1.72e-11	-	7A	8774656	8781215	-	4219	protein_coding	NB-ARC	NB-ARC
TraesCS2B02G472100	99.4951	109.206	66.4299	0	0	0	91.7103	0	8.99553	2.95e-13	1.72e-11	-	2B	668569124	668571005	-	898	protein_coding	NA	-
TraesCS4D02G041100	122.678	146.619	112.825	362.533	322.009	387.968	127.374	357.503	-1.48863	2.95e-13	1.72e-11	-	4D	19393841	19398506	+	1561	protein_coding	NA	-
TraesCS3B02G287200	0.965972	2.02233	1.05444	108.555	67.1257	69.3469	1.34758	81.6759	-5.92202	2.98e-13	1.74e-11	-	3B	459442739	459444150	-	994	protein_coding	NA	-
TraesCS3A02G369900	28.0132	32.3573	10.5444	222.231	139.115	133.071	23.6383	164.806	-2.79551	2.99e-13	1.74e-11	-	3A	620759214	620761061	+	1620	protein_coding	NA	-
TraesCS3B02G441000	48.2986	43.4801	42.1777	236.568	177.056	147.128	44.6521	186.917	-2.06349	2.99e-13	1.74e-11	-	3B	680425114	680427157	-	1758	protein_coding	NA	-
TraesCS3D02G449300	55.0604	71.7927	68.5388	192.532	224.725	238.966	65.1306	218.741	-1.74986	3.07e-13	1.78e-11	-	3D	557710981	557712370	+	1301	protein_coding	NA	-
TraesCS1B02G050200	1186.21	1182.05	1382.37	547.896	419.292	569.769	1250.21	512.319	1.28692	3.08e-13	1.78e-11	-	1B	30393964	30397094	+	2489	protein_coding	NA	-
TraesCS7A02G327800	9.65972	17.1898	9.48999	146.447	74.9083	94.6491	12.1132	105.335	-3.11924	3.08e-13	1.78e-11	-	7A	476934804	476935403	+	600	protein_coding	Acetyltransf_1	Acetyltransf_1
TraesCS2A02G294600	3.86389	4.04466	5.27221	66.5668	59.343	68.4098	4.39359	64.7732	-3.88689	3.16e-13	1.83e-11	-	2A	507084071	507084550	+	480	protein_coding	NA	-
TraesCS3B02G010200	117.849	224.479	114.934	0	1.94567	0	152.42	0.648557	7.87107	3.23e-13	1.87e-11	-	3B	4756806	4765487	-	3405	protein_coding	NA	-
TraesCS7D02G469400	5.79583	8.08932	7.3811	79.8801	123.55	55.2901	7.08875	86.2401	-3.60716	3.29e-13	1.9e-11	-	7D	582544930	582545331	-	402	protein_coding	NA	-
TraesCS7A02G523600	160.351	186.054	144.459	484.401	410.537	411.396	163.621	435.445	-1.41137	3.38e-13	1.95e-11	-	7A	706074059	706076791	+	799	protein_coding	NA	-
TraesCS5B02G136400	62.7882	76.8485	47.4499	272.412	237.372	195.858	62.3622	235.214	-1.91312	3.39e-13	1.96e-11	-	5B	255972736	255976063	-	1433	protein_coding	HMGL-like	HMGL-like
novel.1657	128.474	118.306	142.35	704.584	386.216	390.779	129.71	493.859	-1.92853	3.43e-13	1.98e-11	-	1D	342876709	342878096	-	1180	-	- && Q6ATY4.1 RecName: Full=UPF0603 protein Os05g0401100, chloroplastic; Flags: Precursor >A2Y4G9.2 RecName: Full=UPF0603 protein OsI_019212, chloroplastic; Flags: Precursor && -	-
TraesCS5D02G393000	50.2305	66.7369	37.9599	242.713	204.295	179.927	51.6424	208.978	-2.0146	3.44e-13	1.98e-11	-	5D	461211061	461213868	+	1357	protein_coding	NA	-
TraesCS5B02G559000	1524.3	1768.53	1203.12	635.969	583.701	493.862	1498.65	571.177	1.3921	3.47e-13	2e-11	-	5B	706155210	706157065	-	1371	protein_coding	NA	-
TraesCS3A02G498700	61.8222	77.8597	84.3554	459.823	314.226	217.412	74.6791	330.487	-2.14627	3.53e-13	2.04e-11	-	3A	724199314	724200936	+	1623	protein_coding	Lipase_3	Lipase_3
TraesCS4A02G235300	3.86389	3.03349	4.21777	62.4704	80.7454	54.353	3.70505	65.8562	-4.15285	3.63e-13	2.09e-11	-	4A	544057782	544061062	-	2022	protein_coding	Aldo_ket_red	Aldo_ket_red
TraesCS6A02G111600	0	0	0	120.844	71.9898	85.2779	0	92.704	-8.96211	3.67e-13	2.11e-11	-	6A	80808436	80809293	-	858	protein_coding	NA	-
TraesCS4B02G386100	4.82986	3.03349	4.21777	102.41	59.343	55.2901	4.02704	72.3478	-4.16303	3.67e-13	2.11e-11	-	4B	664777850	664780377	+	2360	protein_coding	NA	-
TraesCS3D02G256700	193.194	164.82	224.596	1291.4	608.995	611.939	194.204	837.443	-2.10833	3.78e-13	2.17e-11	-	3D	358679001	358682385	+	1917	protein_coding	NmrA	NmrA
TraesCS4A02G105500	130.406	112.239	99.1176	344.099	341.465	292.381	113.921	325.982	-1.51493	4e-13	2.3e-11	-	4A	119697389	119703393	+	1338	protein_coding	NA	-
TraesCS1B02G085100	1023.93	1112.28	772.907	338.978	413.455	357.98	969.706	370.138	1.38955	4e-13	2.3e-11	-	1B	69826577	69831188	-	1522	protein_coding	NA	-
TraesCS7D02G269900	21.2514	21.2345	12.6533	113.676	98.2564	104.02	18.3797	105.317	-2.51337	4.02e-13	2.3e-11	-	7D	254991770	254993684	+	1323	protein_coding	NA	-
TraesCS7B02G215000	333.26	348.852	347.966	2204.9	1166.43	894.95	343.359	1422.09	-2.05002	4.1e-13	2.35e-11	-	7B	394402424	394403512	+	974	protein_coding	NA	-
TraesCS4D02G283800	342.92	363.008	315.278	1280.13	823.992	838.723	340.402	980.948	-1.52646	4.13e-13	2.37e-11	-	4D	455487573	455491800	+	1546	protein_coding	NA	-
novel.1057	239.561	228.523	260.447	82.9524	68.0985	87.1522	242.844	79.401	1.61237	4.19e-13	2.4e-11	-	1B	305275025	305278982	-	1114	-	- && - && -	-
TraesCS3B02G407300	4.82986	3.03349	6.32666	108.555	74.9083	48.7302	4.73	77.3979	-4.03482	4.24e-13	2.43e-11	-	3B	642818906	642819954	+	816	protein_coding	NA	-
TraesCS3D02G230100	161.317	153.697	122.315	440.365	397.89	362.665	145.777	400.307	-1.45573	4.43e-13	2.53e-11	-	3D	313601058	313608545	+	2916	protein_coding	AAA	AAA
TraesCS5B02G394200	2564.66	3023.38	1927.52	878.681	879.443	1066.44	2505.19	941.522	1.41178	4.46e-13	2.55e-11	-	5B	572140156	572144464	+	3213	protein_coding	NA	-
TraesCS2A02G345500	1853.7	2033.45	1192.58	440.365	590.511	606.317	1693.24	545.731	1.63333	4.46e-13	2.55e-11	-	2A	583842556	583844753	-	1906	protein_coding	NA	-
TraesCS7A02G325500	42.5028	95.0495	83.301	447.533	300.606	280.199	73.6177	342.78	-2.22088	4.47e-13	2.55e-11	-	7A	473807418	473808348	+	931	protein_coding	Fer2	Fer2
TraesCS4A02G473600	4.82986	8.08932	8.43554	95.2417	68.0985	63.7242	7.11824	75.6881	-3.41608	4.49e-13	2.56e-11	-	4A	733604168	733606057	-	1533	protein_coding	NA	-
TraesCS5A02G517000	56.9923	69.7704	52.7221	188.435	200.404	211.789	59.8283	200.209	-1.74247	4.63e-13	2.64e-11	-	5A	680208687	680213132	+	1086	protein_coding	Epimerase	Epimerase
TraesCS6D02G287300	21.2514	17.1898	30.5788	229.399	135.224	104.02	23.0067	156.215	-2.76508	4.64e-13	2.64e-11	-	6D	396534170	396535306	-	805	protein_coding	NA	-
TraesCS6D02G389500	769.88	868.59	708.586	1653.93	1790.02	1579.98	782.352	1674.64	-1.09782	4.7e-13	2.67e-11	-	6D	465010001	465011634	-	1404	protein_coding	NA	-
TraesCS6A02G318700	30.9111	46.5136	23.1977	134.158	175.11	174.304	33.5408	161.191	-2.26371	4.83e-13	2.74e-11	-	6A	554691644	554693293	-	1542	protein_coding	NA	-
TraesCS1D02G009100	1863.36	2179.06	1309.62	645.186	631.37	681.286	1784.01	652.614	1.4509	4.86e-13	2.76e-11	-	1D	4821093	4828103	+	3942	protein_coding	NA	-
TraesCS3D02G038500	6.7618	8.08932	4.21777	160.784	84.6367	50.6045	6.3563	98.6752	-3.95024	4.87e-13	2.76e-11	-	3D	14178780	14180958	-	1257	protein_coding	NA	-
TraesCS3B02G453500	28.9792	44.4912	28.47	261.147	162.464	134.008	33.9801	185.873	-2.4504	4.95e-13	2.81e-11	-	3B	694320240	694323484	+	1052	protein_coding	NA	-
TraesCS4B02G102500	15.4556	4.04466	7.3811	81.9283	105.066	79.6552	8.96044	88.8833	-3.29945	4.96e-13	2.81e-11	-	4B	108660619	108665390	+	2025	protein_coding	FAD_binding_3	FAD_binding_3
TraesCS4A02G353100	2.89792	2.02233	6.32666	126.989	82.691	43.1075	3.74897	84.2625	-4.50117	5e-13	2.83e-11	-	4A	628323451	628328714	+	1901	protein_coding	B_lectin	B_lectin
TraesCSU02G126800	4.82986	7.07815	8.43554	150.543	80.7454	53.4158	6.78119	94.9015	-3.81129	5.03e-13	2.85e-11	-	Un	109009876	109012470	-	2292	protein_coding	NA	-
TraesCS2D02G165800	1319.52	1464.17	944.781	469.04	282.122	226.783	1242.82	325.982	1.93179	5.07e-13	2.87e-11	-	2D	109901630	109902556	+	555	protein_coding	NA	-
TraesCS2D02G383800	197.058	203.244	226.705	864.344	561.326	526.662	209.003	650.777	-1.63852	5.1e-13	2.89e-11	-	2D	488230975	488236927	-	2603	protein_coding	GTP_EFTU	GTP_EFTU
TraesCS5D02G117100	54.0944	45.5024	41.1233	301.087	189.703	160.248	46.9067	217.012	-2.20715	5.11e-13	2.89e-11	-	5D	138897276	138900465	-	992	protein_coding	NA	-
TraesCS3D02G431500	36.7069	62.6922	48.5044	432.172	221.807	186.487	49.3012	280.155	-2.50678	5.14e-13	2.9e-11	-	3D	545250871	545252622	+	1550	protein_coding	Lipase_GDSL	Lipase_GDSL
TraesCS3B02G289600	225.071	155.719	214.052	1334.41	677.094	591.323	198.281	867.608	-2.12904	5.37e-13	3.03e-11	-	3B	464694007	464697936	+	1899	protein_coding	NmrA	NmrA
TraesCS6D02G340700	3206.06	3259.99	2335.59	11462.8	7600.76	7044.33	2933.88	8702.63	-1.56854	5.4e-13	3.05e-11	-	6D	439805570	439808861	+	1339	protein_coding	NA	-
TraesCS4B02G202900	131.372	143.585	127.588	24.5785	24.3209	38.4219	134.182	29.1071	2.20082	5.43e-13	3.06e-11	-	4B	434193435	434194377	-	742	protein_coding	NA	-
TraesCS2B02G606500	663.623	978.807	517.732	238.616	144.952	187.424	720.054	190.331	1.92036	5.47e-13	3.08e-11	-	2B	787537456	787538909	-	1325	protein_coding	NA	-
TraesCS6B02G015100	496.51	550.074	397.525	102.41	181.92	145.254	481.369	143.195	1.74826	5.49e-13	3.09e-11	-	6B	9034339	9036577	+	1309	protein_coding	NA	-
TraesCS5D02G430200	44.4347	42.4689	45.341	248.857	148.844	167.745	44.0816	188.482	-2.09532	5.66e-13	3.19e-11	-	5D	487576997	487579936	+	1387	protein_coding	NA	-
TraesCS2D02G500600	58.9243	46.5136	56.9399	372.774	200.404	192.11	54.1259	255.096	-2.23545	5.91e-13	3.32e-11	-	2D	595161545	595165983	+	1873	protein_coding	NA	-
novel.9372	16.4215	7.07815	7.3811	88.073	81.7182	87.1522	10.2936	85.6478	-3.046	5.91e-13	3.32e-11	-	6A	206011284	206013087	-	1804	-	- && - && -	-
TraesCS1D02G101900	2073.94	2401.52	1639.66	862.296	867.769	728.142	2038.37	819.402	1.31503	6.29e-13	3.53e-11	-	1D	90148304	90152103	+	2483	protein_coding	NA	-
TraesCS7D02G152300	70.516	120.329	88.5732	522.293	424.156	261.457	93.1392	402.635	-2.11214	6.3e-13	3.53e-11	-	7D	101077523	101079104	+	1305	protein_coding	Epimerase	Epimerase
TraesCS6B02G447700	36.7069	59.6587	40.0688	291.87	200.404	159.31	45.4782	217.195	-2.25527	6.36e-13	3.57e-11	-	6B	708046297	708047743	+	1447	protein_coding	Epimerase	Epimerase
TraesCS5D02G032189	8.69375	4.04466	7.3811	102.41	80.7454	54.353	6.7065	79.1696	-3.55705	6.4e-13	3.59e-11	-	5D	29581509	29586180	+	3962	protein_coding	NB-ARC	NB-ARC
TraesCS3A02G084800	53.1285	42.4689	33.7422	219.158	157.599	163.059	43.1132	179.939	-2.05728	6.59e-13	3.69e-11	-	3A	54874740	54876034	-	762	protein_coding	p450	p450
TraesCS4B02G240700	0	0	0	77.8319	110.903	71.2211	0	86.6521	-8.86559	6.62e-13	3.71e-11	-	4B	499059836	499060750	+	830	protein_coding	NA	-
TraesCS1B02G475000	15.4556	15.1675	8.43554	136.206	92.4194	75.9067	13.0195	101.511	-2.95592	6.98e-13	3.9e-11	-	1B	683473385	683476341	+	1912	protein_coding	NA	-
TraesCS2B02G264100	907.048	981.841	655.864	3412.31	2364.96	2058.85	848.251	2612.04	-1.6223	7.22e-13	4.04e-11	-	2B	356594198	356597112	-	1508	protein_coding	FMN_dh	FMN_dh
TraesCS5D02G371300	0	0	0	160.784	77.8268	56.2272	0	98.2795	-9.04576	7.33e-13	4.09e-11	-	5D	445718814	445720707	-	1566	protein_coding	NA	-
novel.8678	141.998	120.329	98.0632	349.22	397.89	317.684	120.13	354.931	-1.56107	7.46e-13	4.17e-11	-	5D	267983930	267986108	+	2057	-	- && - && -	-
TraesCS4A02G083100	3.86389	4.04466	5.27221	72.7114	68.0985	52.4787	4.39359	64.4295	-3.87812	7.79e-13	4.34e-11	-	4A	86850701	86853897	+	1587	protein_coding	NA	-
TraesCS4A02G376100	37.6729	53.5917	62.2121	181.266	197.486	187.424	51.1589	188.725	-1.88684	7.79e-13	4.34e-11	-	4A	650373631	650376281	+	1963	protein_coding	p450	p450
TraesCS4D02G225400	0.965972	2.02233	0	117.772	82.691	73.0954	0.9961	91.1861	-6.49773	7.93e-13	4.42e-11	-	4D	383783039	383783957	+	827	protein_coding	NA	-
TraesCS7A02G314100	311.043	408.51	359.565	2385.14	1120.71	1033.64	359.706	1513.16	-2.07259	8.11e-13	4.51e-11	-	7A	448099960	448101310	+	1241	protein_coding	NA	-
TraesCS6D02G042500	1445.09	1873.69	1360.23	694.343	528.25	452.629	1559.67	558.407	1.4824	8.18e-13	4.56e-11	-	6D	17317492	17318092	+	533	protein_coding	NA	-
TraesCS7A02G385700	44.4347	38.4243	64.321	267.291	192.621	171.493	49.06	210.469	-2.10259	8.28e-13	4.61e-11	-	7A	561702815	561703654	+	840	protein_coding	NA	-
TraesCS4A02G442400	7.72778	3.03349	12.6533	140.302	77.8268	67.4727	7.80486	95.2006	-3.61391	8.76e-13	4.87e-11	-	4A	710393534	710394888	+	1187	protein_coding	NA	-
novel.8173	2.89792	3.03349	4.21777	94.2176	58.3701	50.6045	3.38306	67.7307	-4.32769	8.99e-13	4.99e-11	-	5B	534991251	534992714	+	1464	-	- && - && -	-
TraesCS6A02G215700	90.8014	117.295	83.301	280.605	277.258	301.753	97.1325	286.538	-1.56046	9.21e-13	5.12e-11	-	6A	397487119	397488235	+	680	protein_coding	NA	-
TraesCS3D02G349500	141.032	159.764	120.207	481.329	393.026	347.672	140.334	407.342	-1.53621	9.22e-13	5.12e-11	-	3D	460936713	460948037	-	1408	protein_coding	NA	-
TraesCS1D02G313800	462.701	431.767	394.362	2406.64	1338.62	1073	429.61	1606.09	-1.90208	9.31e-13	5.16e-11	-	1D	409048850	409052150	-	2349	protein_coding	NA	-
TraesCS1D02G013500	515.829	663.324	553.583	253.978	183.866	209.915	577.579	215.92	1.42017	9.32e-13	5.16e-11	-	1D	6789468	6794893	+	1499	protein_coding	Oxidored_FMN	Oxidored_FMN
TraesCS7B02G272500	47.3326	37.4131	84.3554	281.629	221.807	240.84	56.3671	248.092	-2.14109	9.38e-13	5.2e-11	-	7B	500169604	500171263	+	1118	protein_coding	HSF_DNA-bind	HSF_DNA-bind
TraesCS6A02G237800	86.9375	72.8038	74.8655	373.798	242.236	233.343	78.2023	283.126	-1.85449	9.52e-13	5.27e-11	-	6A	447172097	447177538	+	1372	protein_coding	NA	-
TraesCS4D02G068100	912.843	975.774	824.574	2917.67	2308.54	1837.69	904.397	2354.63	-1.38024	9.57e-13	5.3e-11	-	4D	43300118	43305497	+	2207	protein_coding	SHMT	SHMT
TraesCS5A02G511500	28.9792	19.2121	16.8711	155.664	101.175	113.392	21.6875	123.41	-2.50252	9.67e-13	5.35e-11	-	5A	675318595	675319709	-	906	protein_coding	NA	-
TraesCS2D02G220800	1539.76	1686.62	1321.22	7422.71	4333.01	3632.28	1515.87	5129.33	-1.75851	9.73e-13	5.38e-11	-	2D	188432509	188433716	-	992	protein_coding	NA	-
TraesCS6A02G219500	226.037	199.199	168.711	550.968	518.521	459.189	197.983	509.559	-1.36247	9.79e-13	5.4e-11	-	6A	407085609	407086775	+	1167	protein_coding	SAM_decarbox	SAM_decarbox
TraesCS4A02G474100	28.0132	30.3349	18.98	121.868	115.767	124.637	25.776	120.758	-2.22477	1.02e-12	5.64e-11	-	4A	733695945	733700152	-	1402	protein_coding	Myb_DNA-binding	Myb_DNA-binding
novel.10861	4.82986	2.02233	5.27221	102.41	62.2615	50.6045	4.04147	71.7588	-4.1497	1.06e-12	5.83e-11	-	7A	195733894	195735374	+	861	-	- && - && -	-
TraesCS2A02G250800	250.187	299.305	173.983	1221.76	817.182	652.236	241.158	897.058	-1.8944	1.15e-12	6.32e-11	-	2A	378849885	378853653	-	1528	protein_coding	FMN_dh	FMN_dh
TraesCS7D02G104400	10.6257	5.05582	1.05444	87.0488	93.3922	59.0386	5.57865	79.8265	-3.81615	1.18e-12	6.48e-11	-	7D	63483494	63485663	-	1570	protein_coding	NA	-
TraesCS3B02G438000	68.584	70.7815	92.791	258.074	238.345	223.972	77.3855	240.13	-1.63531	1.22e-12	6.71e-11	-	3B	676947133	676952620	-	1717	protein_coding	NA	-
TraesCS2A02G207900	662.657	758.373	587.325	2804	1788.07	1569.68	669.452	2053.92	-1.61706	1.22e-12	6.72e-11	-	2A	187952035	187954260	-	1741	protein_coding	NA	-
TraesCS7D02G016800	172.909	108.195	169.765	1059.95	527.277	476.057	150.29	687.761	-2.1937	1.23e-12	6.74e-11	-	7D	7446366	7449642	-	1538	protein_coding	NAD_binding_1	NAD_binding_1
TraesCS2D02G023900	118.815	108.195	120.207	404.521	286.986	319.558	115.739	337.022	-1.54147	1.25e-12	6.84e-11	-	2D	10722086	10725545	-	1134	protein_coding	NA	-
TraesCS7D02G166500	2.89792	0	0	78.856	86.5824	89.9635	0.965972	85.134	-6.40333	1.25e-12	6.85e-11	-	7D	117242813	117245836	+	918	protein_coding	Myb_DNA-binding	Myb_DNA-binding
TraesCS5A02G280800	28.0132	37.4131	16.8711	150.543	126.469	134.008	27.4325	137.007	-2.31665	1.25e-12	6.85e-11	-	5A	489933018	489935013	+	1276	protein_coding	ADH_N	ADH_N
TraesCS3B02G099900	12.5576	31.3461	17.9255	96.2658	142.034	173.367	20.6098	137.222	-2.73838	1.32e-12	7.23e-11	-	3B	66706917	66711122	-	3732	protein_coding	p450	p450
TraesCS5B02G111700	376.729	413.566	390.144	783.44	851.231	846.219	393.48	826.963	-1.07178	1.32e-12	7.23e-11	-	5B	167290284	167293960	+	2048	protein_coding	NA	-
TraesCS2A02G523500	23.1833	33.3684	23.1977	144.399	117.713	113.392	26.5832	125.168	-2.23462	1.32e-12	7.25e-11	-	2A	745025040	745035963	-	2784	protein_coding	ABC1	ABC1
TraesCS1B02G349100	0	0	0	128.013	61.2886	69.3469	0	86.2162	-8.85701	1.33e-12	7.27e-11	-	1B	579777409	579778842	-	1194	protein_coding	NA	-
TraesCS1A02G383200	9.65972	12.134	10.5444	113.676	88.528	61.8499	10.7794	88.0178	-3.02898	1.36e-12	7.46e-11	-	1A	553983010	553984479	-	910	protein_coding	Fer2	Fer2
novel.7938	16.4215	13.1451	11.5989	99.3381	95.3379	74.0325	13.7218	89.5695	-2.70166	1.38e-12	7.56e-11	-	5B	94087134	94089125	+	1887	-	- && Q9LHA1.1 RecName: Full=Cytochrome P450 81D11 && PF00067:Cytochrome P450	p450
TraesCS4D02G199300	69.55	68.7592	79.0832	248.857	229.589	196.795	72.4641	225.081	-1.63536	1.42e-12	7.73e-11	-	4D	346135172	346138504	-	1147	protein_coding	NA	-
TraesCS4A02G246100	1506.92	1459.11	1194.68	5123.59	3684.13	2967.86	1386.9	3925.19	-1.5007	1.42e-12	7.74e-11	-	4A	556751829	556756496	-	1889	protein_coding	SHMT	SHMT
TraesCS4B02G286400	154.556	134.485	91.7365	371.75	395.944	382.345	126.926	383.346	-1.59261	1.44e-12	7.84e-11	-	4B	570084740	570086809	+	1302	protein_coding	zf-Dof	zf-Dof
TraesCS2A02G546500	11.5917	9.10048	7.3811	87.0488	71.9898	69.3469	9.35775	76.1285	-3.01769	1.48e-12	8.09e-11	-	2A	755250738	755251680	-	858	protein_coding	p450	p450
TraesCS1D02G002900	7.72778	9.10048	9.48999	80.9042	68.0985	69.3469	8.77275	72.7832	-3.05458	1.49e-12	8.1e-11	-	1D	647396	651241	+	3759	protein_coding	Pkinase	Pkinase
TraesCS6B02G320900	213.48	224.479	196.126	947.296	638.18	499.485	211.362	694.987	-1.7166	1.5e-12	8.17e-11	-	6B	567896979	567899106	-	1627	protein_coding	Rhodanese	Rhodanese
TraesCS7A02G438600	76.3118	71.7927	76.9743	0	0	0	75.0263	0	8.705	1.51e-12	8.22e-11	-	7A	632587190	632590915	-	1629	protein_coding	NA	-
TraesCS2B02G516700	7057.39	8346.15	5052.89	2858.27	2382.47	2546.16	6818.81	2595.63	1.3935	1.51e-12	8.22e-11	-	2B	711723785	711727892	+	1785	protein_coding	NA	-
TraesCS6D02G370200	105.291	111.228	122.315	781.391	406.645	323.306	112.945	503.781	-2.15696	1.55e-12	8.4e-11	-	6D	456454039	456455183	+	871	protein_coding	NA	-
TraesCS4B02G156500	52.1625	66.7369	35.8511	343.075	218.888	179.927	51.5835	247.297	-2.25884	1.58e-12	8.59e-11	-	4B	289102465	289104899	+	1264	protein_coding	NA	-
novel.11357	29.9451	19.2121	40.0688	137.23	146.898	133.071	29.742	139.066	-2.2279	1.62e-12	8.78e-11	-	7A	726762725	726770397	-	1531	-	- && - && -	-
TraesCS4D02G061800	670.385	728.038	584.161	1340.55	1411.58	1418.8	660.861	1390.31	-1.0728	1.64e-12	8.88e-11	-	4D	37513682	37518006	-	1586	protein_coding	NA	-
TraesCS5D02G226900	0	0	0	75.7837	75.8812	76.8439	0	76.1696	-8.67968	1.68e-12	9.09e-11	-	5D	334969093	334969881	-	789	protein_coding	NA	-
TraesCS2D02G423500	7.72778	4.04466	0	88.073	60.3158	64.6613	3.92414	71.0167	-4.14877	1.69e-12	9.16e-11	-	2D	536902975	536907042	-	2147	protein_coding	NA	-
TraesCS5B02G150600	155.521	182.01	111.771	409.642	425.129	503.234	149.767	446.001	-1.57354	1.71e-12	9.25e-11	-	5B	278229976	278237145	-	2184	protein_coding	NA	-
TraesCS4A02G005700	106.257	143.585	51.6677	11.2651	10.7012	7.49696	100.503	9.8211	3.35995	1.72e-12	9.32e-11	-	4A	3380999	3381397	-	333	protein_coding	NA	-
TraesCS4B02G177900	840.396	927.238	652.7	294.942	327.846	342.049	806.778	321.612	1.32673	1.75e-12	9.47e-11	-	4B	389104156	389113745	+	2236	protein_coding	NA	-
TraesCS5B02G529100	358.376	441.879	277.319	115.724	117.713	119.014	359.191	117.484	1.61254	1.79e-12	9.7e-11	-	5B	687745233	687747467	+	1646	protein_coding	NA	-
TraesCS5D02G519900	34.775	24.2679	51.6677	215.062	146.898	164.933	36.9035	175.631	-2.25317	1.81e-12	9.8e-11	-	5D	540344294	540349797	-	2440	protein_coding	NA	-
TraesCS6A02G175800	1.93194	0	3.16333	66.5668	52.5331	83.4037	1.69842	67.5012	-5.32518	1.86e-12	1.01e-10	-	6A	191230114	191246438	-	1005	protein_coding	NA	-
TraesCS6B02G323800	42.5028	34.3796	33.7422	234.52	163.436	124.637	36.8748	174.198	-2.23712	1.9e-12	1.02e-10	-	6B	572503428	572506398	-	1443	protein_coding	Methyltransf_11	Methyltransf_11
TraesCS4B02G364300	60.8562	37.4131	52.7221	177.17	175.11	202.418	50.3305	184.899	-1.87633	1.92e-12	1.03e-10	-	4B	652813915	652817934	+	1874	protein_coding	NA	-
TraesCS3D02G263800	141.998	138.53	160.275	30.7231	45.7233	34.6734	146.934	37.0399	1.98643	2.01e-12	1.08e-10	-	3D	365787926	365798982	-	3059	protein_coding	NA	-
TraesCS5B02G520700	52.1625	57.6364	57.9944	233.496	183.866	166.807	55.9311	194.723	-1.79952	2.02e-12	1.09e-10	-	5B	682837892	682843322	-	2681	protein_coding	NA	-
TraesCS6B02G286300	69.55	46.5136	65.3755	335.906	201.377	208.041	60.4797	248.441	-2.03713	2.02e-12	1.09e-10	-	6B	515579371	515585613	-	1207	protein_coding	NA	-
TraesCS6A02G408400	20.2854	28.3126	35.8511	270.363	133.278	125.574	28.1497	176.405	-2.6501	2.03e-12	1.09e-10	-	6A	613244897	613246008	+	825	protein_coding	NA	-
TraesCS4B02G003600	62.7882	62.6922	64.321	397.352	228.616	193.984	63.2671	273.318	-2.11016	2.07e-12	1.11e-10	-	4B	2148325	2150431	+	1014	protein_coding	NA	-
TraesCS5A02G418400	80.1757	54.6029	41.1233	517.173	306.443	192.11	58.6339	338.575	-2.52655	2.07e-12	1.11e-10	-	5A	606306881	606308198	+	1216	protein_coding	NA	-
TraesCS2A02G288800	78.2437	47.5247	29.5244	368.677	290.878	191.173	51.7643	283.576	-2.44909	2.09e-12	1.12e-10	-	2A	496588464	496590281	-	903	protein_coding	NA	-
TraesCS2A02G379800	1084.79	927.238	636.884	2388.21	2598.44	2185.36	882.969	2390.67	-1.43656	2.11e-12	1.13e-10	-	2A	622745716	622748142	-	1205	protein_coding	NA	-
TraesCS5D02G228300	43.4687	25.2791	37.9599	289.821	178.029	129.323	35.5693	199.058	-2.48241	2.22e-12	1.19e-10	-	5D	335770713	335774902	-	2517	protein_coding	NA	-
TraesCS1D02G330600	103.359	134.485	84.3554	317.472	333.683	310.187	107.4	320.447	-1.57622	2.26e-12	1.21e-10	-	1D	421021346	421022422	+	1077	protein_coding	NA	-
TraesCS2A02G067000	2.89792	3.03349	3.16333	178.194	71.9898	34.6734	3.03158	94.9525	-4.96852	2.27e-12	1.22e-10	-	2A	30079116	30080690	-	962	protein_coding	NA	-
novel.7317	210.582	195.155	160.275	50.1811	63.2343	43.1075	188.671	52.1743	1.85585	2.31e-12	1.24e-10	-	5A	19679870	19682512	+	1439	-	- && Q8LGJ5.1 RecName: Full=Plant cysteine oxidase 2 && PF07847:Protein of unknown function (DUF1637)	-
TraesCS6A02G395500	22.2174	23.2568	26.3611	89.0971	132.306	158.373	23.9451	126.592	-2.40524	2.33e-12	1.24e-10	-	6A	608291425	608291998	-	453	protein_coding	NA	-
TraesCS6D02G195400	107.223	128.418	124.424	505.907	302.552	357.98	120.022	388.813	-1.69578	2.35e-12	1.25e-10	-	6D	271008716	271010767	-	1091	protein_coding	NA	-
TraesCS4B02G304300	142.964	173.92	129.696	354.34	412.482	468.56	148.86	411.794	-1.46809	2.38e-12	1.27e-10	-	4B	592624831	592629372	+	1868	protein_coding	NA	-
TraesCS2A02G440300	65.6861	95.0495	54.831	3.07231	0.972836	0	71.8555	1.34838	5.77985	2.38e-12	1.27e-10	-	2A	691116103	691116420	+	318	protein_coding	NA	-
TraesCS3D02G474800	19.3194	10.1116	10.5444	85.0006	179.002	84.3408	13.3252	116.114	-3.11745	2.4e-12	1.28e-10	-	3D	575725783	575727116	+	1241	protein_coding	NA	-
TraesCS7D02G482600	474.292	486.37	407.015	940.128	1109.03	1376.63	455.892	1141.93	-1.32473	2.41e-12	1.29e-10	-	7D	593028074	593038196	-	1854	protein_coding	UbiA	UbiA
novel.10664	87.9034	97.0718	47.4499	0	0	0	77.4751	0	8.75244	2.46e-12	1.31e-10	-	6D	318563340	318567485	-	2418	-	- && Q7GD79.1 RecName: Full=GTP-binding nuclear protein Ran-2; Short=OsRan2; AltName: Full=Ras-related nuclear protein 2 >A2Y7R5.1 RecName: Full=GTP-binding nuclear protein Ran-2; Short=OsRan2; AltName: Full=Ras-related nuclear protein 2 && -	-
TraesCS1D02G067500	54.0944	26.2903	70.6477	395.304	239.318	206.166	50.3441	280.263	-2.4776	2.5e-12	1.33e-10	-	1D	49418797	49422652	+	1746	protein_coding	Pyr_redox_2	Pyr_redox_2
TraesCS6B02G062400	147.794	122.351	130.751	304.159	412.482	415.144	133.632	377.262	-1.49728	2.51e-12	1.34e-10	-	6B	41702443	41707428	+	2766	protein_coding	NA	-
TraesCS5B02G373900	368.035	385.254	327.932	782.416	928.085	752.507	360.407	821.003	-1.18744	2.53e-12	1.35e-10	-	5B	551499402	551502992	+	2602	protein_coding	NA	-
TraesCS3B02G252900	235.697	187.065	186.636	520.245	509.766	463.874	203.133	497.962	-1.29243	2.56e-12	1.36e-10	-	3B	405951277	405957822	-	2572	protein_coding	AAA	AAA
TraesCS4B02G342900	70.516	71.7927	137.078	300.063	378.433	416.081	93.1287	364.859	-1.97303	2.57e-12	1.37e-10	-	4B	636781857	636783655	+	1660	protein_coding	NA	-
TraesCS5B02G294500	76.3118	110.217	70.6477	263.195	288.932	260.519	85.7255	270.882	-1.65956	2.59e-12	1.37e-10	-	5B	478749123	478755026	-	1907	protein_coding	Glyco_hydro_1	Glyco_hydro_1
TraesCS5B02G144900	14.4896	17.1898	23.1977	156.688	107.012	83.4037	18.2924	115.701	-2.66397	2.63e-12	1.4e-10	-	5B	271956628	271959078	-	1765	protein_coding	Abhydrolase_1	Abhydrolase_1
TraesCS6A02G085000	35.741	21.2345	24.2522	214.038	163.436	99.3347	27.0759	158.936	-2.54915	2.65e-12	1.41e-10	-	6A	53146280	53146606	+	327	protein_coding	NA	-
TraesCS5B02G124100	993.019	995.997	1111.38	2634	2096.46	2041.05	1033.47	2257.17	-1.12701	2.68e-12	1.42e-10	-	5B	223983420	223985820	-	1541	protein_coding	Actin	Actin
TraesCS3D02G168600	699.364	662.313	689.606	2844.96	1657.71	1617.47	683.761	2040.05	-1.57685	2.69e-12	1.42e-10	-	3D	143144167	143148394	-	1789	protein_coding	NA	-
TraesCS7A02G251800	17.3875	11.1228	9.48999	104.459	95.3379	70.284	12.6668	90.0268	-2.82136	2.71e-12	1.44e-10	-	7A	235480958	235482288	+	1331	protein_coding	NA	-
TraesCS3A02G405300	91.7673	112.239	103.335	290.846	265.584	276.45	102.447	277.627	-1.43882	2.71e-12	1.44e-10	-	3A	649850949	649854815	+	1391	protein_coding	NA	-
TraesCS2B02G396800	149.726	123.362	56.9399	412.714	595.375	443.258	110.009	483.782	-2.13451	2.73e-12	1.44e-10	-	2B	563182221	563185116	-	1568	protein_coding	NA	-
TraesCS5A02G231300	301.383	478.281	267.829	112.651	85.6095	84.3408	349.164	94.2006	1.89145	2.75e-12	1.45e-10	-	5A	446827933	446829303	-	1371	protein_coding	NA	-
novel.11749	82.1076	97.0718	48.5044	0	0	0	75.8946	0	8.72257	2.79e-12	1.47e-10	-	7B	40659659	40662969	-	1349	-	- && - && -	-
TraesCS3D02G085000	9.65972	2.02233	13.7078	131.085	73.9355	78.7181	8.46327	94.5796	-3.48599	2.87e-12	1.51e-10	-	3D	42885036	42885818	-	699	protein_coding	NA	-
TraesCS4B02G086100	215.412	230.546	578.889	69.6391	49.6146	55.2901	341.615	58.1813	2.55396	2.91e-12	1.53e-10	-	4B	86091902	86094690	+	1355	protein_coding	ADH_zinc_N	ADH_zinc_N
TraesCS4B02G006600	66.6521	76.8485	74.8655	269.339	250.019	188.361	72.7887	235.906	-1.69635	2.97e-12	1.57e-10	-	4B	4516943	4520618	+	1553	protein_coding	Lipase_GDSL	Lipase_GDSL
TraesCS4B02G064300	67.618	64.7145	67.4844	1.0241	5.83701	8.43408	66.6056	5.0984	3.68705	3e-12	1.58e-10	-	4B	57271693	57272029	-	240	protein_coding	NA	-
novel.11113	52.1625	55.6141	48.5044	185.363	163.436	167.745	52.0936	172.181	-1.72384	3e-12	1.58e-10	-	7A	84265830	84270642	-	834	-	- && - && -	-
TraesCS5A02G529900	2116.44	2956.65	1735.61	781.391	924.194	735.639	2269.57	813.742	1.47985	3.06e-12	1.61e-10	-	5A	688973484	688976168	+	2063	protein_coding	NA	-
TraesCS1A02G234600	2157.98	2264	1311.73	727.114	616.778	468.56	1911.24	604.151	1.662	3.08e-12	1.62e-10	-	1A	410152902	410157058	+	1554	protein_coding	Glyco_hydro_17	Glyco_hydro_17
TraesCS3B02G594300	75.3458	80.8932	76.9743	0	0	2.81136	77.7378	0.93712	6.31902	3.15e-12	1.66e-10	-	3B	817577365	817578228	+	864	protein_coding	Myb_DNA-binding	Myb_DNA-binding
TraesCS6A02G058300	0.965972	1.01116	2.10889	216.086	63.2343	41.2333	1.36201	106.851	-6.30582	3.21e-12	1.69e-10	-	6A	30795736	30798579	-	1974	protein_coding	NA	-
TraesCSU02G243200	0.965972	9.10048	10.5444	181.266	66.1528	78.7181	6.87029	108.712	-3.99725	3.29e-12	1.72e-10	-	Un	364044819	364045572	+	754	protein_coding	NA	-
TraesCS3D02G433700	198.99	227.512	185.582	471.088	476.689	478.868	204.028	475.549	-1.22059	3.37e-12	1.77e-10	-	3D	546629837	546634829	+	1102	protein_coding	NA	-
TraesCS3A02G016200	11.5917	22.2456	10.5444	76.8078	114.795	110.58	14.7939	100.728	-2.76777	3.51e-12	1.84e-10	-	3A	10499344	10501395	+	2052	protein_coding	Pkinase	Pkinase
TraesCS5D02G287700	40.5708	50.5582	57.9944	167.953	189.703	163.059	49.7078	173.572	-1.80664	3.66e-12	1.92e-10	-	5D	387250089	387252054	+	1324	protein_coding	ADH_N	ADH_N
TraesCS4D02G003100	127.508	144.597	146.568	420.907	388.161	313.935	139.557	374.334	-1.42356	3.75e-12	1.96e-10	-	4D	1376523	1381207	-	2687	protein_coding	MFS_1	MFS_1
TraesCS4B02G274300	102.393	94.0383	104.39	499.763	313.253	268.016	100.274	360.344	-1.84468	3.81e-12	1.99e-10	-	4B	552018081	552019444	-	1264	protein_coding	NA	-
TraesCS2A02G123900	2.89792	3.03349	2.10889	86.0247	53.506	47.7931	2.6801	62.4413	-4.53581	3.83e-12	2e-10	-	2A	73170478	73175209	+	1422	protein_coding	NA	-
TraesCS6A02G203300	357.41	354.919	304.734	706.632	723.79	795.615	339.021	742.012	-1.12976	3.83e-12	2e-10	-	6A	346571097	346574762	+	2791	protein_coding	NA	-
TraesCS7B02G441700	115.917	155.719	95.9543	329.762	372.596	400.15	122.53	367.503	-1.58427	3.85e-12	2.01e-10	-	7B	706811897	706816722	+	3726	protein_coding	NB-ARC	NB-ARC
TraesCS6D02G269000	2.89792	7.07815	1.05444	58.3739	59.343	68.4098	3.67684	62.0422	-4.07025	3.88e-12	2.02e-10	-	6D	379337883	379339610	-	1551	protein_coding	NA	-
TraesCS1A02G076700	147.794	99.0941	45.341	355.364	561.326	722.52	97.4096	546.403	-2.48576	3.93e-12	2.05e-10	-	1A	59507512	59510257	-	1932	protein_coding	p450	p450
TraesCS7D02G050500	8.69375	11.1228	5.27221	139.278	73.9355	59.0386	8.36292	90.7507	-3.43377	3.94e-12	2.05e-10	-	7D	26000935	26004000	-	1443	protein_coding	2OG-FeII_Oxy	2OG-FeII_Oxy
TraesCS4B02G361900	1240.31	1645.16	999.612	376.87	540.897	363.603	1295.03	427.123	1.60032	4.02e-12	2.1e-10	-	4B	650960656	650963338	+	2067	protein_coding	NA	-
TraesCS7D02G150500	106.257	109.206	117.043	577.595	380.379	278.325	110.835	412.099	-1.89416	4.13e-12	2.15e-10	-	7D	99822367	99824377	-	1387	protein_coding	Epimerase	Epimerase
novel.11079	184.501	277.059	185.582	54.2775	68.0985	54.353	215.714	58.9097	1.87235	4.22e-12	2.2e-10	-	7A	18771796	18774879	-	281	-	- && - && -	-
TraesCS2D02G288400	352.58	364.019	248.849	731.21	860.959	897.761	321.816	829.977	-1.3663	4.23e-12	2.2e-10	-	2D	369480795	369485046	-	2304	protein_coding	PP2C	PP2C
TraesCS3A02G458200	15.4556	15.1675	11.5989	88.073	111.876	72.1583	14.074	90.7024	-2.68477	4.25e-12	2.21e-10	-	3A	695510406	695513647	+	1418	protein_coding	NA	-
TraesCS1B02G274500	23.1833	23.2568	9.48999	122.892	143.98	89.0264	18.6434	118.633	-2.6629	4.33e-12	2.25e-10	-	1B	481848316	481850560	-	1981	protein_coding	NA	-
TraesCS1D02G081200	2934.62	2829.24	3328.88	9002.9	6601.66	6092.22	3030.91	7232.26	-1.25468	4.5e-12	2.34e-10	-	1D	63543497	63544849	+	1066	protein_coding	GST_C	GST_C
TraesCS6D02G274000	310.077	394.354	250.957	97.2899	112.849	97.4605	318.463	102.533	1.63527	4.55e-12	2.36e-10	-	6D	382578775	382580106	+	1332	protein_coding	NA	-
TraesCS3D02G095100	3.86389	7.07815	12.6533	111.627	69.0713	64.6613	7.86512	81.7867	-3.39014	4.56e-12	2.36e-10	-	3D	48364010	48364684	+	675	protein_coding	NA	-
TraesCS5A02G119800	105.291	109.206	80.1377	21.5062	17.511	14.9939	98.2115	18.0037	2.45217	4.66e-12	2.41e-10	-	5A	253592930	253602446	+	1800	protein_coding	NA	-
TraesCS3A02G448400	2265.2	2751.38	1564.79	742.475	868.742	779.684	2193.79	796.967	1.46088	4.68e-12	2.43e-10	-	3A	688578347	688580944	+	1363	protein_coding	ADH_N	ADH_N
TraesCS6B02G036400	223.14	194.144	187.691	1233.02	623.588	541.655	201.658	799.421	-1.98633	4.68e-12	2.43e-10	-	6B	21283999	21285905	-	1481	protein_coding	Epimerase	Epimerase
TraesCS7B02G313800	55.0604	62.6922	52.7221	396.328	211.105	181.801	56.8249	263.078	-2.20971	4.78e-12	2.47e-10	-	7B	560531376	560532844	-	1180	protein_coding	NA	-
TraesCS3B02G448000	129.44	140.552	95.9543	381.991	370.65	304.564	121.982	352.402	-1.52893	4.84e-12	2.5e-10	-	3B	687757221	687760629	+	1041	protein_coding	zf-TAZ	zf-TAZ
TraesCS1D02G047300	26.0812	28.3126	36.9055	158.736	132.306	110.58	30.4331	133.874	-2.13917	4.84e-12	2.5e-10	-	1D	27575704	27579707	-	2071	protein_coding	NA	-
TraesCS3D02G256000	21.2514	8.08932	4.21777	99.3381	100.202	96.5234	11.1862	98.6878	-3.12576	4.86e-12	2.51e-10	-	3D	357710633	357711772	+	1140	protein_coding	NA	-
TraesCS3D02G104400	469.462	786.686	738.11	211.99	251.964	188.361	664.753	217.438	1.61206	4.86e-12	2.51e-10	-	3D	56878886	56880123	-	1160	protein_coding	FMN_red	FMN_red
TraesCS2B02G430300	25.1153	15.1675	21.0889	125.965	155.654	82.4666	20.4572	121.362	-2.56617	4.87e-12	2.51e-10	-	2B	619044574	619044969	-	396	protein_coding	NA	-
TraesCS5D02G381300	171.943	186.054	145.513	441.389	446.532	378.597	167.837	422.172	-1.32982	5.22e-12	2.69e-10	-	5D	451672187	451675778	+	2814	protein_coding	NA	-
TraesCS6B02G223600	238.595	266.947	223.542	666.692	548.679	531.347	243.028	582.239	-1.2599	5.23e-12	2.69e-10	-	6B	337217569	337224625	+	2538	protein_coding	ABC1	ABC1
TraesCS6B02G464400	97.5632	82.9155	81.1921	224.279	309.362	255.834	87.2236	263.158	-1.5924	5.35e-12	2.76e-10	-	6B	715975668	715980917	-	3006	protein_coding	NB-ARC	NB-ARC
TraesCS3B02G536500	439.517	486.37	439.703	863.32	1053.58	1029.9	455.197	982.265	-1.10984	5.49e-12	2.83e-10	-	3B	776356068	776361743	+	2067	protein_coding	NA	-
TraesCS5A02G244900	0	1.01116	0	93.1935	134.251	142.442	0.337055	123.296	-8.41358	5.49e-12	2.83e-10	-	5A	458477715	458479172	+	1458	protein_coding	NA	-
TraesCS7D02G040700	2.89792	6.06699	3.16333	51.2052	66.1528	60.9128	4.04274	59.4236	-3.87961	5.51e-12	2.83e-10	-	7D	20442479	20463194	+	2751	protein_coding	NB-ARC	NB-ARC
TraesCS7A02G164100	116.883	81.9043	151.84	440.365	389.134	329.866	116.876	386.455	-1.72606	5.56e-12	2.85e-10	-	7A	120793468	120794348	+	881	protein_coding	NA	-
TraesCS3D02G136800	71.4819	73.815	67.4844	330.786	243.209	188.361	70.9271	254.119	-1.83979	5.56e-12	2.85e-10	-	3D	95248883	95253039	-	1589	protein_coding	Mito_carr	Mito_carr
TraesCS6D02G170100	21.2514	26.2903	36.9055	110.603	153.708	128.385	28.1491	130.899	-2.22244	5.56e-12	2.85e-10	-	6D	156563113	156571837	+	3101	protein_coding	ABC_tran	ABC_tran
TraesCS5A02G015000	26511.1	27275.2	24060.3	13375.8	14820.2	13035.3	25948.8	13743.8	0.916898	5.57e-12	2.85e-10	-	5A	10480096	10481267	-	1026	protein_coding	RRM_1	RRM_1
TraesCS6A02G001200	1514.64	1856.5	1031.25	427.051	585.647	408.584	1467.46	473.761	1.63121	5.58e-12	2.86e-10	-	6A	734214	735473	-	900	protein_coding	NA	-
novel.11454	840.396	681.525	629.502	288.797	315.199	311.124	717.141	305.04	1.23343	5.59e-12	2.86e-10	-	7B	185620281	185626161	+	4364	-	- && - && -	-
TraesCS5B02G228900	75.3458	67.748	73.811	366.629	227.644	208.978	72.3016	267.75	-1.88769	5.65e-12	2.89e-10	-	5B	405722282	405725834	+	579	protein_coding	NA	-
TraesCS3B02G240500	39.6048	28.3126	36.9055	369.702	143.98	149.939	34.941	221.207	-2.66093	5.66e-12	2.9e-10	-	3B	379342602	379343691	-	975	protein_coding	NA	-
TraesCS2D02G128700	1108.94	1245.75	858.317	376.87	450.423	463.874	1071	430.389	1.31505	5.68e-12	2.9e-10	-	2D	74974821	74977886	+	1425	protein_coding	Lactamase_B	Lactamase_B
TraesCS4D02G201800	96.5972	88.9825	67.4844	343.075	235.426	255.834	84.3547	278.112	-1.71873	5.68e-12	2.9e-10	-	4D	348795860	348796459	+	600	protein_coding	NA	-
TraesCS7D02G288700	118.815	157.742	118.098	398.376	351.194	327.992	131.551	359.187	-1.44872	5.7e-12	2.91e-10	-	7D	324332424	324345731	-	3925	protein_coding	GTP_EFTU	GTP_EFTU
TraesCS4D02G319600	314.907	214.367	352.184	720.969	988.401	820.917	293.819	843.429	-1.52169	5.8e-12	2.96e-10	-	4D	483179208	483179934	-	727	protein_coding	NA	-
TraesCS3B02G453600	0	2.02233	4.21777	77.8319	46.6961	64.6613	2.08003	63.0631	-4.95644	5.9e-12	3.01e-10	-	3B	694324532	694325779	+	971	protein_coding	NA	-
TraesCS2A02G348200	67.618	64.7145	54.831	197.652	263.638	179.927	62.3879	213.739	-1.77513	5.93e-12	3.02e-10	-	2A	587148235	587150680	+	1621	protein_coding	Pkinase_Tyr	Pkinase_Tyr
TraesCS5D02G514700	136.202	147.63	90.6821	377.894	348.275	364.54	124.838	363.57	-1.54053	6.04e-12	3.08e-10	-	5D	538344016	538346584	+	1533	protein_coding	p450	p450
TraesCS4B02G203100	15.4556	9.10048	18.98	217.11	104.093	74.0325	14.512	131.745	-3.1828	6.12e-12	3.12e-10	-	4B	434468388	434470097	-	949	protein_coding	NA	-
TraesCS3A02G094900	30.9111	11.1228	15.8166	167.953	112.849	104.02	19.2835	128.274	-2.7264	6.17e-12	3.14e-10	-	3A	60504891	60505932	+	1042	protein_coding	NA	-
TraesCS2A02G179700	23.1833	29.3238	23.1977	99.3381	129.387	114.329	25.2349	114.351	-2.18054	6.23e-12	3.17e-10	-	2A	138166193	138170379	+	3562	protein_coding	NB-ARC	NB-ARC
TraesCS1A02G015700	1326.28	1526.86	1139.85	622.655	613.859	587.574	1331	608.03	1.1305	6.25e-12	3.18e-10	-	1A	8311562	8313243	+	1280	protein_coding	Oxidored_FMN	Oxidored_FMN
TraesCS3B02G536100	185.467	137.518	66.4299	21.5062	14.5925	7.49696	129.805	14.5319	3.16788	6.33e-12	3.21e-10	-	3B	776120368	776121462	-	972	protein_coding	NA	-
TraesCS1D02G253800	170.977	206.278	156.058	602.173	462.097	418.893	177.771	494.388	-1.47484	6.43e-12	3.27e-10	-	1D	345712573	345716064	+	1117	protein_coding	NA	-
TraesCS3B02G153900	113.985	92.016	102.281	415.786	293.796	266.142	102.761	325.242	-1.6609	6.5e-12	3.3e-10	-	3B	146185171	146189752	-	1274	protein_coding	Mito_carr	Mito_carr
TraesCS6D02G401200	47.3326	73.815	48.5044	187.411	189.703	215.538	56.5507	197.551	-1.80515	6.6e-12	3.35e-10	-	6D	470602034	470603902	-	1352	protein_coding	NA	-
TraesCS2A02G387000	201.888	221.445	273.101	955.489	610.941	577.266	232.145	714.565	-1.62229	6.61e-12	3.35e-10	-	2A	632624987	632629836	-	2693	protein_coding	GTP_EFTU	GTP_EFTU
TraesCS4B02G235400	601.801	579.397	414.396	188.435	197.486	215.538	531.865	200.486	1.40761	6.68e-12	3.38e-10	-	4B	491790771	491799486	+	2139	protein_coding	NA	-
TraesCS5B02G075800	684.874	688.603	457.628	223.255	241.263	207.104	610.368	223.874	1.44758	6.76e-12	3.42e-10	-	5B	90507294	90509733	+	1472	protein_coding	Pkinase	Pkinase
TraesCS6B02G424800	243.425	168.864	220.379	54.2775	53.506	73.0954	210.889	60.2929	1.80486	6.82e-12	3.45e-10	-	6B	694125436	694127831	+	834	protein_coding	NA	-
TraesCS6B02G346000	172.909	226.501	171.874	541.751	462.097	452.629	190.428	485.492	-1.34989	6.84e-12	3.46e-10	-	6B	609854033	609855241	-	1209	protein_coding	NA	-
TraesCS6D02G160400	596.971	809.943	501.915	223.255	207.214	249.274	636.276	226.581	1.48951	7.17e-12	3.62e-10	-	6D	138895111	138897226	+	1377	protein_coding	Aa_trans	Aa_trans
TraesCS3D02G323400	0	0	0	110.603	81.7182	37.4848	0	76.6021	-8.68625	7.46e-12	3.77e-10	-	3D	436176402	436177893	+	915	protein_coding	NA	-
novel.2459	352.58	349.863	231.977	104.459	87.5552	105.895	311.473	99.3028	1.64991	7.58e-12	3.83e-10	-	2B	117875727	117878363	+	2554	-	- && - && -	-
TraesCS7B02G148000	1259.63	1340.8	779.233	3570.03	3106.26	2747.64	1126.55	3141.31	-1.47916	7.6e-12	3.83e-10	-	7B	194588830	194591830	+	1742	protein_coding	Aminotran_5	Aminotran_5
TraesCS6B02G216900	1563.91	1679.54	1299.07	728.138	705.306	584.763	1514.18	672.736	1.17083	7.75e-12	3.91e-10	-	6B	298308553	298311448	-	1533	protein_coding	PP2C	PP2C
TraesCS7D02G206100	26.0812	38.4243	25.3066	114.7	130.36	138.694	29.9374	127.918	-2.09564	7.76e-12	3.91e-10	-	7D	163357378	163359605	-	882	protein_coding	NA	-
TraesCS2B02G145800	2.89792	11.1228	1.05444	108.555	71.9898	58.1014	5.02506	79.5488	-3.97962	7.78e-12	3.92e-10	-	2B	111658091	111663110	+	1422	protein_coding	NA	-
TraesCS2B02G012600	182.569	194.144	143.404	688.198	480.581	421.704	173.372	530.161	-1.61137	7.98e-12	4.02e-10	-	2B	6262945	6266039	-	2234	protein_coding	NA	-
TraesCS5A02G107800	534.182	476.259	569.399	1088.62	1033.15	1115.17	526.613	1078.98	-1.03503	8.12e-12	4.09e-10	-	5A	188991164	188995479	+	2239	protein_coding	NA	-
TraesCS3B02G047300	1381.34	1395.41	1150.4	595.004	589.538	671.915	1309.05	618.819	1.08088	8.22e-12	4.14e-10	-	3B	23957233	23962495	-	2330	protein_coding	Sugar_tr	Sugar_tr
TraesCS2D02G468200	3.86389	3.03349	3.16333	53.2534	53.506	59.9757	3.35357	55.5784	-4.0477	8.29e-12	4.17e-10	-	2D	572951850	572954375	-	2299	protein_coding	NA	-
TraesCS5D02G225300	64.7201	62.6922	60.1033	163.857	249.046	218.349	62.5052	210.417	-1.75143	8.38e-12	4.21e-10	-	5D	333053311	333055274	+	1964	protein_coding	AAA	AAA
novel.11537	206.718	159.764	164.493	53.2534	52.5331	54.353	176.992	53.3798	1.72991	8.39e-12	4.21e-10	-	7B	379919300	379926472	+	2574	-	- && - && -	-
TraesCS7B02G437300	75.3458	76.8485	46.3955	0	0	0	66.1966	0	8.52546	8.4e-12	4.21e-10	-	7B	703714206	703718796	-	4429	protein_coding	NB-ARC	NB-ARC
TraesCS4A02G187600	313.941	341.774	264.665	667.716	674.175	775.935	306.793	705.942	-1.20202	8.45e-12	4.24e-10	-	4A	466648521	466656438	-	2187	protein_coding	MFS_1	MFS_1
TraesCS1B02G159800	242.459	234.59	181.364	80.9042	56.4245	59.9757	219.471	65.7681	1.7413	8.55e-12	4.29e-10	-	1B	272406349	272408379	+	1025	protein_coding	NA	-
TraesCS4D02G156100	108.189	132.463	81.1921	353.316	315.199	295.193	107.281	321.236	-1.58074	8.73e-12	4.37e-10	-	4D	209903877	209905239	+	1273	protein_coding	NA	-
TraesCS5D02G273700	156.487	156.731	195.072	36.8677	57.3973	43.1075	169.43	45.7909	1.88567	8.93e-12	4.47e-10	-	5D	376698646	376702952	+	2006	protein_coding	Glyco_hydro_1	Glyco_hydro_1
TraesCS3B02G539100	689.704	785.675	519.84	266.267	266.557	217.412	665.073	250.079	1.41188	9.07e-12	4.54e-10	-	3B	778456065	778457152	+	991	protein_coding	NA	-
TraesCS6B02G002800	110.121	82.9155	32.6877	0	0	0	75.2413	0	8.71074	9.09e-12	4.55e-10	-	6B	2167279	2169113	-	757	protein_coding	NA	-
TraesCS3B02G166100	94.6652	106.172	94.8999	23.5544	16.5382	20.6166	98.5791	20.2364	2.28611	9.13e-12	4.56e-10	-	3B	166501030	166503617	-	1363	protein_coding	2OG-FeII_Oxy	2OG-FeII_Oxy
TraesCS4B02G051600	214.446	198.188	142.35	568.378	487.391	453.566	184.995	503.112	-1.44177	9.18e-12	4.59e-10	-	4B	40233758	40237195	-	2233	protein_coding	NA	-
TraesCS4D02G166200	25.1153	22.2456	30.5788	145.423	123.55	95.5863	25.9799	121.52	-2.2264	9.47e-12	4.73e-10	-	4D	280176023	280182003	+	1497	protein_coding	NA	-
novel.2695	262.744	170.887	65.3755	0	0	0	166.336	0	9.85394	9.65e-12	4.81e-10	-	2B	673980928	673983105	+	1802	-	- && - && -	-
TraesCS5A02G413500	28.9792	30.3349	44.2866	145.423	134.251	131.197	34.5336	136.957	-1.99106	9.65e-12	4.81e-10	-	5A	601678855	601683215	+	3524	protein_coding	NB-ARC	NB-ARC
TraesCS2A02G309600	170.011	193.132	146.568	392.232	436.803	422.641	169.904	417.225	-1.29568	9.85e-12	4.91e-10	-	2A	532859077	532865674	+	2221	protein_coding	NA	-
TraesCS7A02G374900	5.79583	1.01116	1.05444	62.4704	52.5331	60.9128	2.62048	58.6388	-4.45415	9.93e-12	4.95e-10	-	7A	547684063	547685052	-	990	protein_coding	NA	-
TraesCS1B02G115900	1355.26	1516.75	1151.45	611.39	375.515	329.866	1341.15	438.924	1.61226	1.02e-11	5.09e-10	-	1B	136312347	136314149	+	1413	protein_coding	NA	-
TraesCS2B02G232300	709.023	712.871	602.087	1280.13	1453.42	1426.3	674.66	1386.61	-1.03915	1.03e-11	5.11e-10	-	2B	229852506	229862914	+	5109	protein_coding	Myosin_head	Myosin_head
TraesCS4D02G273000	68.584	67.748	76.9743	379.943	224.725	207.104	71.1021	270.59	-1.92772	1.06e-11	5.25e-10	-	4D	442898720	442900497	-	1696	protein_coding	NA	-
TraesCS1A02G017300	211.548	251.78	175.038	68.615	70.0442	56.2272	212.788	64.9621	1.71328	1.06e-11	5.28e-10	-	1A	9156307	9157322	+	932	protein_coding	NA	-
TraesCS2B02G579100	470.428	538.951	378.545	167.953	177.056	110.58	462.641	151.863	1.60849	1.07e-11	5.33e-10	-	2B	767168671	767172075	+	2395	protein_coding	Amino_oxidase	Amino_oxidase
TraesCS2B02G482700	75.3458	74.8262	34.7966	3.07231	2.91851	2.81136	61.6562	2.93406	4.39623	1.08e-11	5.34e-10	-	2B	680308732	680308962	+	231	protein_coding	NA	-
TraesCS3A02G250600	19.3194	21.2345	32.6877	192.532	98.2564	122.763	24.4139	137.85	-2.50042	1.08e-11	5.34e-10	-	3A	469668868	469670553	+	1686	protein_coding	Lipase_3	Lipase_3
TraesCS5A02G053700	701.296	833.2	602.087	237.592	268.503	325.181	712.194	277.092	1.36127	1.08e-11	5.36e-10	-	5A	48889300	48895770	-	2730	protein_coding	CPSase_L_D2	CPSase_L_D2
TraesCS3D02G332200	2173.44	2817.1	1866.36	910.429	1028.29	954.925	2285.64	964.547	1.24467	1.14e-11	5.66e-10	-	3D	444482536	444486659	+	1750	protein_coding	NA	-
TraesCS6A02G047500	0	0	1.05444	249.881	99.2292	69.3469	0.351481	139.486	-8.58939	1.15e-11	5.68e-10	-	6A	24029935	24031509	-	1359	protein_coding	NA	-
TraesCS7D02G381600	134.27	192.121	110.717	767.054	445.559	432.012	145.703	548.208	-1.91087	1.15e-11	5.68e-10	-	7D	495705798	495706649	-	852	protein_coding	NA	-
TraesCS6B02G336800	11.5917	16.1786	12.6533	176.146	82.691	72.1583	13.4745	110.332	-3.03263	1.2e-11	5.94e-10	-	6B	593070979	593072236	-	928	protein_coding	NA	-
TraesCS1D02G035300	727.377	763.429	665.354	362.533	263.638	289.57	718.72	305.247	1.23628	1.22e-11	6.01e-10	-	1D	16378905	16381938	+	2214	protein_coding	NA	-
TraesCS2A02G451300	438.551	441.879	317.387	843.862	1761.81	1444.1	399.273	1349.92	-1.75727	1.23e-11	6.06e-10	-	2A	700954858	700962731	-	5109	protein_coding	ABC_membrane	ABC_membrane
novel.12756	86.9375	73.815	82.2466	13.3134	14.5925	14.0568	80.9997	13.9876	2.5333	1.23e-11	6.09e-10	-	Un	59159680	59578864	+	701	-	- && - && -	-
TraesCS2A02G215300	0.965972	0	0	135.182	95.3379	104.957	0.321991	111.826	-8.2711	1.24e-11	6.13e-10	-	2A	202067032	202070146	-	2247	protein_coding	NA	-
TraesCSU02G026500	137.168	173.92	136.023	40.9642	44.7504	29.9878	149.037	38.5675	1.95225	1.24e-11	6.13e-10	-	Un	26996960	26998238	+	1279	protein_coding	NA	-
novel.7468	230.867	147.63	239.359	51.2052	62.2615	55.2901	205.952	56.2523	1.87171	1.24e-11	6.13e-10	-	5A	475649053	475650157	+	893	-	- && - && -	-
TraesCS6A02G041900	16.4215	15.1675	7.3811	71.6873	87.5552	106.832	12.99	88.6914	-2.76515	1.26e-11	6.21e-10	-	6A	22168247	22170677	+	2431	protein_coding	NA	-
TraesCS4A02G398700	1.93194	1.01116	2.10889	76.8078	45.7233	58.1014	1.684	60.2108	-5.16055	1.26e-11	6.23e-10	-	4A	673716388	673718739	+	1437	protein_coding	Lipase_GDSL	Lipase_GDSL
TraesCS3D02G220400	185.467	247.735	293.135	795.729	575.919	655.047	242.112	675.565	-1.48129	1.3e-11	6.4e-10	-	3D	300771403	300778028	+	1860	protein_coding	NA	-
novel.12982	55.0604	65.7257	43.2322	251.93	188.73	165.87	54.6728	202.177	-1.8845	1.31e-11	6.44e-10	-	Un	50910472	50917158	-	4446	-	- && Q9SR22.1 RecName: Full=Pectin acetylesterase 5; Flags: Precursor && PF03283:Pectinacetylesterase	-
TraesCS5D02G154300	136.202	170.887	123.37	408.618	357.031	358.917	143.486	374.855	-1.38476	1.31e-11	6.44e-10	-	5D	242622161	242625561	+	1553	protein_coding	HMGL-like	HMGL-like
TraesCS2B02G429100	589.243	528.839	399.634	203.797	188.73	193.047	505.905	195.191	1.37474	1.31e-11	6.46e-10	-	2B	616473824	616475765	-	917	protein_coding	GSHPx	GSHPx
TraesCS7A02G368300	124.61	130.44	97.0088	330.786	312.28	293.319	117.353	312.128	-1.40977	1.32e-11	6.46e-10	-	7A	541436270	541439215	+	1278	protein_coding	adh_short	adh_short
TraesCS5A02G479300	11055.5	11249.2	11788.7	6142.58	5106.41	6302.13	11364.5	5850.37	0.957921	1.32e-11	6.46e-10	-	5A	652357608	652362723	+	2633	protein_coding	HSP70	HSP70
novel.879	69.55	58.6475	54.831	0	0	0	61.0095	0	8.40736	1.34e-11	6.57e-10	-	1B	669237588	669238977	+	697	-	- && - && -	-
TraesCS7B02G471600	908.98	1001.05	567.29	2223.33	2110.08	2314.69	825.774	2216.03	-1.42384	1.34e-11	6.59e-10	-	7B	727630837	727635564	+	2647	protein_coding	AAA	AAA
TraesCS2A02G575500	114.951	114.262	79.0832	346.147	278.231	284.885	102.765	303.088	-1.55824	1.35e-11	6.61e-10	-	2A	770016933	770018422	+	1150	protein_coding	NA	-
TraesCS2B02G604800	2.89792	1.01116	1.05444	74.7596	61.2886	44.9818	1.65451	60.3433	-5.16732	1.36e-11	6.64e-10	-	2B	786226335	786228810	-	806	protein_coding	GSHPx	GSHPx
TraesCS6B02G249000	338.09	338.74	261.502	767.054	702.387	677.538	312.777	715.66	-1.19326	1.36e-11	6.66e-10	-	6B	446836280	446837571	+	1172	protein_coding	SAM_decarbox	SAM_decarbox
TraesCS4B02G285000	340.988	418.622	340.585	1124.47	795.779	834.037	366.732	918.094	-1.32363	1.39e-11	6.8e-10	-	4B	568555627	568559531	+	1117	protein_coding	NA	-
novel.3894	80.1757	78.8708	68.5388	232.472	198.458	223.972	75.8618	218.301	-1.52367	1.39e-11	6.8e-10	-	3A	466459530	466463055	+	1613	-	- && - && -	-
TraesCS7A02G263500	257.915	288.182	250.957	110.603	93.3922	94.6491	265.685	99.5482	1.41735	1.41e-11	6.87e-10	-	7A	261221617	261225670	-	1797	protein_coding	CCT	CCT
novel.12701	32.843	28.3126	21.0889	128.013	101.175	137.757	27.4148	122.315	-2.15395	1.49e-11	7.26e-10	-	7D	601076560	601081300	-	603	-	- && - && -	-
TraesCS5A02G492000	1098.31	1071.83	812.976	2352.37	2137.32	2054.17	994.373	2181.28	-1.13296	1.51e-11	7.37e-10	-	5A	661017152	661022159	+	2682	protein_coding	NA	-
TraesCS5D02G268800	808.519	1201.26	589.434	292.894	119.659	147.128	866.405	186.56	2.21667	1.51e-11	7.37e-10	-	5D	371862030	371863853	+	1824	protein_coding	FAD_binding_4	FAD_binding_4
TraesCS7B02G086900	117.849	140.552	114.934	302.111	335.628	309.25	124.445	315.663	-1.34286	1.55e-11	7.55e-10	-	7B	100331736	100333300	-	897	protein_coding	NA	-
TraesCS2A02G388500	152.624	201.222	115.989	36.8677	40.8591	35.6106	156.611	37.7791	2.05221	1.61e-11	7.82e-10	-	2A	635722864	635724553	+	1177	protein_coding	zf-B_box	zf-B_box
TraesCS5B02G219400	52.1625	36.4019	47.4499	237.592	170.246	140.568	45.3381	182.802	-2.00966	1.67e-11	8.11e-10	-	5B	393666737	393670928	-	2497	protein_coding	NA	-
TraesCS6D02G320200	221.208	260.88	131.805	565.305	723.79	650.361	204.631	646.486	-1.65873	1.68e-11	8.16e-10	-	6D	428417072	428418723	+	890	protein_coding	Ribonuclease_T2	Ribonuclease_T2
TraesCS3B02G549800	0	3.03349	0	113.676	71.9898	52.4787	1.01116	79.3814	-6.29546	1.7e-11	8.27e-10	-	3B	784897999	784900983	-	1170	protein_coding	HLH	HLH
TraesCS5B02G179200	107.223	105.161	106.499	269.339	267.53	266.142	106.294	267.67	-1.33231	1.73e-11	8.41e-10	-	5B	326914510	326919473	-	1921	protein_coding	NA	-
TraesCS6D02G403400	64.7201	81.9043	66.4299	8.19283	12.6469	5.62272	71.0181	8.82081	3.01187	1.75e-11	8.52e-10	-	6D	471566937	471569136	-	2010	protein_coding	NA	-
TraesCS4B02G193200	6043.12	6146.87	5307.01	2872.61	3296.94	2816.05	5832.33	2995.2	0.961453	1.76e-11	8.53e-10	-	4B	416303598	416306683	+	2401	protein_coding	TPP_enzyme_N	TPP_enzyme_N
TraesCS4A02G172000	148.76	145.608	104.39	443.437	340.492	346.734	132.919	376.888	-1.50176	1.76e-11	8.56e-10	-	4A	436441434	436451863	-	2327	protein_coding	NA	-
TraesCS7B02G167600	27.0472	57.6364	52.7221	420.907	211.105	167.745	45.8019	266.586	-2.54265	1.8e-11	8.73e-10	-	7B	232757491	232759432	+	1345	protein_coding	NA	-
TraesCS7A02G363600	918.639	856.456	506.133	281.629	156.627	205.229	760.409	214.495	1.82684	1.8e-11	8.74e-10	-	7A	538342567	538347028	+	3085	protein_coding	NA	-
TraesCS7D02G417800	386.389	407.499	296.298	758.861	1087.63	945.554	363.396	930.682	-1.35646	1.81e-11	8.77e-10	-	7D	536764560	536766519	+	1960	protein_coding	AAA	AAA
novel.3115	25.1153	20.2233	30.5788	217.11	121.604	98.3976	25.3058	145.704	-2.52556	1.83e-11	8.87e-10	-	2D	19889216	19891410	+	1118	-	- && - && -	-
TraesCS4A02G103300	98.5291	135.496	114.934	458.799	322.981	297.067	116.32	359.616	-1.62826	1.85e-11	8.96e-10	-	4A	116476900	116477716	-	817	protein_coding	NA	-
TraesCS5A02G151800	31.8771	24.2679	20.0344	125.965	121.604	98.3976	25.3931	115.322	-2.17819	1.86e-11	8.98e-10	-	5A	328940151	328944360	-	2178	protein_coding	MatE	MatE
TraesCS3A02G408900	20.2854	15.1675	12.6533	222.231	102.148	74.0325	16.0354	132.804	-3.04485	1.86e-11	8.99e-10	-	3A	653524779	653526462	-	351	protein_coding	NA	-
TraesCS6D02G397200	99.4951	102.128	141.295	585.788	350.221	312.998	114.306	416.335	-1.86534	1.86e-11	8.99e-10	-	6D	469246563	469250473	+	1675	protein_coding	NA	-
TraesCS2D02G037400	43.4687	61.681	52.7221	218.134	171.219	160.248	52.624	183.2	-1.80005	1.88e-11	9.08e-10	-	2D	13875925	13887344	+	2913	protein_coding	Glyco_hydro_1	Glyco_hydro_1
TraesCS1B02G004100	22.2174	38.4243	23.1977	108.555	126.469	159.31	27.9465	131.445	-2.23504	1.89e-11	9.14e-10	-	1B	2354630	2357674	-	2145	protein_coding	Pkinase_Tyr	Pkinase_Tyr
TraesCS3A02G332400	85.0055	94.0383	66.4299	327.713	238.345	225.846	81.8246	263.968	-1.68783	1.92e-11	9.28e-10	-	3A	577064711	577065990	-	965	protein_coding	NA	-
TraesCS7B02G133300	91.7673	103.139	48.5044	3.07231	9.72836	10.3083	81.1368	7.703	3.38703	1.92e-11	9.28e-10	-	7B	162113319	162114854	-	1063	protein_coding	DnaJ	DnaJ
TraesCS5B02G394000	56.0264	101.116	59.0488	9.21694	2.91851	7.49696	72.0639	6.54413	3.46516	1.93e-11	9.3e-10	-	5B	571834531	571837033	-	2083	protein_coding	Glyco_hydro_3	Glyco_hydro_3
TraesCS6B02G320200	6.7618	0	1.05444	58.3739	57.3973	65.5984	2.60542	60.4565	-4.50161	1.97e-11	9.48e-10	-	6B	567611187	567612905	+	1564	protein_coding	NA	-
TraesCS1A02G281000	397.98	414.577	279.427	107.531	145.925	109.643	363.995	121.033	1.5888	1.99e-11	9.59e-10	-	1A	478625937	478628984	-	1205	protein_coding	NA	-
TraesCS3B02G205500	24.1493	23.2568	14.7622	123.917	98.2564	91.8378	20.7228	104.67	-2.33133	1.99e-11	9.59e-10	-	3B	240266813	240273425	+	1955	protein_coding	Glyco_hydro_1	Glyco_hydro_1
TraesCS3B02G022900	321.669	334.695	325.823	1208.44	716.98	789.992	327.396	905.138	-1.46678	2e-11	9.61e-10	-	3B	9913916	9917749	+	1963	protein_coding	NA	-
TraesCS5B02G299700	71.4819	62.6922	45.341	0	0	0	59.8384	0	8.37986	2.01e-11	9.65e-10	-	5B	483946571	483953877	+	1844	protein_coding	NA	-
TraesCS5B02G036600	120.746	42.4689	51.6677	376.87	330.764	310.187	71.6277	339.274	-2.24034	2.02e-11	9.69e-10	-	5B	40784777	40789975	-	2268	protein_coding	Peptidase_S8	Peptidase_S8
TraesCS2A02G483900	52.1625	72.8038	47.4499	167.953	223.752	202.418	57.4721	198.041	-1.78486	2.03e-11	9.74e-10	-	2A	719467849	719470982	+	1741	protein_coding	Sugar_tr	Sugar_tr
TraesCS3B02G048900	622.086	809.943	578.889	301.087	191.649	208.041	670.306	233.592	1.52188	2.03e-11	9.76e-10	-	3B	24818543	24819647	-	1105	protein_coding	adh_short	adh_short
TraesCS4B02G060100	33.809	38.4243	16.8711	130.061	143.007	133.071	29.7015	135.38	-2.18405	2.07e-11	9.92e-10	-	4B	52035507	52037465	+	1061	protein_coding	NA	-
TraesCS3A02G036600	1517.54	1557.19	1225.26	714.825	669.311	674.727	1433.33	686.287	1.06276	2.08e-11	9.97e-10	-	3A	20016371	20020765	+	1753	protein_coding	Sugar_tr	Sugar_tr
TraesCS3A02G256400	265.642	178.976	227.76	1369.23	711.143	585.7	224.126	888.69	-1.98677	2.09e-11	1e-09	-	3A	478253690	478257508	+	1860	protein_coding	NmrA	NmrA
TraesCS5D02G528100	188.365	227.512	127.588	40.9642	53.506	33.7363	181.155	42.7355	2.08514	2.13e-11	1.02e-09	-	5D	545145290	545147401	+	1558	protein_coding	NA	-
TraesCS3B02G190600	167.113	202.233	172.929	390.184	465.015	437.635	180.758	430.945	-1.25385	2.13e-11	1.02e-09	-	3B	203555258	203565235	-	2039	protein_coding	NA	-
novel.7357	187.399	174.931	171.874	41.9883	63.2343	57.1643	178.068	54.129	1.716	2.16e-11	1.03e-09	-	5A	143732604	143736168	+	1577	-	- && - && -	-
TraesCS4A02G200200	921.537	1066.78	745.491	290.846	420.265	341.112	911.269	350.741	1.37728	2.29e-11	1.09e-09	-	4A	488528980	488534766	+	1917	protein_coding	CCT	CCT
TraesCS6A02G253300	1638.29	1849.42	1574.28	3161.41	3405.9	3095.31	1687.33	3220.87	-0.932672	2.3e-11	1.1e-09	-	6A	468473627	468475112	-	1375	protein_coding	NA	-
novel.197	242.459	269.981	170.82	76.8078	64.2071	64.6613	227.753	68.5587	1.73379	2.37e-11	1.13e-09	-	1A	486889092	486892524	+	2075	-	- && - && -	-
TraesCS3D02G392500	170.977	217.4	114.934	523.317	487.391	480.743	167.771	497.15	-1.5661	2.42e-11	1.15e-09	-	3D	507533778	507535451	-	1568	protein_coding	NA	-
TraesCS5B02G113800	77.2778	47.5247	52.7221	0	0	0	59.1749	0	8.3637	2.45e-11	1.17e-09	-	5B	182989609	182992305	+	1797	protein_coding	PUF	PUF
TraesCS1D02G360500	6.7618	19.2121	12.6533	73.7355	94.365	94.6491	12.8757	87.5832	-2.77169	2.5e-11	1.19e-09	-	1D	443552637	443555339	+	2703	protein_coding	Pkinase	Pkinase
TraesCS2B02G095900	9.65972	7.07815	11.5989	154.64	88.528	48.7302	9.44558	97.2993	-3.36485	2.53e-11	1.2e-09	-	2B	55991175	55993553	+	1330	protein_coding	NA	-
TraesCS2D02G467900	139.1	160.775	163.439	645.186	452.369	351.42	154.438	482.991	-1.6448	2.54e-11	1.21e-09	-	2D	572787029	572790015	+	1558	protein_coding	GCV_T	GCV_T
TraesCS5D02G233600	53.1285	62.6922	52.7221	168.977	196.513	164.933	56.1809	176.808	-1.654	2.57e-11	1.22e-09	-	5D	341033967	341036207	+	1410	protein_coding	2OG-FeII_Oxy	2OG-FeII_Oxy
novel.6443	158.419	177.965	132.86	506.932	397.89	364.54	156.415	423.12	-1.43453	2.58e-11	1.23e-09	-	4B	502961009	502963489	+	2333	-	- && Q9XF43.1 RecName: Full=3-ketoacyl-CoA synthase 6; Short=KCS-6; AltName: Full=Cuticular protein 1; AltName: Full=Eceriferum 6; AltName: Full=Very long-chain fatty acid condensing enzyme 6; Short=VLCFA condensing enzyme 6 && PF08392:FAE1/Type III polyk	-
TraesCS2B02G306800	170.011	192.121	178.201	395.304	398.863	446.069	180.111	413.412	-1.19919	2.58e-11	1.23e-09	-	2B	439217511	439224333	+	1745	protein_coding	Epimerase	Epimerase
TraesCS2A02G297300	248.255	237.624	214.052	531.51	476.689	549.152	233.31	519.117	-1.15327	2.58e-11	1.23e-09	-	2A	511115945	511116741	+	591	protein_coding	NA	-
TraesCS4D02G169500	324.567	326.606	295.244	671.812	653.746	629.745	315.472	651.768	-1.04639	2.59e-11	1.23e-09	-	4D	294444604	294456744	-	3450	protein_coding	NA	-
TraesCS6D02G245800	987.223	932.294	782.397	403.497	444.586	350.483	900.638	399.522	1.17318	2.61e-11	1.24e-09	-	6D	348028901	348030843	+	1669	protein_coding	AOX	AOX
TraesCS5D02G519600	17.3875	12.134	14.7622	116.748	106.039	62.7871	14.7612	95.1913	-2.68582	2.63e-11	1.25e-09	-	5D	540284819	540286431	+	1613	protein_coding	B_lectin	B_lectin
TraesCS4A02G311300	75.3458	74.8262	137.078	401.449	269.475	387.968	95.7499	352.964	-1.8844	2.63e-11	1.25e-09	-	4A	603458204	603463050	-	2955	protein_coding	MFS_1	MFS_1
TraesCS4A02G310600	69.55	69.7704	79.0832	397.352	224.725	209.915	72.8012	277.331	-1.92918	2.73e-11	1.29e-09	-	4A	603372580	603375220	-	1085	protein_coding	NA	-
TraesCS2A02G398800	151.658	202.233	142.35	41.9883	53.506	41.2333	165.413	45.5758	1.85978	2.8e-11	1.32e-09	-	2A	651994577	651996616	-	1763	protein_coding	p450	p450
TraesCS7A02G162100	35.741	49.5471	32.6877	140.302	137.17	159.31	39.3253	145.594	-1.88824	2.82e-11	1.33e-09	-	7A	118399509	118400621	-	1113	protein_coding	NA	-
novel.2783	122.678	124.373	141.295	21.5062	22.3752	41.2333	129.449	28.3716	2.18418	2.87e-11	1.36e-09	-	2B	65463793	65466417	-	2137	-	- && - && -	-
TraesCS5D02G474200	82.1076	62.6922	59.0488	427.051	228.616	207.104	67.9495	287.59	-2.07918	2.89e-11	1.36e-09	-	5D	513978123	513979131	+	910	protein_coding	NA	-
TraesCS5B02G388200	44.4347	51.5694	45.341	137.23	160.518	191.173	47.115	162.973	-1.79149	2.9e-11	1.37e-09	-	5B	567152037	567154674	+	1304	protein_coding	NA	-
TraesCS4B02G193400	160.351	133.474	150.785	529.462	372.596	350.483	148.203	417.514	-1.49334	2.92e-11	1.38e-09	-	4B	416440596	416441828	-	905	protein_coding	NA	-
TraesCS6B02G263800	102.393	128.418	92.791	21.5062	25.2937	25.3022	107.867	24.0341	2.16481	2.94e-11	1.39e-09	-	6B	474748332	474750083	-	1752	protein_coding	AP2	AP2
TraesCS3A02G149900	60.8562	51.5694	36.9055	158.736	171.219	197.732	49.777	175.896	-1.81839	2.95e-11	1.39e-09	-	3A	136427933	136430037	-	1525	protein_coding	Mito_carr	Mito_carr
TraesCS6D02G192700	0.965972	1.01116	2.10889	80.9042	49.6146	53.4158	1.36201	61.3116	-5.50625	2.97e-11	1.4e-09	-	6D	266783327	266783788	+	462	protein_coding	NA	-
TraesCS4A02G019100	666.521	642.089	458.683	1932.48	1359.05	1370.07	589.098	1553.87	-1.39873	3e-11	1.42e-09	-	4A	12395602	12399697	+	1472	protein_coding	NA	-
novel.5228	249.221	266.947	182.419	56.3257	84.6367	68.4098	232.862	69.7907	1.7378	3.02e-11	1.42e-09	-	3D	204751067	204754006	+	2502	-	- && - && -	-
TraesCS7A02G306600	189.33	158.753	159.221	453.678	424.156	362.665	169.101	413.5	-1.28879	3.07e-11	1.44e-09	-	7A	432971867	432977489	+	2282	protein_coding	Pyr_redox_2	Pyr_redox_2
TraesCS1A02G306600	0.965972	10.1116	1.05444	600.125	358.003	235.217	4.04402	397.782	-6.62042	3.11e-11	1.46e-09	-	1A	498596555	498597648	-	1094	protein_coding	NA	-
TraesCS5B02G334900	567.991	584.453	439.703	207.893	239.318	214.601	530.716	220.604	1.26671	3.12e-11	1.47e-09	-	5B	518078298	518081280	-	1170	protein_coding	NA	-
novel.12949	380.593	331.662	337.422	130.061	152.735	150.876	349.892	144.558	1.2748	3.23e-11	1.52e-09	-	Un	11762968	11768142	-	3134	-	- && Q2QRN7.1 RecName: Full=Probable kinase CHARK; AltName: Full=CHASE domain receptor-like serine/threonine kinase; AltName: Full=OsCRL4; AltName: Full=OsHKL1 && PF00069:Protein kinase domain|PF00139:Legume lectin domain	Pkinase
TraesCSU02G137100	704.194	759.385	546.201	288.797	296.715	251.148	669.927	278.887	1.26496	3.28e-11	1.54e-09	-	Un	124809184	124812173	-	1078	protein_coding	Ras	Ras
TraesCS6A02G268100	454.007	511.649	419.668	954.465	1067.2	904.321	461.775	975.329	-1.07849	3.28e-11	1.54e-09	-	6A	494462381	494470044	+	3337	protein_coding	NA	-
TraesCS1A02G093300	385.423	470.192	321.605	140.302	162.464	133.071	392.406	145.279	1.43391	3.31e-11	1.55e-09	-	1A	86235469	86240447	+	2269	protein_coding	NA	-
novel.3695	25.1153	26.2903	27.4155	139.278	103.121	100.272	26.2737	114.224	-2.11985	3.33e-11	1.56e-09	-	2D	624009049	624013215	-	1656	-	- && Q8VWZ7.1 RecName: Full=Geraniol 8-hydroxylase; AltName: Full=Cytochrome P450 76B6; AltName: Full=Geraniol 10-hydroxylase; Short=CrG10H && PF00067:Cytochrome P450	p450
TraesCS3D02G130500	74.3798	84.9378	56.9399	271.388	217.915	200.544	72.0859	229.949	-1.67145	3.36e-11	1.58e-09	-	3D	90742459	90743340	-	882	protein_coding	NA	-
TraesCS7A02G422300	22.2174	16.1786	8.43554	96.2658	97.2836	85.2779	15.6105	92.9424	-2.56468	3.37e-11	1.58e-09	-	7A	612972354	612976597	-	1387	protein_coding	Abhydrolase_3	Abhydrolase_3
TraesCS4A02G081000	22.2174	25.2791	14.7622	215.062	118.686	82.4666	20.7529	138.738	-2.73703	3.41e-11	1.59e-09	-	4A	83571253	83572472	-	1127	protein_coding	NA	-
TraesCS3A02G355400	4.82986	5.05582	9.48999	83.9765	50.5874	61.8499	6.45856	65.4713	-3.34976	3.6e-11	1.68e-09	-	3A	603233660	603234940	+	893	protein_coding	NA	-
novel.2333	26.0812	38.4243	13.7078	117.772	142.034	134.945	26.0711	131.584	-2.33224	3.73e-11	1.74e-09	-	2A	649701603	649704640	-	2618	-	- && - && -	-
TraesCS7D02G110700	285.928	358.963	245.685	117.772	71.017	83.4037	296.859	90.7309	1.71216	3.73e-11	1.75e-09	-	7D	66700645	66709049	-	2269	protein_coding	AMP-binding	AMP-binding
TraesCS5A02G183300	2116.44	2715.99	1904.32	996.453	1070.12	980.228	2245.59	1015.6	1.14481	3.76e-11	1.76e-09	-	5A	382777720	382778535	-	816	protein_coding	SCP	SCP
TraesCS3D02G390600	64.7201	62.6922	61.1577	277.532	183.866	178.99	62.8567	213.463	-1.76246	3.8e-11	1.77e-09	-	3D	505777198	505779839	-	1175	protein_coding	NA	-
TraesCS5D02G084400	6.7618	6.06699	10.5444	82.9524	71.9898	50.6045	7.79107	68.5156	-3.1411	3.88e-11	1.81e-09	-	5D	88469627	88471813	+	2086	protein_coding	p450	p450
TraesCS2D02G031800	142.964	154.708	144.459	429.1	393.026	310.187	147.377	377.437	-1.35617	3.9e-11	1.82e-09	-	2D	12686195	12690654	+	2080	protein_coding	NA	-
TraesCS3A02G281800	58.9243	51.5694	65.3755	196.628	179.002	165.87	58.623	180.5	-1.62271	3.97e-11	1.85e-09	-	3A	510597152	510598891	-	988	protein_coding	Mpv17_PMP22	Mpv17_PMP22
TraesCS3D02G148000	868.409	911.059	769.743	403.497	432.912	412.333	849.737	416.247	1.02967	4e-11	1.86e-09	-	3D	112694083	112698708	-	2137	protein_coding	Na_Ca_ex	Na_Ca_ex
novel.6520	469.462	443.901	400.688	196.628	203.323	179.927	438.017	193.293	1.1809	4.06e-11	1.89e-09	-	4B	645067130	645072081	+	2199	-	- && - && -	-
TraesCS3D02G248300	49.2646	49.5471	39.0144	172.049	140.088	153.688	45.942	155.275	-1.75479	4.08e-11	1.9e-09	-	3D	347300062	347303142	+	1306	protein_coding	NA	-
TraesCS4A02G215500	47.3326	44.4912	27.4155	188.435	143.007	140.568	39.7465	157.337	-1.98063	4.15e-11	1.93e-09	-	4A	513999453	514003458	-	864	protein_coding	NA	-
TraesCS4D02G012700	3.86389	5.05582	1.05444	46.0847	54.4788	63.7242	3.32472	54.7625	-4.03027	4.16e-11	1.93e-09	-	4D	5919841	5920941	+	1101	protein_coding	Ion_trans_2	Ion_trans_2
TraesCS1D02G215600	96.5972	92.016	37.9599	288.797	321.036	294.256	75.5244	301.363	-1.99347	4.3e-11	2e-09	-	1D	300862171	300870830	-	1858	protein_coding	HLH	HLH
TraesCS3D02G469200	46.3667	57.6364	59.0488	0	0	0	54.3506	0	8.23924	4.31e-11	2e-09	-	3D	571361412	571377183	-	4797	protein_coding	NB-ARC	NB-ARC
TraesCS4B02G294800	0	0	0	44.0365	62.2615	62.7871	0	56.3617	-8.24609	4.31e-11	2e-09	-	4B	580526738	580528418	+	1658	protein_coding	NA	-
TraesCS5B02G023500	52.1625	69.7704	44.2866	0	0	0	55.4065	0	8.26805	4.34e-11	2.01e-09	-	5B	21635289	21637591	+	1443	protein_coding	NA	-
TraesCS4A02G313100	31.8771	36.4019	28.47	100.362	145.925	156.499	32.2497	134.262	-2.05805	4.39e-11	2.04e-09	-	4A	603726600	603729539	-	2940	protein_coding	LRRNT_2	LRRNT_2
TraesCS5D02G170700	567.026	677.48	395.416	1485.98	1421.31	1297.91	546.641	1401.73	-1.3581	4.48e-11	2.08e-09	-	5D	267762539	267764201	-	1429	protein_coding	NA	-
TraesCS2D02G191200	54.0944	41.4577	33.7422	171.025	172.192	134.008	43.0981	159.075	-1.87998	4.59e-11	2.12e-09	-	2D	135380598	135382287	+	1079	protein_coding	NA	-
novel.4446	58.9243	66.7369	60.1033	5.12052	3.89134	10.3083	61.9215	6.44006	3.25542	4.7e-11	2.17e-09	-	3B	227835012	227845585	+	1105	-	- && - && -	-
novel.1061	196.092	190.099	169.765	391.208	544.788	447.006	185.319	461.001	-1.31448	4.82e-11	2.23e-09	-	1B	308633173	308634733	-	626	-	- && - && -	-
TraesCS3D02G249400	45.4007	48.5359	32.6877	157.712	143.007	143.379	42.2081	148.033	-1.80765	4.83e-11	2.24e-09	-	3D	349634013	349636735	+	1224	protein_coding	Methyltransf_11	Methyltransf_11
TraesCS6B02G406100	5.79583	19.2121	12.6533	147.471	94.365	67.4727	12.5538	103.103	-3.04163	4.87e-11	2.25e-09	-	6B	680795674	680798587	-	2084	protein_coding	NA	-
TraesCS1B02G338500	2148.32	2993.05	1580.61	734.283	793.834	880.893	2240.66	803.003	1.48038	4.98e-11	2.3e-09	-	1B	566601144	566605225	+	2167	protein_coding	Peptidase_C1	Peptidase_C1
TraesCS6D02G246800	474.292	511.649	396.471	946.272	1131.41	952.114	460.804	1009.93	-1.13171	5.04e-11	2.33e-09	-	6D	349922993	349930197	-	3281	protein_coding	NA	-
TraesCSU02G113900	134.27	132.463	97.0088	542.775	415.401	281.136	121.247	413.104	-1.76693	5.06e-11	2.33e-09	-	Un	98088207	98088890	+	684	protein_coding	NA	-
TraesCS3A02G022700	1658.57	1446.98	1233.7	518.197	730.6	571.643	1446.42	606.813	1.25317	5.11e-11	2.36e-09	-	3A	12835921	12841532	-	2940	protein_coding	NA	-
TraesCS7D02G372300	65.6861	48.5359	117.043	325.665	250.992	357.98	77.0884	311.546	-2.01742	5.12e-11	2.36e-09	-	7D	481695287	481697829	-	1621	protein_coding	NA	-
TraesCS2B02G404600	240.527	207.289	322.66	1184.89	675.148	674.727	256.825	844.921	-1.71821	5.21e-11	2.4e-09	-	2B	572588733	572593589	-	2694	protein_coding	GTP_EFTU	GTP_EFTU
TraesCS1B02G388500	0	1.01116	2.10889	113.676	63.2343	45.9189	1.04002	74.2763	-6.19449	5.28e-11	2.43e-09	-	1B	622358754	622359551	+	798	protein_coding	NA	-
TraesCS1B02G276000	106.257	111.228	63.2666	251.93	319.09	387.031	93.5839	319.35	-1.76955	5.28e-11	2.43e-09	-	1B	483587180	483590135	-	1416	protein_coding	NA	-
TraesCS3A02G276700	803.689	797.809	703.313	1386.64	1714.14	1576.24	768.27	1559	-1.02085	5.36e-11	2.46e-09	-	3A	506800050	506804341	+	2855	protein_coding	TFR_dimer	TFR_dimer
TraesCS7D02G249800	13.5236	30.3349	34.7966	213.014	136.197	107.769	26.2184	152.326	-2.54282	5.41e-11	2.49e-09	-	7D	220998934	220999656	+	723	protein_coding	NA	-
TraesCS2A02G400100	157.453	170.887	128.642	51.2052	40.8591	34.6734	152.327	42.2459	1.8538	5.48e-11	2.52e-09	-	2A	653369830	653373555	-	1656	protein_coding	NA	-
TraesCS6A02G139000	1390.03	1883.8	1428.77	760.909	708.224	646.613	1567.53	705.249	1.15249	5.48e-11	2.52e-09	-	6A	111448678	111449680	-	904	protein_coding	GST_N	GST_N
TraesCS2D02G073700	17.3875	15.1675	4.21777	131.085	83.6639	76.8439	12.2576	97.1977	-2.97621	5.48e-11	2.52e-09	-	2D	30978618	30980064	-	923	protein_coding	NA	-
TraesCS2A02G493500	0	0	0	48.1329	51.5603	63.7242	0	54.4724	-8.19673	5.49e-11	2.52e-09	-	2A	725911802	725914075	+	1559	protein_coding	2OG-FeII_Oxy	2OG-FeII_Oxy
TraesCS5B02G087800	22.2174	29.3238	20.0344	211.99	104.093	99.3347	23.8585	138.473	-2.535	5.54e-11	2.54e-09	-	5B	112531858	112532478	+	621	protein_coding	Rubredoxin	Rubredoxin
TraesCS3D02G428100	36.7069	43.4801	55.8855	230.423	151.762	148.065	45.3575	176.75	-1.96398	5.65e-11	2.59e-09	-	3D	542379764	542380606	+	755	protein_coding	NA	-
novel.7981	210.582	225.49	179.255	71.6873	71.9898	72.1583	205.109	71.9451	1.51183	5.71e-11	2.61e-09	-	5B	167284390	167289747	+	3170	-	- && - && -	-
TraesCS7A02G355300	77.2778	76.8485	99.1176	265.243	232.508	217.412	84.4146	238.388	-1.49876	5.74e-11	2.63e-09	-	7A	520059214	520060747	-	1110	protein_coding	HSF_DNA-bind	HSF_DNA-bind
TraesCS5B02G478600	15.4556	5.05582	10.5444	135.182	72.9627	65.5984	10.3519	91.2476	-3.13351	5.82e-11	2.66e-09	-	5B	650164071	650165359	-	1058	protein_coding	NA	-
TraesCS2B02G383100	75.3458	67.748	66.4299	201.749	191.649	193.984	69.8412	195.794	-1.4861	5.83e-11	2.66e-09	-	2B	546925086	546933385	+	3351	protein_coding	Lipase_3	Lipase_3
TraesCS6A02G005700	134.27	84.9378	55.8855	4.09642	14.5925	1.87424	91.6978	6.8544	3.74442	5.89e-11	2.69e-09	-	6A	2221023	2222302	-	1190	protein_coding	Rhodanese	Rhodanese
novel.460	104.325	56.6252	28.47	0	0	0	63.14	0	8.4581	5.9e-11	2.7e-09	-	1A	474165072	474166386	-	1202	-	- && - && -	-
TraesCS1A02G050400	172.909	157.742	137.078	35.8436	54.4788	29.0507	155.909	39.7911	1.97152	5.98e-11	2.73e-09	-	1A	32260043	32262299	+	1373	protein_coding	NA	-
TraesCS2D02G224200	2642.9	2874.74	1040.74	101.386	250.992	156.499	2186.13	169.626	3.68776	6.01e-11	2.74e-09	-	2D	191237099	191239520	-	2110	protein_coding	NA	-
TraesCS7B02G365500	13.5236	16.1786	10.5444	121.868	80.7454	64.6613	13.4156	89.0917	-2.72758	6.07e-11	2.77e-09	-	7B	629019317	629020600	+	1284	protein_coding	Sulfotransfer_1	Sulfotransfer_1
TraesCS6B02G350500	33.809	32.3573	24.2522	175.122	137.17	97.4605	30.1395	136.584	-2.17637	6.07e-11	2.77e-09	-	6B	615636611	615638202	+	774	protein_coding	NA	-
TraesCS5A02G109300	113.019	99.0941	67.4844	0	0.972836	0	93.1991	0.324279	8.05727	6.11e-11	2.78e-09	-	5A	198650215	198653004	-	1905	protein_coding	PUF	PUF
TraesCS2B02G144100	183.535	184.032	167.656	479.281	383.297	397.339	178.408	419.972	-1.2343	6.13e-11	2.79e-09	-	2B	110408776	110412915	-	1483	protein_coding	NA	-
TraesCS7D02G421800	704.194	775.563	499.806	1442.96	1606.15	1649.33	659.854	1566.15	-1.2467	6.17e-11	2.81e-09	-	7D	541378489	541379573	-	985	protein_coding	NA	-
TraesCS2D02G154300	89.8354	46.5136	74.8655	8.19283	9.72836	6.55984	70.4048	8.16034	3.1116	6.31e-11	2.87e-09	-	2D	97600396	97603331	-	934	protein_coding	NA	-
TraesCS3A02G308600	7.72778	7.07815	9.48999	53.2534	112.849	59.9757	8.09864	75.3593	-3.22086	6.46e-11	2.94e-09	-	3A	546699132	546704181	+	1477	protein_coding	NA	-
TraesCS4D02G194400	113.985	113.25	129.696	501.811	304.498	305.501	118.977	370.603	-1.63893	6.47e-11	2.94e-09	-	4D	337260492	337261745	-	922	protein_coding	NA	-
TraesCS5A02G153200	7.72778	22.2456	17.9255	162.833	80.7454	95.5863	15.9663	113.055	-2.8282	6.5e-11	2.95e-09	-	5A	330502071	330506189	+	2077	protein_coding	NA	-
TraesCS7D02G458400	2026.61	2184.12	1622.79	4103.59	3974.03	3812.2	1944.5	3963.27	-1.02714	6.56e-11	2.98e-09	-	7D	576281486	576285471	+	2467	protein_coding	AAA	AAA
TraesCS3B02G356500	228.935	262.903	123.37	575.547	666.392	797.489	205.069	679.809	-1.72822	6.56e-11	2.98e-09	-	3B	566830765	566833690	+	1696	protein_coding	NA	-
TraesCS6B02G336400	72.4479	74.8262	108.608	303.135	218.888	273.639	85.2939	265.221	-1.63853	6.6e-11	2.99e-09	-	6B	591576409	591581351	+	2698	protein_coding	Glycos_transf_1	Glycos_transf_1
TraesCS6D02G292700	1066.43	1256.88	966.924	2058.45	2468.08	2807.61	1096.74	2444.72	-1.15648	6.65e-11	3.02e-09	-	6D	403320231	403328251	-	4003	protein_coding	NA	-
TraesCS7B02G423100	711.921	844.322	608.414	1928.39	1514.7	1524.69	721.552	1655.93	-1.19816	6.66e-11	3.02e-09	-	7B	692600791	692604672	+	1692	protein_coding	Coprinus_mating	Coprinus_mating
TraesCS6B02G342400	244.391	224.479	276.264	1467.54	681.958	645.676	248.378	931.725	-1.90719	6.79e-11	3.08e-09	-	6B	602960905	602962608	-	1167	protein_coding	NA	-
TraesCS5A02G488500	595.039	760.396	493.479	229.399	267.53	215.538	616.305	237.489	1.37606	6.82e-11	3.09e-09	-	5A	658561026	658562825	-	1716	protein_coding	GRAM	GRAM
TraesCS4D02G088800	1230.65	1222.5	1202.07	687.174	622.615	581.014	1218.4	630.268	0.951343	6.89e-11	3.12e-09	-	4D	64402276	64403619	+	942	protein_coding	NA	-
TraesCS2A02G581600	1078.99	1199.24	889.95	2216.16	2681.13	2096.34	1056.06	2331.21	-1.14222	6.89e-11	3.12e-09	-	2A	773823684	773826110	+	2308	protein_coding	AMP-binding	AMP-binding
TraesCS2B02G478700	55.0604	89.9936	78.0288	3.07231	13.6197	6.55984	74.3609	7.75062	3.25499	7.04e-11	3.18e-09	-	2B	676023816	676026067	+	1745	protein_coding	Myb_DNA-binding	Myb_DNA-binding
TraesCS4B02G224800	0	1.01116	1.05444	85.0006	94.365	78.7181	0.688536	86.0279	-6.99664	7.08e-11	3.2e-09	-	4B	470972084	470973002	+	821	protein_coding	NA	-
TraesCS1B02G418800	209.616	242.679	175.038	486.449	671.257	490.114	209.111	549.273	-1.39284	7.11e-11	3.21e-09	-	1B	642495688	642496786	+	988	protein_coding	NA	-
TraesCS3B02G037300	64.7201	30.3349	86.4643	1.0241	1.94567	1.87424	60.5065	1.61467	5.21764	7.28e-11	3.28e-09	-	3B	18138555	18139706	+	1043	protein_coding	NA	-
TraesCS6D02G103400	59.8903	47.5247	56.9399	6.14462	4.86418	4.6856	54.785	5.23147	3.39283	7.3e-11	3.29e-09	-	6D	67377294	67382321	-	1690	protein_coding	DEAD	DEAD
TraesCS1B02G476400	27.0472	28.3126	35.8511	133.134	115.767	107.769	30.4036	118.89	-1.96916	7.5e-11	3.38e-09	-	1B	685231430	685233522	-	1847	protein_coding	p450	p450
TraesCS2B02G268000	57.9583	44.4912	31.6333	211.99	171.219	141.505	44.6943	174.905	-1.96378	7.51e-11	3.38e-09	-	2B	361284425	361288908	+	1416	protein_coding	Aldo_ket_red	Aldo_ket_red
TraesCS2D02G019600	49.2646	72.8038	39.0144	0	0	0	53.6943	0	8.22285	7.51e-11	3.38e-09	-	2D	9392391	9402702	+	2728	protein_coding	Pkinase	Pkinase
TraesCS7B02G120900	0.965972	3.03349	9.48999	95.2417	59.343	49.6674	4.49648	68.084	-3.94366	7.54e-11	3.39e-09	-	7B	141007972	141008870	-	792	protein_coding	NA	-
TraesCS7D02G428200	38.6389	42.4689	23.1977	124.941	142.034	144.317	34.7685	137.097	-1.97632	7.57e-11	3.4e-09	-	7D	548772928	548774456	+	1315	protein_coding	NA	-
TraesCS4A02G238500	1245.14	1452.03	1019.65	591.932	553.543	508.856	1238.94	551.444	1.16819	7.62e-11	3.42e-09	-	4A	547928560	547930558	+	1999	protein_coding	NA	-
novel.10956	48.2986	27.3014	32.6877	141.326	149.817	129.323	36.0959	140.155	-1.95348	7.73e-11	3.47e-09	-	7A	522245772	522248581	+	2472	-	- && - && -	-
TraesCS7A02G560200	141.032	106.172	107.553	502.835	332.71	294.256	118.252	376.6	-1.66943	7.92e-11	3.56e-09	-	7A	732052718	732055355	-	1525	protein_coding	NA	-
TraesCS3A02G238000	50.2305	44.4912	69.5932	159.76	198.458	187.424	54.7717	181.881	-1.73426	8.18e-11	3.67e-09	-	3A	444720850	444726876	-	4751	protein_coding	NA	-
TraesCS5D02G222700	128.474	132.463	105.444	289.821	296.715	329.866	122.127	305.468	-1.32195	8.2e-11	3.68e-09	-	5D	330309542	330316510	-	1889	protein_coding	NA	-
TraesCS3A02G097400	180.637	128.418	99.1176	370.726	392.053	445.132	136.057	402.637	-1.56338	8.27e-11	3.71e-09	-	3A	63130941	63131851	+	911	protein_coding	NA	-
TraesCS2B02G592400	41.5368	53.5917	60.1033	164.881	184.839	154.625	51.7439	168.115	-1.70249	8.31e-11	3.72e-09	-	2B	777375435	777385380	+	2035	protein_coding	p450	p450
TraesCS5D02G062200	10.6257	3.03349	0	64.5186	74.9083	63.7242	4.55306	67.717	-3.86477	8.35e-11	3.74e-09	-	5D	58226914	58230221	+	2007	protein_coding	Pkinase	Pkinase
TraesCS2B02G606700	800.791	1011.16	625.285	292.894	338.547	326.118	812.413	319.186	1.34776	8.37e-11	3.75e-09	-	2B	787745806	787758101	+	4653	protein_coding	ABC2_membrane	ABC2_membrane
TraesCS5B02G412900	35.741	58.6475	29.5244	167.953	144.952	172.43	41.3043	161.779	-1.96875	8.38e-11	3.75e-09	-	5B	587793069	587795936	+	1552	protein_coding	NA	-
TraesCS7B02G463100	5.79583	11.1228	6.32666	63.4945	61.2886	63.7242	7.74843	62.8358	-3.02076	8.42e-11	3.77e-09	-	7B	720116900	720121571	-	3196	protein_coding	NA	-
TraesCS3A02G093900	1869.16	2146.7	1242.13	694.343	568.136	719.708	1752.66	660.729	1.40753	8.63e-11	3.86e-09	-	3A	60200264	60200842	+	499	protein_coding	NA	-
TraesCS2D02G315600	178.705	253.802	231.977	630.848	532.141	491.051	221.495	551.347	-1.3161	8.69e-11	3.88e-09	-	2D	405179467	405182059	+	959	protein_coding	NA	-
TraesCS2A02G123800	74.3798	99.0941	125.479	390.184	273.367	284.885	99.6509	316.145	-1.66724	8.71e-11	3.89e-09	-	2A	73158041	73166773	-	3423	protein_coding	NA	-
TraesCS7D02G469000	0.965972	0	0	62.4704	93.3922	130.26	0.321991	95.3741	-8.04359	8.74e-11	3.9e-09	-	7D	582301738	582304043	-	1795	protein_coding	MatE	MatE
TraesCS2A02G297800	114.951	88.9825	104.39	290.846	240.29	288.633	102.774	273.256	-1.41011	8.83e-11	3.94e-09	-	2A	512225074	512230682	+	3612	protein_coding	NA	-
TraesCS7B02G329800	425.994	534.906	294.19	1077.36	1104.17	1117.98	418.363	1099.84	-1.39402	8.96e-11	4e-09	-	7B	585460075	585462047	-	1348	protein_coding	NA	-
TraesCS2A02G215000	1925.18	2203.33	1787.28	8907.66	4906.98	4333.24	1971.93	6049.29	-1.61708	9.08e-11	4.04e-09	-	2A	202042180	202043575	-	1128	protein_coding	NA	-
TraesCS3B02G490600	1402.59	1665.39	1153.56	681.029	446.532	432.95	1407.18	520.17	1.43639	9.13e-11	4.07e-09	-	3B	736671865	736673386	-	1043	protein_coding	GST_N	GST_N
TraesCS2A02G362200	16.4215	3.03349	7.3811	98.314	73.9355	70.284	8.94537	80.8445	-3.16415	9.16e-11	4.08e-09	-	2A	606674389	606675908	-	1226	protein_coding	NA	-
TraesCS4A02G484600	71.4819	39.4354	53.7766	4.09642	0.972836	4.6856	54.898	3.25162	4.07725	9.23e-11	4.11e-09	-	4A	738780809	738784462	-	2815	protein_coding	NA	-
TraesCS5D02G455900	197.058	290.204	186.636	534.582	710.17	581.952	224.633	608.901	-1.43865	9.4e-11	4.18e-09	-	5D	503048515	503050047	+	1533	protein_coding	AAA	AAA
TraesCS3D02G077400	0	0	0	37.8919	63.2343	57.1643	0	52.7635	-8.151	9.6e-11	4.27e-09	-	3D	37968686	37971011	-	1817	protein_coding	p450	p450
TraesCS5D02G324300	135.236	155.719	88.5732	324.641	410.537	383.282	126.51	372.82	-1.55812	9.62e-11	4.27e-09	-	5D	416172688	416174763	+	1980	protein_coding	p450	p450
TraesCS4D02G066200	24.1493	43.4801	32.6877	160.784	110.903	146.191	33.439	139.293	-2.06018	9.88e-11	4.39e-09	-	4D	40953456	40954745	+	1290	protein_coding	NA	-
novel.12495	424.062	528.839	423.886	185.363	214.024	190.235	458.929	196.541	1.22328	1.01e-10	4.48e-09	-	7D	90042955	90044583	-	1629	-	- && Q39224.1 RecName: Full=Protein SRG1; Short=AtSRG1; AltName: Full=Protein SENESCENCE-RELATED GENE 1 && PF03171:2OG-Fe(II) oxygenase superfamily	2OG-FeII_Oxy
TraesCS2A02G256100	175.807	189.088	114.934	436.268	452.369	404.836	159.943	431.158	-1.42923	1.02e-10	4.51e-09	-	2A	392724197	392729349	+	3324	protein_coding	K_trans	K_trans
TraesCS5B02G322300	0	0	2.10889	106.507	72.9627	76.8439	0.702962	85.4378	-6.98405	1.03e-10	4.57e-09	-	5B	507058471	507062451	+	2363	protein_coding	NA	-
TraesCS2B02G539100	31.8771	40.4466	23.1977	126.989	130.36	118.077	31.8405	125.142	-1.97223	1.04e-10	4.62e-09	-	2B	734199796	734200667	-	760	protein_coding	NA	-
TraesCS1A02G303100	461.735	586.475	301.571	160.784	135.224	127.448	449.927	141.152	1.67351	1.05e-10	4.67e-09	-	1A	496631342	496638807	+	2234	protein_coding	p450	p450
TraesCS4B02G197300	507.135	568.274	641.101	220.182	73.9355	131.197	572.17	141.772	2.01419	1.06e-10	4.68e-09	-	4B	424862080	424862698	+	521	protein_coding	NA	-
TraesCS4D02G009100	72.4479	77.8597	98.0632	361.509	215.969	243.651	82.7903	273.71	-1.72578	1.06e-10	4.68e-09	-	4D	4353264	4357985	-	2061	protein_coding	Aldo_ket_red	Aldo_ket_red
TraesCS2D02G547900	190.296	231.557	190.854	74.7596	74.9083	56.2272	204.236	68.6317	1.5749	1.07e-10	4.74e-09	-	2D	624093667	624095574	+	1162	protein_coding	NA	-
TraesCS2D02G352900	13744.8	12452.5	12178.8	22641.9	26754.9	22576.2	12792	23991	-0.907234	1.09e-10	4.8e-09	-	2D	451287450	451288993	+	1230	protein_coding	SAM_decarbox	SAM_decarbox
TraesCS2D02G376000	1780.29	1754.37	1077.64	3812.74	4723.12	3540.44	1537.43	4025.43	-1.38843	1.09e-10	4.81e-09	-	2D	480179043	480181999	-	1723	protein_coding	NA	-
TraesCS2A02G014300	310.077	291.215	363.783	761.933	642.071	687.846	321.692	697.284	-1.11638	1.12e-10	4.94e-09	-	2A	5689525	5692873	-	1005	protein_coding	CBS	CBS
TraesCS6A02G257000	13.5236	4.04466	9.48999	92.1694	62.2615	66.5355	9.01942	73.6555	-3.02338	1.15e-10	5.08e-09	-	6A	479267251	479268498	-	1029	protein_coding	NA	-
TraesCS5D02G182000	38.6389	36.4019	22.1433	190.483	132.306	112.454	32.3947	145.081	-2.15832	1.15e-10	5.09e-09	-	5D	283008500	283011795	+	1218	protein_coding	NA	-
TraesCS3D02G276900	75.3458	35.3908	63.2666	216.086	184.839	248.337	58.001	216.421	-1.89873	1.15e-10	5.09e-09	-	3D	384247451	384251883	+	2944	protein_coding	TFR_dimer	TFR_dimer
TraesCS2D02G248400	2455.5	2845.42	2349.3	10944.6	6181.4	5482.15	2550.07	7536.05	-1.56321	1.17e-10	5.16e-09	-	2D	292288878	292290344	-	1381	protein_coding	NA	-
TraesCS7B02G145800	566.06	597.598	498.752	1024.1	1269.55	1148.91	554.136	1147.52	-1.0501	1.21e-10	5.32e-09	-	7B	189496114	189498944	-	2056	protein_coding	NA	-
TraesCS4A02G136500	662.657	708.826	467.118	108.555	247.1	162.122	612.867	172.592	1.82762	1.21e-10	5.32e-09	-	4A	191118052	191121423	+	1885	protein_coding	NA	-
TraesCS4A02G282900	296.553	293.238	331.095	663.619	618.723	605.38	306.962	629.241	-1.03577	1.22e-10	5.38e-09	-	4A	590112626	590119231	-	4084	protein_coding	E1-E2_ATPase	E1-E2_ATPase
TraesCS6D02G002200	410.538	533.895	389.089	874.585	1142.11	1235.12	444.507	1083.94	-1.28617	1.26e-10	5.55e-09	-	6D	1411739	1415945	-	3954	protein_coding	Pkinase_Tyr	Pkinase_Tyr
TraesCS2A02G523600	39.6048	30.3349	14.7622	241.689	128.414	121.826	28.234	163.976	-2.53177	1.28e-10	5.61e-09	-	2A	745036180	745038743	+	1095	protein_coding	NA	-
TraesCS4D02G201300	97.5632	130.44	102.281	373.798	370.65	243.651	110.095	329.367	-1.58056	1.32e-10	5.82e-09	-	4D	348303886	348306659	+	1014	protein_coding	NA	-
TraesCS7B02G443100	0	0	0	85.0006	46.6961	33.7363	0	55.1444	-8.21169	1.34e-10	5.88e-09	-	7B	707946356	707946526	-	171	protein_coding	NA	-
TraesCS5D02G276300	219.276	160.775	220.379	67.5909	24.3209	26.2394	200.143	39.3837	2.35094	1.37e-10	6.02e-09	-	5D	378956602	378958309	+	1257	protein_coding	Epimerase	Epimerase
TraesCS5D02G087900	334.226	312.45	250.957	603.197	873.606	736.576	299.211	737.793	-1.30162	1.38e-10	6.04e-09	-	5D	93861380	93862957	-	1578	protein_coding	AAA	AAA
TraesCS4A02G164000	86.9375	117.295	85.4099	12.2892	9.72836	25.3022	96.5475	15.7733	2.60684	1.38e-10	6.05e-09	-	4A	375730253	375733434	-	2320	protein_coding	NA	-
TraesCS5D02G368500	158.419	155.719	95.9543	572.474	418.319	341.112	136.698	443.968	-1.69762	1.4e-10	6.15e-09	-	5D	444528420	444533740	+	3075	protein_coding	BACK	BACK
TraesCS6B02G452100	45.4007	57.6364	42.1777	0	0	0	48.4049	0	8.07296	1.41e-10	6.19e-09	-	6B	710795550	710799389	+	1201	protein_coding	NA	-
novel.2260	255.983	246.724	207.725	60.4221	83.6639	94.6491	236.811	79.5784	1.57132	1.44e-10	6.3e-09	-	2A	438724344	438731752	-	3197	-	- && - && -	-
TraesCS1D02G357600	148.76	158.753	122.315	318.496	351.194	387.031	143.276	352.24	-1.29733	1.44e-10	6.3e-09	-	1D	441569455	441573335	+	1279	protein_coding	NA	-
TraesCS5B02G002600	1135.02	1133.52	907.875	2282.73	1992.37	2095.4	1058.8	2123.5	-1.00371	1.45e-10	6.34e-09	-	5B	3917424	3923351	-	2089	protein_coding	RPE65	RPE65
TraesCS5B02G171100	100.461	91.0048	139.186	549.944	293.796	325.181	110.217	389.64	-1.82227	1.47e-10	6.41e-09	-	5B	315895969	315898026	+	1017	protein_coding	Rhodanese	Rhodanese
TraesCS4A02G253300	0	0	0	51.2052	55.4516	41.2333	0	49.2967	-8.05139	1.47e-10	6.44e-09	-	4A	565433661	565434890	-	619	protein_coding	NA	-
[truncated: 7,744 more rows]

## Sheet: Se12hRvsSe0hR_deg_all
gene_id	Se12hR_1	Se12hR_2	Se12hR_3	Se0hR_1	Se0hR_2	Se0hR_3	Se12hR	Se0hR	log2FoldChange	pvalue	padj	gene_name	gene_chr	gene_start	gene_end	gene_strand	gene_length	gene_biotype	tf_family	tf_family.1
TraesCS5A02G322500	252.164	257.278	273.677	10583	15404	14178.3	261.04	13388.4	-5.68083	5.99176e-228	5.27994e-223	-	5A	535011504	535013194	+	1593	protein_coding	NA	-
TraesCS5D02G329200	363.038	360.602	375.511	10881.5	15991.7	13954.9	366.383	13609.4	-5.21518	1.7657e-201	7.77967e-197	-	5D	421421468	421422863	+	1294	protein_coding	NA	-
TraesCS5B02G322900	50.0404	58.8949	65.7674	2079.03	3050.5	3044.74	58.2342	2724.75	-5.55028	1.23532e-140	3.62854e-136	-	5B	507704843	507706130	+	1187	protein_coding	NA	-
TraesCS3D02G118200	2004.56	1813.34	1682.37	59.2859	49.2172	34.8778	1833.42	47.7936	5.26548	1.76658e-140	3.89177e-136	-	3D	71965553	71972294	+	4259	protein_coding	NA	-
TraesCS3A02G116300	3432.18	3191.69	2603.12	157.761	123.525	117.83	3075.66	133.039	4.53233	4.64214e-133	8.18131e-129	-	3A	84184377	84192886	+	4172	protein_coding	NA	-
TraesCS2A02G342600	178.575	142.588	182.451	2691.98	3774.28	3428.39	167.871	3298.22	-4.29621	2.3753e-117	3.48853e-113	-	2A	579615762	579617095	-	1212	protein_coding	NA	-
TraesCS6A02G159800	293.374	283.109	258.826	3060.76	4061.86	3893.12	278.436	3671.91	-3.72079	1.37273e-110	1.72807e-106	-	6A	152060594	152062191	-	1406	protein_coding	NA	-
TraesCS6D02G026600	78.4947	66.1276	58.342	1260.08	1650.22	1528.02	67.6548	1479.44	-4.44844	9.83374e-109	1.08319e-104	-	6D	10118909	10122447	-	2420	protein_coding	NA	-
TraesCS7B02G188000	207.03	240.746	186.695	2554.32	2887.41	3465.16	211.49	2968.96	-3.81118	1.55089e-100	1.51849e-96	-	7B	317228074	317237268	-	2720	protein_coding	Myb_DNA-binding	Myb_DNA-binding
TraesCS4B02G089500	306.129	354.403	342.627	3804.35	5756.48	5462.62	334.386	5007.81	-3.90492	9.84862e-97	8.67861e-93	-	4B	90727552	90729319	+	1228	protein_coding	NA	-
TraesCS2B02G157600	150.121	140.521	193.059	1933.32	2422.26	2577.19	161.234	2310.92	-3.84226	3.46485e-92	2.77566e-88	-	2B	131568447	131574164	+	4730	protein_coding	NA	-
TraesCS6B02G031700	57.8898	97.1249	73.1927	1279.17	1581.7	1578.93	76.0692	1479.93	-4.28407	5.30127e-92	3.8929e-88	-	6B	18729867	18734470	-	2323	protein_coding	NA	-
TraesCS5A02G108000	80.4571	82.6595	99.7118	1475.11	1942.63	2437.68	87.6095	1951.81	-4.47879	2.08333e-91	1.41217e-87	-	5A	191091856	191093655	+	1687	protein_coding	NA	-
TraesCS2B02G340300	245.296	231.447	346.87	3823.44	5595.32	5099.7	274.537	4839.49	-4.14051	1.12701e-90	7.09374e-87	-	2B	485870402	485871783	-	1267	protein_coding	NA	-
TraesCS2D02G320900	169.745	153.953	246.097	2908.03	4195.04	3650.86	189.932	3584.64	-4.23931	9.62894e-90	5.65668e-86	-	2D	412280560	412281895	-	1218	protein_coding	NA	-
TraesCS2A02G134000	129.516	114.69	200.484	2519.15	3236.75	2794.94	148.23	2850.28	-4.26668	2.85699e-89	1.57349e-85	-	2A	80586966	80592975	+	4977	protein_coding	NA	-
TraesCS5A02G363200	4.90592	15.4987	4.24306	1354.53	2113.44	1264.08	8.21588	1577.35	-7.58792	5.31125e-88	2.7531e-84	-	5A	563839404	563843716	+	1842	protein_coding	NAD_binding_4	NAD_binding_4
TraesCS4D02G086400	295.336	291.375	340.505	3311.97	5302.91	4785.8	309.072	4466.89	-3.85358	5.25136e-86	2.57083e-82	-	4D	61956011	61958020	-	1392	protein_coding	NA	-
TraesCS6D02G026400	356.17	373.001	345.809	2667.87	3363.17	3507.58	358.327	3179.54	-3.1495	7.59293e-85	3.52152e-81	-	6D	10066078	10069418	-	2532	protein_coding	NA	-
TraesCS2D02G136200	105.968	143.621	179.269	1908.2	2104.76	2301.93	142.953	2104.97	-3.8824	1.22679e-84	5.40522e-81	-	2D	79981849	79987425	+	4482	protein_coding	NA	-
novel.7883	659.355	990.88	908.014	13.063	17.3708	23.5661	852.75	17.9999	5.56028	5.01648e-84	2.10501e-80	-	5A	705523660	705530065	-	6406	-	- && P10978.1 RecName: Full=Retrovirus-related Pol polyprotein from transposon TNT 1-94; Includes: RecName: Full=Protease; Includes: RecName: Full=Reverse transcriptase; Includes: RecName: Full=Endonuclease && PF00665:Integrase core domain|PF13976:GAG-pre	RVT_2
TraesCS6D02G152700	365.982	373.001	333.08	3040.67	4320.49	4258.86	357.354	3873.34	-3.43804	2.00494e-83	8.0307e-80	-	6D	126870600	126872029	+	1178	protein_coding	NA	-
TraesCS3B02G135400	3153.52	3169.99	2465.22	111.538	193.008	104.633	2929.58	136.393	4.42472	3.2968e-83	1.2631e-79	-	3B	117923139	117931738	+	4377	protein_coding	NA	-
TraesCS2D02G065100	115.78	103.324	85.9219	1547.46	2357.6	2699.73	101.675	2201.6	-4.43536	1.10182e-82	4.04552e-79	-	2D	27853295	27854235	-	828	protein_coding	NA	-
TraesCS2A02G066700	58.871	43.3962	33.9445	1102.32	1677.24	2026.68	45.4039	1602.08	-5.13734	8.27177e-82	2.91563e-78	-	2A	30020633	30021500	-	762	protein_coding	NA	-
TraesCS6B02G191500	334.584	254.178	276.859	2776.39	3988.52	3677.25	288.54	3480.72	-3.59201	1.06711e-81	3.61669e-78	-	6B	225867206	225868316	+	810	protein_coding	NA	-
TraesCS5B02G115300	130.497	134.322	138.96	1464.06	1745.76	2221.81	134.593	1810.54	-3.75017	3.47721e-81	1.13486e-77	-	5B	192348593	192350382	-	1684	protein_coding	NA	-
TraesCS2B02G079200	145.215	109.524	141.082	1892.13	2603.68	3337.9	131.94	2611.24	-4.30657	3.91665e-81	1.23263e-77	-	2B	44285559	44286975	-	960	protein_coding	NA	-
TraesCS5A02G414400	242.352	254.178	307.622	2405.6	3257.02	3283.23	268.051	2981.95	-3.47638	8.66784e-81	2.63383e-77	-	5A	602355958	602357166	-	1107	protein_coding	NA	-
TraesCS5A02G229300	280.619	206.649	251.401	2620.64	3963.43	3939.31	246.223	3507.79	-3.83218	3.38812e-79	9.95203e-76	-	5A	444943895	444945371	-	1295	protein_coding	NA	-
TraesCS7D02G377400	32.3791	32.0305	25.4583	901.347	867.573	1500.69	29.956	1089.87	-5.1835	4.60412e-77	1.30876e-73	-	7D	488782547	488784232	+	1499	protein_coding	NA	-
TraesCS5B02G256400	166.801	220.081	197.302	1916.24	2792.83	2798.71	194.728	2502.59	-3.68461	2.30561e-76	6.34907e-73	-	5B	439227576	439228007	+	432	protein_coding	NA	-
TraesCS6D02G026500	280.619	374.034	239.733	2927.12	3292.72	3544.34	298.128	3254.73	-3.44843	3.61746e-76	9.65972e-73	-	6D	10101171	10104340	-	2273	protein_coding	NA	-
TraesCS7D02G000300	577.917	557.951	575.995	4540.9	6567.11	7223.47	570.621	6110.5	-3.42072	5.61703e-75	1.4558e-71	-	7D	337014	337852	+	839	protein_coding	NA	-
TraesCS2A02G344600	600.484	568.284	557.962	4327.87	5837.54	6642.81	575.577	5602.74	-3.283	1.1521e-74	2.90065e-71	-	2A	581941117	581942597	+	1206	protein_coding	NA	-
TraesCS7D02G295400	157.971	254.178	166.54	2663.85	2797.66	3830.9	192.896	3097.47	-4.00563	1.99723e-74	4.88876e-71	-	7D	370176783	370186393	-	3251	protein_coding	Myb_DNA-binding	Myb_DNA-binding
TraesCS7B02G283000	45.1344	32.0305	23.3368	941.541	995.924	1594.01	33.5006	1177.16	-5.12989	8.64522e-74	2.05896e-70	-	7B	517310434	517312145	+	1531	protein_coding	NA	-
TraesCS2D02G200700	621.089	718.104	634.337	5062.42	7647	7540.2	657.843	6749.87	-3.35914	4.86547e-73	1.12828e-69	-	2D	152627177	152628859	-	1293	protein_coding	NA	-
TraesCS5D02G422800	493.535	540.386	476.283	3183.35	4085.02	4235.3	503.402	3834.56	-2.92932	2.57775e-72	5.8244e-69	-	5D	482597650	482598345	-	696	protein_coding	NA	-
TraesCS4A02G226900	368.925	410.198	393.544	3388.34	5734.28	5026.17	390.889	4716.27	-3.59299	6.47938e-72	1.42741e-68	-	4A	535242144	535244059	-	1303	protein_coding	NA	-
TraesCS7B02G478200	27.4731	28.9308	28.6406	504.433	558.76	620.259	28.3482	561.151	-4.30784	7.15531e-72	1.53787e-68	-	7B	733527123	733530917	+	2662	protein_coding	Myb_DNA-binding	Myb_DNA-binding
TraesCS2B02G342200	564.181	600.314	573.873	3924.93	5043.31	5789.71	579.456	4919.32	-3.08579	9.39333e-72	1.97081e-68	-	2B	488191655	488193668	+	1737	protein_coding	NA	-
TraesCS2A02G206200	518.065	509.389	512.349	3575.24	5401.34	4820.68	513.268	4599.09	-3.16359	3.73944e-71	7.66325e-68	-	2A	185125696	185127138	+	1353	protein_coding	NA	-
TraesCS7D02G540700	19.6237	43.3962	31.8229	645.111	761.418	797.476	31.6143	734.669	-4.54355	5.11788e-71	1.02497e-67	-	7D	630527242	630530005	-	1452	protein_coding	Myb_DNA-binding	Myb_DNA-binding
TraesCS2D02G065200	170.726	141.554	108.198	1816.76	2253.37	3026.83	140.159	2365.65	-4.07572	7.38555e-71	1.44625e-67	-	2D	27859563	27860987	-	964	protein_coding	NA	-
TraesCS2A02G187200	715.283	780.099	717.077	4904.66	7202.11	6718.22	737.486	6275	-3.08899	8.96714e-71	1.71779e-67	-	2A	148869610	148871166	+	1143	protein_coding	NA	-
TraesCS2B02G220100	698.603	760.467	690.558	4637.37	6609.58	6391.12	716.542	5879.35	-3.03658	1.86185e-70	3.49077e-67	-	2B	210651572	210653486	-	919	protein_coding	NA	-
TraesCS2A02G066800	156.989	137.421	128.352	1585.65	1985.09	2753.46	140.921	2108.07	-3.90234	4.64329e-70	8.52431e-67	-	2A	30047902	30049124	-	762	protein_coding	NA	-
TraesCS5D02G238300	412.097	353.369	378.693	3021.57	4844.51	4167.43	381.386	4011.17	-3.39455	1.51783e-69	2.72961e-66	-	5D	346636682	346638071	+	1143	protein_coding	NA	-
TraesCS6B02G031600	53.9651	98.1581	95.4688	1199.79	1563.37	1763.69	82.5307	1508.95	-4.19538	2.08244e-69	3.6701e-66	-	6B	18655748	18659002	-	2432	protein_coding	NA	-
TraesCS7B02G312800	891.896	889.623	643.884	8.03877	3.86017	3.77057	808.467	5.22317	7.28609	3.09089e-69	5.34057e-66	-	7B	558759621	558760281	-	661	protein_coding	NA	-
TraesCS1A02G392000	442.514	434.996	470.979	2884.91	4041.6	3986.44	449.496	3637.65	-3.01679	1.96264e-68	3.32591e-65	-	1A	558590999	558591872	+	789	protein_coding	NA	-
TraesCS2D02G065300	43.1721	37.1968	30.7622	704.397	959.252	1308.39	37.0437	990.679	-4.73875	3.52048e-68	5.8533e-65	-	2D	27883022	27884222	-	918	protein_coding	NA	-
TraesCS7A02G381100	101.062	65.0943	57.2813	1366.59	1450.46	2308.53	74.4792	1708.53	-4.51698	3.30051e-67	5.38595e-64	-	7A	556159299	556161155	+	1756	protein_coding	NA	-
TraesCS2D02G209900	539.651	480.458	622.669	3790.28	5358.88	5021.46	547.593	4723.54	-3.1089	4.5402e-67	7.27423e-64	-	2D	165539763	165541348	-	1496	protein_coding	NA	-
TraesCS5D02G464700	33.3602	44.4295	33.9445	807.897	1522.84	903.052	37.2447	1077.93	-4.85572	9.33839e-67	1.46946e-63	-	5D	507771414	507772537	-	1124	protein_coding	NA	-
TraesCS1B02G433300	3.92473	15.4987	8.48611	632.048	1135.85	756.942	9.30317	841.615	-6.5088	2.34375e-66	3.62336e-63	-	1B	657506674	657507474	+	801	protein_coding	NA	-
TraesCS5B02G181500	1169.57	1504.4	1051.22	72.349	110.98	99.9202	1241.73	94.4163	3.71579	4.78867e-66	7.27548e-63	-	5B	331247621	331248115	-	495	protein_coding	SCP	SCP
TraesCS4D02G319400	410.135	359.569	397.787	3299.92	3980.8	5594.59	389.163	4291.77	-3.4631	1.53549e-65	2.29335e-62	-	4D	483136901	483139384	+	1956	protein_coding	NA	-
TraesCS5D02G026000	66.7205	69.2273	64.7066	652.145	771.069	882.314	66.8848	768.509	-3.52242	2.24981e-65	3.30422e-62	-	5D	23296528	23299514	-	1536	protein_coding	NA	-
TraesCS5D02G326200	697.622	840.027	538.868	34.1648	30.8814	18.8529	692.172	27.9663	4.63347	4.72015e-65	6.81868e-62	-	5D	418464479	418468459	-	2569	protein_coding	Response_reg	Response_reg
TraesCS5D02G452500	1920.18	2092.32	1557.2	217.047	262.492	228.12	1856.57	235.886	2.97635	1.31732e-64	1.87229e-61	-	5D	500440420	500449471	-	5004	protein_coding	ABC2_membrane	ABC2_membrane
TraesCS5D02G265500	267.863	271.743	282.163	1744.41	2433.84	2384.89	273.923	2187.71	-2.99783	2.44119e-64	3.41456e-61	-	5D	369870042	369870804	+	763	protein_coding	NA	-
TraesCS4D02G018500	23275.6	24142.8	22068.1	5130.75	4267.42	4195.7	23162.2	4531.29	2.35383	2.69096e-64	3.70512e-61	-	4D	7910944	7911929	+	864	protein_coding	RRM_1	RRM_1
TraesCS1B02G317500	1.96237	5.16622	3.18229	1229.93	2208.98	1189.62	3.43696	1542.84	-8.81886	3.45882e-64	4.6891e-61	-	1B	542578994	542580037	-	708	protein_coding	NA	-
TraesCS7A02G553800	34.3414	54.7619	47.7344	588.84	628.243	717.351	45.6126	644.811	-3.82474	5.41338e-64	7.22768e-61	-	7A	726481954	726485450	-	2213	protein_coding	Myb_DNA-binding	Myb_DNA-binding
TraesCS7B02G253600	5360.21	5744.83	3224.72	197.955	346.45	252.628	4776.59	265.678	4.16791	6.16575e-64	8.10934e-61	-	7B	467528002	467535268	-	1735	protein_coding	Aminotran_3	Aminotran_3
TraesCS5D02G372300	2.94355	6.19946	5.30382	815.935	1425.37	813.501	4.81561	1018.27	-7.7334	7.29654e-64	9.45546e-61	-	5D	446275227	446279682	+	1834	protein_coding	NAD_binding_4	NAD_binding_4
TraesCS6B02G031500	27.4731	26.8643	31.8229	462.229	626.313	682.474	28.7201	590.339	-4.36306	1.47253e-63	1.88056e-60	-	6B	18645460	18648979	-	2647	protein_coding	NA	-
TraesCS6A02G261100	13.7366	23.7646	25.4583	460.22	476.731	560.873	20.9865	499.274	-4.5797	2.44672e-63	3.08007e-60	-	6A	484567250	484570811	-	2090	protein_coding	Myb_DNA-binding	Myb_DNA-binding
TraesCS2B02G558400	159.933	204.582	168.662	1355.54	1336.58	1180.19	177.726	1290.77	-2.86088	3.12768e-63	3.88185e-60	-	2B	752784988	752788155	+	1776	protein_coding	Chal_sti_synt_N	Chal_sti_synt_N
TraesCS4A02G304400	618.146	603.414	501.741	47.2278	43.4269	33.9352	574.434	41.53	3.79248	3.44138e-63	4.21186e-60	-	4A	599842114	599846575	+	1947	protein_coding	NAD_binding_4	NAD_binding_4
TraesCS4B02G020300	23631.8	27193.9	21478.4	4899.63	4462.36	4526.57	24101.4	4629.52	2.3802	3.79571e-63	4.56319e-60	-	4B	14388436	14389403	+	866	protein_coding	RRM_1	RRM_1
TraesCS5A02G495100	498.441	411.231	490.073	3473.75	4015.54	5397.58	466.582	4295.62	-3.20264	3.832e-63	4.56319e-60	-	5A	663304272	663306753	+	1921	protein_coding	NA	-
TraesCS4D02G021400	1687.64	1321.52	1607.06	230.11	229.68	215.865	1538.74	225.218	2.7726	4.34072e-63	5.10005e-60	-	4D	9211907	9218783	+	2417	protein_coding	NA	-
TraesCS4A02G293000	22896.9	25300	23463	4113.84	3292.72	2763.83	23886.6	3390.13	2.81688	4.84573e-63	5.61849e-60	-	4A	595359113	595360401	-	1181	protein_coding	RRM_1	RRM_1
TraesCS5A02G482800	519.046	511.456	545.233	3075.84	4323.39	4361.61	525.245	3920.28	-2.90003	1.04474e-62	1.19561e-59	-	5A	654123665	654124792	-	931	protein_coding	NA	-
TraesCS4A02G499500	127.554	160.153	163.358	1289.22	1852.88	2037.99	150.355	1726.7	-3.52265	1.24592e-62	1.40757e-59	-	4A	744433284	744433745	-	462	protein_coding	NA	-
TraesCS5D02G169900	2793.43	2533.51	2545.83	16197.1	23190	25730.4	2624.26	21705.8	-3.04808	1.53365e-62	1.7107e-59	-	5D	266325112	266326079	-	875	protein_coding	NA	-
TraesCS1B02G135800	1609.14	1457.91	905.893	68.3296	92.6441	81.0673	1324.31	80.6803	4.03631	1.83034e-62	2.01612e-59	-	1B	173121735	173122646	-	719	protein_coding	NA	-
TraesCS4A02G472500	141.29	111.59	114.563	1112.37	1322.11	1711.84	122.481	1382.1	-3.49532	2.28842e-62	2.48958e-59	-	4A	732771648	732774321	-	1433	protein_coding	NAD_binding_1	NAD_binding_1
TraesCS2B02G528300	319.866	306.873	278.981	1879.06	2523.59	2646	301.907	2349.55	-2.95997	4.60188e-62	4.94534e-59	-	2B	722629776	722634436	+	2210	protein_coding	NA	-
TraesCS6B02G161600	62.7958	63.0279	65.7674	611.952	793.265	886.085	63.8637	763.767	-3.58065	3.396e-61	3.60549e-58	-	6B	166112159	166114033	+	1597	protein_coding	ADH_N	ADH_N
TraesCS5A02G165700	1884.85	1380.41	1586.9	11363.8	16389.3	17718.9	1617.39	15157.3	-3.22819	3.85529e-61	4.04438e-58	-	5A	354314588	354315579	-	871	protein_coding	NA	-
TraesCS5B02G496000	540.632	534.187	584.481	2938.17	3777.18	3973.24	553.1	3562.86	-2.68761	4.00179e-61	4.14868e-58	-	5B	663174273	663175299	-	843	protein_coding	NA	-
TraesCS6D02G286900	258.051	236.613	385.057	2576.43	3308.17	3301.14	293.24	3061.91	-3.38508	9.09392e-61	9.31809e-58	-	6D	395653618	395655896	-	1824	protein_coding	NA	-
TraesCS1D02G428200	593.616	604.447	597.21	4111.83	6983.05	5401.35	598.425	5498.74	-3.1999	1.4764e-60	1.49541e-57	-	1D	480517074	480517988	+	807	protein_coding	NA	-
TraesCS2B02G079500	142.272	81.6262	86.9827	1269.12	1928.15	2040.82	103.627	1746.03	-4.07246	3.272e-60	3.27646e-57	-	2B	44360475	44361961	-	973	protein_coding	NA	-
TraesCS2B02G079300	363.038	276.909	277.92	2070.99	2838.19	2761	305.956	2556.73	-3.06226	4.9274e-60	4.87868e-57	-	2B	44310557	44311687	-	842	protein_coding	NA	-
TraesCS1D02G149700	21.586	15.4987	20.1545	579.796	1640.57	1052.93	19.0797	1091.1	-5.83657	1.32487e-59	1.2972e-56	-	1D	206099675	206101382	+	1163	protein_coding	Ribonuclease_T2	Ribonuclease_T2
TraesCS4B02G010100	7.84947	7.2327	11.6684	746.601	1374.22	555.217	8.91686	892.013	-6.64882	2.79542e-59	2.69e-56	-	4B	6636541	6642101	-	1962	protein_coding	NAD_binding_4	NAD_binding_4
TraesCS5A02G256900	146.196	100.225	135.778	1207.83	1881.83	1996.52	127.4	1695.39	-3.73378	2.80844e-59	2.69e-56	-	5A	472342167	472342601	+	435	protein_coding	NA	-
TraesCS6A02G023100	28.4543	47.5292	31.8229	544.627	821.251	636.284	35.9355	667.387	-4.21687	9.11813e-59	8.63967e-56	-	6A	11554651	11558118	-	2459	protein_coding	NA	-
TraesCS2D02G197300	52.0027	50.6289	43.4913	627.024	1073.13	748.459	48.7077	816.203	-4.06568	1.39107e-58	1.30406e-55	-	2D	144441715	144445480	+	1936	protein_coding	Aldedh	Aldedh
TraesCS1A02G057200	95.1748	85.7592	111.38	828.998	1259.38	1152.85	97.4381	1080.41	-3.47178	1.76364e-58	1.63591e-55	-	1A	37478206	37481881	+	2333	protein_coding	NA	-
TraesCS6A02G307700	497.46	512.489	677.828	3547.11	4453.67	4815.96	562.592	4272.25	-2.92528	9.23125e-58	8.47352e-55	-	6A	542231848	542234694	-	2044	protein_coding	Pyr_redox_2	Pyr_redox_2
TraesCS4A02G177500	1030.24	1156.2	804.059	8877.82	10100.1	15699.7	996.834	11559.2	-3.53547	2.2714e-56	2.06347e-53	-	4A	449265943	449268449	-	1785	protein_coding	AAA	AAA
TraesCS3B02G061700	686.829	668.509	675.707	3329.06	4452.71	4623.66	677.015	4135.14	-2.61071	2.79358e-56	2.50275e-53	-	3B	33955369	33956554	+	1069	protein_coding	NA	-
TraesCS5D02G159100	4423.18	5207.55	3705.25	776.746	711.236	730.548	4445.32	739.51	2.58775	2.81176e-56	2.50275e-53	-	5D	247610358	247613753	+	2156	protein_coding	NA	-
TraesCS5D02G044400	96.156	77.4933	50.9167	837.037	1159.02	1255.6	74.8553	1083.88	-3.85306	9.24408e-56	8.14588e-53	-	5D	43326372	43329280	+	1431	protein_coding	Epimerase	Epimerase
TraesCS2A02G254600	1017.49	990.88	994.997	4960.93	6298.83	7234.79	1001.12	6164.85	-2.62247	1.11365e-55	9.71634e-53	-	2A	387775955	387776908	+	780	protein_coding	NA	-
TraesCS3A02G191700	565.162	488.724	605.696	2799.5	3380.54	3611.27	553.194	3263.77	-2.56081	1.33601e-55	1.1542e-52	-	3A	244482474	244484829	+	1753	protein_coding	NA	-
TraesCS5B02G466700	252.164	274.843	245.037	1411.81	1926.22	1791.02	257.348	1709.69	-2.73203	1.95748e-55	1.67469e-52	-	5B	640560863	640561882	+	1020	protein_coding	NA	-
TraesCS4B02G348600	662.299	681.941	641.762	3930.96	5597.25	3922.34	662.001	4483.51	-2.75971	3.4306e-55	2.90677e-52	-	4B	642097890	642102012	+	2328	protein_coding	Metallophos	Metallophos
TraesCS2B02G078900	20.6049	9.29919	14.8507	412.992	545.249	753.172	14.9182	570.471	-5.25162	3.55242e-55	2.98133e-52	-	2B	44190500	44192003	-	1049	protein_coding	NA	-
TraesCS7D02G227300	353.226	425.696	465.675	2579.44	3879.47	3495.32	414.866	3318.08	-3.00015	3.79204e-55	3.15241e-52	-	7D	187197115	187198532	+	1182	protein_coding	NA	-
TraesCS2D02G255100	1136.21	1254.36	1173.21	6298.38	8128.55	9679.06	1187.92	8035.33	-2.75798	4.00026e-55	3.29442e-52	-	2D	307155480	307156833	+	1179	protein_coding	NA	-
TraesCS1A02G298800	51.0215	41.3297	41.3698	486.346	505.682	641.94	44.5737	544.656	-3.60924	6.68297e-55	5.45281e-52	-	1A	493736793	493737676	+	700	protein_coding	NA	-
TraesCS7A02G020500	134.422	137.421	113.502	967.667	1311.49	1557.25	128.448	1278.8	-3.31514	9.41183e-55	7.6089e-52	-	7A	8373731	8376623	-	1483	protein_coding	NAD_binding_1	NAD_binding_1
TraesCS5A02G325200	5.8871	9.29919	6.36459	505.438	773.964	420.419	7.18363	566.607	-6.30382	9.668e-55	7.74495e-52	-	5A	535879396	535881010	-	1615	protein_coding	UDPGT	UDPGT
TraesCS6A02G023300	179.557	185.984	110.319	1334.44	1623.2	1630.77	158.62	1529.47	-3.26813	1.01165e-54	8.03119e-52	-	6A	11587722	11591011	-	2341	protein_coding	NA	-
TraesCS3B02G219700	372.85	419.497	409.455	1801.69	2090.28	2033.28	400.601	1975.08	-2.30205	1.24213e-54	9.77287e-52	-	3B	264163578	264168089	+	1660	protein_coding	NA	-
TraesCS4D02G183700	84.3818	85.7592	99.7118	641.092	693.865	778.623	89.9509	704.527	-2.9707	1.27638e-54	9.95354e-52	-	4D	321808240	321813370	+	2293	protein_coding	NA	-
TraesCS2D02G065600	115.78	89.8922	64.7066	916.42	1301.84	1418.68	90.1262	1212.31	-3.74727	1.92502e-54	1.48801e-51	-	2D	27901255	27902757	-	1001	protein_coding	NA	-
TraesCS5B02G162800	2635.46	2128.48	2179.87	13511.2	19301.8	21632.7	2314.6	18148.6	-2.97096	2.04946e-54	1.57042e-51	-	5B	300097036	300098231	-	1071	protein_coding	NA	-
TraesCS2A02G067300	203.105	168.419	169.722	1185.72	1617.41	1788.19	180.415	1530.44	-3.084	2.39276e-54	1.81767e-51	-	2A	30125890	30127338	-	956	protein_coding	NA	-
TraesCS4B02G010000	9.81184	5.16622	2.12153	574.772	1042.25	531.651	5.69986	716.223	-6.95378	4.34326e-54	3.27118e-51	-	4B	6535970	6541370	-	1969	protein_coding	NAD_binding_4	NAD_binding_4
TraesCS5B02G162600	2751.24	2536.61	2510.83	13597.6	18111	21557.3	2599.56	17755.3	-2.77189	1.11696e-53	8.34124e-51	-	5B	299847320	299848476	+	1032	protein_coding	NA	-
TraesCS3D02G374200	181.519	198.383	227.004	1304.29	1997.64	1751.43	202.302	1684.45	-3.05848	1.88756e-53	1.39775e-50	-	3D	487411816	487415317	+	1307	protein_coding	NA	-
TraesCS5D02G157600	4522.28	5079.42	3903.61	940.536	814.496	859.691	4501.77	871.574	2.36893	2.71468e-53	1.99348e-50	-	5D	245377113	245379653	+	1286	protein_coding	Ferritin	Ferritin
TraesCS4B02G140300	1648.39	1855.71	1437.34	10996	12187.5	17784.8	1647.14	13656.1	-3.05149	3.17181e-53	2.30992e-50	-	4B	184607296	184609992	+	1949	protein_coding	AAA	AAA
TraesCS2A02G500400	456.25	320.305	419.002	2503.07	3169.2	3575.45	398.519	3082.57	-2.95121	3.96036e-53	2.86055e-50	-	2A	729293649	729297303	+	1284	protein_coding	NA	-
TraesCS2D02G253200	295.336	314.106	308.682	1644.93	2420.33	2180.33	306.042	2081.86	-2.76631	6.97728e-53	4.99868e-50	-	2D	305505627	305506572	-	856	protein_coding	NA	-
TraesCS1B02G266500	88.3065	76.46	119.866	769.712	953.462	852.149	94.8776	858.441	-3.17919	8.93287e-53	6.3481e-50	-	1B	468509870	468513584	-	2139	protein_coding	NA	-
TraesCS2B02G090300	11.7742	7.2327	2.12153	367.774	576.13	555.217	7.04281	499.707	-6.12953	9.90985e-53	6.98605e-50	-	2B	51228758	51229396	+	639	protein_coding	NA	-
TraesCS5D02G041100	89.2877	88.8589	85.9219	1534.4	2671.24	1091.58	88.0229	1765.74	-4.32611	1.16975e-52	8.18082e-50	-	5D	41603825	41608396	-	3226	protein_coding	Lipoxygenase	Lipoxygenase
TraesCS1D02G058300	84.3818	67.1608	70.0104	571.758	757.558	764.484	73.851	697.933	-3.23915	2.12554e-52	1.47483e-49	-	1D	38549079	38552961	+	3621	protein_coding	NA	-
TraesCS2A02G158800	2139.96	2290.7	1409.76	110.533	158.267	195.127	1946.81	154.642	3.65298	2.25434e-52	1.55198e-49	-	2A	105541272	105541541	+	270	protein_coding	NA	-
TraesCS7D02G209600	325.753	346.137	360.66	1823.8	2587.28	2645.06	344.183	2352.04	-2.773	3.69399e-52	2.52337e-49	-	7D	167556671	167558032	-	991	protein_coding	NA	-
TraesCS5D02G100200	30.4167	32.0305	33.9445	423.04	489.276	679.646	32.1306	530.654	-4.0471	3.86086e-52	2.61707e-49	-	5D	112697558	112700039	-	1152	protein_coding	NA	-
TraesCS2A02G075000	26.492	18.5984	19.0938	358.73	559.725	625.915	21.3947	514.79	-4.58513	1.12875e-51	7.5928e-49	-	2A	33269755	33271055	-	1301	protein_coding	NA	-
TraesCS4A02G321500	993.939	886.523	1017.27	180.872	168.882	151.766	965.912	167.173	2.53122	1.53833e-51	1.02695e-48	-	4A	609917276	609922935	-	2584	protein_coding	NA	-
TraesCS5B02G152600	3393.91	4054.45	2156.53	241.163	328.114	302.588	3201.63	290.622	3.46132	2.79489e-51	1.85177e-48	-	5B	281836802	281840213	+	2174	protein_coding	NA	-
TraesCS3B02G344200	162.876	176.685	125.17	1068.15	1497.75	1577.98	154.91	1381.29	-3.15595	3.30356e-51	2.17246e-48	-	3B	553570450	553571421	+	886	protein_coding	NA	-
TraesCS2B02G233400	418.965	482.525	670.403	3764.16	5632.95	4731.13	523.964	4709.41	-3.16854	4.68487e-51	3.058e-48	-	2B	231972646	231974543	+	1812	protein_coding	NA	-
TraesCS1A02G255800	153.065	120.889	147.446	854.12	911	1051.99	140.467	939.036	-2.74068	5.95299e-51	3.85719e-48	-	1A	448033492	448037889	-	2786	protein_coding	NA	-
TraesCS5A02G320300	401.304	513.522	370.207	26.126	12.5456	24.5087	428.344	21.0601	4.34777	1.13256e-50	7.28477e-48	-	5A	533290702	533295125	-	2978	protein_coding	Response_reg	Response_reg
TraesCS1B02G075200	69.664	67.1608	67.8889	531.564	723.782	801.247	68.2379	685.531	-3.32868	1.52831e-50	9.75906e-48	-	1B	58321321	58325069	+	2365	protein_coding	NA	-
TraesCS7B02G114100	312.016	390.566	432.792	2173.48	2808.27	3080.56	378.458	2687.44	-2.82872	1.84587e-50	1.1702e-47	-	7B	132109320	132110685	-	971	protein_coding	NA	-
TraesCS6B02G266800	43.1721	46.496	54.099	484.336	594.466	780.509	47.9223	619.77	-3.69491	2.31625e-50	1.45791e-47	-	6B	479840417	479845101	+	2680	protein_coding	Myb_DNA-binding	Myb_DNA-binding
TraesCS6B02G336300	294.355	240.746	361.721	1970.5	2217.67	2772.31	298.94	2320.16	-2.95673	3.17033e-50	1.98135e-47	-	6B	591507052	591509493	-	1868	protein_coding	NA	-
TraesCS2B02G267500	1156.82	1250.22	1150.93	5361.86	6811.27	7833.37	1185.99	6668.83	-2.49139	1.07899e-49	6.69581e-47	-	2B	360481412	360482730	-	1138	protein_coding	NA	-
TraesCS6D02G247400	125.592	126.056	133.656	840.052	1016.19	1298.96	128.435	1051.73	-3.03414	1.59395e-49	9.8223e-47	-	6D	350927979	350930332	-	1694	protein_coding	NA	-
TraesCS6A02G354400	162.876	176.685	210.031	999.822	1252.63	1208.47	183.197	1153.64	-2.65585	2.76141e-49	1.68983e-46	-	6A	585811553	585822022	-	6441	protein_coding	NA	-
TraesCS2B02G273900	263.938	313.073	260.948	1526.36	1822.97	2217.1	279.32	1855.47	-2.732	3.57969e-49	2.17547e-46	-	2B	375544513	375546058	+	1546	protein_coding	NA	-
TraesCS3D02G210800	23.5484	27.8976	19.0938	460.22	454.535	834.239	23.5132	582.998	-4.6311	3.85216e-49	2.32502e-46	-	3D	280280812	280282957	-	1156	protein_coding	NA	-
TraesCS5B02G357200	15.6989	12.3989	7.42535	303.464	415.933	501.486	11.8411	406.961	-5.09486	6.82791e-49	4.09303e-46	-	5B	536586806	536590135	-	3330	protein_coding	NA	-
TraesCS6B02G294700	194.274	208.715	140.021	1219.88	1463	1759.91	181.003	1480.93	-3.03175	1.41296e-48	8.41283e-46	-	6B	528913293	528915644	+	1681	protein_coding	NA	-
TraesCS3D02G309700	77.5135	84.726	76.375	553.67	566.48	693.785	79.5382	604.645	-2.92664	2.80008e-48	1.65599e-45	-	3D	423852696	423858594	-	3698	protein_coding	NA	-
TraesCS3D02G531900	452.326	465.993	385.057	49.2375	47.2871	45.2469	434.459	47.2571	3.20145	3.6072e-48	2.11911e-45	-	3D	607922801	607923646	+	846	protein_coding	Myb_DNA-binding	Myb_DNA-binding
TraesCS6D02G359300	1597.37	1912.53	1727.98	210.013	292.408	312.015	1745.96	271.479	2.68422	4.53944e-48	2.64911e-45	-	6D	451783234	451784990	-	1393	protein_coding	2OG-FeII_Oxy	2OG-FeII_Oxy
TraesCS7A02G227100	508.253	465.993	604.636	2720.12	4000.1	3439.71	526.294	3386.64	-2.68617	9.0161e-48	5.22696e-45	-	7A	197300200	197301901	-	1194	protein_coding	NA	-
TraesCS4D02G238600	806.533	967.116	660.856	89.4313	111.945	95.207	811.502	98.8611	3.03683	9.43725e-48	5.43536e-45	-	4D	400785978	400787066	+	765	protein_coding	NA	-
TraesCS4B02G006800	346.358	326.505	281.103	20.0969	11.5805	16.0249	317.988	15.9008	4.32544	1.12577e-47	6.44177e-45	-	4B	4536418	4540354	-	1932	protein_coding	NAD_binding_4	NAD_binding_4
novel.3931	541.613	545.553	397.787	28.1357	47.2871	40.5337	494.984	38.6521	3.67652	1.18338e-47	6.69253e-45	-	3A	572445735	572451387	+	3799	-	- && Q69ZF3.2 RecName: Full=Non-lysosomal glucosylceramidase; Short=NLGase; AltName: Full=Beta-glucocerebrosidase 2; Short=Beta-glucosidase 2; AltName: Full=Glucosylceramidase 2 && PF12215:beta-Glucocerebrosidase 2 N terminal|PF04685:Protein of unknown fu	-
TraesCS2B02G130300	522.971	582.749	478.405	2677.92	3722.17	4122.18	528.042	3507.42	-2.73169	1.18479e-47	6.69253e-45	-	2B	97441318	97442363	+	1046	protein_coding	NA	-
TraesCS5B02G036800	137.366	97.1249	99.7118	855.124	1201.48	1442.24	111.401	1166.28	-3.38678	1.46572e-47	8.22669e-45	-	5B	41093348	41097077	+	2110	protein_coding	Epimerase	Epimerase
TraesCS1D02G411300	1417.81	1597.39	1472.34	6660.12	9915.81	8532.81	1495.85	8369.58	-2.48425	1.59837e-47	8.91447e-45	-	1D	472560802	472562069	+	1268	protein_coding	NA	-
TraesCS2D02G379000	1970.22	2177.04	1521.14	218.052	273.107	307.302	1889.47	266.153	2.82706	1.91375e-47	1.06063e-44	-	2D	483630649	483633789	-	1527	protein_coding	Beta_elim_lyase	Beta_elim_lyase
TraesCS5D02G169600	2796.37	2450.85	2245.64	12480.2	17227.9	19935	2497.62	16547.7	-2.72795	1.98073e-47	1.09089e-44	-	5D	266085742	266086801	+	935	protein_coding	NA	-
TraesCS2A02G190700	56.9087	68.1941	44.5521	581.806	828.006	557.102	56.5516	655.638	-3.53428	2.16405e-47	1.18445e-44	-	2A	157468378	157472460	-	2028	protein_coding	Aldedh	Aldedh
TraesCS6D02G241900	26.492	26.8643	33.9445	343.658	336.8	378.943	29.1002	353.133	-3.60374	2.96687e-47	1.61383e-44	-	6D	344176534	344179716	-	1985	protein_coding	Myb_DNA-binding	Myb_DNA-binding
TraesCS5A02G457500	231.559	261.411	268.373	1228.93	1604.87	1657.17	253.781	1496.99	-2.56103	3.04718e-47	1.64735e-44	-	5A	637167478	637168439	+	962	protein_coding	NA	-
TraesCS6B02G288500	29.4355	45.4627	25.4583	466.249	515.333	774.853	33.4522	585.478	-4.1297	3.25122e-47	1.74693e-44	-	6B	519398331	519406681	-	1749	protein_coding	Myb_DNA-binding	Myb_DNA-binding
TraesCS7A02G299400	250.202	405.031	250.34	2324.21	2352.77	3024.94	301.858	2567.31	-3.08856	4.72747e-47	2.52475e-44	-	7A	409870374	409879449	+	2685	protein_coding	Myb_DNA-binding	Myb_DNA-binding
TraesCS5B02G320500	344.395	465.993	307.622	20.0969	22.196	20.7382	372.67	21.0104	4.14836	4.81071e-47	2.55373e-44	-	5B	505805430	505809380	-	2381	protein_coding	Response_reg	Response_reg
TraesCS7B02G019600	404.248	533.154	476.283	46.2229	41.4968	55.6159	471.228	47.7786	3.30065	6.82863e-47	3.60323e-44	-	7B	16833162	16835197	+	1484	protein_coding	Rhodanese	Rhodanese
TraesCS2A02G527700	161.895	203.549	142.142	964.653	1119.45	1118.92	169.196	1067.67	-2.65759	1.00296e-46	5.26075e-44	-	2A	747086930	747090056	+	1724	protein_coding	Chal_sti_synt_N	Chal_sti_synt_N
TraesCS1D02G306200	0.981184	3.09973	3.18229	800.863	1729.36	809.731	2.42107	1113.32	-8.86166	1.32537e-46	6.91077e-44	-	1D	403334903	403336201	-	1299	protein_coding	NA	-
TraesCS7A02G206700	410.135	409.164	417.941	1910.21	2656.76	2836.41	412.413	2467.8	-2.5812	1.99268e-46	1.03291e-43	-	7A	169303755	169305022	-	869	protein_coding	NA	-
TraesCS6A02G023200	167.782	214.915	179.269	987.764	1210.16	1305.56	187.322	1167.83	-2.64081	2.71498e-46	1.39909e-43	-	6A	11568527	11571725	-	2406	protein_coding	NA	-
TraesCS4B02G235400	611.277	592.049	416.88	43.2084	50.1822	57.5012	540.069	50.2973	3.42327	3.37275e-46	1.72795e-43	-	4B	491790771	491799486	+	2139	protein_coding	NA	-
TraesCS3D02G359900	247.258	230.413	212.153	1268.12	1684	2032.34	229.941	1661.48	-2.85288	4.36878e-46	2.2253e-43	-	3D	473609204	473612823	-	1751	protein_coding	NA	-
TraesCS5A02G152400	3346.82	3766.17	2804.66	707.412	596.396	675.875	3305.88	659.894	2.32485	4.5006e-46	2.27927e-43	-	5A	329378422	329382030	+	1237	protein_coding	Ferritin	Ferritin
TraesCS6A02G025700	171.707	145.687	162.297	871.202	1090.5	1253.72	159.897	1071.81	-2.74468	6.21524e-46	3.12964e-43	-	6A	12836151	12838286	-	1673	protein_coding	Epimerase	Epimerase
TraesCS2B02G454500	2928.83	2959.21	1555.08	116.562	101.329	210.209	2481.04	142.7	4.119	6.38964e-46	3.19918e-43	-	2B	649475798	649478584	+	1499	protein_coding	NA	-
TraesCS2D02G115200	342.433	389.533	400.969	1895.14	2711.77	2953.3	377.645	2520.07	-2.73876	7.97182e-46	3.9688e-43	-	2D	63710042	63710668	+	438	protein_coding	NA	-
TraesCS3B02G413700	331.64	277.942	337.323	1596.7	2308.38	2345.3	315.635	2083.46	-2.72272	9.90632e-46	4.90419e-43	-	3B	650623184	650626081	+	1549	protein_coding	NA	-
TraesCS7A02G325400	281.6	307.907	332.019	1618.81	2262.06	2613.95	307.175	2164.94	-2.81766	1.03103e-45	5.07567e-43	PETF	7A	473674346	473675253	+	908	protein_coding	Fer2	Fer2
TraesCS4B02G023800	1151.91	855.526	1054.4	153.742	182.393	147.052	1020.61	161.062	2.66388	1.19972e-45	5.87328e-43	-	4B	17090710	17097482	+	3719	protein_coding	NA	-
TraesCS2A02G223600	340.471	364.735	300.196	1545.45	1909.82	2099.27	335.134	1851.51	-2.46579	1.29306e-45	6.29529e-43	-	2A	219149064	219150140	+	1077	protein_coding	NA	-
TraesCS5A02G081900	26.492	19.6316	29.7014	308.488	383.122	429.845	25.275	373.818	-3.88749	1.36931e-45	6.62986e-43	-	5A	106144470	106145561	-	976	protein_coding	NA	-
TraesCS3A02G207900	38.2662	52.6954	39.2483	552.666	538.494	964.324	43.4033	685.161	-3.98142	2.04308e-45	9.83803e-43	-	3A	366610919	366635148	-	1622	protein_coding	NA	-
TraesCS4B02G323000	432.702	392.633	413.698	2177.5	2747.48	3623.52	413.011	2849.5	-2.78646	2.76405e-45	1.32374e-42	-	4B	613374314	613376834	+	1985	protein_coding	NA	-
TraesCS5B02G045100	1509.06	1973.5	1699.34	202.979	298.198	287.506	1727.3	262.894	2.71517	3.45654e-45	1.64644e-42	WIR1A	5B	50507300	50507680	-	267	protein_coding	NA	-
TraesCS5A02G183300	2149.77	2775.29	1915.74	103.499	248.981	157.421	2280.27	169.967	3.74515	3.97203e-45	1.8818e-42	-	5A	382777720	382778535	-	816	protein_coding	SCP	SCP
TraesCS5A02G424400	366.963	396.765	270.495	2176.5	2703.08	3569.79	344.741	2816.46	-3.03001	7.96535e-45	3.75351e-42	-	5A	609866677	609875081	+	1524	protein_coding	FMN_dh	FMN_dh
TraesCS2A02G007500	52.9839	36.1635	36.066	383.851	451.64	427.96	41.7378	421.15	-3.33108	9.08501e-45	4.25836e-42	-	2A	3333157	3336110	-	2008	protein_coding	NA	-
TraesCS2A02G247300	2017.31	2095.42	1870.13	8604.5	11952	13276.2	1994.29	11277.6	-2.49951	1.10228e-44	5.13929e-42	-	2A	365284065	365285879	-	1741	protein_coding	NA	-
TraesCS6B02G323200	7.84947	10.3324	6.36459	292.41	576.13	358.204	8.18216	408.915	-5.64212	1.78447e-44	8.27619e-42	-	6B	572112385	572114199	+	1391	protein_coding	NA	-
TraesCS3D02G194300	366.963	309.973	496.438	2289.04	2912.5	3070.19	391.124	2757.24	-2.81801	2.64969e-44	1.22246e-41	-	3D	185332436	185334995	+	1723	protein_coding	NA	-
TraesCS2B02G099500	17.6613	20.6649	28.6406	290.401	331.01	348.778	22.3223	323.396	-3.86227	3.20989e-44	1.47321e-41	-	2B	58843544	58846856	-	1762	protein_coding	NA	-
TraesCS6A02G312200	317.904	304.807	350.052	1534.4	2084.49	2310.42	324.254	1976.44	-2.60801	4.05656e-44	1.85215e-41	-	6A	548419367	548420992	-	975	protein_coding	NA	-
TraesCS6A02G267300	198.199	187.017	181.391	995.803	1126.2	1456.38	188.869	1192.8	-2.65876	4.31524e-44	1.9601e-41	-	6A	492803745	492806104	+	1688	protein_coding	NA	-
TraesCS4B02G182100	70.6452	75.4268	100.773	592.859	566.48	690.015	82.2815	616.451	-2.90762	4.61286e-44	2.08454e-41	-	4B	399268398	399273853	-	2427	protein_coding	NA	-
TraesCS3B02G398300	319.866	257.278	255.644	1414.82	1772.78	2080.41	277.596	1756.01	-2.66074	4.84715e-44	2.17924e-41	-	3B	628721186	628724685	+	1678	protein_coding	NA	-
TraesCS2B02G027000	365	262.444	281.103	8.03877	7.72034	15.0823	302.849	10.2805	4.87441	5.66094e-44	2.53219e-41	-	2B	12875422	12881979	+	2651	protein_coding	Pkinase	Pkinase
TraesCS3B02G343800	73.5888	98.1581	77.4358	531.564	667.809	698.499	83.0609	632.624	-2.93	7.54906e-44	3.35971e-41	-	3B	552925903	552931763	+	3807	protein_coding	NA	-
TraesCS7A02G245800	245.296	232.48	232.307	1099.3	1200.51	1473.35	236.694	1257.72	-2.40968	7.6702e-44	3.39647e-41	-	7A	224036060	224037993	+	1152	protein_coding	HLH	HLH
TraesCS5B02G353200	512.178	577.583	502.802	2322.2	3388.26	2964.61	530.854	2891.69	-2.44561	8.49277e-44	3.74191e-41	-	5B	532876586	532877808	+	1223	protein_coding	NA	-
TraesCS2A02G067200	39.2473	27.8976	18.033	362.75	552.969	455.297	28.3926	457.005	-4.00226	1.29396e-43	5.67284e-41	-	2A	30090306	30091759	-	861	protein_coding	NA	-
TraesCS5A02G036200	163.858	160.153	117.745	890.294	1241.04	1370.6	147.252	1167.31	-2.98601	2.6152e-43	1.14085e-40	-	5A	33126001	33130778	+	1493	protein_coding	Epimerase	Epimerase
TraesCS6A02G086300	408.172	455.66	414.759	2022.76	3065.94	3232.32	426.197	2773.67	-2.70236	3.30283e-43	1.43372e-40	-	6A	55013535	55014280	+	746	protein_coding	NA	-
TraesCS5D02G464800	140.309	123.989	184.573	1163.61	2116.34	1370.6	149.624	1550.18	-3.37375	3.70387e-43	1.59993e-40	-	5D	507774784	507775940	-	1157	protein_coding	NA	-
TraesCS4B02G109900	686.829	662.309	731.927	2821.61	3413.35	4008.12	693.688	3414.36	-2.2994	4.65225e-43	1.99979e-40	-	4B	122563187	122565724	+	1167	protein_coding	NA	-
TraesCS4D02G107400	813.401	743.935	778.601	3452.65	4447.88	5449.42	778.646	4449.98	-2.51477	5.31316e-43	2.2728e-40	-	4D	85590767	85593832	+	1690	protein_coding	NA	-
TraesCS2B02G216400	52.9839	26.8643	20.1545	472.278	648.508	528.823	33.3343	549.87	-4.03632	9.60052e-43	4.08694e-40	-	2B	202482106	202485783	+	1839	protein_coding	Aldedh	Aldedh
TraesCS7A02G339900	14.7178	30.9973	10.6076	404.953	322.324	413.82	18.7742	380.366	-4.34049	1.32912e-42	5.63088e-40	-	7A	498228815	498230886	-	1990	protein_coding	p450	p450
TraesCS2A02G252600	552.406	515.588	570.691	2259.9	3275.35	2947.65	546.229	2827.63	-2.37212	1.50073e-42	6.32748e-40	-	2A	384330542	384331485	-	849	protein_coding	NA	-
TraesCS5D02G496400	654.449	702.606	662.978	2709.07	3762.7	3873.32	673.344	3448.36	-2.3566	2.20678e-42	9.26006e-40	-	5D	527140445	527141487	-	882	protein_coding	NA	-
TraesCS7B02G145200	467.043	548.652	274.738	7.03393	4.82521	0.942643	430.145	4.26726	6.67287	3.67367e-42	1.53424e-39	-	7B	188394019	188399258	-	2920	protein_coding	Lipoxygenase	Lipoxygenase
TraesCS7B02G226100	379.718	387.466	319.29	1710.25	2361.46	2640.34	362.158	2237.35	-2.62694	4.1235e-42	1.71397e-39	PETF	7B	426788421	426789425	+	1005	protein_coding	Fer2	Fer2
TraesCS6B02G004400	87.3253	83.6927	133.656	791.819	701.586	893.626	101.558	795.677	-2.97189	4.17685e-42	1.728e-39	-	6B	3384708	3387486	+	1455	protein_coding	2-Hacid_dh_C	2-Hacid_dh_C
TraesCS2D02G073700	17.6613	15.4987	4.24306	290.401	418.828	533.536	12.4677	414.255	-5.04368	4.63264e-42	1.90422e-39	-	2D	30978618	30980064	-	923	protein_coding	NA	-
TraesCS5A02G261400	500.404	744.969	447.643	46.2229	57.9025	41.4763	564.338	48.5339	3.53973	4.64601e-42	1.90422e-39	-	5A	475294763	475296594	+	1832	protein_coding	FAD_binding_4	FAD_binding_4
TraesCS3A02G381000	255.108	167.385	259.887	1494.21	2433.84	1861.72	227.46	1929.92	-3.08478	4.80815e-42	1.96155e-39	-	3A	631301807	631304074	+	1128	protein_coding	NA	-
TraesCS5D02G118500	129.516	128.122	170.783	830.003	999.784	1223.55	142.807	1017.78	-2.83448	4.94889e-42	2.00966e-39	-	5D	158804236	158805257	+	934	protein_coding	NA	-
TraesCS6A02G216400	119.704	147.754	125.17	797.848	830.901	1161.34	130.876	930.029	-2.82963	6.11043e-42	2.46996e-39	-	6A	398252913	398254425	+	1403	protein_coding	zf-B_box	zf-B_box
TraesCS5D02G502900	54.9463	74.3935	70.0104	486.346	634.998	786.164	66.4501	635.836	-3.26021	6.50944e-42	2.61923e-39	-	5D	530054219	530055003	-	785	protein_coding	NA	-
TraesCS1D02G374900	1.96237	5.16622	5.30382	313.512	479.626	343.122	4.14414	378.753	-6.52863	6.55259e-42	2.62461e-39	-	1D	452261386	452262183	-	798	protein_coding	NA	-
TraesCS6B02G387400	214.879	218.014	238.672	999.822	1329.83	1379.09	223.855	1236.25	-2.46583	8.55262e-42	3.41021e-39	-	6B	662256760	662268336	-	6097	protein_coding	NA	-
TraesCS2A02G066900	35.3226	27.8976	13.7899	396.914	443.919	677.76	25.67	506.198	-4.29524	8.70098e-42	3.45374e-39	-	2A	30071558	30072776	-	930	protein_coding	NA	-
TraesCS3D02G478000	2292.05	2598.61	2363.38	571.758	390.842	475.092	2418.01	479.231	2.33536	9.18793e-42	3.63068e-39	-	3D	577789049	577791010	-	1372	protein_coding	Glyco_hydro_17	Glyco_hydro_17
TraesCS5B02G417400	138.347	170.485	180.33	866.178	1192.79	1282.94	163.054	1113.97	-2.77345	9.71916e-42	3.82345e-39	-	5B	591835622	591836931	-	1199	protein_coding	NA	-
TraesCS5B02G172000	84.3818	98.1581	67.8889	681.286	1170.6	750.344	83.4763	867.409	-3.37671	1.1004e-41	4.30965e-39	-	5B	316531659	316532539	+	881	protein_coding	NA	-
TraesCS7D02G379900	346.358	458.76	308.682	34.1648	21.2309	24.5087	371.267	26.6348	3.80427	1.13032e-41	4.40725e-39	-	7D	492148581	492150240	+	1470	protein_coding	NA	-
TraesCSU02G077300	417.003	500.09	479.465	2073	2958.82	3124.86	465.519	2718.89	-2.54644	1.23652e-41	4.8001e-39	-	Un	69373659	69375610	-	713	protein_coding	NA	-
TraesCS7A02G276400	2607	2304.13	2034.55	10001.2	14188.1	15081.3	2315.23	13090.2	-2.4992	1.24797e-41	4.82331e-39	-	7A	288928458	288929628	+	1075	protein_coding	NA	-
TraesCS7D02G009400	2139.96	2127.45	2716.62	11186	9509.53	9532.01	2328.01	10075.8	-2.11382	1.25935e-41	4.84601e-39	-	7D	4515237	4518875	-	2346	protein_coding	NA	-
TraesCS5A02G355000	42.1909	47.5292	38.1875	383.851	409.178	575.955	42.6359	456.328	-3.41985	1.29424e-41	4.95864e-39	-	5A	557126728	557129781	-	2965	protein_coding	NA	-
TraesCS3A02G526600	347.339	312.04	283.224	26.126	32.8114	28.2793	314.201	29.0722	3.43347	1.87057e-41	7.13568e-39	-	3A	740112688	740114193	-	1506	protein_coding	Myb_DNA-binding	Myb_DNA-binding
TraesCS5D02G145400	23.5484	35.1303	23.3368	351.696	448.745	306.359	27.3385	368.933	-3.7551	3.70026e-41	1.40546e-38	-	5D	232135797	232137209	-	1101	protein_coding	NA	-
TraesCS3A02G093900	1898.59	2193.58	1249.58	126.611	188.183	220.579	1780.58	178.457	3.3178	4.01222e-41	1.51741e-38	-	3A	60200264	60200842	+	499	protein_coding	NA	-
TraesCS6B02G409800	64.7581	61.9946	57.2813	406.963	559.725	599.521	61.3447	522.07	-3.08878	4.08288e-41	1.53754e-38	-	6B	684220072	684221496	+	1425	protein_coding	NA	-
TraesCS1D02G436500	6.86829	8.26595	5.30382	252.216	243.191	290.334	6.81268	261.914	-5.2625	5.68561e-41	2.13198e-38	-	1D	484265187	484267351	-	1772	protein_coding	Sigma70_r3	Sigma70_r3
TraesCS4D02G135000	1543.4	1851.57	1294.13	9409.38	11057.5	16971.3	1563.04	12479.4	-2.99711	6.49518e-41	2.42523e-38	-	4D	121816160	121818704	+	1809	protein_coding	AAA	AAA
TraesCS7A02G278400	37.285	28.9308	29.7014	300.449	319.429	345.007	31.9724	321.629	-3.32798	6.97934e-41	2.59502e-38	-	7A	293304012	293305606	+	1493	protein_coding	Metallophos	Metallophos
TraesCS5B02G151000	3553.85	4176.37	3022.12	760.669	739.222	845.551	3584.11	781.814	2.19666	7.68302e-41	2.84466e-38	-	5B	278795253	278797792	+	1245	protein_coding	Ferritin	Ferritin
TraesCS6D02G029300	151.102	107.457	95.4688	741.577	992.064	1044.45	118.009	926.03	-2.97028	1.40786e-40	5.19082e-38	-	6D	11407719	11409707	-	1553	protein_coding	Epimerase	Epimerase
TraesCS6D02G291600	268.844	219.048	291.71	1248.02	1784.36	1783.48	259.867	1605.29	-2.62721	2.21448e-40	8.13085e-38	-	6D	402134974	402136517	-	1063	protein_coding	NA	-
TraesCS5A02G165400	3458.67	3156.56	2925.59	13741.3	19464.9	23028.8	3180.27	18745	-2.55926	2.59683e-40	9.49514e-38	-	5A	353988332	353989702	+	1160	protein_coding	NA	-
TraesCS7A02G126700	65.7393	70.2606	62.5851	517.496	618.592	945.471	66.195	693.853	-3.39	2.92641e-40	1.0656e-37	-	7A	81586986	81588237	+	1164	protein_coding	NA	-
TraesCS2D02G174200	255.108	313.073	222.76	10.0485	12.5456	15.0823	263.647	12.5588	4.38785	3.12163e-40	1.13201e-37	-	2D	117829419	117831314	-	1188	protein_coding	NA	-
TraesCS5B02G478200	1512.99	1914.6	950.445	66.3199	83.9587	143.282	1459.34	97.8534	3.89691	3.88573e-40	1.40332e-37	-	5B	650052990	650054165	-	866	protein_coding	NA	-
TraesCS2A02G548200	3335.04	3049.1	2512.95	628.029	735.362	638.169	2965.7	667.187	2.15225	3.99316e-40	1.43623e-37	-	2A	755973635	755976977	+	2333	protein_coding	Amino_oxidase	Amino_oxidase
TraesCS2B02G272300	680.941	650.943	634.337	2610.59	3724.1	3911.97	655.407	3415.55	-2.38164	5.42978e-40	1.94501e-37	-	2B	373746850	373747706	-	765	protein_coding	NA	-
TraesCS4D02G298300	558.293	689.173	327.776	3.01454	1.93008	2.82793	525.081	2.59085	7.66502	7.14565e-40	2.54929e-37	-	4D	467616558	467617194	+	551	protein_coding	NA	-
TraesCS7A02G355300	78.4947	78.5265	99.7118	579.796	525.948	729.606	85.5777	611.783	-2.83918	9.26883e-40	3.29342e-37	-	7A	520059214	520060747	-	1110	protein_coding	HSF_DNA-bind	HSF_DNA-bind
TraesCS7A02G557300	42.1909	42.363	36.066	334.614	571.305	469.436	40.2066	458.452	-3.51054	9.31335e-40	3.29595e-37	Psy1-A1	7A	729397165	729401834	-	2257	protein_coding	NA	-
TraesCS5D02G408200	346.358	516.622	285.346	18.0872	22.196	27.3367	382.775	22.54	4.083	1.5831e-39	5.58012e-37	-	5D	472802604	472804335	+	1346	protein_coding	NA	-
TraesCS4A02G122200	116.761	76.46	118.806	636.068	733.432	791.82	104.009	720.44	-2.79201	1.65877e-39	5.82352e-37	-	4A	151293054	151297778	-	2285	protein_coding	NA	-
TraesCS4A02G203400	24.5296	30.9973	26.5191	355.716	321.359	566.529	27.3487	414.534	-3.92329	1.80504e-39	6.3119e-37	-	4A	494009793	494010921	-	1042	protein_coding	DnaJ	DnaJ
TraesCS3D02G309400	241.371	335.804	262.009	1444.97	2161.69	2332.1	279.728	1979.59	-2.82348	1.85733e-39	6.46909e-37	-	3D	423389319	423390159	-	757	protein_coding	NA	-
TraesCS5D02G468400	235.484	242.812	221.7	1030.97	1510.29	1506.34	233.332	1349.2	-2.53169	2.42049e-39	8.39739e-37	-	5D	509672899	509673907	+	1009	protein_coding	NA	-
TraesCS7B02G192500	812.42	733.603	758.446	3075.84	4733.53	4508.66	768.156	4106.01	-2.41824	3.87767e-39	1.34e-36	-	7B	330514921	330516392	+	1177	protein_coding	NA	-
TraesCS2A02G111300	631.882	755.301	565.387	2791.46	3668.13	4079.76	650.857	3513.12	-2.43235	8.70994e-39	2.99813e-36	-	2A	62397490	62398289	+	800	protein_coding	NA	-
TraesCS2D02G165800	1340.3	1496.14	950.445	88.4265	131.246	174.389	1262.29	131.354	3.26308	1.04505e-38	3.58327e-36	-	2D	109901630	109902556	+	555	protein_coding	NA	-
TraesCS2A02G130600	817.326	756.334	745.717	2719.11	3257.02	3671.6	773.126	3215.91	-2.0564	2.48182e-38	8.47666e-36	-	2A	78328734	78346097	-	5805	protein_coding	GATase_2	GATase_2
novel.7941	106.949	99.1914	120.927	551.661	593.501	681.531	109.023	608.898	-2.48237	2.52707e-38	8.59791e-36	-	5B	100840644	100844648	+	3637	-	- && - && -	-
TraesCS1B02G461600	92.2313	116.757	60.4636	696.359	851.167	1122.69	89.8171	890.071	-3.30799	3.80259e-38	1.28879e-35	-	1B	674498427	674500592	-	1723	protein_coding	Sigma70_r3	Sigma70_r3
TraesCS3D02G051800	1053.79	1165.5	1006.67	3877.7	4914	5445.65	1075.32	4745.78	-2.14192	5.3219e-38	1.7968e-35	-	3D	21004883	21005972	+	977	protein_coding	NA	-
TraesCSU02G166000	12.7554	6.19946	12.7292	422.036	753.698	254.514	10.5613	476.749	-5.4949	6.41998e-38	2.15205e-35	-	Un	241845139	241847135	-	1886	protein_coding	NA	-
TraesCS3D02G370700	128.535	114.69	103.955	787.8	937.056	1514.83	115.727	1079.89	-3.22159	6.42295e-38	2.15205e-35	-	3D	484345504	484348010	+	1337	protein_coding	NA	-
TraesCS4D02G189000	399.342	370.934	344.748	58.2811	48.2521	41.4763	371.675	49.3365	2.91588	8.57407e-38	2.86192e-35	-	4D	328806217	328807657	+	964	protein_coding	DnaJ	DnaJ
TraesCS2D02G409000	3.92473	3.09973	3.18229	844.071	721.852	242.259	3.40225	602.727	-7.46506	9.28261e-38	3.08219e-35	-	2D	524002804	524003199	-	396	protein_coding	NA	-
TraesCS6D02G239800	65.7393	34.097	33.9445	422.036	495.067	567.471	44.5936	494.858	-3.46696	9.30394e-38	3.08219e-35	-	6D	340946053	340950375	-	1423	protein_coding	Myb_DNA-binding	Myb_DNA-binding
TraesCS4D02G008300	248.239	282.075	303.379	18.0872	29.9163	20.7382	277.898	22.9139	3.59821	1.38969e-37	4.58649e-35	-	4D	4103341	4107996	+	1988	protein_coding	NAD_binding_4	NAD_binding_4
TraesCS2A02G467900	407.191	387.466	345.809	1349.51	1538.28	1497.86	380.156	1461.88	-1.9428	2.19494e-37	7.19519e-35	-	2A	711977005	711980257	+	1739	protein_coding	GCV_T	GCV_T
TraesCS5A02G454300	42.1909	45.4627	79.5573	611.952	1221.74	679.646	55.737	837.78	-3.9127	2.19644e-37	7.19519e-35	-	5A	635410444	635411662	-	1219	protein_coding	NA	-
TraesCS3D02G168600	710.377	676.774	693.74	2360.38	2990.67	3165.4	693.63	2838.82	-2.03309	2.21172e-37	7.2184e-35	-	3D	143144167	143148394	-	1789	protein_coding	NA	-
TraesCS6B02G115900	260.014	367.835	303.379	1538.42	2353.74	2580.96	310.409	2157.71	-2.7977	2.47657e-37	8.05296e-35	-	6B	101222129	101222833	-	705	protein_coding	NA	-
TraesCS3D02G256700	196.237	168.419	225.943	886.275	1190.86	1159.45	196.866	1078.86	-2.45474	2.78813e-37	9.03274e-35	-	3D	358679001	358682385	+	1917	protein_coding	NmrA	NmrA
TraesCS4B02G332800	1389.36	1496.14	1107.44	80.3877	129.316	190.414	1330.98	133.372	3.31725	2.96065e-37	9.55649e-35	-	4B	623226593	623227518	-	793	protein_coding	NA	-
TraesCS1B02G451100	15.6989	38.23	26.5191	314.517	487.346	384.598	26.816	395.487	-3.88723	3.72656e-37	1.19848e-34	-	1B	668911604	668912857	+	1164	protein_coding	NA	-
TraesCS6B02G015000	476.855	524.888	438.096	2033.81	2613.33	3255.89	479.946	2634.34	-2.45653	5.04189e-37	1.61561e-34	-	6B	9001734	9004009	+	1587	protein_coding	NAD_binding_1	NAD_binding_1
TraesCS7B02G215000	338.508	356.469	350.052	1366.59	1822.97	2047.42	348.343	1745.66	-2.32543	6.04059e-37	1.92861e-34	-	7B	394402424	394403512	+	974	protein_coding	NA	-
TraesCS3A02G052700	777.097	894.789	665.099	3256.71	4780.82	4864.98	778.995	4300.84	-2.4649	6.45224e-37	2.05261e-34	-	3A	28476216	28477243	+	929	protein_coding	NA	-
TraesCS2D02G107600	941.936	1162.4	876.191	78.378	121.595	159.307	993.509	119.76	3.05052	7.91247e-37	2.50808e-34	-	2D	59727020	59728494	+	1252	protein_coding	NA	-
TraesCS3D02G084800	24.5296	20.6649	32.8837	260.255	352.24	424.189	26.0261	345.562	-3.73371	8.48311e-37	2.67932e-34	-	3D	42839402	42840577	+	1066	protein_coding	NA	-
TraesCS7D02G322000	370.887	465.993	472.04	1887.1	2512.01	2954.24	436.307	2451.12	-2.49051	9.55237e-37	3.00627e-34	-	7D	412234656	412235608	+	953	protein_coding	Fer2	Fer2
TraesCS7A02G238400	21.586	18.5984	37.1267	433.089	886.874	393.082	25.7704	571.015	-4.47329	1.13691e-36	3.55956e-34	-	7A	211412376	211413176	+	801	protein_coding	NA	-
TraesCS3D02G166500	60.8334	52.6954	55.1597	417.011	477.696	722.065	56.2295	538.924	-3.26032	1.13912e-36	3.55956e-34	-	3D	138895639	138896850	+	1212	protein_coding	NA	-
TraesCS1A02G061700	88.3065	96.0916	84.8611	471.273	472.871	558.987	89.7531	501.044	-2.48101	1.18021e-36	3.67492e-34	-	1A	42251606	42256435	+	2390	protein_coding	UDPGT	UDPGT
TraesCS3A02G498700	62.7958	79.5597	84.8611	484.336	502.787	426.075	75.7389	471.066	-2.63879	1.35982e-36	4.21928e-34	-	3A	724199314	724200936	+	1623	protein_coding	Lipase_3	Lipase_3
TraesCS7D02G016800	175.632	110.557	170.783	879.241	1066.37	1314.04	152.324	1086.55	-2.83433	2.19043e-36	6.77266e-34	-	7D	7446366	7449642	-	1538	protein_coding	NAD_binding_1	NAD_binding_1
TraesCS3A02G367000	344.395	307.907	236.55	1468.08	1862.53	2338.7	296.284	1889.77	-2.6726	2.29888e-36	7.08313e-34	-	3A	616093533	616096840	-	1734	protein_coding	NA	-
TraesCS2D02G112000	542.595	686.074	565.387	2422.69	3540.74	3632.95	598.019	3198.79	-2.41944	2.64407e-36	8.11832e-34	-	2D	62068958	62069737	+	780	protein_coding	NA	-
TraesCS6D02G001700	365	386.433	242.915	1862.99	2309.35	3096.58	331.449	2422.97	-2.86953	3.48663e-36	1.06681e-33	-	6D	805537	807932	+	1161	protein_coding	2-Hacid_dh_C	2-Hacid_dh_C
TraesCS1A02G265600	7366.73	9170.04	6454.75	1814.75	1956.14	1754.26	7663.84	1841.72	2.05703	3.57995e-36	1.09158e-33	-	1A	461337578	461338417	+	728	protein_coding	NA	-
TraesCS6A02G133100	26.492	23.7646	31.8229	244.178	364.786	344.065	27.3598	317.676	-3.53928	3.83826e-36	1.1663e-33	-	6A	105558498	105560275	+	1484	protein_coding	ADH_N	ADH_N
TraesCS4D02G104200	17.6613	14.4654	7.42535	253.221	254.771	426.075	13.184	311.356	-4.55396	3.87665e-36	1.17392e-33	-	4D	82730421	82731619	-	1109	protein_coding	DnaJ	DnaJ
TraesCS7A02G314100	315.941	417.43	361.721	1508.27	2028.52	2173.74	365.031	1903.51	-2.38302	4.20641e-36	1.26941e-33	-	7A	448099960	448101310	+	1241	protein_coding	NA	-
TraesCS2D02G489200	2832.68	2788.72	1220.94	194.94	177.568	239.431	2280.78	203.98	3.4829	4.32009e-36	1.29927e-33	-	2D	588245673	588250234	+	1773	protein_coding	NA	-
TraesCS5B02G426500	671.13	664.376	469.919	3067.8	3782	5226.96	601.808	4025.58	-2.74161	5.78419e-36	1.73368e-33	-	5B	602245975	602251542	+	1648	protein_coding	FMN_dh	FMN_dh
TraesCS2D02G346900	79.4759	73.3603	66.8281	397.919	500.857	542.962	73.2214	480.58	-2.71366	6.2382e-36	1.86342e-33	-	2D	444761941	444764834	-	1703	protein_coding	NA	-
TraesCS4D02G212000	137.366	128.122	109.259	598.889	745.013	854.977	124.916	732.96	-2.55206	6.77547e-36	2.01707e-33	-	4D	364811041	364812839	+	1530	protein_coding	NA	-
TraesCS2A02G488900	7794.52	9824.08	5726.01	1201.8	1264.21	1535.57	7781.54	1333.86	2.54438	7.57134e-36	2.24642e-33	-	2A	722830825	722842044	+	2739	protein_coding	NA	-
TraesCS4D02G081600	45.1344	51.6622	36.066	337.628	396.632	529.765	44.2875	421.342	-3.24932	8.84196e-36	2.61461e-33	-	4D	55279294	55281404	+	1647	protein_coding	NA	-
TraesCS5D02G122700	53.9651	21.6981	19.0938	432.084	490.242	634.399	31.5857	518.908	-4.03028	9.27203e-36	2.73261e-33	-	5D	177675436	177677242	-	1692	protein_coding	NA	-
TraesCS4B02G083600	48.078	55.7951	61.5243	371.793	446.815	593.865	55.1325	470.824	-3.09625	1.17125e-35	3.44035e-33	-	4B	82280374	82282612	+	1741	protein_coding	NA	-
TraesCS2A02G560500	12.7554	10.3324	13.7899	198.96	240.296	322.384	12.2926	253.88	-4.36923	1.57251e-35	4.60364e-33	-	2A	762645125	762646596	+	1270	protein_coding	NA	-
TraesCS4D02G199600	1340.3	1248.16	1042.73	223.076	257.666	295.047	1210.4	258.597	2.22623	2.24357e-35	6.54647e-33	-	4D	346446175	346452205	+	3029	protein_coding	Response_reg	Response_reg
novel.5308	575.955	641.644	404.151	67.3247	77.2034	75.4115	540.583	73.3132	2.88208	2.95227e-35	8.58595e-33	-	3D	433803609	433808670	+	3295	-	- && Q9HCG7.2 RecName: Full=Non-lysosomal glucosylceramidase; Short=NLGase; AltName: Full=Beta-glucocerebrosidase 2; Short=Beta-glucosidase 2; AltName: Full=Glucosylceramidase 2 && PF12215:beta-Glucocerebrosidase 2 N terminal|PF04685:Protein of unknown fu	-
TraesCS6D02G353300	96.156	78.5265	65.7674	498.404	783.614	581.611	80.15	621.21	-2.95247	3.56217e-35	1.03256e-32	-	6D	449185511	449189662	-	1527	protein_coding	ADH_N	ADH_N
TraesCS6D02G048300	29105.8	32201	22435.2	6363.69	7277.38	6805.88	27914	6815.65	2.03406	4.17339e-35	1.20577e-32	-	6D	23075148	23077733	-	2108	protein_coding	Catalase	Catalase
TraesCS2D02G229600	350.283	304.807	262.009	1266.11	1618.38	1810.82	305.699	1565.1	-2.35555	4.49774e-35	1.29523e-32	-	2D	199356163	199357854	+	1692	protein_coding	NA	-
TraesCS7B02G026100	95.1748	99.1914	62.5851	560.704	731.502	977.521	85.6504	756.576	-3.14179	5.15042e-35	1.47836e-32	-	7B	25396471	25398026	+	1476	protein_coding	NA	-
TraesCS5D02G432900	572.03	518.688	374.45	2331.24	3058.22	3728.15	488.389	3039.21	-2.63722	7.98656e-35	2.28499e-32	-	5D	488856949	488864709	+	1579	protein_coding	FMN_dh	FMN_dh
TraesCS5D02G357600	880.122	993.98	967.417	3791.29	6295.94	4685.88	947.173	4924.37	-2.37835	8.18823e-35	2.3351e-32	-	5D	438359980	438360777	+	798	protein_coding	NA	-
TraesCS4A02G232300	76.5323	79.5597	61.5243	412.992	541.389	639.112	72.5388	531.164	-2.87168	1.07066e-34	3.04344e-32	-	4A	541890750	541892990	-	1793	protein_coding	NA	-
TraesCSU02G021600	8494.11	11323.3	6482.33	1176.68	1542.14	1600.61	8766.58	1439.81	2.60605	1.0876e-34	3.08164e-32	-	Un	23524166	23525558	+	1296	protein_coding	NA	-
TraesCS3A02G321700	54.9463	78.5265	67.8889	394.905	433.304	499.601	67.1206	442.603	-2.72314	1.23424e-34	3.48116e-32	-	3A	565351615	565357417	+	3867	protein_coding	NA	-
TraesCS2A02G437700	157.971	119.856	183.512	768.708	1061.55	1127.4	153.78	985.885	-2.68106	1.2365e-34	3.48116e-32	-	2A	689204300	689207386	+	1535	protein_coding	NA	-
novel.11297	458.213	633.378	546.294	64.3102	92.6441	89.5511	545.962	82.1685	2.73038	1.42382e-34	3.99577e-32	-	7A	594449907	594450668	-	666	-	- && - && -	-
TraesCS6A02G290600	96.156	89.8922	130.474	561.709	600.256	706.982	105.507	622.983	-2.56347	1.47132e-34	4.11595e-32	-	6A	522151215	522153389	-	1693	protein_coding	Rhodanese	Rhodanese
TraesCS2A02G433500	1200.97	1544.7	952.566	118.572	131.246	207.382	1232.74	152.4	3.01484	1.68123e-34	4.6883e-32	-	2A	686700695	686703339	+	1284	protein_coding	NA	-
TraesCS4D02G348600	156.989	123.989	108.198	733.538	905.21	1253.72	129.726	964.154	-2.8927	1.80294e-34	5.01183e-32	-	4D	502072761	502074897	+	1120	protein_coding	NA	-
TraesCS6D02G012200	668.186	785.265	724.502	2818.59	3415.29	4438.91	725.984	3557.6	-2.29307	2.08114e-34	5.76699e-32	-	6D	4773457	4775769	-	1605	protein_coding	NAD_binding_1	NAD_binding_1
TraesCS5A02G402600	122.648	126.056	165.479	670.233	981.448	1019.94	138.061	890.54	-2.69063	2.20554e-34	6.09254e-32	-	5A	595371691	595372650	+	860	protein_coding	NA	-
TraesCS2D02G236100	67.7017	90.9254	92.2865	481.322	527.878	690.957	83.6379	566.719	-2.76246	2.29405e-34	6.31723e-32	-	2D	229637742	229639532	+	1155	protein_coding	NA	-
TraesCS1A02G424100	3389.01	4340.66	2655.09	654.155	697.726	719.237	3461.59	690.373	2.32594	2.42176e-34	6.64815e-32	-	1A	579171915	579173746	+	1739	protein_coding	FAD_binding_4	FAD_binding_4
TraesCS1D02G255100	202.124	131.222	195.181	853.115	1037.42	1025.6	176.175	972.044	-2.46371	2.9484e-34	8.06872e-32	-	1D	347408313	347412700	-	2847	protein_coding	NA	-
TraesCS3A02G533600	31.3979	17.5651	31.8229	356.721	630.173	317.671	26.9286	434.855	-4.01263	3.49421e-34	9.53282e-32	-	3A	746174126	746177262	-	1809	protein_coding	NA	-
TraesCS3D02G390100	13.7366	14.4654	16.9722	246.187	197.834	330.868	15.0581	258.296	-4.10299	3.57836e-34	9.73226e-32	-	3D	505177190	505177986	-	681	protein_coding	NA	-
TraesCS5B02G317700	132.46	136.388	132.596	576.782	560.69	647.596	133.814	595.022	-2.15288	3.83054e-34	1.03861e-31	-	5B	501954375	501958483	+	1217	protein_coding	NA	-
TraesCS2B02G270300	1962.37	2069.59	1814.97	6871.14	9504.7	10830	1948.97	9068.62	-2.21818	3.85344e-34	1.04161e-31	-	2B	368613668	368615969	-	2216	protein_coding	NA	-
TraesCS2A02G204800	585.767	578.616	494.316	2348.33	4053.18	2978.75	552.9	3126.75	-2.49945	4.98199e-34	1.34255e-31	-	2A	182283177	182284452	-	1177	protein_coding	NA	-
TraesCS7D02G094900	85.363	118.823	102.894	662.194	826.076	1318.76	102.36	935.676	-3.19336	5.02444e-34	1.34986e-31	-	7D	56998574	57000223	+	1351	protein_coding	Lipase_GDSL	Lipase_GDSL
TraesCS4A02G136500	673.092	724.304	469.919	77.3732	91.679	103.691	622.438	90.9143	2.77447	5.04429e-34	1.35107e-31	-	4A	191118052	191121423	+	1885	protein_coding	NA	-
TraesCS2B02G378600	124.61	94.0252	107.137	507.448	604.117	633.456	108.591	581.673	-2.42044	6.08022e-34	1.6236e-31	-	2B	541631889	541634708	+	1980	protein_coding	NA	-
TraesCS6B02G036400	226.653	198.383	188.816	867.183	1187.97	1362.12	204.617	1139.09	-2.47652	6.16153e-34	1.64035e-31	-	6B	21283999	21285905	-	1481	protein_coding	Epimerase	Epimerase
TraesCS3A02G132700	73.5888	88.8589	85.9219	418.016	441.024	441.157	82.7899	433.399	-2.38947	6.47551e-34	1.71874e-31	-	3A	109867886	109869204	+	1185	protein_coding	NA	-
TraesCS7B02G065200	197.218	177.718	233.368	818.95	1049	1008.63	202.768	958.86	-2.24214	7.93168e-34	2.09892e-31	-	7B	70523846	70527335	-	1631	protein_coding	NA	-
TraesCS2A02G259500	1378.56	1556.06	1219.88	339.638	380.227	323.327	1384.84	347.73	1.99377	8.61632e-34	2.27327e-31	-	2A	407739279	407742701	-	1799	protein_coding	Sugar_tr	Sugar_tr
TraesCS1B02G420100	189.368	192.183	172.905	771.722	1047.07	1201.87	184.819	1006.89	-2.44571	9.42507e-34	2.47922e-31	-	1B	643245972	643246857	+	792	protein_coding	NA	-
TraesCS1D02G265800	4950.07	5932.88	4096.67	1271.13	1126.2	1245.23	4993.21	1214.19	2.04002	9.58683e-34	2.51426e-31	-	1D	361802498	361803272	+	668	protein_coding	NA	-
TraesCS2D02G322900	63.7769	36.1635	41.3698	364.759	386.017	489.232	47.1034	413.336	-3.12982	1.02454e-33	2.67901e-31	-	2D	414955071	414956541	+	1206	protein_coding	NA	-
TraesCS4A02G485900	159.933	168.419	171.844	2013.71	1855.78	877.601	166.732	1582.36	-3.24651	1.17055e-33	3.05175e-31	-	4A	739310199	739314035	+	2447	protein_coding	NA	-
TraesCS1A02G284900	2942.57	3370.44	3036.97	911.396	1030.67	997.317	3116.66	979.793	1.66932	1.63893e-33	4.26024e-31	-	1A	482328444	482329898	+	1455	protein_coding	NA	-
TraesCS3B02G289600	228.616	159.119	215.335	883.26	1195.69	1141.54	201.023	1073.5	-2.41662	1.96175e-33	5.08438e-31	-	3B	464694007	464697936	+	1899	protein_coding	NmrA	NmrA
TraesCS5B02G111800	196.237	184.951	248.219	958.624	1137.78	1466.75	209.802	1187.72	-2.50186	1.98551e-33	5.13088e-31	-	5B	169679181	169680177	-	909	protein_coding	NA	-
TraesCS2D02G431500	1887.8	2401.26	1300.5	201.974	105.19	231.89	1863.18	179.685	3.3742	2.20565e-33	5.6831e-31	-	2D	543843599	543846240	+	1281	protein_coding	NA	-
TraesCS5D02G426500	5.8871	1.03324	2.12153	220.061	314.604	311.072	3.01396	281.912	-6.52358	3.50798e-33	9.01233e-31	-	5D	484974017	484974799	+	783	protein_coding	NA	-
TraesCS1B02G261800	151.102	106.424	146.385	695.354	879.154	1142.48	134.637	905.664	-2.74978	4.50214e-33	1.15328e-30	-	1B	460147019	460148466	-	1239	protein_coding	NA	-
TraesCS6B02G342400	248.239	229.38	277.92	1020.92	1586.53	1593.07	251.847	1400.17	-2.47536	4.66553e-33	1.19167e-30	-	6B	602960905	602962608	-	1167	protein_coding	NA	-
TraesCS6D02G206100	73.5888	131.222	71.0712	634.058	803.88	1009.57	91.9606	815.836	-3.14979	4.94862e-33	1.26032e-30	-	6D	291925563	291929432	+	3538	protein_coding	Pkinase_Tyr	Pkinase_Tyr
TraesCS6D02G325100	2602.1	2445.69	1697.22	379.832	452.605	489.232	2248.34	440.556	2.35128	5.08336e-33	1.29091e-30	-	6D	431304321	431315159	+	3928	protein_coding	Saccharop_dh	Saccharop_dh
TraesCS5D02G268800	821.251	1227.49	592.967	78.378	103.26	108.404	880.57	96.6805	3.18629	5.65446e-33	1.43181e-30	-	5D	371862030	371863853	+	1824	protein_coding	FAD_binding_4	FAD_binding_4
TraesCS3B02G209100	34.3414	24.7978	26.5191	247.192	337.765	262.055	28.5528	282.337	-3.30288	5.72602e-33	1.44578e-30	-	3B	245357884	245359927	+	1292	protein_coding	LAG1	LAG1
TraesCS6A02G208200	11.7742	20.6649	21.2153	212.023	221.96	251.686	17.8848	228.556	-3.6826	6.19569e-33	1.5599e-30	-	6A	373115003	373118305	+	2314	protein_coding	NA	-
TraesCS1B02G183100	1567.93	1862.94	1548.72	480.317	383.122	376.115	1659.86	413.184	2.00665	7.29172e-33	1.83062e-30	-	1B	329960233	329960910	-	678	protein_coding	NA	-
TraesCS7D02G367700	47.0968	34.097	57.2813	445.147	364.786	324.269	46.1584	378.067	-3.03463	7.67535e-33	1.92145e-30	-	7D	475873638	475875525	+	1399	protein_coding	HSF_DNA-bind	HSF_DNA-bind
TraesCS1D02G313800	469.987	441.195	396.726	1515.31	1840.34	2097.38	435.969	1817.68	-2.0596	7.77543e-33	1.94099e-30	-	1D	409048850	409052150	-	2349	protein_coding	NA	-
TraesCS4B02G105300	248.239	236.613	199.424	953.599	1035.49	1347.04	228.092	1112.04	-2.28511	9.06768e-33	2.25719e-30	-	4B	113380114	113384334	-	2196	protein_coding	NA	-
TraesCS2B02G079100	319.866	299.641	322.472	1410.8	1777.61	2603.58	313.993	1930.66	-2.62042	1.06296e-32	2.63854e-30	-	2B	44272600	44274689	-	1983	protein_coding	NA	-
TraesCS1D02G203500	28.4543	11.3657	16.9722	224.081	429.444	407.222	18.9307	353.582	-4.21723	1.32889e-32	3.28938e-30	-	1D	288147312	288148762	+	911	protein_coding	NA	-
TraesCS6D02G336800	297.299	336.837	290.649	1066.14	1392.56	1312.16	308.262	1256.95	-2.02786	1.57767e-32	3.89423e-30	-	6D	437676518	437686848	-	6258	protein_coding	NA	-
TraesCS2B02G430300	25.5108	15.4987	21.2153	574.772	656.229	222.464	20.7416	484.488	-4.54357	1.6127e-32	3.9696e-30	-	2B	619044574	619044969	-	396	protein_coding	NA	-
TraesCS3B02G096500	4012.06	5509.25	3099.55	392.895	622.452	685.302	4206.96	566.883	2.89134	1.66764e-32	4.09339e-30	-	3B	64508601	64509210	+	351	protein_coding	NA	-
TraesCS6B02G384500	2379.37	2919.95	1758.75	342.653	447.78	462.838	2352.69	417.757	2.49329	1.69306e-32	4.14424e-30	-	6B	659232852	659237118	-	3257	protein_coding	NA	-
TraesCS7A02G228300	10.793	4.13297	15.9115	212.023	195.904	260.17	10.2792	222.699	-4.44131	1.75536e-32	4.28484e-30	-	7A	198780052	198785324	-	1857	protein_coding	Peptidase_S41	Peptidase_S41
TraesCS1A02G403800	0.981184	4.13297	5.30382	280.352	589.641	233.776	3.47266	367.923	-6.74665	1.87837e-32	4.57175e-30	-	1A	566688721	566689723	+	1003	protein_coding	NA	-
TraesCS5A02G110300	249.221	240.746	211.092	967.667	1266.14	1582.7	233.686	1272.17	-2.44445	1.88328e-32	4.57175e-30	-	5A	208746314	208747246	+	845	protein_coding	NA	-
TraesCS5D02G399000	2702.18	2895.15	1934.83	603.913	477.696	500.544	2510.72	527.384	2.25149	2.46209e-32	5.96042e-30	-	5D	464914498	464919273	+	3039	protein_coding	NA	-
TraesCS1A02G043900	599.503	700.539	503.863	81.3926	109.05	115.945	601.302	102.129	2.55642	2.53651e-32	6.12375e-30	-	1A	24336654	24340722	+	1835	protein_coding	NA	-
TraesCS6A02G255600	204.086	259.344	167.601	8.03877	10.6155	13.197	210.344	10.6171	4.30357	2.72825e-32	6.56867e-30	-	6A	473737675	473738980	-	766	protein_coding	NA	-
TraesCS3B02G236600	44.1533	50.6289	32.8837	357.725	423.654	718.294	42.5553	499.891	-3.55337	2.86177e-32	6.87137e-30	-	3B	369284103	369286021	+	1294	protein_coding	NA	-
TraesCS7D02G133500	1776.92	2445.69	1434.15	281.357	344.52	360.09	1885.59	328.656	2.52006	2.9102e-32	6.96866e-30	-	7D	84600233	84604354	-	3938	protein_coding	NA	-
TraesCS5B02G202800	51.0215	38.23	59.4028	360.74	476.731	336.524	49.5515	391.331	-2.98207	3.10968e-32	7.42615e-30	-	5B	369153164	369155723	-	1489	protein_coding	ADH_N	ADH_N
[truncated: 14,264 more rows]

## Sheet: Se12hRvsSe3hR_deg_all
gene_id	Se12hR_1	Se12hR_2	Se12hR_3	Se3hR_1	Se3hR_2	Se3hR_3	Se12hR	Se3hR	log2FoldChange	pvalue	padj	gene_name	gene_chr	gene_start	gene_end	gene_strand	gene_length	gene_biotype	tf_family	tf_family.1
[truncated: 9,743 more rows]
