# Supplementary material for: Transcriptome and proteome profiling revealed molecular mechanism of selenium responses in bread wheat (Triticum aestivum L.)
Source: BMC Plant Biol. 2021 Dec 9;21:584. doi: 10.1186/s12870-021-03368-w (PMC8656055; doi:10.1186/s12870-021-03368-w)
Supplement: Supplementary file 5 — Additional file 5: Supplementary material 5 The DEPs annotation in different comparisons. [file 12870_2021_3368_MOESM5_ESM.xlsx]

## Sheet: all_diff_prot_sig
Protein	Description	Gene	Se0hP_1	Se0hP_3	Se0hP_2	Se3hP_1	Se3hP_3	Se3hP_2	Se12hP_2	Se12hP_1	Se12hP_3	Se3hP.vs.Se0hP.FC	Se3hP.vs.Se0hP.Pvalue	Se3hP.vs.Se0hP.log2FC	Se3hP.vs.Se0hP.UP.DOWN	Se12hP.vs.Se0hP.FC	Se12hP.vs.Se0hP.Pvalue	Se12hP.vs.Se0hP.log2FC	Se12hP.vs.Se0hP.UP.DOWN	Se12hP.vs.Se3hP.FC	Se12hP.vs.Se3hP.Pvalue	Se12hP.vs.Se3hP.log2FC	Se12hP.vs.Se3hP.UP.DOWN	GO_NUM	GO_Description	KEGG_Description	KEGG_EC	KEGG_ko	COG_Function_Description	COG_Function_Class	COG_Class_Description	IPR_Term
TraesCS1A02G020000.1	pep chromosome:IWGSC:1A:9979714:9980736:1 gene:TraesCS1A02G020000 transcript:TraesCS1A02G020000.1 gene_biotype:protein_coding	TraesCS1A02G020000	366.6	326.6	337.6	300.5	252.2	255.4	225	266.5	247.9	0.78395421032208	0.0194225800113152	-0.351158703902075	down	0.717306946061312	0.00456444470751964	-0.479337493672377	down	NA	NA	NA	NA	--	--	--	--	--	--	--	--	--
TraesCS1A02G062700.1	pep chromosome:IWGSC:1A:42695416:42698084:1 gene:TraesCS1A02G062700 transcript:TraesCS1A02G062700.1 gene_biotype:protein_coding	TraesCS1A02G062700	69.2	69.4	64.2	82.1	76.3	90.1	71.1	80.8	80.7	1.22534516765286	0.0248015570604481	0.293188199446308	up	NA	NA	NA	NA	NA	NA	NA	NA	--	--	--	--	--	--	--	--	--
TraesCS1A02G086100.1	pep chromosome:IWGSC:1A:72782626:72785888:-1 gene:TraesCS1A02G086100 transcript:TraesCS1A02G086100.1 gene_biotype:protein_coding	TraesCS1A02G086100	371.1	441.1	412.6	292	327.8	322	372.8	322.2	346.5	0.768941868060091	0.0151704545507361	-0.37905356020026	down	NA	NA	NA	NA	NA	NA	NA	NA	2	Molecular Function:serine-type carboxypeptidase activity (GO:0004185),Biological Process:proteolysis (GO:0006508)	serine carboxypeptidase-like clade II	3.4.16.-	--	Carboxypeptidase C (cathepsin A)	E	Amino acid transport and metabolism ;	IPR001563 [Peptidase S10, serine carboxypeptidase]
TraesCS1A02G100600.1	pep chromosome:IWGSC:1A:96480553:96489250:-1 gene:TraesCS1A02G100600 transcript:TraesCS1A02G100600.1 gene_biotype:protein_coding	TraesCS1A02G100600	247.6	254.7	257.3	206.7	196.9	193.6	208.5	193.5	194.4	0.786203264876251	0.00037761492586501	-0.347025740014956	down	0.785150078988942	0.000653438450239064	-0.348959647866055	down	NA	NA	NA	NA	1	Molecular Function:protein binding (GO:0005515)	--	--	--	Periplasmic serine protease, S1-C subfamily, contain C-terminal PDZ domain	O	Posttranslational modification, protein turnover, chaperones ;	IPR001478 [PDZ domain]
TraesCS1A02G202900.1.cds1	pep chromosome:IWGSC:1A:364046611:364046856:-1 gene:TraesCS1A02G202900 transcript:TraesCS1A02G202900.1 gene_biotype:protein_coding	TraesCS1A02G202900	64.8	58.6	63.1	56.5	44.3	41.9	44.5	39.4	36.6	0.76514745308311	0.0403608268502796	-0.386190295666837	down	0.646112600536193	0.00175240141323434	-0.630142484025276	down	NA	NA	NA	NA	1	Molecular Function:zinc ion binding (GO:0008270)	--	--	--	--	--	--	IPR000316 [Plant EC metallothionein-like protein, family 15]
TraesCS1A02G212300.1	pep chromosome:IWGSC:1A:375014696:375016345:-1 gene:TraesCS1A02G212300 transcript:TraesCS1A02G212300.1 gene_biotype:protein_coding	TraesCS1A02G212300	1586.1	1547.1	1585.9	1874.7	1915.7	1894.6	1914.6	1958.3	1916.6	1.20467885825687	5.20216399300834e-05	0.268648605916659	up	1.22682291114831	4.99971705821547e-05	0.294927014570037	up	NA	NA	NA	NA	--	--	--	--	--	Peptidoglycan-binding domain, expansin	M	Cell wall/membrane/envelope biogenesis ;	IPR007117 [Expansin, cellulose-binding-like domain] ; IPR009009[RlpA-like protein, double-psi beta-barrel domain]
TraesCS1A02G295800.1	pep chromosome:IWGSC:1A:490794344:490797100:-1 gene:TraesCS1A02G295800 transcript:TraesCS1A02G295800.1 gene_biotype:protein_coding	TraesCS1A02G295800	831.5	814.8	804	666.9	684.5	683	777.3	779.7	784.1	0.830265681753255	0.000144019681725619	-0.268355027807985	down	NA	NA	NA	NA	NA	NA	NA	NA	--	--	uncharacterized protein	--	--	Uncharacterized conserved protein, phosphatidylethanolamine-binding protein (PEBP) family	R	General function prediction only ;	IPR008914 [Phosphatidylethanolamine-binding protein]
TraesCS1A02G342600.1	pep chromosome:IWGSC:1A:531607410:531612319:-1 gene:TraesCS1A02G342600 transcript:TraesCS1A02G342600.1 gene_biotype:protein_coding	TraesCS1A02G342600	109.1	110.5	110.3	87.5	91.8	93.1	93.2	83.8	95.3	0.825704759017884	0.000392764055962925	-0.27630207455286	down	0.825401636859654	0.0306638307886894	-0.276831795521135	down	NA	NA	NA	NA	3	Molecular Function:protein kinase activity (GO:0004672),Molecular Function:protein binding (GO:0005515),Biological Process:protein phosphorylation (GO:0006468)	--	--	--	Leucine-rich repeat (LRR) protein	K	Transcription ;	IPR001245 [Serine-threonine/tyrosine-protein kinase catalytic domain] ; IPR001611[Leucine-rich repeat] ; IPR013210[Leucine-rich repeat-containing N-terminal, plant-type]
TraesCS1A02G355300.1	pep chromosome:IWGSC:1A:537966441:537967220:-1 gene:TraesCS1A02G355300 transcript:TraesCS1A02G355300.1 gene_biotype:protein_coding	TraesCS1A02G355300	220.6	201.4	209.4	185.8	174.8	164.1	158.7	165.7	156.5	0.831010452961673	0.0132262438668649	-0.267061470670176	down	0.761640798226164	0.00128411688909513	-0.392817334437281	down	NA	NA	NA	NA	2	Biological Process:defense response to bacterium (GO:0042742),Biological Process:defense response to fungus (GO:0050832)	--	--	--	--	--	--	IPR001153 [Barwin domain]
TraesCS1A02G364000.1	pep chromosome:IWGSC:1A:544176614:544177763:1 gene:TraesCS1A02G364000 transcript:TraesCS1A02G364000.1 gene_biotype:protein_coding	TraesCS1A02G364000	792.5	826.7	764.3	573.2	518.1	531.8	510.7	567	530.7	0.680973358506398	0.000491942584987943	-0.554329737622912	down	0.674805957625341	0.000452580224911816	-0.567455384156677	down	NA	NA	NA	NA	--	--	--	--	--	Uncharacterized membrane protein YphA, DoxX/SURF4 family	S	Function unknown ;	IPR004238 [Late embryogenesis abundant protein LEA]
TraesCS1A02G396800.1.cds1	pep chromosome:IWGSC:1A:562805948:562806817:1 gene:TraesCS1A02G396800 transcript:TraesCS1A02G396800.1 gene_biotype:protein_coding	TraesCS1A02G396800	235.3	260.2	230.6	291.7	295.7	295.9	361.7	376.7	386.4	1.2164991048065	0.0271754299774943	0.282735258630886	up	1.54909792039664	0.000338036986340195	0.631428341548809	up	1.27340654364316	0.000387275026848765	0.348693082917924	up	--	--	--	--	--	--	--	--	IPR000782 [FAS1 domain]
TraesCS1A02G398200.1	pep chromosome:IWGSC:1A:563608918:563610026:-1 gene:TraesCS1A02G398200 transcript:TraesCS1A02G398200.1 gene_biotype:protein_coding	TraesCS1A02G398200	207.2	231.5	235	352.3	347.9	382	338.3	362.9	278.8	1.60635297610212	0.000595843653819989	0.683788941995171	up	1.45465340656078	0.0181477613242953	0.540675449902652	up	NA	NA	NA	NA	1	Biological Process:defense response (GO:0006952)	--	--	--	--	--	--	IPR001010 [Thionin]
TraesCS1B02G011300.1.cds1	pep chromosome:IWGSC:1B:5175575:5176186:1 gene:TraesCS1B02G011300 transcript:TraesCS1B02G011300.1 gene_biotype:protein_coding	TraesCS1B02G011300	105.2	103.1	104.8	121.5	134.6	128.4	109.2	113.2	106.5	1.22804215905462	0.00343885044843289	0.296360089710519	up	NA	NA	NA	NA	NA	NA	NA	NA	--	--	--	--	--	--	--	--	IPR016140 [Bifunctional inhibitor/plant lipid transfer protein/seed storage helical domain]
TraesCS1B02G104500.1	pep chromosome:IWGSC:1B:115278975:115282343:-1 gene:TraesCS1B02G104500 transcript:TraesCS1B02G104500.1 gene_biotype:protein_coding	TraesCS1B02G104500	917.4	916	910.8	538.6	496	517.5	635.3	622.9	621.4	0.56559288681583	5.76360390066824e-06	-0.822164118693477	down	0.684935500327964	4.76635005650604e-07	-0.545959957526923	down	1.21100444558985	0.00112091161761502	0.276204161166554	up	2	Molecular Function:serine-type carboxypeptidase activity (GO:0004185),Biological Process:proteolysis (GO:0006508)	serine carboxypeptidase-like clade II	3.4.16.-	--	Carboxypeptidase C (cathepsin A)	E	Amino acid transport and metabolism ;	IPR001563 [Peptidase S10, serine carboxypeptidase]
TraesCS1B02G119900.1	pep chromosome:IWGSC:1B:142107598:142109667:1 gene:TraesCS1B02G119900 transcript:TraesCS1B02G119900.1 gene_biotype:protein_coding	TraesCS1B02G119900	83.9	85.9	89.1	110	99.2	102.9	107	101.4	106.7	1.20548474314407	0.007234675879696	0.269613392019099	up	1.21707222865971	0.00137843564590648	0.283414789117428	up	NA	NA	NA	NA	3	Molecular Function:iron ion binding (GO:0005506),Molecular Function:heme binding (GO:0020037),Biological Process:oxidation-reduction process (GO:0055114)	--	--	--	Cytochrome P450	QV	Secondary metabolites biosynthesis, transport and catabolism ; Defense mechanisms ;	IPR001128 [Cytochrome P450]
TraesCS1B02G256700.1	pep chromosome:IWGSC:1B:452311581:452318921:1 gene:TraesCS1B02G256700 transcript:TraesCS1B02G256700.1 gene_biotype:protein_coding	TraesCS1B02G256700	184.9	196	187	157.9	157.3	155.2	229.8	218.1	237.9	0.828314844162705	0.000749408179311982	-0.271748851588497	down	1.20760697305864	0.00417161904702859	0.272150992510773	up	1.45790816326531	0.00556732296150624	0.54389984409927	up	1	Molecular Function:ATP binding (GO:0005524)	DNA repair and recombination protein RAD54 and RAD54-like protein	3.6.4.-	ko03440 Homologous recombination	Uncharacterized conserved protein, contains Zn finger domain	S	Function unknown ;	IPR000330 [SNF2-related, N-terminal domain] ; IPR001650[Helicase, C-terminal]
TraesCS1B02G264600.1	pep chromosome:IWGSC:1B:465378842:465386193:1 gene:TraesCS1B02G264600 transcript:TraesCS1B02G264600.1 gene_biotype:protein_coding	TraesCS1B02G264600	69.8	66.9	73.5	89.4	88.3	85.3	112.6	96	70.6	1.2511893434824	0.001488919300106	0.323300130217486	up	NA	NA	NA	NA	NA	NA	NA	NA	4	Molecular Function:inorganic diphosphatase activity (GO:0004427),Molecular Function:hydrogen-translocating pyrophosphatase activity (GO:0009678),Biological Process:proton transport (GO:0015992),Cellular Component:membrane (GO:0016020)	inorganic pyrophosphatase	3.6.1.1	ko00190 Oxidative phosphorylation	Na+ or H+-translocating membrane pyrophosphatase	C	Energy production and conversion ;	IPR004131 [Pyrophosphate-energised proton pump]
TraesCS1B02G307700.1	pep chromosome:IWGSC:1B:530479752:530482170:1 gene:TraesCS1B02G307700 transcript:TraesCS1B02G307700.1 gene_biotype:protein_coding	TraesCS1B02G307700	1668.1	1758.6	1695.7	1014.2	1023.1	1001.1	1303.1	1248.5	1290.9	0.593159456504763	1.46487795317648e-05	-0.753508104475946	down	0.750136654693113	0.000171550071369364	-0.414774655159948	down	1.26464586624539	0.00011176523206893	0.338733449315998	up	--	--	--	--	--	Aldo/keto reductase, related to diketogulonate reductase	Q	Secondary metabolites biosynthesis, transport and catabolism ;	IPR023210 [NADP-dependent oxidoreductase domain]
TraesCS1B02G320800.1	pep chromosome:IWGSC:1B:544996357:544999903:-1 gene:TraesCS1B02G320800 transcript:TraesCS1B02G320800.1 gene_biotype:protein_coding	TraesCS1B02G320800	91.7	89.6	103.1	112.2	119.4	114.7	174.7	163.1	154.9	1.2176511954993	0.0117404080302921	0.284100922577813	up	1.73241912798875	0.000616699341477382	0.792788006692768	up	1.42275483684666	0.00133987786590308	0.508687084114955	up	1	Molecular Function:GTPase activity (GO:0003924)	tubulin beta	--	ko04145 Phagosome	--	--	--	IPR003008 [Tubulin/FtsZ, GTPase domain] ; IPR018316[Tubulin/FtsZ, 2-layer sandwich domain]
TraesCS1B02G322100.1	pep chromosome:IWGSC:1B:546534514:546535277:-1 gene:TraesCS1B02G322100 transcript:TraesCS1B02G322100.1 gene_biotype:protein_coding	TraesCS1B02G322100	616.9	588.9	583.4	701.5	749.6	719.2	850.3	828.2	851.1	1.2130002235636	0.00189620255776492	0.278579816356258	up	1.41381623071764	4.26685227242444e-05	0.499594609353773	up	NA	NA	NA	NA	1	Molecular Function:cysteine-type endopeptidase inhibitor activity (GO:0004869)	--	--	--	--	--	--	IPR000010 [Cystatin domain]
TraesCS1B02G330000.1.cds1	pep chromosome:IWGSC:1B:555938772:555939449:-1 gene:TraesCS1B02G330000 transcript:TraesCS1B02G330000.1 gene_biotype:protein_coding	TraesCS1B02G330000	115	108.6	113.6	172.1	175.8	151	133.6	131.7	121.1	1.47953736654804	0.00248748545615579	0.565146133066343	up	NA	NA	NA	NA	0.774503908598917	0.0122886523948299	-0.368655575172652	down	--	--	--	--	--	--	--	--	IPR016140 [Bifunctional inhibitor/plant lipid transfer protein/seed storage helical domain]
TraesCS1B02G381400.1	pep chromosome:IWGSC:1B:614278107:614279410:1 gene:TraesCS1B02G381400 transcript:TraesCS1B02G381400.1 gene_biotype:protein_coding	TraesCS1B02G381400	273.7	272.3	267.4	206.2	206.8	213.1	211.4	214.6	207.6	0.769731989181215	2.82382180111419e-05	-0.377571889581142	down	0.778952544873371	2.7470724380506e-05	-0.360392655382523	down	NA	NA	NA	NA	--	--	--	--	--	--	--	--	IPR004238 [Late embryogenesis abundant protein LEA]
TraesCS1B02G392700.1	pep chromosome:IWGSC:1B:625907215:625909998:1 gene:TraesCS1B02G392700 transcript:TraesCS1B02G392700.1 gene_biotype:protein_coding	TraesCS1B02G392700	790.8	893.1	835	516.6	513	508.1	645.3	572.6	628.9	0.610464885465878	0.00777228570694536	-0.712019782510403	down	0.733177180515304	0.00372036470619044	-0.447766210904992	down	1.20101450217858	0.0412458134376986	0.264253571605412	up	--	--	--	--	--	--	--	--	--
TraesCS1B02G468300.1	pep chromosome:IWGSC:1B:677815221:677816368:1 gene:TraesCS1B02G468300 transcript:TraesCS1B02G468300.1 gene_biotype:protein_coding	TraesCS1B02G468300	800	880.1	824	1104.1	1175.5	1173.3	1190.4	1164.7	1179.9	1.37889860628569	0.00069062012516933	0.463516375933224	up	1.41168483686754	0.000159238457796396	0.497418038297935	up	NA	NA	NA	NA	--	--	--	--	--	Predicted 5' DNA nuclease, flap endonuclease-1-like, helix-3-turn-helix (H3TH) domain	L	Replication, recombination and repair ;	IPR001229 [Jacalin-like lectin domain]
TraesCS1D02G000700.1.cds1	pep chromosome:IWGSC:1D:209608:210213:-1 gene:TraesCS1D02G000700 transcript:TraesCS1D02G000700.1 gene_biotype:protein_coding	TraesCS1D02G000700	274.5	241.7	244.3	495.3	477.4	480.9	393.5	424.2	390.5	1.91137409598948	4.10343203466845e-05	0.934610171622257	up	1.58869165023011	0.000582009435106189	0.6678391386247	up	0.831177765547606	0.00248269411020398	-0.266771032997557	down	--	--	--	--	--	--	--	--	IPR016140 [Bifunctional inhibitor/plant lipid transfer protein/seed storage helical domain]
TraesCS1D02G001300.1.cds1	pep chromosome:IWGSC:1D:339837:340811:-1 gene:TraesCS1D02G001300 transcript:TraesCS1D02G001300.1 gene_biotype:protein_coding	TraesCS1D02G001300	851.9	886	839.2	1071.3	1085.9	1107.9	1133.4	1048.6	1064.6	1.26696674556672	0.000198472448104715	0.341378658152289	up	1.25978813394901	0.00164262697374139	0.333181127533271	up	NA	NA	NA	NA	--	--	--	--	--	--	--	--	IPR016140 [Bifunctional inhibitor/plant lipid transfer protein/seed storage helical domain]
TraesCS1D02G067100.1	pep chromosome:IWGSC:1D:48862748:48865182:1 gene:TraesCS1D02G067100 transcript:TraesCS1D02G067100.1 gene_biotype:protein_coding	TraesCS1D02G067100	723.9	740.1	809.6	943.7	976.5	945.2	1010.3	1111.9	992.5	1.26029204785362	0.0022499161057275	0.333758088620586	up	1.36994194229416	0.00353270178521572	0.454114753522204	up	NA	NA	NA	NA	1	Molecular Function:nutrient reservoir activity (GO:0045735)	--	--	--	--	--	--	IPR006045 [Cupin 1]
TraesCS1D02G087600.1	pep chromosome:IWGSC:1D:72903631:72907102:-1 gene:TraesCS1D02G087600 transcript:TraesCS1D02G087600.1 gene_biotype:protein_coding	TraesCS1D02G087600	380	387.2	413.1	231.5	279.7	250	264.3	278.3	301.3	0.644920782851817	0.00126799206168507	-0.632806133119797	down	0.714987714987715	0.00160347577212336	-0.484009641357963	down	NA	NA	NA	NA	2	Molecular Function:serine-type carboxypeptidase activity (GO:0004185),Biological Process:proteolysis (GO:0006508)	serine carboxypeptidase-like clade II	3.4.16.-	--	Carboxypeptidase C (cathepsin A)	E	Amino acid transport and metabolism ;	IPR001563 [Peptidase S10, serine carboxypeptidase]
TraesCS1D02G164300.1	pep chromosome:IWGSC:1D:235159310:235160847:1 gene:TraesCS1D02G164300 transcript:TraesCS1D02G164300.1 gene_biotype:protein_coding	TraesCS1D02G164300	1842.8	1893.6	1890	1603.1	1539.8	1541.4	1507	1460.1	1517.2	0.832557230200483	0.000290207101364988	-0.264378648062542	down	0.797010521825679	9.26169550860929e-05	-0.327329324642094	down	NA	NA	NA	NA	--	--	--	--	--	--	--	--	IPR005516 [Remorin, C-terminal] ; IPR005518[Remorin, N-terminal]
TraesCS1D02G207000.1	pep chromosome:IWGSC:1D:293458672:293460241:1 gene:TraesCS1D02G207000 transcript:TraesCS1D02G207000.1 gene_biotype:protein_coding	TraesCS1D02G207000	433.6	467.4	452.9	342.2	320	326.5	226.4	252.2	251.5	0.730260728266489	0.000498267960798166	-0.453516447032265	down	0.539256961370855	8.81345017518122e-05	-0.890955199356274	down	0.738444421968241	0.00130936610966255	-0.437438752324009	down	3	Molecular Function:chitinase activity (GO:0004568),Biological Process:chitin catabolic process (GO:0006032),Biological Process:cell wall macromolecule catabolic process (GO:0016998)	basic endochitinase B	3.2.1.14	ko00520 Amino sugar and nucleotide sugar metabolism ko01100 Metabolic pathways ko04016 MAPK signaling pathway - plant	Predicted chitinase	R	General function prediction only ;	IPR000726 [Glycoside hydrolase, family 19, catalytic]
TraesCS1D02G379300.1	pep chromosome:IWGSC:1D:455121874:455124594:1 gene:TraesCS1D02G379300 transcript:TraesCS1D02G379300.1 gene_biotype:protein_coding	TraesCS1D02G379300	52.7	65.8	55.1	38.1	36.4	41.7	59.6	46.7	55.3	0.669354838709677	0.0114235602352954	-0.579156879039951	down	NA	NA	NA	NA	1.39070567986231	0.0210239684652604	0.475817129347266	up	--	--	--	--	--	--	--	--	--
TraesCS1D02G405700.1	pep chromosome:IWGSC:1D:470043081:470044854:-1 gene:TraesCS1D02G405700 transcript:TraesCS1D02G405700.1 gene_biotype:protein_coding	TraesCS1D02G405700	210.7	225.2	217.8	303.1	299.1	305	299.5	290.8	302.1	1.38779256539697	4.87440168514055e-05	0.472791943105166	up	1.36515221049411	0.000123791199292348	0.449061816407078	up	NA	NA	NA	NA	1	Biological Process:defense response (GO:0006952)	--	--	--	--	--	--	IPR001010 [Thionin]
TraesCS1D02G422600.1.cds1	pep chromosome:IWGSC:1D:478115914:478117081:-1 gene:TraesCS1D02G422600 transcript:TraesCS1D02G422600.1 gene_biotype:protein_coding	TraesCS1D02G422600	512.4	476.2	480.7	383.3	376.4	359.7	348	351.9	348.8	0.76185938882461	0.000951990676071405	-0.392403340954106	down	0.713741237323896	0.00609374761617662	-0.486526966421637	down	NA	NA	NA	NA	2	Cellular Component:monolayer-surrounded lipid storage body (GO:0012511),Cellular Component:integral component of membrane (GO:0016021)	--	--	--	--	--	--	IPR000136 [Oleosin]
TraesCS1D02G424800.1	pep chromosome:IWGSC:1D:478967239:478981046:1 gene:TraesCS1D02G424800 transcript:TraesCS1D02G424800.1 gene_biotype:protein_coding	TraesCS1D02G424800	91.1	79.4	89.8	107.1	108.5	103.6	65.7	73.5	66.2	1.22627737226277	0.00784786204666147	0.294285339818233	up	0.789089512101421	0.0150285651961036	-0.341739130085917	down	0.643483709273183	0.000200337750551928	-0.636024469904151	down	1	Molecular Function:ADP binding (GO:0043531)	--	--	--	Leucine-rich repeat (LRR) protein	K	Transcription ;	IPR002182 [NB-ARC]
TraesCS2A02G107200.1	pep chromosome:IWGSC:2A:59587285:59588827:1 gene:TraesCS2A02G107200 transcript:TraesCS2A02G107200.1 gene_biotype:protein_coding	TraesCS2A02G107200	942.3	1039.3	965.2	1180.6	1205	1154.7	1065.6	1041.1	1004.1	1.20140491380481	0.00375666228121713	0.264722469682303	up	NA	NA	NA	NA	NA	NA	NA	NA	4	Molecular Function:peroxidase activity (GO:0004601),Biological Process:response to oxidative stress (GO:0006979),Molecular Function:heme binding (GO:0020037),Biological Process:oxidation-reduction process (GO:0055114)	--	--	--	--	--	--	IPR002016 [Haem peroxidase, plant/fungal/bacterial]
TraesCS2A02G110300.1.cds1	pep chromosome:IWGSC:2A:62221862:62222392:-1 gene:TraesCS2A02G110300 transcript:TraesCS2A02G110300.1 gene_biotype:protein_coding	TraesCS2A02G110300	493.9	494	480.7	400.2	399.8	403.4	296.8	304.2	306.2	0.819419855644832	4.1786060084687e-05	-0.287325243205018	down	0.617731172545281	3.72931021217111e-06	-0.694948959692643	down	0.753864051853083	5.62717164225699e-06	-0.407623716487625	down	--	--	--	--	--	--	--	--	IPR001938 [Thaumatin]
TraesCS2A02G114000.1	pep chromosome:IWGSC:2A:65324631:65326762:-1 gene:TraesCS2A02G114000 transcript:TraesCS2A02G114000.1 gene_biotype:protein_coding	TraesCS2A02G114000	469.5	465.1	474	668	647.6	611	525.9	553.5	552.6	1.36774101945194	0.00803069694812525	0.451795083057588	up	NA	NA	NA	NA	NA	NA	NA	NA	--	--	--	--	--	--	--	--	IPR008802 [Rubber elongation factor]
TraesCS2A02G141100.2	pep chromosome:IWGSC:2A:86379244:86384046:1 gene:TraesCS2A02G141100 transcript:TraesCS2A02G141100.2 gene_biotype:protein_coding	TraesCS2A02G141100	49.9	51.2	49.4	40.5	39.8	38.1	39.7	39.1	45.5	0.78671096345515	0.000276759041652515	-0.346094406018114	down	0.825913621262459	0.0143886319359573	-0.275937190594579	down	NA	NA	NA	NA	1	Molecular Function:catalytic activity (GO:0003824)	--	--	--	Serine/threonine protein phosphatase PrpC	T	Signal transduction mechanisms ;	IPR001932 [PPM-type phosphatase domain]
TraesCS2A02G186700.1	pep chromosome:IWGSC:2A:148603983:148607263:1 gene:TraesCS2A02G186700 transcript:TraesCS2A02G186700.1 gene_biotype:protein_coding	TraesCS2A02G186700	114.7	105.8	97.5	85.6	78.3	82.5	97.8	80.4	91.6	0.774842767295597	0.0114980595709712	-0.368024509476816	down	NA	NA	NA	NA	NA	NA	NA	NA	--	--	--	--	--	--	--	--	IPR009291 [Vacuolar protein sorting-associated protein 62]
TraesCS2A02G312900.1.cds1	pep chromosome:IWGSC:2A:537456017:537457024:1 gene:TraesCS2A02G312900 transcript:TraesCS2A02G312900.1 gene_biotype:protein_coding	TraesCS2A02G312900	154.8	146.6	146.1	99.2	114.2	106.6	159.2	130.7	125.7	0.715083798882682	0.00119168007922788	-0.483815777264256	down	NA	NA	NA	NA	1.29875	0.0477835297752672	0.377123749129487	up	--	--	HSP20 family protein	--	ko04141 Protein processing in endoplasmic reticulum	Molecular chaperone IbpA, HSP20 family	O	Posttranslational modification, protein turnover, chaperones ;	IPR002068 [Alpha crystallin/Hsp20 domain]
TraesCS2A02G345500.1	pep chromosome:IWGSC:2A:583842556:583844753:-1 gene:TraesCS2A02G345500 transcript:TraesCS2A02G345500.1 gene_biotype:protein_coding	TraesCS2A02G345500	254.2	262.2	250	166.6	169	160.8	209.2	158.1	193.5	0.647703549060543	3.15893143617936e-05	-0.626594445605823	down	0.731732776617954	0.0115743163226645	-0.450611211725557	down	NA	NA	NA	NA	2	Molecular Function:malate synthase activity (GO:0004474),Biological Process:glyoxylate cycle (GO:0006097)	malate synthase	2.3.3.9	ko00620 Pyruvate metabolism ko00630 Glyoxylate and dicarboxylate metabolism ko01100 Metabolic pathways ko01110 Biosynthesis of secondary metabolites ko01200 Carbon metabolism	Malate synthase	C	Energy production and conversion ;	IPR001465 [Malate synthase]
TraesCS2A02G477700.1.cds1	pep chromosome:IWGSC:2A:716549342:716549949:-1 gene:TraesCS2A02G477700 transcript:TraesCS2A02G477700.1 gene_biotype:protein_coding	TraesCS2A02G477700	1249.4	1212.8	1242.1	1530.7	1599.1	1455.8	1444.5	1389.3	1333.8	1.23791269605594	0.00237316250869764	0.307909571895899	up	NA	NA	NA	NA	NA	NA	NA	NA	--	--	--	--	--	--	--	--	IPR016140 [Bifunctional inhibitor/plant lipid transfer protein/seed storage helical domain]
TraesCS2A02G523700.1	pep chromosome:IWGSC:2A:745039131:745040179:-1 gene:TraesCS2A02G523700 transcript:TraesCS2A02G523700.1 gene_biotype:protein_coding	TraesCS2A02G523700	61.3	71	68	53.8	55.8	47	43.6	40.2	36.7	0.781827259111333	0.0204337788149267	-0.355078208521667	down	0.601597603594608	0.00159313600736648	-0.733129274695384	down	0.769476372924649	0.0223939300269783	-0.378051066173716	down	--	--	--	--	--	--	--	--	IPR022796 [Chlorophyll A-B binding protein]
TraesCS2A02G556400.1	pep chromosome:IWGSC:2A:760619027:760620516:-1 gene:TraesCS2A02G556400 transcript:TraesCS2A02G556400.1 gene_biotype:protein_coding	TraesCS2A02G556400	431.8	430.3	428.2	275.3	236.2	250.4	315	296	301.4	0.590482833449585	0.00393463835621094	-0.7600329767673	down	0.707122374641556	2.5658605105413e-05	-0.499968185353669	down	NA	NA	NA	NA	2	Molecular Function:O-methyltransferase activity (GO:0008171),Molecular Function:protein dimerization activity (GO:0046983)	--	--	--	Ubiquinone/menaquinone biosynthesis C-methylase UbiE	H	Coenzyme transport and metabolism ;	IPR001077 [O-methyltransferase, family 2] ; IPR012967[Plant methyltransferase dimerisation]
TraesCS2A02G558000.1.cds1	pep chromosome:IWGSC:2A:761487142:761487820:-1 gene:TraesCS2A02G558000 transcript:TraesCS2A02G558000.1 gene_biotype:protein_coding	TraesCS2A02G558000	88.3	87.5	85.2	110.3	105.8	105.8	87.7	86	75.6	1.23333333333333	0.000325877999543776	0.302562770020431	up	NA	NA	NA	NA	0.774464119291705	0.00400825149025792	-0.368729693986177	down	1	Molecular Function:chitin binding (GO:0008061)	basic endochitinase B	3.2.1.14	ko00520 Amino sugar and nucleotide sugar metabolism ko01100 Metabolic pathways ko04016 MAPK signaling pathway - plant	--	--	--	IPR001002 [Chitin-binding, type 1]
TraesCS2B02G105400.1	pep chromosome:IWGSC:2B:66019769:66026507:-1 gene:TraesCS2B02G105400 transcript:TraesCS2B02G105400.1 gene_biotype:protein_coding	TraesCS2B02G105400	1275	1127.3	1148.6	666.8	679.1	674.8	639.2	684.1	680.5	0.569066997099327	0.00777569727828364	-0.813329581735153	down	0.56430764031654	0.000435653810903711	-0.825446212127422	down	NA	NA	NA	NA	1	Molecular Function:ATP binding (GO:0005524)	DNA repair and recombination protein RAD54 and RAD54-like protein	3.6.4.-	ko03440 Homologous recombination	Superfamily II DNA or RNA helicase, SNF2 family	KL	Transcription ; Replication, recombination and repair ;	IPR000330 [SNF2-related, N-terminal domain] ; IPR001650[Helicase, C-terminal]
TraesCS2B02G117000.1	pep chromosome:IWGSC:2B:80196059:80199649:1 gene:TraesCS2B02G117000 transcript:TraesCS2B02G117000.1 gene_biotype:protein_coding	TraesCS2B02G117000	93.6	96.4	88.5	72.5	78.4	72.1	65	71.4	66.6	0.800718132854578	0.00387401727968347	-0.320633617419727	down	0.728904847396769	0.00111547576284158	-0.456197600154855	down	NA	NA	NA	NA	--	--	(+)-neomenthol dehydrogenase	1.1.1.208	ko00902 Monoterpenoid biosynthesis ko01110 Biosynthesis of secondary metabolites	NAD(P)-dependent dehydrogenase, short-chain alcohol dehydrogenase family	IQR	Lipid transport and metabolism ; Secondary metabolites biosynthesis, transport and catabolism ; General function prediction only ;	IPR002347 [Short-chain dehydrogenase/reductase SDR]
TraesCS2B02G133200.1	pep chromosome:IWGSC:2B:99756059:99758173:-1 gene:TraesCS2B02G133200 transcript:TraesCS2B02G133200.1 gene_biotype:protein_coding	TraesCS2B02G133200	79.7	80.7	80.1	91.1	102.3	97.4	95.4	86.9	84.4	1.20914760914761	0.03450214319065	0.27399037526219	up	NA	NA	NA	NA	NA	NA	NA	NA	--	--	--	--	--	--	--	--	IPR008802 [Rubber elongation factor]
TraesCS2B02G150700.1	pep chromosome:IWGSC:2B:117866165:117870702:1 gene:TraesCS2B02G150700 transcript:TraesCS2B02G150700.1 gene_biotype:protein_coding	TraesCS2B02G150700	125.7	118.7	110.8	153.4	144.9	133.8	137.2	118.7	124.6	1.21649774774775	0.0227759586045055	0.282733649239628	up	NA	NA	NA	NA	NA	NA	NA	NA	--	--	--	--	--	--	--	--	IPR004314 [Neprosin]
TraesCS2B02G174400.1	pep chromosome:IWGSC:2B:148589394:148590588:-1 gene:TraesCS2B02G174400 transcript:TraesCS2B02G174400.1 gene_biotype:protein_coding	TraesCS2B02G174400	272.9	273.1	279.9	241.9	202.9	204.8	241.5	248.5	245	0.786535900230052	0.0103792672825897	-0.346415478131541	down	NA	NA	NA	NA	NA	NA	NA	NA	4	Molecular Function:antioxidant activity (GO:0016209),Molecular Function:oxidoreductase activity (GO:0016491),Molecular Function:peroxiredoxin activity (GO:0051920),Biological Process:oxidation-reduction process (GO:0055114)	--	--	ko00940 Phenylpropanoid biosynthesis ko01100 Metabolic pathways ko01110 Biosynthesis of secondary metabolites	Alkyl hydroperoxide reductase subunit AhpC (peroxiredoxin)	V	Defense mechanisms ;	IPR000866 [Alkyl hydroperoxide reductase subunit C/ Thiol specific antioxidant] ; IPR019479[Peroxiredoxin, C-terminal]
TraesCS2B02G186000.1.cds1	pep chromosome:IWGSC:2B:161026406:161027144:1 gene:TraesCS2B02G186000 transcript:TraesCS2B02G186000.1 gene_biotype:protein_coding	TraesCS2B02G186000	56	55.8	51.1	61.4	64.8	69.7	75.6	68.2	55	1.20257826887661	0.0190558458304454	0.266130793742069	up	NA	NA	NA	NA	NA	NA	NA	NA	1	Molecular Function:DNA binding (GO:0003677)	--	--	--	--	--	--	IPR007125 [Histone H2A/H2B/H3]
TraesCS2B02G212000.1	pep chromosome:IWGSC:2B:195691320:195693921:-1 gene:TraesCS2B02G212000 transcript:TraesCS2B02G212000.1 gene_biotype:protein_coding	TraesCS2B02G212000	43.9	41.5	50.1	36.7	38.4	37.8	40.3	32.8	33.7	0.833210332103321	0.0447284785157107	-0.263247365468233	down	NA	NA	NA	NA	NA	NA	NA	NA	--	--	--	--	--	--	--	--	IPR002885 [Pentatricopeptide repeat]
TraesCS2B02G244600.1	pep chromosome:IWGSC:2B:248655270:248657787:1 gene:TraesCS2B02G244600 transcript:TraesCS2B02G244600.1 gene_biotype:protein_coding	TraesCS2B02G244600	1105.8	1080.6	1073.5	805.5	799.7	835.2	821.4	845.8	808.5	0.748611920611062	4.97398889058026e-05	-0.417710073540301	down	0.759440473634161	5.85284770921521e-05	-0.396991206866212	down	NA	NA	NA	NA	2	Molecular Function:isocitrate lyase activity (GO:0004451),Biological Process:carboxylic acid metabolic process (GO:0019752)	isocitrate lyase	4.1.3.1	ko00630 Glyoxylate and dicarboxylate metabolism ko01100 Metabolic pathways ko01110 Biosynthesis of secondary metabolites ko01200 Carbon metabolism	Isocitrate lyase	C	Energy production and conversion ;	IPR006254 [Isocitrate lyase]
TraesCS2B02G246000.1	pep chromosome:IWGSC:2B:250069519:250071647:-1 gene:TraesCS2B02G246000 transcript:TraesCS2B02G246000.1 gene_biotype:protein_coding	TraesCS2B02G246000	40.7	37.9	46.6	49.9	52.6	52.4	66.4	62.3	59.5	1.23722044728435	0.0216388637242812	0.30710258185695	up	1.50319488817891	0.00296802338260084	0.588032065795918	up	1.21497740477728	0.00706623288216345	0.280929483938968	up	4	Molecular Function:structural constituent of ribosome (GO:0003735),Cellular Component:intracellular (GO:0005622),Cellular Component:ribosome (GO:0005840),Biological Process:translation (GO:0006412)	large subunit ribosomal protein L44e	--	ko03010 Ribosome	Ribosomal protein L44E	J	Translation, ribosomal structure and biogenesis ;	IPR000552 [Ribosomal protein L44e]
TraesCS2B02G447500.1	pep chromosome:IWGSC:2B:640377301:640378188:-1 gene:TraesCS2B02G447500 transcript:TraesCS2B02G447500.1 gene_biotype:protein_coding	TraesCS2B02G447500	676.5	685.1	684.4	540.1	577	505.2	554.9	508.1	538.6	0.792913000977517	0.0193895283288675	-0.334765513880859	down	0.782795698924731	0.000450232788816517	-0.353292265796697	down	NA	NA	NA	NA	--	--	--	--	--	--	--	--	--
TraesCS2B02G455900.1	pep chromosome:IWGSC:2B:650399573:650405456:1 gene:TraesCS2B02G455900 transcript:TraesCS2B02G455900.1 gene_biotype:protein_coding	TraesCS2B02G455900	337.4	352.5	312.1	262.9	271.3	255.1	233.4	229.7	234.3	0.787724550898204	0.00501978270396987	-0.344236854195525	down	0.696007984031936	0.0122898268999666	-0.522824239305866	down	NA	NA	NA	NA	--	--	--	--	--	--	--	--	IPR006843 [Plastid lipid-associated protein/fibrillin conserved domain]
TraesCS2B02G471800.1.cds1	pep chromosome:IWGSC:2B:668170836:668171919:-1 gene:TraesCS2B02G471800 transcript:TraesCS2B02G471800.1 gene_biotype:protein_coding	TraesCS2B02G471800	184.6	172.3	178.8	220.6	235.2	217.5	318.2	315	310.9	1.25686018293821	0.0021415376410397	0.329824168771252	up	1.76236699645324	5.06793062813026e-06	0.817514383299941	up	1.40219812862023	0.000103074343344614	0.487690214528689	up	--	--	--	--	--	Pimeloyl-ACP methyl ester carboxylesterase	HR	Coenzyme transport and metabolism ; General function prediction only ;	IPR000073 [Alpha/beta hydrolase fold-1]
TraesCS2B02G501000.1.cds1	pep chromosome:IWGSC:2B:696080847:696081190:-1 gene:TraesCS2B02G501000 transcript:TraesCS2B02G501000.1 gene_biotype:protein_coding	TraesCS2B02G501000	264.7	278.1	273.1	341.8	361.8	347.9	362.7	310.4	303.8	1.28876087755852	0.000378399170937083	0.365984604457409	up	NA	NA	NA	NA	NA	NA	NA	NA	--	--	--	--	--	--	--	--	IPR016140 [Bifunctional inhibitor/plant lipid transfer protein/seed storage helical domain]
TraesCS2B02G531000.1	pep chromosome:IWGSC:2B:726463229:726465615:1 gene:TraesCS2B02G531000 transcript:TraesCS2B02G531000.1 gene_biotype:protein_coding	TraesCS2B02G531000	202.6	201.9	220.8	264.8	238.5	247.3	206.7	225.2	218.4	1.20038381576843	0.0134917781502198	0.263495772975842	up	NA	NA	NA	NA	NA	NA	NA	NA	--	--	--	--	--	--	--	--	--
TraesCS2B02G614400.1	pep chromosome:IWGSC:2B:793168271:793169875:-1 gene:TraesCS2B02G614400 transcript:TraesCS2B02G614400.1 gene_biotype:protein_coding	TraesCS2B02G614400	112.8	118	110.7	86.9	78.3	91.2	70.5	69.2	66.1	0.750805270863836	0.00290226400019776	-0.413489316558712	down	0.602635431918009	5.76986165112081e-05	-0.730642596283484	down	0.802652106084243	0.0136344657551095	-0.317153279724773	down	4	Molecular Function:peroxidase activity (GO:0004601),Biological Process:response to oxidative stress (GO:0006979),Molecular Function:heme binding (GO:0020037),Biological Process:oxidation-reduction process (GO:0055114)	peroxidase	1.11.1.7	ko00940 Phenylpropanoid biosynthesis ko01100 Metabolic pathways ko01110 Biosynthesis of secondary metabolites	--	--	--	IPR002016 [Haem peroxidase, plant/fungal/bacterial]
TraesCS2B02G622400.1	pep chromosome:IWGSC:2B:796431646:796439123:1 gene:TraesCS2B02G622400 transcript:TraesCS2B02G622400.1 gene_biotype:protein_coding	TraesCS2B02G622400	739.7	799.6	731.3	901	940.3	998.7	874.7	871.7	900	1.25077072139523	0.00596470599642698	0.322817353515105	up	NA	NA	NA	NA	NA	NA	NA	NA	1	Molecular Function:chitin binding (GO:0008061)	basic endochitinase B	3.2.1.14	ko00520 Amino sugar and nucleotide sugar metabolism ko01100 Metabolic pathways ko04016 MAPK signaling pathway - plant	--	--	--	IPR001002 [Chitin-binding, type 1]
TraesCS2D02G057000.1.cds1	pep chromosome:IWGSC:2D:22767586:22768954:1 gene:TraesCS2D02G057000 transcript:TraesCS2D02G057000.1 gene_biotype:protein_coding	TraesCS2D02G057000	475	484.8	462.3	372	370.6	378.9	390.9	385.1	388.4	0.788622459742634	0.000138392140271422	-0.342593296313424	down	0.818789114689544	0.000216630522510559	-0.288436172164293	down	NA	NA	NA	NA	1	Biological Process:carbohydrate metabolic process (GO:0005975)	chitinase	3.2.1.14	ko00520 Amino sugar and nucleotide sugar metabolism ko01100 Metabolic pathways	--	--	--	IPR001223 [Glycoside hydrolase family 18, catalytic domain]
TraesCS2D02G107600.1	pep chromosome:IWGSC:2D:59727020:59728494:1 gene:TraesCS2D02G107600 transcript:TraesCS2D02G107600.1 gene_biotype:protein_coding	TraesCS2D02G107600	226.5	230.6	213.2	151.7	157.1	155.5	70	83.8	82.8	0.692674921676861	0.000235139890633897	-0.529749652940094	down	0.352976279277935	3.02984670978116e-05	-1.50235686016697	down	0.509584320482447	8.7650419758676e-05	-0.972607207226873	down	4	Molecular Function:peroxidase activity (GO:0004601),Biological Process:response to oxidative stress (GO:0006979),Molecular Function:heme binding (GO:0020037),Biological Process:oxidation-reduction process (GO:0055114)	peroxidase	1.11.1.7	ko00940 Phenylpropanoid biosynthesis ko01100 Metabolic pathways ko01110 Biosynthesis of secondary metabolites	--	--	--	IPR002016 [Haem peroxidase, plant/fungal/bacterial]
TraesCS2D02G107900.1	pep chromosome:IWGSC:2D:60021772:60023316:-1 gene:TraesCS2D02G107900 transcript:TraesCS2D02G107900.1 gene_biotype:protein_coding	TraesCS2D02G107900	1345.7	1351.5	1324	919.6	890.8	930.5	541.5	570.9	580.4	0.681612453993833	7.93721399709615e-06	-0.552976399066867	down	0.420968865015418	7.07876545072337e-07	-1.2482145598116	down	0.617607355248276	3.05145562195693e-05	-0.695238160744735	down	4	Molecular Function:peroxidase activity (GO:0004601),Biological Process:response to oxidative stress (GO:0006979),Molecular Function:heme binding (GO:0020037),Biological Process:oxidation-reduction process (GO:0055114)	--	--	--	--	--	--	IPR002016 [Haem peroxidase, plant/fungal/bacterial]
TraesCS2D02G108100.1	pep chromosome:IWGSC:2D:60063906:60065449:-1 gene:TraesCS2D02G108100 transcript:TraesCS2D02G108100.1 gene_biotype:protein_coding	TraesCS2D02G108100	112.2	128.6	121.9	98.5	94.8	90.2	99.6	99.4	120.4	0.781637717121588	0.00775264716605552	-0.355428010140689	down	NA	NA	NA	NA	NA	NA	NA	NA	4	Molecular Function:peroxidase activity (GO:0004601),Biological Process:response to oxidative stress (GO:0006979),Molecular Function:heme binding (GO:0020037),Biological Process:oxidation-reduction process (GO:0055114)	peroxidase	1.11.1.7	ko00940 Phenylpropanoid biosynthesis ko01100 Metabolic pathways ko01110 Biosynthesis of secondary metabolites	--	--	--	IPR002016 [Haem peroxidase, plant/fungal/bacterial]
TraesCS2D02G131900.1	pep chromosome:IWGSC:2D:76858777:76863843:-1 gene:TraesCS2D02G131900 transcript:TraesCS2D02G131900.1 gene_biotype:protein_coding	TraesCS2D02G131900	58.4	68.2	63.5	100.3	101.2	89.5	83.9	89.8	77.6	1.53077327722251	0.0020262859003735	0.614260621147094	up	1.32193582325092	0.0106997918191858	0.402652139232103	up	NA	NA	NA	NA	--	--	--	--	--	Uncharacterized conserved protein YbjT, contains NAD(P)-binding and DUF2867 domains	R	General function prediction only ;	IPR013857 [NADH:ubiquinone oxidoreductase intermediate-associated protein 30] ; IPR016040[NAD(P)-binding domain]
TraesCS2D02G132200.1	pep chromosome:IWGSC:2D:77129388:77132774:1 gene:TraesCS2D02G132200 transcript:TraesCS2D02G132200.1 gene_biotype:protein_coding	TraesCS2D02G132200	471	481.7	496.7	628.7	636	616.9	595.7	603.9	596.5	1.29819235545743	0.000101422501015466	0.376504165851624	up	1.23920242859114	0.000126864654200282	0.309411876639217	up	NA	NA	NA	NA	--	--	--	--	--	FMN phosphatase YigB, HAD superfamily	H	Coenzyme transport and metabolism ;	IPR023214 [HAD-like domain]
TraesCS2D02G158400.1	pep chromosome:IWGSC:2D:102081884:102086212:-1 gene:TraesCS2D02G158400 transcript:TraesCS2D02G158400.1 gene_biotype:protein_coding	TraesCS2D02G158400	418.2	407.8	449	499.3	552.7	484.4	443.2	457.9	392.8	1.20501960784314	0.0225783199831373	0.269056621897482	up	NA	NA	NA	NA	NA	NA	NA	NA	1	Molecular Function:hydrolase activity (GO:0016787)	--	--	--	--	--	--	IPR004963 [Pectinacetylesterase/NOTUM]
TraesCS2D02G344200.1	pep chromosome:IWGSC:2D:440325740:440328360:-1 gene:TraesCS2D02G344200 transcript:TraesCS2D02G344200.1 gene_biotype:protein_coding	TraesCS2D02G344200	75.1	76.9	72.2	55.2	58.8	59.7	68.6	58.5	74.1	0.774754683318466	0.000971304172284473	-0.368188524095034	down	NA	NA	NA	NA	NA	NA	NA	NA	2	Molecular Function:malate synthase activity (GO:0004474),Biological Process:glyoxylate cycle (GO:0006097)	malate synthase	2.3.3.9	ko00620 Pyruvate metabolism ko00630 Glyoxylate and dicarboxylate metabolism ko01100 Metabolic pathways ko01110 Biosynthesis of secondary metabolites ko01200 Carbon metabolism	Malate synthase	C	Energy production and conversion ;	IPR001465 [Malate synthase]
TraesCS2D02G371800.1.cds1	pep chromosome:IWGSC:2D:476023500:476023965:1 gene:TraesCS2D02G371800 transcript:TraesCS2D02G371800.1 gene_biotype:protein_coding	TraesCS2D02G371800	816.5	843.9	813.4	1002.2	1030.6	1010.6	960.6	917.3	909.4	1.2302530519848	0.000121768760817787	0.298955095478721	up	NA	NA	NA	NA	NA	NA	NA	NA	1	Molecular Function:endopeptidase inhibitor activity (GO:0004866)	--	--	--	--	--	--	IPR002160 [Proteinase inhibitor I3, Kunitz legume]
TraesCS2D02G396000.1.cds1	pep chromosome:IWGSC:2D:507049353:507051099:1 gene:TraesCS2D02G396000 transcript:TraesCS2D02G396000.1 gene_biotype:protein_coding	TraesCS2D02G396000	183.3	166.3	189.3	227.7	218.6	230.5	211.9	222.8	241.8	1.25589163110039	0.00408529723819866	0.328711981730203	up	1.2553349415476	0.0145790067501479	0.328072347474153	up	NA	NA	NA	NA	--	--	--	--	--	Uncaracterized surface protein containing fasciclin (FAS1) repeats	R	General function prediction only ;	IPR000782 [FAS1 domain]
TraesCS2D02G425200.1	pep chromosome:IWGSC:2D:537523803:537524444:-1 gene:TraesCS2D02G425200 transcript:TraesCS2D02G425200.1 gene_biotype:protein_coding	TraesCS2D02G425200	1146.3	1368.5	1118	979.7	863.6	819.9	640.1	682.5	656.8	0.733098436467738	0.024988557140239	-0.447921166284071	down	0.54486897159216	0.0180903701683929	-0.876018758138247	down	0.743241213577651	0.00982205270686039	-0.428097591854176	down	--	--	--	--	--	--	--	--	--
TraesCS2D02G476900.1.cds1	pep chromosome:IWGSC:2D:579064961:579065485:-1 gene:TraesCS2D02G476900 transcript:TraesCS2D02G476900.1 gene_biotype:protein_coding	TraesCS2D02G476900	186.6	193	206.9	266.6	270.7	275.4	302.3	257.2	248	1.38567774936061	0.000317278448712994	0.4705917860073	up	1.3768115942029	0.0144368069785875	0.461331151552779	up	NA	NA	NA	NA	--	--	--	--	--	--	--	--	IPR016140 [Bifunctional inhibitor/plant lipid transfer protein/seed storage helical domain]
TraesCS2D02G517200.1	pep chromosome:IWGSC:2D:608196430:608200931:1 gene:TraesCS2D02G517200 transcript:TraesCS2D02G517200.1 gene_biotype:protein_coding	TraesCS2D02G517200	85	90.1	88.1	70.4	68.4	72.9	80	72.7	77	0.804331306990882	0.000962079037996197	-0.314138219727652	down	NA	NA	NA	NA	NA	NA	NA	NA	1	Biological Process:carbohydrate metabolic process (GO:0005975)	glycerol kinase	2.7.1.30	ko00561 Glycerolipid metabolism ko01100 Metabolic pathways ko04626 Plant-pathogen interaction	Glycerol kinase	C	Energy production and conversion ;	IPR018484 [Carbohydrate kinase, FGGY, N-terminal] ; IPR018485[Carbohydrate kinase, FGGY, C-terminal]
TraesCS2D02G530600.1	pep chromosome:IWGSC:2D:617051125:617054041:1 gene:TraesCS2D02G530600 transcript:TraesCS2D02G530600.1 gene_biotype:protein_coding	TraesCS2D02G530600	315.9	328.2	324.7	394.8	416.3	433.5	373.6	375.1	386.6	1.28468208092486	0.00145339629900093	0.361411381193045	up	NA	NA	NA	NA	NA	NA	NA	NA	--	--	chalcone synthase	2.3.1.74	ko00941 Flavonoid biosynthesis ko01100 Metabolic pathways ko01110 Biosynthesis of secondary metabolites ko04712 Circadian rhythm - plant	Predicted naringenin-chalcone synthase	Q	Secondary metabolites biosynthesis, transport and catabolism ;	IPR001099 [Chalcone/stilbene synthase, N-terminal] ; IPR012328[Chalcone/stilbene synthase, C-terminal]
TraesCS2D02G531100.1.cds1	pep chromosome:IWGSC:2D:617092730:617093407:1 gene:TraesCS2D02G531100 transcript:TraesCS2D02G531100.1 gene_biotype:protein_coding	TraesCS2D02G531100	261.9	270.3	285.2	152.1	152.6	143.1	245.1	223.8	235.4	0.547834597504282	7.95410571163145e-05	-0.868187715168061	down	NA	NA	NA	NA	1.57280035730237	0.000242067910878319	0.653335554536741	up	1	Biological Process:defense response to fungus (GO:0050832)	--	--	--	--	--	--	IPR029227 [Plant antimicrobial peptide]
TraesCS3A02G034500.1.cds1	pep chromosome:IWGSC:3A:19466928:19467669:1 gene:TraesCS3A02G034500 transcript:TraesCS3A02G034500.1 gene_biotype:protein_coding	TraesCS3A02G034500	990.2	964.2	964.8	738	745.7	753.7	1199.1	1208.9	1215.6	0.766442861057824	1.96180469622488e-05	-0.383749853089684	down	1.24129898602357	1.81225105909731e-05	0.311850652697275	up	1.61955841601859	2.48700809730912e-07	0.695600505786959	up	--	--	--	--	--	Molecular chaperone IbpA, HSP20 family	O	Posttranslational modification, protein turnover, chaperones ;	IPR002068 [Alpha crystallin/Hsp20 domain]
TraesCS3A02G081300.1	pep chromosome:IWGSC:3A:52555769:52556372:-1 gene:TraesCS3A02G081300 transcript:TraesCS3A02G081300.1 gene_biotype:protein_coding	TraesCS3A02G081300	440.9	458.9	472.9	342.5	364.7	322.3	316.8	279.3	269.1	0.749981787717637	0.00173280582183001	-0.415072532730137	down	0.630290668026517	0.000600282219803182	-0.665910792287774	down	NA	NA	NA	NA	--	--	--	--	--	--	--	--	IPR009856 [Light regulated Lir1]
TraesCS3A02G082700.1	pep chromosome:IWGSC:3A:53332151:53334735:-1 gene:TraesCS3A02G082700 transcript:TraesCS3A02G082700.1 gene_biotype:protein_coding	TraesCS3A02G082700	71	79.3	85.8	69	64.5	61.6	71.2	68.7	66.6	0.826344769165608	0.0463454258282632	-0.275184263619616	down	NA	NA	NA	NA	NA	NA	NA	NA	--	--	--	--	--	Shikimate kinase	E	Amino acid transport and metabolism ;	IPR031322 [Shikimate kinase/gluconokinase]
TraesCS3A02G090700.1	pep chromosome:IWGSC:3A:57611063:57612894:-1 gene:TraesCS3A02G090700 transcript:TraesCS3A02G090700.1 gene_biotype:protein_coding	TraesCS3A02G090700	135.1	125.8	118.6	107.2	108.5	100.5	85.2	88	93.3	0.833201581027668	0.0172283888425087	-0.263262517944458	down	0.702239789196311	0.00212120124233354	-0.50996435265629	down	NA	NA	NA	NA	--	--	--	--	--	--	--	--	--
TraesCS3A02G135100.1.cds1	pep chromosome:IWGSC:3A:112936618:112938682:1 gene:TraesCS3A02G135100 transcript:TraesCS3A02G135100.1 gene_biotype:protein_coding	TraesCS3A02G135100	48.9	43.6	50.2	34	32.8	33.1	28.6	30.2	28.6	0.700070077084793	0.00224242588120413	-0.514428751683345	down	0.612473721093202	0.000908300158854509	-0.707280149975165	down	NA	NA	NA	NA	--	--	--	--	--	--	--	--	IPR021102 [Peptide-N4-(N-acetyl-beta-glucosaminyl)asparagine amidase A]
TraesCS3A02G146800.1	pep chromosome:IWGSC:3A:128522801:128527783:-1 gene:TraesCS3A02G146800 transcript:TraesCS3A02G146800.1 gene_biotype:protein_coding	TraesCS3A02G146800	80.4	75.3	73.1	93	104	85.4	110.4	100.2	94.9	1.23426573426573	0.0372204013821639	0.303653036492791	up	1.33522727272727	0.00709713918302551	0.417085327927703	up	NA	NA	NA	NA	4	Biological Process:metabolic process (GO:0008152),Molecular Function:amino acid binding (GO:0016597),Molecular Function:NAD binding (GO:0051287),Biological Process:oxidation-reduction process (GO:0055114)	--	--	ko00260 Glycine, serine and threonine metabolism ko01100 Metabolic pathways ko01200 Carbon metabolism ko01230 Biosynthesis of amino acids	Phosphoglycerate dehydrogenase or related dehydrogenase	HR	Coenzyme transport and metabolism ; General function prediction only ;	IPR002912 [ACT domain] ; IPR006139[D-isomer specific 2-hydroxyacid dehydrogenase, catalytic domain] ; IPR006140[D-isomer specific 2-hydroxyacid dehydrogenase, NAD-binding domain]
TraesCS3A02G147900.1	pep chromosome:IWGSC:3A:130851402:130855081:-1 gene:TraesCS3A02G147900 transcript:TraesCS3A02G147900.1 gene_biotype:protein_coding	TraesCS3A02G147900	140.5	123	128.7	106	110.5	104.8	119.7	121	104.3	0.819224885262621	0.0121904890374976	-0.287668554720737	down	NA	NA	NA	NA	NA	NA	NA	NA	--	--	--	--	--	--	--	--	IPR018790 [Protein of unknown function DUF2358]
TraesCS3A02G170600.1	pep chromosome:IWGSC:3A:178256071:178261610:-1 gene:TraesCS3A02G170600 transcript:TraesCS3A02G170600.1 gene_biotype:protein_coding	TraesCS3A02G170600	98.9	96	92.3	119.9	117.9	117.8	125.1	125.3	119	1.23816155988858	0.000357015949078188	0.308199575006719	up	1.28621169916435	0.000623580412040087	0.363128117159387	up	NA	NA	NA	NA	--	--	--	--	--	--	--	--	IPR010754 [Optic atrophy 3-like]
TraesCS3A02G178900.1	pep chromosome:IWGSC:3A:204865876:204879508:-1 gene:TraesCS3A02G178900 transcript:TraesCS3A02G178900.1 gene_biotype:protein_coding	TraesCS3A02G178900	71.6	70	84.3	60.7	60.1	58.2	63.1	61.5	72.6	0.792386011509518	0.0270535398443507	-0.335724683241465	down	NA	NA	NA	NA	NA	NA	NA	NA	3	Molecular Function:protein kinase activity (GO:0004672),Molecular Function:ATP binding (GO:0005524),Biological Process:protein phosphorylation (GO:0006468)	serine/threonine-protein kinase ULK4	2.7.11.1	--	Serine/threonine protein kinase	T	Signal transduction mechanisms ;	IPR000719 [Protein kinase domain]
TraesCS3A02G237000.1.cds1	pep chromosome:IWGSC:3A:442901049:442901514:-1 gene:TraesCS3A02G237000 transcript:TraesCS3A02G237000.1 gene_biotype:protein_coding	TraesCS3A02G237000	261.7	255.2	255.5	176.3	162.4	188.2	156.6	131.4	142.3	0.682159502848265	0.000455192563747925	-0.551818984577173	down	0.557094769549456	0.000114832534494671	-0.84400532400234	down	0.816663503511103	0.0366911042304909	-0.292186339425168	down	--	--	--	--	--	--	--	--	--
TraesCS3A02G237700.1	pep chromosome:IWGSC:3A:444455617:444465755:1 gene:TraesCS3A02G237700 transcript:TraesCS3A02G237700.1 gene_biotype:protein_coding	TraesCS3A02G237700	139.3	152	146.7	185.3	173	173	147.5	172.9	153.9	1.21301369863014	0.00485550542372722	0.278595842984535	up	NA	NA	NA	NA	NA	NA	NA	NA	2	Molecular Function:catalytic activity (GO:0003824),Biological Process:metabolic process (GO:0008152)	long-chain acyl-CoA synthetase	6.2.1.3	ko00061 Fatty acid biosynthesis ko00071 Fatty acid degradation ko01100 Metabolic pathways ko01212 Fatty acid metabolism ko04146 Peroxisome	Long-chain acyl-CoA synthetase (AMP-forming)	I	Lipid transport and metabolism ;	IPR000873 [AMP-dependent synthetase/ligase]
TraesCS3A02G260100.1.cds1	pep chromosome:IWGSC:3A:482927580:482928835:-1 gene:TraesCS3A02G260100 transcript:TraesCS3A02G260100.1 gene_biotype:protein_coding	TraesCS3A02G260100	383	369.5	374.7	291.4	311.2	319.3	263.2	259.5	260.6	0.817867281760114	0.00172435417006892	-0.290061343995518	down	0.694907735982967	9.56049534258826e-06	-0.525106653275639	down	NA	NA	NA	NA	4	Molecular Function:chitinase activity (GO:0004568),Biological Process:chitin catabolic process (GO:0006032),Molecular Function:chitin binding (GO:0008061),Biological Process:cell wall macromolecule catabolic process (GO:0016998)	basic endochitinase B	3.2.1.14	ko00520 Amino sugar and nucleotide sugar metabolism ko01100 Metabolic pathways ko04016 MAPK signaling pathway - plant	Chitodextrinase	G	Carbohydrate transport and metabolism ;	IPR000726 [Glycoside hydrolase, family 19, catalytic] ; IPR001002[Chitin-binding, type 1]
TraesCS3A02G271600.2	pep chromosome:IWGSC:3A:500974054:500977772:1 gene:TraesCS3A02G271600 transcript:TraesCS3A02G271600.2 gene_biotype:protein_coding	TraesCS3A02G271600	235	231.6	254.6	210.1	198.1	190.6	188.3	201.1	183.6	0.830282861896839	0.0111460337591905	-0.268325175373925	down	0.794509151414309	0.00509699909264817	-0.331864257788074	down	NA	NA	NA	NA	--	--	ATP synthase protein I	--	--	--	--	--	--
TraesCS3A02G376800.1	pep chromosome:IWGSC:3A:625532938:625533932:1 gene:TraesCS3A02G376800 transcript:TraesCS3A02G376800.1 gene_biotype:protein_coding	TraesCS3A02G376800	734.2	713.3	730.3	521.6	562.6	481.3	658.2	695	619.5	0.718844705666269	0.0011049477270272	-0.47624796061181	down	NA	NA	NA	NA	1.26010859150431	0.0132884901807022	0.333548065212635	up	--	--	--	--	--	--	--	--	--
TraesCS3A02G452200.1.cds1	pep chromosome:IWGSC:3A:690370290:690370643:-1 gene:TraesCS3A02G452200 transcript:TraesCS3A02G452200.1 gene_biotype:protein_coding	TraesCS3A02G452200	44.1	39.1	41.1	51.7	54.4	49.6	55.4	54.4	51.8	1.25261464199517	0.00648651692951297	0.324942648026552	up	1.30008045052293	0.00233384609083733	0.37860090169931	up	NA	NA	NA	NA	--	--	--	--	--	--	--	--	--
TraesCS3A02G475600.1.cds1	pep chromosome:IWGSC:3A:707123714:707126510:1 gene:TraesCS3A02G475600 transcript:TraesCS3A02G475600.1 gene_biotype:protein_coding	TraesCS3A02G475600	134.4	151.7	138.3	171.5	169.4	175.9	172.3	160.5	169.4	1.2177191328935	0.00525339851041023	0.28418141377916	up	NA	NA	NA	NA	NA	NA	NA	NA	2	Cellular Component:integral component of membrane (GO:0016021),Biological Process:transmembrane transport (GO:0055085)	--	--	--	Sugar phosphate permease	G	Carbohydrate transport and metabolism ;	IPR011701 [Major facilitator superfamily]
TraesCS3A02G481500.1	pep chromosome:IWGSC:3A:712545116:712546522:1 gene:TraesCS3A02G481500 transcript:TraesCS3A02G481500.1 gene_biotype:protein_coding	TraesCS3A02G481500	616	628.1	622.1	499.2	469.3	537	463.9	471.3	489.8	0.806719537027114	0.00378240276704335	-0.309860899534538	down	0.763583753081127	6.41931728761225e-05	-0.389141688319749	down	NA	NA	NA	NA	1	Biological Process:carbohydrate metabolic process (GO:0005975)	--	--	--	--	--	--	IPR000490 [Glycoside hydrolase family 17]
TraesCS3B02G009200.1.cds1	pep chromosome:IWGSC:3B:4433683:4434096:-1 gene:TraesCS3B02G009200 transcript:TraesCS3B02G009200.1 gene_biotype:protein_coding	TraesCS3B02G009200	48.8	49.2	42.6	40.5	37.2	38.7	39.9	36.3	39.7	0.827880512091039	0.026110289034247	-0.272505536164251	down	0.824324324324324	0.0277510222552108	-0.278716028066063	down	NA	NA	NA	NA	--	--	--	--	--	--	--	--	--
TraesCS3B02G096500.1	pep chromosome:IWGSC:3B:64508601:64509210:1 gene:TraesCS3B02G096500 transcript:TraesCS3B02G096500.1 gene_biotype:protein_coding	TraesCS3B02G096500	807.6	798.7	762.8	611.3	617.8	610.4	517.6	516.5	529	0.77645519395551	0.00022078182481164	-0.36502541988618	down	0.659786416782744	4.67933265970463e-05	-0.59992901786644	down	NA	NA	NA	NA	--	--	--	--	--	--	--	--	IPR009856 [Light regulated Lir1]
TraesCS3B02G217900.1	pep chromosome:IWGSC:3B:260655346:260656939:1 gene:TraesCS3B02G217900 transcript:TraesCS3B02G217900.1 gene_biotype:protein_coding	TraesCS3B02G217900	174.9	166.3	161.4	126.9	132.6	130.5	153.7	135.7	138.8	0.775964982093116	0.000934108598405436	-0.365936547243682	down	NA	NA	NA	NA	NA	NA	NA	NA	--	--	--	--	--	--	--	--	--
TraesCS3B02G292800.1	pep chromosome:IWGSC:3B:471247189:471250129:1 gene:TraesCS3B02G292800 transcript:TraesCS3B02G292800.1 gene_biotype:protein_coding	TraesCS3B02G292800	54.1	54.4	60.2	38.3	46.3	44.1	46.4	38.7	43.8	0.7628927089508	0.0126895802719608	-0.390447920066864	down	0.764078245406046	0.0116129180369572	-0.388207709925915	down	NA	NA	NA	NA	1	Molecular Function:aminoacyl-tRNA hydrolase activity (GO:0004045)	peptidyl-tRNA hydrolase, PTH1 family	3.1.1.29	--	Peptidyl-tRNA hydrolase	J	Translation, ribosomal structure and biogenesis ;	IPR001328 [Peptidyl-tRNA hydrolase]
TraesCS3B02G306900.1	pep chromosome:IWGSC:3B:492757903:492758909:1 gene:TraesCS3B02G306900 transcript:TraesCS3B02G306900.1 gene_biotype:protein_coding	TraesCS3B02G306900	311.7	321	305.7	178.1	189.6	183.3	285.3	266.1	268.7	0.587169650468883	2.03036800909189e-05	-0.768150694569989	down	NA	NA	NA	NA	1.48838475499093	0.000198797099406948	0.573747518626829	up	1	Molecular Function:electron carrier activity (GO:0009055)	--	--	--	--	--	--	IPR003245 [Phytocyanin domain]
TraesCS3B02G353700.1	pep chromosome:IWGSC:3B:564201645:564202851:-1 gene:TraesCS3B02G353700 transcript:TraesCS3B02G353700.1 gene_biotype:protein_coding	TraesCS3B02G353700	48.5	41.5	50.4	65.6	63.9	64.5	53.2	57.9	57	1.38176638176638	0.00290113006667268	0.466513716769929	up	NA	NA	NA	NA	NA	NA	NA	NA	1	Molecular Function:electron carrier activity (GO:0009055)	--	--	--	--	--	--	IPR003245 [Phytocyanin domain]
TraesCS3B02G380100.1.cds1	pep chromosome:IWGSC:3B:597765690:597768323:1 gene:TraesCS3B02G380100 transcript:TraesCS3B02G380100.1 gene_biotype:protein_coding	TraesCS3B02G380100	137.9	133	146.8	120.7	112.3	103.4	102.3	105.1	113.2	0.805362700502753	0.0134901393541905	-0.312289437907649	down	0.767536509456548	0.00338212209214101	-0.381692718008245	down	NA	NA	NA	NA	2	Cellular Component:exocyst (GO:0000145),Biological Process:exocytosis (GO:0006887)	--	--	--	--	--	--	IPR004140 [Exocyst complex component Exo70]
TraesCS3B02G529300.1	pep chromosome:IWGSC:3B:770968831:770970473:-1 gene:TraesCS3B02G529300 transcript:TraesCS3B02G529300.1 gene_biotype:protein_coding	TraesCS3B02G529300	119.7	112.7	111.6	155	168.2	159.2	164.5	153.9	163.8	1.40232558139535	0.000578037072814011	0.487821342310624	up	1.40174418604651	0.000414896835382257	0.487223086013066	up	NA	NA	NA	NA	1	Biological Process:carbohydrate metabolic process (GO:0005975)	--	--	--	--	--	--	IPR000490 [Glycoside hydrolase family 17]
TraesCS3B02G529400.1	pep chromosome:IWGSC:3B:771052970:771054568:-1 gene:TraesCS3B02G529400 transcript:TraesCS3B02G529400.1 gene_biotype:protein_coding	TraesCS3B02G529400	269.1	278	271.4	372.8	371.8	372.7	423.5	422.7	428.3	1.36505803298717	0.000614351379936034	0.448962286033838	up	1.55711667684789	1.15967130527159e-06	0.638877051548048	up	NA	NA	NA	NA	1	Biological Process:carbohydrate metabolic process (GO:0005975)	--	--	--	--	--	--	IPR000490 [Glycoside hydrolase family 17]
TraesCS3D02G034100.1	pep chromosome:IWGSC:3D:12456460:12457116:1 gene:TraesCS3D02G034100 transcript:TraesCS3D02G034100.1 gene_biotype:protein_coding	TraesCS3D02G034100	140.7	129.1	140.7	173.1	172.7	161.7	190.1	183.2	177.1	1.23629719853837	0.00384881006476611	0.306025600294734	up	1.34080389768575	0.000981752125436676	0.423098248036931	up	NA	NA	NA	NA	--	--	--	--	--	--	--	--	--
TraesCS3D02G081300.1	pep chromosome:IWGSC:3D:40786197:40787373:-1 gene:TraesCS3D02G081300 transcript:TraesCS3D02G081300.1 gene_biotype:protein_coding	TraesCS3D02G081300	272.3	275.7	290.6	222.7	222.7	220.4	222	202.1	211.5	0.793942284760315	0.00844109475893455	-0.332893959706127	down	0.757929883138564	0.00109026964693302	-0.399863705497871	down	NA	NA	NA	NA	--	--	--	--	--	--	--	--	IPR009856 [Light regulated Lir1]
TraesCS3D02G095700.1.cds1	pep chromosome:IWGSC:3D:48543331:48543795:1 gene:TraesCS3D02G095700 transcript:TraesCS3D02G095700.1 gene_biotype:protein_coding	TraesCS3D02G095700	897.6	1017.7	929.3	1169.6	1201	1219.2	1210.9	1250.7	1222.6	1.26197004851297	0.00304121441797268	0.33567766992856	up	1.29515573367081	0.00177979504161611	0.373125582611559	up	NA	NA	NA	NA	--	--	--	--	--	--	--	--	IPR016140 [Bifunctional inhibitor/plant lipid transfer protein/seed storage helical domain]
TraesCS3D02G209100.1	pep chromosome:IWGSC:3D:276537224:276542350:1 gene:TraesCS3D02G209100 transcript:TraesCS3D02G209100.1 gene_biotype:protein_coding	TraesCS3D02G209100	101.7	99	100.3	84.9	82.2	83.1	97.8	93.8	94.5	0.831229235880399	0.00010866026043999	-0.266681697481244	down	NA	NA	NA	NA	NA	NA	NA	NA	1	Molecular Function:ATP binding (GO:0005524)	carbamoyl-phosphate synthase large subunit	6.3.5.5	ko00240 Pyrimidine metabolism ko00250 Alanine, aspartate and glutamate metabolism ko01100 Metabolic pathways	Carbamoylphosphate synthase large subunit	EF	Amino acid transport and metabolism ; Nucleotide transport and metabolism ;	IPR005479 [Carbamoyl-phosphate synthetase large subunit-like, ATP-binding domain] ; IPR005480[Carbamoyl-phosphate synthetase, large subunit oligomerisation domain] ; IPR011607[Methylglyoxal synthase-like domain]
TraesCS3D02G323200.1	pep chromosome:IWGSC:3D:436044502:436045181:1 gene:TraesCS3D02G323200 transcript:TraesCS3D02G323200.1 gene_biotype:protein_coding	TraesCS3D02G323200	855	906.7	894.2	1083.3	1073.9	1072.8	922.1	981.9	941	1.21616024699725	0.00027500777688009	0.28233333759433	up	NA	NA	NA	NA	NA	NA	NA	NA	--	--	--	--	--	--	--	--	--
TraesCS3D02G411100.1	pep chromosome:IWGSC:3D:523782358:523784491:-1 gene:TraesCS3D02G411100 transcript:TraesCS3D02G411100.1 gene_biotype:protein_coding	TraesCS3D02G411100	66.2	80.5	74.1	87	93.4	93.1	84.3	83.8	74.2	1.23867753623188	0.0192217913743368	0.30880066090175	up	NA	NA	NA	NA	NA	NA	NA	NA	--	--	--	--	--	--	--	--	IPR009606 [Protein of unknown function DUF1218]
TraesCS4A02G020000.1	pep chromosome:IWGSC:4A:13742562:13744336:1 gene:TraesCS4A02G020000 transcript:TraesCS4A02G020000.1 gene_biotype:protein_coding	TraesCS4A02G020000	631.3	623	578.2	380.5	333.8	327	388.2	426.7	414.8	0.568240109140518	0.000362151671788448	-0.815427427358734	down	0.671050477489768	0.000555971424306485	-0.575506802552602	down	NA	NA	NA	NA	--	--	--	--	--	LysM repeat	M	Cell wall/membrane/envelope biogenesis ;	--
TraesCS4A02G041700.1	pep chromosome:IWGSC:4A:35181173:35183650:-1 gene:TraesCS4A02G041700 transcript:TraesCS4A02G041700.1 gene_biotype:protein_coding	TraesCS4A02G041700	131	129.3	125.8	107.5	103.1	100.8	92.1	96.7	94.7	0.806526806526807	0.000563156417445741	-0.310205609862821	down	0.734265734265734	7.26132805857863e-05	-0.445625819112267	down	NA	NA	NA	NA	1	Molecular Function:nutrient reservoir activity (GO:0045735)	--	--	--	Phage-related protein	X	Mobilome: prophages, transposons;	IPR006045 [Cupin 1]
TraesCS4A02G052600.2	pep chromosome:IWGSC:4A:43697259:43698396:1 gene:TraesCS4A02G052600 transcript:TraesCS4A02G052600.2 gene_biotype:protein_coding	TraesCS4A02G052600	243.3	218.2	228.8	208.1	172.8	181	171.5	197	202.6	0.813993915688831	0.0295140402304664	-0.296910083981044	down	0.827321454440099	0.0297908095077099	-0.273480099688898	down	NA	NA	NA	NA	--	--	--	--	--	--	--	--	--
TraesCS4A02G079500.1	pep chromosome:IWGSC:4A:81273114:81280655:-1 gene:TraesCS4A02G079500 transcript:TraesCS4A02G079500.1 gene_biotype:protein_coding	TraesCS4A02G079500	74.4	76.6	73.3	92.2	88.5	96.9	80.3	83.5	81.1	1.23762817654926	0.00245821756085102	0.307577947491988	up	NA	NA	NA	NA	NA	NA	NA	NA	1	Biological Process:protein metabolic process (GO:0019538)	--	--	--	ATP-dependent Clp protease ATP-binding subunit ClpA	O	Posttranslational modification, protein turnover, chaperones ;	IPR004176 [Clp, N-terminal]
TraesCS4A02G109200.1	pep chromosome:IWGSC:4A:130501873:130506195:-1 gene:TraesCS4A02G109200 transcript:TraesCS4A02G109200.1 gene_biotype:protein_coding	TraesCS4A02G109200	72.4	83.3	73	106.8	95.6	92.1	108.3	102.4	90	1.28771316134674	0.0180377509791069	0.36481126830615	up	1.31482291211194	0.0204523812612025	0.39486850216233	up	NA	NA	NA	NA	2	Molecular Function:oxidoreductase activity (GO:0016491),Biological Process:oxidation-reduction process (GO:0055114)	--	--	--	Isopenicillin N synthase and related dioxygenases	Q	Secondary metabolites biosynthesis, transport and catabolism ;	IPR005123 [Oxoglutarate/iron-dependent dioxygenase] ; IPR026992[Non-haem dioxygenase N-terminal domain]
TraesCS4A02G135500.1	pep chromosome:IWGSC:4A:186696139:186698390:-1 gene:TraesCS4A02G135500 transcript:TraesCS4A02G135500.1 gene_biotype:protein_coding	TraesCS4A02G135500	44.3	40.8	42.4	30.3	33.7	32.9	42.6	40.5	38.4	0.76	0.00210278624879261	-0.395928676331139	down	NA	NA	NA	NA	1.25386996904025	0.00668831421202186	0.326387743078062	up	1	Molecular Function:nutrient reservoir activity (GO:0045735)	--	--	--	--	--	--	IPR006045 [Cupin 1]
TraesCS4A02G144500.1	pep chromosome:IWGSC:4A:245257202:245260750:1 gene:TraesCS4A02G144500 transcript:TraesCS4A02G144500.1 gene_biotype:protein_coding	TraesCS4A02G144500	327.2	315.9	305.5	272.8	242.4	259.9	232.9	243.6	266.5	0.817098882563778	0.00588645733822192	-0.291417415840656	down	0.78325954037529	0.00427249512058245	-0.352437657653568	down	NA	NA	NA	NA	4	Molecular Function:structural constituent of ribosome (GO:0003735),Cellular Component:ribosome (GO:0005840),Biological Process:translation (GO:0006412),Molecular Function:rRNA binding (GO:0019843)	large subunit ribosomal protein L6	--	ko03010 Ribosome	Ribosomal protein L6P/L9E	J	Translation, ribosomal structure and biogenesis ;	IPR020040 [Ribosomal protein L6, alpha-beta domain]
TraesCS4A02G169300.15	pep chromosome:IWGSC:4A:425990337:426002617:-1 gene:TraesCS4A02G169300 transcript:TraesCS4A02G169300.15 gene_biotype:protein_coding	TraesCS4A02G169300	56	59.2	48.7	67.3	65.6	73.6	71.4	56.6	64.5	1.25991458206223	0.0227977927717182	0.333325927207349	up	NA	NA	NA	NA	NA	NA	NA	NA	2	Molecular Function:protein binding (GO:0005515),Molecular Function:ATP binding (GO:0005524)	--	--	--	AAA+-type ATPase, SpoVK/Ycf46/Vps4 family	MDT	Cell wall/membrane/envelope biogenesis ; Cell cycle control, cell division, chromosome partitioning ; Signal transduction mechanisms ;	IPR000253 [Forkhead-associated (FHA) domain] ; IPR003959[ATPase, AAA-type, core]
TraesCS4A02G224300.1	pep chromosome:IWGSC:4A:532074346:532075037:-1 gene:TraesCS4A02G224300 transcript:TraesCS4A02G224300.1 gene_biotype:protein_coding	TraesCS4A02G224300	664.6	691.9	705.3	892.1	879.2	836.8	699.4	853.9	722.8	1.26496265399166	0.000896177661434828	0.339094792274235	up	NA	NA	NA	NA	NA	NA	NA	NA	--	--	--	--	--	--	--	--	--
TraesCS4A02G235800.1	pep chromosome:IWGSC:4A:544380892:544382337:1 gene:TraesCS4A02G235800 transcript:TraesCS4A02G235800.1 gene_biotype:protein_coding	TraesCS4A02G235800	527	520.3	534.3	690.2	680.8	652.8	565.9	560.6	552.3	1.27959028831563	0.000247249648996424	0.355681948010075	up	NA	NA	NA	NA	0.829528609546398	0.000643437141189864	-0.269636355853373	down	4	Molecular Function:peroxidase activity (GO:0004601),Biological Process:response to oxidative stress (GO:0006979),Molecular Function:heme binding (GO:0020037),Biological Process:oxidation-reduction process (GO:0055114)	peroxidase	1.11.1.7	ko00940 Phenylpropanoid biosynthesis ko01100 Metabolic pathways ko01110 Biosynthesis of secondary metabolites	--	--	--	IPR002016 [Haem peroxidase, plant/fungal/bacterial]
TraesCS4A02G270500.1	pep chromosome:IWGSC:4A:581750891:581755285:-1 gene:TraesCS4A02G270500 transcript:TraesCS4A02G270500.1 gene_biotype:protein_coding	TraesCS4A02G270500	63.9	66.7	64.7	60	54.4	47.9	48.5	49.4	44.1	0.831029185867896	0.0376336286901715	-0.26702894933882	down	0.727086533538147	0.000639436425766563	-0.459801019494747	down	NA	NA	NA	NA	--	--	--	--	--	Steroid 5-alpha reductase family enzyme	R	General function prediction only ;	IPR010721 [Protein of unknown function DUF1295]
TraesCS4A02G283500.3	pep chromosome:IWGSC:4A:590498003:590502991:-1 gene:TraesCS4A02G283500 transcript:TraesCS4A02G283500.3 gene_biotype:protein_coding	TraesCS4A02G283500	66.1	79	71	82.2	109.2	105.4	123.8	108.2	102.4	1.37343822304489	0.0435944930449838	0.457792019761296	up	1.5474317445627	0.00601019897382561	0.629875775221376	up	NA	NA	NA	NA	--	--	--	--	--	--	--	--	--
TraesCS4A02G292100.1	pep chromosome:IWGSC:4A:594737635:594742883:1 gene:TraesCS4A02G292100 transcript:TraesCS4A02G292100.1 gene_biotype:protein_coding	TraesCS4A02G292100	259.2	246.8	229.1	184.4	196.5	185.6	193.6	167.2	185.6	0.770643449870766	0.00415900645126901	-0.375864565591275	down	0.743300231261053	0.00581994155916778	-0.427983038009063	down	NA	NA	NA	NA	2	Molecular Function:DNA binding (GO:0003677),Cellular Component:nucleus (GO:0005634)	--	--	--	--	--	--	IPR005540 [KNOX1] ; IPR005541[KNOX2] ; IPR008422[Homeobox KN domain]
TraesCS4A02G296000.1	pep chromosome:IWGSC:4A:596304815:596307299:-1 gene:TraesCS4A02G296000 transcript:TraesCS4A02G296000.1 gene_biotype:protein_coding	TraesCS4A02G296000	934.2	911.7	914.7	200.2	171.1	174.4	221.9	235.5	250.1	0.197674418604651	3.64062218498512e-07	-2.33880191345176	down	0.256284865608926	3.67749820896517e-07	-1.96417980921779	down	1.29649990837456	0.0117818575686579	0.374622104233964	up	1	Molecular Function:nutrient reservoir activity (GO:0045735)	--	--	--	--	--	--	IPR006045 [Cupin 1]
TraesCS4A02G343700.1	pep chromosome:IWGSC:4A:623384579:623386449:1 gene:TraesCS4A02G343700 transcript:TraesCS4A02G343700.1 gene_biotype:protein_coding	TraesCS4A02G343700	294.2	277	278.7	213.4	187.4	209.9	214.9	214.7	218.9	0.718555124132251	0.00124810252699929	-0.476829257256003	down	0.763030944817037	0.000285417431630822	-0.390186527960193	down	NA	NA	NA	NA	--	--	--	--	--	Short-chain dehydrogenase	R	General function prediction only ;	IPR002347 [Short-chain dehydrogenase/reductase SDR]
TraesCS4A02G397000.1	pep chromosome:IWGSC:4A:671943699:671947082:1 gene:TraesCS4A02G397000 transcript:TraesCS4A02G397000.1 gene_biotype:protein_coding	TraesCS4A02G397000	271.2	245.6	291.7	358.3	402.6	332.1	296.9	315.6	278.8	1.35188620902907	0.0180244986705167	0.434973722198243	up	NA	NA	NA	NA	0.815462031107045	0.0439577804193356	-0.294310390002696	down	--	--	--	--	--	Phospholipase/lecithinase/hemolysin	IR	Lipid transport and metabolism ; General function prediction only ;	IPR001087 [GDSL lipase/esterase]
TraesCS4A02G399300.1	pep chromosome:IWGSC:4A:673965201:673966983:-1 gene:TraesCS4A02G399300 transcript:TraesCS4A02G399300.1 gene_biotype:protein_coding	TraesCS4A02G399300	34.9	31.4	32.5	44.9	39.3	46.4	37.9	43.9	45	1.32186234817814	0.0114568560219597	0.402571949961753	up	1.2834008097166	0.0186030221969318	0.35997179855473	up	NA	NA	NA	NA	--	--	--	--	--	Phospholipase/lecithinase/hemolysin	IR	Lipid transport and metabolism ; General function prediction only ;	IPR001087 [GDSL lipase/esterase]
TraesCS4A02G400600.1	pep chromosome:IWGSC:4A:674907092:674910162:1 gene:TraesCS4A02G400600 transcript:TraesCS4A02G400600.1 gene_biotype:protein_coding	TraesCS4A02G400600	431.4	425.5	399.9	511.6	527.8	507.2	410.9	382.3	353.7	1.23058561425843	0.00110633600988471	0.299345032415636	up	NA	NA	NA	NA	0.741562136298978	0.00165369496892828	-0.431360512154027	down	3	Molecular Function:acid phosphatase activity (GO:0003993),Molecular Function:hydrolase activity (GO:0016787),Molecular Function:metal ion binding (GO:0046872)				3',5'-cyclic AMP phosphodiesterase CpdA	T	Signal transduction mechanisms ;	IPR004843 [Calcineurin-like phosphoesterase domain, ApaH type] ; IPR015914[Purple acid phosphatase, N-terminal] ; IPR025733[Iron/zinc purple acid phosphatase-like C-terminal domain]
TraesCS4A02G411000.1	pep chromosome:IWGSC:4A:683778542:683782437:1 gene:TraesCS4A02G411000 transcript:TraesCS4A02G411000.1 gene_biotype:protein_coding	TraesCS4A02G411000	160	162	158.9	196.3	200.6	197.1	229	220.4	227.4	1.23518402994386	1.93336686008862e-05	0.304726004812424	up	1.40736119775421	1.98171421546239e-05	0.492992642244245	up	NA	NA	NA	NA	3	Molecular Function:chlorophyllide a oxygenase [overall] activity (GO:0010277),Molecular Function:oxidoreductase activity (GO:0016491),Biological Process:oxidation-reduction process (GO:0055114)	pheophorbide a oxygenase	1.14.15.17	ko00860 Porphyrin and chlorophyll metabolism ko01110 Biosynthesis of secondary metabolites	Phenylpropionate dioxygenase or related ring-hydroxylating dioxygenase, large terminal subunit	PR	Inorganic ion transport and metabolism ; General function prediction only ;	IPR013626 [Pheophorbide a oxygenase] ; IPR017941[Rieske [2Fe-2S] iron-sulphur domain]
TraesCS4A02G415500.1	pep chromosome:IWGSC:4A:685420840:685423970:-1 gene:TraesCS4A02G415500 transcript:TraesCS4A02G415500.1 gene_biotype:protein_coding	TraesCS4A02G415500	191.2	177.7	175.2	143.8	143.7	149.3	159.9	158.3	164.7	0.80279360411689	0.00251824194566924	-0.316898972139998	down	NA	NA	NA	NA	NA	NA	NA	NA	--	--	--	--	--	--	--	--	IPR008637 [HR-like lesion-inducer]
TraesCS4A02G453400.1.cds1	pep chromosome:IWGSC:4A:717960030:717960545:1 gene:TraesCS4A02G453400 transcript:TraesCS4A02G453400.1 gene_biotype:protein_coding	TraesCS4A02G453400	110	119.9	107.3	73.6	94.5	80.8	128.9	107.9	100.9	0.738137603795967	0.0151965848466916	-0.438038305961047	down	NA	NA	NA	NA	1.35676978706308	0.0466958056955456	0.440175949026441	up	--	--	--	--	--	--	--	--	IPR016140 [Bifunctional inhibitor/plant lipid transfer protein/seed storage helical domain]
TraesCS4A02G453800.1.cds1	pep chromosome:IWGSC:4A:718033180:718034037:1 gene:TraesCS4A02G453800 transcript:TraesCS4A02G453800.1 gene_biotype:protein_coding	TraesCS4A02G453800	396.7	394.2	401.8	505.2	533	518.9	350.1	338.3	330.7	1.30552527877924	0.000128722295097214	0.384630392707338	up	NA	NA	NA	NA	0.654485903281742	5.26977622294297e-05	-0.611565976031653	down	--	--	--	--	--	--	--	--	IPR016140 [Bifunctional inhibitor/plant lipid transfer protein/seed storage helical domain]
TraesCS4A02G460900.1.cds1	pep chromosome:IWGSC:4A:725893175:725893810:-1 gene:TraesCS4A02G460900 transcript:TraesCS4A02G460900.1 gene_biotype:protein_coding	TraesCS4A02G460900	504.6	512.4	551.5	391	383.6	366.4	310.3	323.6	299.6	0.727446605036659	0.000929268601917571	-0.459086737554921	down	0.595154606311763	0.000192577618255018	-0.748663601617401	down	0.818141980718668	0.00234811060430201	-0.289576864062479	down	1	Molecular Function:enzyme inhibitor activity (GO:0004857)	--	--	--	--	--	--	IPR006501 [Pectinesterase inhibitor domain]
TraesCS4B02G017600.1	pep chromosome:IWGSC:4B:13077784:13080425:1 gene:TraesCS4B02G017600 transcript:TraesCS4B02G017600.1 gene_biotype:protein_coding	TraesCS4B02G017600	1060.3	1172.5	1102.1	228.9	201.6	185.6	244.2	228.7	239.6	0.184743170709766	1.33574202636974e-05	-2.43640706077444	down	0.213649584695193	0.0011617961071703	-2.22668158226229	down	NA	NA	NA	NA	1	Molecular Function:nutrient reservoir activity (GO:0045735)	--	--	--	--	--	--	IPR006045 [Cupin 1]
TraesCS4B02G036200.1.cds1	pep chromosome:IWGSC:4B:26199824:26200423:-1 gene:TraesCS4B02G036200 transcript:TraesCS4B02G036200.1 gene_biotype:protein_coding	TraesCS4B02G036200	64.1	65.3	70.1	106.3	113.6	100.4	99.2	86.8	84.3	1.60551378446115	0.000682934840450903	0.683035051664975	up	1.35488721804511	0.00890629676849552	0.438172765424987	up	NA	NA	NA	NA	1	Biological Process:defense response to fungus (GO:0050832)	--	--	--	--	--	--	IPR029227 [Plant antimicrobial peptide]
TraesCS4B02G037400.1	pep chromosome:IWGSC:4B:27110868:27113013:1 gene:TraesCS4B02G037400 transcript:TraesCS4B02G037400.1 gene_biotype:protein_coding	TraesCS4B02G037400	116.2	109.2	115.8	93.6	85.5	98.2	88.9	88	109.4	0.812719812426729	0.00807124690729987	-0.299170030278812	down	NA	NA	NA	NA	NA	NA	NA	NA	3	Molecular Function:adenylosuccinate synthase activity (GO:0004019),Molecular Function:GTP binding (GO:0005525),Biological Process:purine nucleotide biosynthetic process (GO:0006164)	adenylosuccinate synthase	6.3.4.4	ko00230 Purine metabolism ko00250 Alanine, aspartate and glutamate metabolism ko01100 Metabolic pathways	Adenylosuccinate synthase	F	Nucleotide transport and metabolism ;	IPR001114 [Adenylosuccinate synthetase]
TraesCS4B02G046300.1	pep chromosome:IWGSC:4B:33349061:33354747:-1 gene:TraesCS4B02G046300 transcript:TraesCS4B02G046300.1 gene_biotype:protein_coding	TraesCS4B02G046300	78.3	83.8	85.1	99.7	106.5	123.7	131.8	125.2	121.8	1.33454692556634	0.020737386021094	0.416350034660556	up	1.53236245954693	0.000260401318428295	0.61575758756401	up	NA	NA	NA	NA	6	Molecular Function:structural molecule activity (GO:0005198),Molecular Function:protein binding (GO:0005515),Biological Process:intracellular protein transport (GO:0006886),Biological Process:vesicle-mediated transport (GO:0016192),Cellular Component:membrane coat (GO:0030117),Cellular Component:COPI vesicle coat (GO:0030126)	coatomer subunit alpha	--	--	Predicted ATPase	R	General function prediction only ;	IPR001680 [WD40 repeat] ; IPR006692[Coatomer, WD associated region] ; IPR010714[Coatomer, alpha subunit, C-terminal]
TraesCS4B02G051000.1.cds1	pep chromosome:IWGSC:4B:39309917:39311426:-1 gene:TraesCS4B02G051000 transcript:TraesCS4B02G051000.1 gene_biotype:protein_coding	TraesCS4B02G051000	100.4	98.5	94.7	122.4	125.8	125.5	127.2	123	131.1	1.27282016348774	0.000181042710295094	0.348028595537532	up	1.29870572207084	0.000528358376843652	0.377074562882902	up	NA	NA	NA	NA	--	--	--	--	--	Lysophospholipase, alpha-beta hydrolase superfamily	I	Lipid transport and metabolism ;	IPR022742 [Serine aminopeptidase, S33]
TraesCS4B02G092600.1	pep chromosome:IWGSC:4B:95343460:95349420:1 gene:TraesCS4B02G092600 transcript:TraesCS4B02G092600.1 gene_biotype:protein_coding	TraesCS4B02G092600	95.5	114.7	104.3	77.2	79.1	78.1	66.3	76.2	75	0.745310015898251	0.0394227118198791	-0.424087447344404	down	0.691573926868045	0.00708384763574768	-0.532044616143198	down	NA	NA	NA	NA	1	Molecular Function:ADP binding (GO:0043531)	--	--	--	Leucine-rich repeat (LRR) protein	K	Transcription ;	IPR002182 [NB-ARC]
TraesCS4B02G096000.1.cds1	pep chromosome:IWGSC:4B:99594054:99594921:1 gene:TraesCS4B02G096000 transcript:TraesCS4B02G096000.1 gene_biotype:protein_coding	TraesCS4B02G096000	121.2	116.9	124.6	144.9	161.1	133.4	128.3	120.1	107.2	1.21146953405018	0.0374247571256189	0.276758124452997	up	NA	NA	NA	NA	NA	NA	NA	NA	--	--	--	--	--	--	--	--	IPR004265 [Plant disease resistance response protein]
TraesCS4B02G122300.1	pep chromosome:IWGSC:4B:145374647:145377264:-1 gene:TraesCS4B02G122300 transcript:TraesCS4B02G122300.1 gene_biotype:protein_coding	TraesCS4B02G122300	155.1	170.1	152.1	203.2	208.4	203.8	160.9	170	160.9	1.28933584747538	0.00136889494984225	0.366628107281341	up	NA	NA	NA	NA	0.799155021124472	0.000281544627845991	-0.323452708737462	down	--	--	--	--	--	--	--	--	IPR027356 [NPH3 domain]
TraesCS4B02G169700.1	pep chromosome:IWGSC:4B:370887800:370890109:1 gene:TraesCS4B02G169700 transcript:TraesCS4B02G169700.1 gene_biotype:protein_coding	TraesCS4B02G169700	282.8	276.5	272	228.3	222.8	231.3	245.4	246.2	233.4	0.820882954408757	0.000242638151146644	-0.284751564884283	down	NA	NA	NA	NA	NA	NA	NA	NA	1	Molecular Function:nutrient reservoir activity (GO:0045735)	--	--	--	--	--	--	IPR006045 [Cupin 1]
TraesCS4B02G205600.1	pep chromosome:IWGSC:4B:437836713:437837403:1 gene:TraesCS4B02G205600 transcript:TraesCS4B02G205600.1 gene_biotype:protein_coding	TraesCS4B02G205600	1036.5	1067.6	1048.4	817.4	851.9	829.1	947	978.8	962.5	0.792513877874703	8.82645100550723e-05	-0.335491896082371	down	NA	NA	NA	NA	NA	NA	NA	NA	--	--	--	--	--	Catechol 2,3-dioxygenase or other lactoylglutathione lyase family enzyme	Q	Secondary metabolites biosynthesis, transport and catabolism ;	IPR004360 [Glyoxalase/fosfomycin resistance/dioxygenase domain]
TraesCS4B02G226700.1	pep chromosome:IWGSC:4B:473866797:473868871:1 gene:TraesCS4B02G226700 transcript:TraesCS4B02G226700.1 gene_biotype:protein_coding	TraesCS4B02G226700	76.5	67.9	78.7	91.6	113.9	110.9	117.6	126.1	105.1	1.41819811743613	0.0157886311509729	0.504059086228651	up	1.56342447333035	0.00377883332310165	0.644709526532786	up	NA	NA	NA	NA	1	Biological Process:metabolic process (GO:0008152)	--	--	--	UDP:flavonoid glycosyltransferase YjiC, YdhE family	G	Carbohydrate transport and metabolism ;	IPR002213 [UDP-glucuronosyl/UDP-glucosyltransferase]
TraesCS4B02G262700.1	pep chromosome:IWGSC:4B:532438585:532441554:-1 gene:TraesCS4B02G262700 transcript:TraesCS4B02G262700.1 gene_biotype:protein_coding	TraesCS4B02G262700	518.8	502.6	507.6	362	326.4	315	340.3	376.3	384	0.65624591236102	0.00030267435319414	-0.607691563483871	down	0.719816873773708	0.000564177792717824	-0.474298172918806	down	NA	NA	NA	NA	1	Molecular Function:nutrient reservoir activity (GO:0045735)	--	--	--	dsDNA-specific endonuclease/ATPase MutS2	L	Replication, recombination and repair ;	IPR006045 [Cupin 1]
TraesCS4B02G274500.2	pep chromosome:IWGSC:4B:552029023:552034120:-1 gene:TraesCS4B02G274500 transcript:TraesCS4B02G274500.2 gene_biotype:protein_coding	TraesCS4B02G274500	121.1	145.4	149.8	187.2	342.7	337.8	400.1	419	419.1	2.08431419649291	0.0439341305967349	1.05957277068517	up	2.97429738169589	1.50593338919695e-05	1.57254890080294	up	NA	NA	NA	NA	1	Molecular Function:RNA binding (GO:0003723)	--	--	--	--	--	--	IPR007275 [YTH domain]
TraesCS4B02G328000.1.cds1	pep chromosome:IWGSC:4B:618646955:618647906:-1 gene:TraesCS4B02G328000 transcript:TraesCS4B02G328000.1 gene_biotype:protein_coding	TraesCS4B02G328000	1274.5	1319.3	1267.8	934	978.9	968.6	1539.5	1482.4	1564	0.74619328775637	0.00010179702553673	-0.422378712170557	down	NA	NA	NA	NA	1.59149748394933	3.35055729321847e-05	0.670384876171641	up	--	--	--	--	--	--	--	--	IPR016140 [Bifunctional inhibitor/plant lipid transfer protein/seed storage helical domain]
TraesCS4B02G346000.1	pep chromosome:IWGSC:4B:639842728:639846630:1 gene:TraesCS4B02G346000 transcript:TraesCS4B02G346000.1 gene_biotype:protein_coding	TraesCS4B02G346000	129.5	124.6	113.1	176	180.4	174.1	161.2	168	152.3	1.44471677559913	0.000472869027234284	0.53078669238832	up	1.31127450980392	0.00460736544792831	0.390969739317014	up	NA	NA	NA	NA	--	--	--	--	--	--	--	--	--
TraesCS4D02G016000.1	pep chromosome:IWGSC:4D:7182216:7204066:-1 gene:TraesCS4D02G016000 transcript:TraesCS4D02G016000.1 gene_biotype:protein_coding	TraesCS4D02G016000	2377.1	2585.7	2472	857.9	723.9	717.8	777.6	906.1	788.7	0.309302200462689	2.26193353390896e-05	-1.69291099768613	down	0.332544251358476	2.24407613518644e-05	-1.58838176339356	down	NA	NA	NA	NA	1	Molecular Function:nutrient reservoir activity (GO:0045735)	--	--	--	--	--	--	IPR006045 [Cupin 1]
TraesCS4D02G016100.2	pep chromosome:IWGSC:4D:7203800:7206343:1 gene:TraesCS4D02G016100 transcript:TraesCS4D02G016100.2 gene_biotype:protein_coding	TraesCS4D02G016100	891.4	884	838.9	241.5	205.1	200.9	246.2	259.3	253.6	0.247676242206327	6.11378679902157e-06	-2.01347260698517	down	0.290364533527139	3.28235476189675e-06	-1.78406284826614	down	NA	NA	NA	NA	1	Molecular Function:nutrient reservoir activity (GO:0045735)	--	--	--	--	--	--	IPR006045 [Cupin 1]
TraesCS4D02G063200.1	pep chromosome:IWGSC:4D:39258460:39259174:1 gene:TraesCS4D02G063200 transcript:TraesCS4D02G063200.1 gene_biotype:protein_coding	TraesCS4D02G063200	110	115.3	104.6	86.1	89.8	91.4	104.3	83.4	93.9	0.810245528948166	0.00382945154696279	-0.303568940321853	down	NA	NA	NA	NA	NA	NA	NA	NA	--	--	--	--	--	--	--	--	--
TraesCS4D02G069100.1	pep chromosome:IWGSC:4D:44542805:44546218:-1 gene:TraesCS4D02G069100 transcript:TraesCS4D02G069100.1 gene_biotype:protein_coding	TraesCS4D02G069100	2266.6	2266	2257.4	1544.3	1478.7	1452.9	1724.6	1826.9	1824.8	0.659189985272459	0.00110561126875401	-0.601233770308449	down	0.79179675994109	0.00482532997556929	-0.336797931063791	down	1.20116624589468	0.00228508151863723	0.264435839244658	up	--	--	--	--	--	--	--	--	IPR008406 [Dormancy/auxin associated protein]
TraesCS4D02G074800.1	pep chromosome:IWGSC:4D:49367090:49370017:-1 gene:TraesCS4D02G074800 transcript:TraesCS4D02G074800.1 gene_biotype:protein_coding	TraesCS4D02G074800	694.1	657.8	625.1	456.6	433.5	430.6	447.5	466.8	475.7	0.668032372281234	0.000531019342801093	-0.582010078718007	down	0.703085483055134	0.000822432576421625	-0.508227988118338	down	NA	NA	NA	NA	2	Biological Process:proteolysis (GO:0006508),Molecular Function:cysteine-type peptidase activity (GO:0008234)	KDEL-tailed cysteine endopeptidase	3.4.22.-	--	Cysteine protease, C1A family	O	Posttranslational modification, protein turnover, chaperones ;	IPR000668 [Peptidase C1A, papain C-terminal] ; IPR013201[Cathepsin propeptide inhibitor domain (I29)]
TraesCS4D02G086700.1.cds1	pep chromosome:IWGSC:4D:62096216:62097196:1 gene:TraesCS4D02G086700 transcript:TraesCS4D02G086700.1 gene_biotype:protein_coding	TraesCS4D02G086700	137.2	148.1	142.2	119	114.1	115.4	117.4	136.1	138.8	0.815204678362573	0.00162491758125077	-0.294765763904837	down	NA	NA	NA	NA	NA	NA	NA	NA	--	--	glucuronoxylan 4-O-methyltransferase	2.1.1.112	--	Predicted O-methyltransferase YrrM	R	General function prediction only ;	IPR021148 [Polysaccharide biosynthesis domain]
TraesCS4D02G171800.1	pep chromosome:IWGSC:4D:298896230:298898488:1 gene:TraesCS4D02G171800 transcript:TraesCS4D02G171800.1 gene_biotype:protein_coding	TraesCS4D02G171800	313.4	283.1	312.5	235.3	255	251.4	258.9	254.9	246.8	0.815951595159516	0.0087349483037526	-0.293444525404624	down	NA	NA	NA	NA	NA	NA	NA	NA	1	Molecular Function:nutrient reservoir activity (GO:0045735)	--	--	--	--	--	--	IPR006045 [Cupin 1]
TraesCS4D02G194400.1	pep chromosome:IWGSC:4D:337260492:337261745:-1 gene:TraesCS4D02G194400 transcript:TraesCS4D02G194400.1 gene_biotype:protein_coding	TraesCS4D02G194400	216.8	210.2	220.3	193.8	173.7	154.5	185	155.9	170.9	0.806426695504403	0.0235458634931974	-0.310384697078371	down	0.7906689324888	0.00712952625185183	-0.338854356496172	down	NA	NA	NA	NA	--	--	--	--	--	--	--	--	--
TraesCS4D02G199500.1.cds1	pep chromosome:IWGSC:4D:346204708:346205924:1 gene:TraesCS4D02G199500 transcript:TraesCS4D02G199500.1 gene_biotype:protein_coding	TraesCS4D02G199500	233.5	242.4	227.3	177.2	210.4	197.3	185.9	180.9	176.1	0.831769055745165	0.0204893590620415	-0.265745081402747	down	0.772042093287827	0.00051190504889096	-0.37324858661412	down	NA	NA	NA	NA	2	Cellular Component:intracellular (GO:0005622),Biological Process:ribosome biogenesis (GO:0042254)	large subunit ribosomal protein L10	--	ko03010 Ribosome	Ribosomal protein L10	J	Translation, ribosomal structure and biogenesis ;	IPR001790 [Ribosomal protein L10P]
TraesCS4D02G262800.2	pep chromosome:IWGSC:4D:433816146:433819118:-1 gene:TraesCS4D02G262800 transcript:TraesCS4D02G262800.2 gene_biotype:protein_coding	TraesCS4D02G262800	124.7	129	139.2	82	72.9	70.2	81.8	80.3	80	0.572919317892594	0.000560040872839767	-0.803596111004531	down	0.616187325019089	0.00652165075740654	-0.69855908845975	down	NA	NA	NA	NA	1	Molecular Function:nutrient reservoir activity (GO:0045735)	--	--	--	Phage-related protein	X	Mobilome: prophages, transposons;	IPR006045 [Cupin 1]
TraesCS4D02G282400.1	pep chromosome:IWGSC:4D:453332761:453334497:-1 gene:TraesCS4D02G282400 transcript:TraesCS4D02G282400.1 gene_biotype:protein_coding	TraesCS4D02G282400	786.1	861.7	856.9	588.1	615.2	593.3	906.7	818.4	791.4	0.717291491995049	0.000793687633157056	-0.479368576244569	down	NA	NA	NA	NA	1.40070132472448	0.00257596921739482	0.486149358854914	up	--	--	--	--	--	--	--	--	--
TraesCS4D02G296200.1	pep chromosome:IWGSC:4D:465759055:465760992:-1 gene:TraesCS4D02G296200 transcript:TraesCS4D02G296200.1 gene_biotype:protein_coding	TraesCS4D02G296200	370.1	355.9	384.8	284	304.6	264.2	231.2	221.4	238.4	0.767734965790421	0.0038892736001325	-0.38131973905967	down	0.622074180770616	0.000133612612930776	-0.684841466543225	down	0.810272045028143	0.0130558588754545	-0.303521727483555	down	1	Biological Process:cyanate metabolic process (GO:0009439)	cyanate lyase	4.2.1.104	ko00910 Nitrogen metabolism	Cyanate lyase	P	Inorganic ion transport and metabolism ;	IPR003712 [Cyanate lyase, C-terminal]
TraesCS4D02G321100.1.cds1	pep chromosome:IWGSC:4D:483968191:483968612:1 gene:TraesCS4D02G321100 transcript:TraesCS4D02G321100.1 gene_biotype:protein_coding	TraesCS4D02G321100	224.6	219.1	216	281.1	297.6	266.3	239.8	224.5	214	1.28088525087161	0.0027574646881243	0.357141236480785	up	NA	NA	NA	NA	0.802721893491124	0.00908365135686645	-0.317027848584224	down	--	--	--	--	--	--	--	--	--
TraesCS4D02G323800.2	pep chromosome:IWGSC:4D:484808631:484809984:1 gene:TraesCS4D02G323800 transcript:TraesCS4D02G323800.2 gene_biotype:protein_coding	TraesCS4D02G323800	200	200.5	184.7	259.1	275.2	261.3	247.1	211.6	236.7	1.35953520164046	0.000632614445910423	0.443113506695257	up	NA	NA	NA	NA	NA	NA	NA	NA	--	--	--	--	--	--	--	--	IPR007117 [Expansin, cellulose-binding-like domain] ; IPR009009[RlpA-like protein, double-psi beta-barrel domain]
TraesCS5A02G007900.1	pep chromosome:IWGSC:5A:4956291:4959912:-1 gene:TraesCS5A02G007900 transcript:TraesCS5A02G007900.1 gene_biotype:protein_coding	TraesCS5A02G007900	782.3	708.8	751.2	641.4	571.9	611.9	466.9	544.8	503.7	0.813985639744905	0.00901805114303114	-0.296924752056231	down	0.675823930785354	0.00144316579796702	-0.565280657948699	down	0.830265176419023	0.0267831230193528	-0.268355905892468	down	3	Molecular Function:protein binding (GO:0005515),Molecular Function:metal ion binding (GO:0046872),Biological Process:oxidation-reduction process (GO:0055114)	lipoxygenase	1.13.11.12	ko00591 Linoleic acid metabolism ko00592 alpha-Linolenic acid metabolism ko01100 Metabolic pathways ko01110 Biosynthesis of secondary metabolites	--	--	--	IPR001024 [PLAT/LH2 domain] ; IPR013819[Lipoxygenase, C-terminal]
TraesCS5A02G008800.1	pep chromosome:IWGSC:5A:6411078:6413189:1 gene:TraesCS5A02G008800 transcript:TraesCS5A02G008800.1 gene_biotype:protein_coding	TraesCS5A02G008800	1073.3	1034.9	1078.5	1288.3	1307.4	1285.8	1188.6	1185.5	1166.7	1.21803119214234	0.000112411589937371	0.284551079198976	up	NA	NA	NA	NA	NA	NA	NA	NA	3	Molecular Function:iron ion binding (GO:0005506),Molecular Function:heme binding (GO:0020037),Biological Process:oxidation-reduction process (GO:0055114)	3-hydroxyindolin-2-one monooxygenase	1.14.13.139	ko00402 Benzoxazinoid biosynthesis ko01110 Biosynthesis of secondary metabolites	Cytochrome P450	QV	Secondary metabolites biosynthesis, transport and catabolism ; Defense mechanisms ;	IPR001128 [Cytochrome P450]
TraesCS5A02G052600.1	pep chromosome:IWGSC:5A:47644405:47647371:-1 gene:TraesCS5A02G052600 transcript:TraesCS5A02G052600.1 gene_biotype:protein_coding	TraesCS5A02G052600	338.6	315.9	317.4	271.1	266.2	268.5	211	215.5	207	0.829097643790514	0.00176347438555081	-0.270386075293239	down	0.651816030455808	0.000128262471748443	-0.617463261413666	down	0.786175229585505	3.49969262704847e-05	-0.347077186120427	down	1	Biological Process:carbohydrate metabolic process (GO:0005975)	--	--	--	Aryl-phospho-beta-D-glucosidase BglC, GH1 family	G	Carbohydrate transport and metabolism ;	IPR001547 [Glycoside hydrolase, family 5]
TraesCS5A02G073700.1.cds1	pep chromosome:IWGSC:5A:86166468:86167311:1 gene:TraesCS5A02G073700 transcript:TraesCS5A02G073700.1 gene_biotype:protein_coding	TraesCS5A02G073700	927.2	891.9	943.6	1125.7	1174.5	1101	989.9	965.4	955.2	1.23111448944873	0.00129277008029287	0.299964933779638	up	NA	NA	NA	NA	NA	NA	NA	NA	--	--	--	--	--	--	--	--	IPR004265 [Plant disease resistance response protein]
TraesCS5A02G391200.1	pep chromosome:IWGSC:5A:586307170:586309002:1 gene:TraesCS5A02G391200 transcript:TraesCS5A02G391200.1 gene_biotype:protein_coding	TraesCS5A02G391200	500	512.3	501.5	640.1	629.3	588.6	785.9	711	742	1.22737481833796	0.00207452807897706	0.295575889572559	up	1.47899326198969	0.000394980077798373	0.564615479809397	up	1.20500538213132	0.00904767855329128	0.269039590236838	up	--	--	--	--	--	Periplasmic protein TonB, links inner and outer membranes	M	Cell wall/membrane/envelope biogenesis ;	--
TraesCS5A02G405600.1.cds1	pep chromosome:IWGSC:5A:597278860:597280100:-1 gene:TraesCS5A02G405600 transcript:TraesCS5A02G405600.1 gene_biotype:protein_coding	TraesCS5A02G405600	323.1	305.7	318.1	263.1	258.7	261.1	254.2	253.9	245.7	0.8268032527194	0.000508099624212385	-0.274384030418974	down	0.796071390854367	0.000394047404480825	-0.329030278926015	down	NA	NA	NA	NA	4	Molecular Function:chitinase activity (GO:0004568),Biological Process:chitin catabolic process (GO:0006032),Molecular Function:chitin binding (GO:0008061),Biological Process:cell wall macromolecule catabolic process (GO:0016998)	basic endochitinase B	3.2.1.14	ko00520 Amino sugar and nucleotide sugar metabolism ko01100 Metabolic pathways ko04016 MAPK signaling pathway - plant	Chitodextrinase	G	Carbohydrate transport and metabolism ;	IPR000726 [Glycoside hydrolase, family 19, catalytic] ; IPR001002[Chitin-binding, type 1]
TraesCS5A02G432100.1	pep chromosome:IWGSC:5A:616547318:616549433:1 gene:TraesCS5A02G432100 transcript:TraesCS5A02G432100.1 gene_biotype:protein_coding	TraesCS5A02G432100	3218.8	3104.8	3236.7	1419.7	1519.7	1456.2	1622.5	1641.3	1633.9	0.459776366850413	4.450525326331e-06	-1.12099578347236	down	0.512295639258182	0.000583701507769619	-0.964951483491862	down	NA	NA	NA	NA	1	Molecular Function:nutrient reservoir activity (GO:0045735)	--	--	--	--	--	--	IPR006045 [Cupin 1]
TraesCS5A02G452600.1	pep chromosome:IWGSC:5A:634077294:634079427:1 gene:TraesCS5A02G452600 transcript:TraesCS5A02G452600.1 gene_biotype:protein_coding	TraesCS5A02G452600	80.2	79.1	78.8	111.1	105.6	111.8	123.4	102.6	119.2	1.37967240655187	0.00011445898172282	0.464325749939358	up	1.44981100377992	0.0297394048045226	0.535864843908621	up	NA	NA	NA	NA	--	--	--	--	--	--	--	--	IPR016140 [Bifunctional inhibitor/plant lipid transfer protein/seed storage helical domain]
TraesCS5B02G003500.1.cds1	pep chromosome:IWGSC:5B:5057454:5057948:1 gene:TraesCS5B02G003500 transcript:TraesCS5B02G003500.1 gene_biotype:protein_coding	TraesCS5B02G003500	736.2	657.4	733.2	917.6	928.4	913.5	938.8	919.3	928.3	1.29748918563099	0.00128588106287052	0.375722513996217	up	1.31013729546737	0.00113411485965291	0.389718006503882	up	NA	NA	NA	NA	--	--	--	--	--	--	--	--	IPR016140 [Bifunctional inhibitor/plant lipid transfer protein/seed storage helical domain]
TraesCS5B02G015500.1.cds1	pep chromosome:IWGSC:5B:15004986:15005894:-1 gene:TraesCS5B02G015500 transcript:TraesCS5B02G015500.1 gene_biotype:protein_coding	TraesCS5B02G015500	283.5	252	255.8	342.7	366.4	329.5	284.6	293.7	256.9	1.31252369518514	0.00492554124215525	0.392343468201631	up	NA	NA	NA	NA	0.804159445407279	0.0118223917640253	-0.31444651351791	down	--	--	--	--	--	--	--	--	IPR001938 [Thaumatin]
TraesCS5B02G018300.1	pep chromosome:IWGSC:5B:17814998:17816044:-1 gene:TraesCS5B02G018300 transcript:TraesCS5B02G018300.1 gene_biotype:protein_coding	TraesCS5B02G018300	91.1	94.2	97.6	82.6	73.5	74.9	98.2	84.6	86.6	0.816542948038176	0.00700410989478652	-0.292399325092833	down	NA	NA	NA	NA	NA	NA	NA	NA	--	--	--	--	--	--	--	--	IPR007011 [Seed maturation protein]
TraesCS5B02G062000.3	pep chromosome:IWGSC:5B:69554032:69563140:-1 gene:TraesCS5B02G062000 transcript:TraesCS5B02G062000.3 gene_biotype:protein_coding	TraesCS5B02G062000	117.3	116.6	119.4	96.6	96.2	97.2	95.9	108.8	103.2	0.82083215397679	1.87750442027028e-05	-0.284840848988355	down	NA	NA	NA	NA	NA	NA	NA	NA	1	Molecular Function:kinase activity (GO:0016301)	phosphatidylinositol 3-kinase	2.7.1.137	ko00562 Inositol phosphate metabolism ko01100 Metabolic pathways ko04070 Phosphatidylinositol signaling system ko04136 Autophagy - other ko04145 Phagosome	--	--	--	IPR000403 [Phosphatidylinositol 3-/4-kinase, catalytic domain] ; IPR001263[Phosphoinositide 3-kinase, accessory (PIK) domain] ; IPR002420[Phosphatidylinositol 3-kinase, C2 domain]
TraesCS5B02G138700.2	pep chromosome:IWGSC:5B:262423419:262430618:-1 gene:TraesCS5B02G138700 transcript:TraesCS5B02G138700.2 gene_biotype:protein_coding	TraesCS5B02G138700	3218.3	3260	3232.9	2621.5	2522.2	2540.6	2485.7	2505.3	2441.3	0.791282230826262	3.302980898724e-05	-0.337735734714552	down	0.765332811598978	4.61687035082935e-06	-0.385840842205582	down	NA	NA	NA	NA	2	Biological Process:L-arabinose metabolic process (GO:0046373),Molecular Function:alpha-L-arabinofuranosidase activity (GO:0046556)	alpha-N-arabinofuranosidase	3.2.1.55	ko00520 Amino sugar and nucleotide sugar metabolism	Alpha-L-arabinofuranosidase	G	Carbohydrate transport and metabolism ;	IPR010720 [Alpha-L-arabinofuranosidase, C-terminal]
TraesCS5B02G181700.1.cds1	pep chromosome:IWGSC:5B:331279620:331280392:1 gene:TraesCS5B02G181700 transcript:TraesCS5B02G181700.1 gene_biotype:protein_coding	TraesCS5B02G181700	220.7	221.1	233.9	126.1	122.7	117.9	124.3	123.4	128.3	0.542696462927335	3.13817795631562e-05	-0.881782589070186	down	0.556459967441172	2.63436162527458e-05	-0.845650193216852	down	NA	NA	NA	NA	2	Cellular Component:monolayer-surrounded lipid storage body (GO:0012511),Cellular Component:integral component of membrane (GO:0016021)	--	--	--	--	--	--	IPR000136 [Oleosin]
TraesCS5B02G268100.1	pep chromosome:IWGSC:5B:454476396:454477970:1 gene:TraesCS5B02G268100 transcript:TraesCS5B02G268100.1 gene_biotype:protein_coding	TraesCS5B02G268100	38.8	38.1	33.1	45.2	49	44.6	38	46.7	50.5	1.26181818181818	0.0132307329976641	0.335504044166239	up	NA	NA	NA	NA	NA	NA	NA	NA	2	Molecular Function:catalytic activity (GO:0003824),Molecular Function:coenzyme binding (GO:0050662)	--	--	--	Nucleoside-diphosphate-sugar epimerase	M	Cell wall/membrane/envelope biogenesis ;	IPR001509 [NAD-dependent epimerase/dehydratase]
TraesCS5B02G329100.1	pep chromosome:IWGSC:5B:513323706:513324058:-1 gene:TraesCS5B02G329100 transcript:TraesCS5B02G329100.1 gene_biotype:protein_coding	TraesCS5B02G329100	142.3	124.9	149.6	179.6	202.1	176.1	198.7	205	165	1.33829174664107	0.0127475894281785	0.420392656749804	up	1.364443378119	0.0246283847124549	0.448312526673724	up	NA	NA	NA	NA	--	--	--	--	--	--	--	--	--
TraesCS5B02G334000.1	pep chromosome:IWGSC:5B:517650441:517652629:-1 gene:TraesCS5B02G334000 transcript:TraesCS5B02G334000.1 gene_biotype:protein_coding	TraesCS5B02G334000	326.8	298.2	316	380.2	378.4	374.1	372.1	362.6	364.9	1.20371944739639	0.00170005640796414	0.2674991802917	up	NA	NA	NA	NA	NA	NA	NA	NA	3	Molecular Function:iron ion binding (GO:0005506),Molecular Function:heme binding (GO:0020037),Biological Process:oxidation-reduction process (GO:0055114)	cytochrome P450 family 709	--	--	Cytochrome P450	QV	Secondary metabolites biosynthesis, transport and catabolism ; Defense mechanisms ;	IPR001128 [Cytochrome P450]
TraesCS5B02G355900.1	pep chromosome:IWGSC:5B:535359965:535361065:-1 gene:TraesCS5B02G355900 transcript:TraesCS5B02G355900.1 gene_biotype:protein_coding	TraesCS5B02G355900	445.4	466.9	456.2	594.6	594.3	591.8	445.2	454.4	447.4	1.30120569967117	0.00170245820327485	0.37984904694244	up	NA	NA	NA	NA	0.756444095018813	9.85394369150092e-07	-0.402694630845094	down	1	Molecular Function:nutrient reservoir activity (GO:0045735)	--	--	--	--	--	--	IPR006045 [Cupin 1]
TraesCS5B02G394600.1	pep chromosome:IWGSC:5B:572363398:572364584:-1 gene:TraesCS5B02G394600 transcript:TraesCS5B02G394600.1 gene_biotype:protein_coding	TraesCS5B02G394600	146.4	143.8	148.4	123.1	123.9	114.3	127.1	138.6	134.6	0.82375740994072	0.00153924236505826	-0.27970855724115	down	NA	NA	NA	NA	NA	NA	NA	NA	1	Biological Process:response to stress (GO:0006950)	--	--	--	Nucleotide-binding universal stress protein, UspA family	T	Signal transduction mechanisms ;	IPR006016 [UspA]
TraesCS5B02G483200.2	pep chromosome:IWGSC:5B:655142876:655149225:1 gene:TraesCS5B02G483200 transcript:TraesCS5B02G483200.2 gene_biotype:protein_coding	TraesCS5B02G483200	404.6	384.3	402.9	249.2	271.7	233.2	284.9	262.6	280	0.632740392683336	0.000350611150002852	-0.660314397779902	down	0.694327907367008	0.000205692655826901	-0.526310935531694	down	NA	NA	NA	NA	--	--	--	--	--	--	--	--	--
TraesCS5B02G488600.1	pep chromosome:IWGSC:5B:658812344:658847191:1 gene:TraesCS5B02G488600 transcript:TraesCS5B02G488600.1 gene_biotype:protein_coding	TraesCS5B02G488600	133.5	123.2	142.4	92.1	87.7	77.5	101.9	93.1	94.3	0.644700576296668	0.00255337459845592	-0.633298821777472	down	0.724880982209972	0.00410605568156772	-0.464183955581672	down	NA	NA	NA	NA	2	Biological Process:negative regulation of translation (GO:0017148),Molecular Function:rRNA N-glycosylase activity (GO:0030598)	--	--	--	--	--	--	IPR001574 [Ribosome-inactivating protein]
TraesCS5B02G531100.1.cds1	pep chromosome:IWGSC:5B:689336940:689337224:-1 gene:TraesCS5B02G531100 transcript:TraesCS5B02G531100.1 gene_biotype:protein_coding	TraesCS5B02G531100	303.2	341.5	320.6	406.5	380.5	391.7	304	346.2	383.2	1.22107116958459	0.00603526194268924	0.288147289608258	up	NA	NA	NA	NA	NA	NA	NA	NA	--	--	--	--	--	--	--	--	IPR016140 [Bifunctional inhibitor/plant lipid transfer protein/seed storage helical domain]
TraesCS5B02G552200.1	pep chromosome:IWGSC:5B:703168085:703169730:-1 gene:TraesCS5B02G552200 transcript:TraesCS5B02G552200.1 gene_biotype:protein_coding	TraesCS5B02G552200	87.9	83.8	100.1	122	125.7	117.5	106.7	94.1	111.4	1.34363502575423	0.00461101431903604	0.426141309216831	up	NA	NA	NA	NA	NA	NA	NA	NA	--	--	--	--	--	--	--	--	IPR001251 [CRAL-TRIO lipid binding domain]
TraesCS5B02G560800.1.cds1	pep chromosome:IWGSC:5B:707394566:707395237:-1 gene:TraesCS5B02G560800 transcript:TraesCS5B02G560800.1 gene_biotype:protein_coding	TraesCS5B02G560800	1329	1349.9	1209.3	1096.9	1053.2	1050.8	1057.8	988.4	1006.1	0.823234401522555	0.00776693041941655	-0.280624823698993	down	0.785016202870223	0.00454882611973336	-0.34920566310058	down	NA	NA	NA	NA	--	--	--	--	--	--	--	--	--
TraesCS5D02G030000.1	pep chromosome:IWGSC:5D:27689524:27690891:-1 gene:TraesCS5D02G030000 transcript:TraesCS5D02G030000.1 gene_biotype:protein_coding	TraesCS5D02G030000	162.4	152.6	167.8	213.6	205.2	198.8	195.3	200.2	194.5	1.27920463960232	0.00189742861818066	0.355247076513059	up	1.22203811101906	0.00172842974967944	0.289289278381544	up	NA	NA	NA	NA	1	Molecular Function:protein binding (GO:0005515)	glutathione S-transferase	2.5.1.18	ko00480 Glutathione metabolism	Glutathione S-transferase	O	Posttranslational modification, protein turnover, chaperones ;	IPR004045 [Glutathione S-transferase, N-terminal] ; IPR004046[Glutathione S-transferase, C-terminal]
TraesCS5D02G041100.1	pep chromosome:IWGSC:5D:41603825:41608396:-1 gene:TraesCS5D02G041100 transcript:TraesCS5D02G041100.1 gene_biotype:protein_coding	TraesCS5D02G041100	2714.1	2625.1	2697	4463.3	4423.8	4382.2	3680.2	3743.8	3613.8	1.65119086135238	1.07823093780418e-06	0.723506891185042	up	1.37350986784799	2.73358088084058e-05	0.457867275353133	up	0.831829862916657	7.33093594031137e-05	-0.265639615831908	down	2	Molecular Function:metal ion binding (GO:0046872),Biological Process:oxidation-reduction process (GO:0055114)	lipoxygenase	1.13.11.12	ko00591 Linoleic acid metabolism ko00592 alpha-Linolenic acid metabolism ko01100 Metabolic pathways ko01110 Biosynthesis of secondary metabolites	--	--	--	IPR013819 [Lipoxygenase, C-terminal]
TraesCS5D02G100800.1	pep chromosome:IWGSC:5D:113648662:113653726:1 gene:TraesCS5D02G100800 transcript:TraesCS5D02G100800.1 gene_biotype:protein_coding	TraesCS5D02G100800	167.5	167.9	170	132.1	141.3	128.8	166.7	160.8	181	0.79580530273051	0.000841559521160129	-0.329512582639423	down	NA	NA	NA	NA	1.26429636996519	0.00741940401820525	0.338334692439511	up	3	Molecular Function:DNA binding (GO:0003677),Molecular Function:ATP binding (GO:0005524),Biological Process:DNA replication (GO:0006260)	DNA replication licensing factor MCM7	3.6.4.12	ko03030 DNA replication	DNA replicative helicase MCM subunit Mcm2, Cdc46/Mcm family	L	Replication, recombination and repair ;	IPR001208 [MCM domain] ; IPR027925[MCM N-terminal domain] ; IPR033762[MCM OB domain]
TraesCS5D02G188400.1.cds1	pep chromosome:IWGSC:5D:290674230:290675158:1 gene:TraesCS5D02G188400 transcript:TraesCS5D02G188400.1 gene_biotype:protein_coding	TraesCS5D02G188400	620.6	576	554	311.3	298.5	321.1	341.2	331.2	354	0.531760539243688	0.000188692524360101	-0.911151372881151	down	0.586313264023763	0.000307497018779311	-0.770256400041344	down	NA	NA	NA	NA	2	Cellular Component:monolayer-surrounded lipid storage body (GO:0012511),Cellular Component:integral component of membrane (GO:0016021)	--	--	--	--	--	--	IPR000136 [Oleosin]
TraesCS5D02G218400.1	pep chromosome:IWGSC:5D:327467417:327474098:1 gene:TraesCS5D02G218400 transcript:TraesCS5D02G218400.1 gene_biotype:protein_coding	TraesCS5D02G218400	27.6	33.6	32.6	37.7	42	39.7	33.5	37.5	31.2	1.272921108742	0.0187638805288424	0.348143008749428	up	NA	NA	NA	NA	NA	NA	NA	NA	3	Biological Process:metabolic process (GO:0008152),Molecular Function:oxidoreductase activity (GO:0016491),Biological Process:oxidation-reduction process (GO:0055114)	--	--	ko00010 Glycolysis / Gluconeogenesis ko00053 Ascorbate and aldarate metabolism ko00071 Fatty acid degradation ko00260 Glycine, serine and threonine metabolism ko00280 Valine, leucine and isoleucine degradation ko00310 Lysine degradation ko00330 Arginine and proline metabolism ko00340 Histidine metabolism ko00380 Tryptophan metabolism ko00410 beta-Alanine metabolism ko00561 Glycerolipid metabolism…	Acyl-CoA reductase or other NAD-dependent aldehyde dehydrogenase	C	Energy production and conversion ;	IPR015590 [Aldehyde dehydrogenase domain]
TraesCS5D02G304000.1	pep chromosome:IWGSC:5D:399223734:399227758:1 gene:TraesCS5D02G304000 transcript:TraesCS5D02G304000.1 gene_biotype:protein_coding	TraesCS5D02G304000	18.7	18.4	19	14.3	13.9	16	10.4	13.9	14.4	0.787878787878788	0.00400337908836134	-0.343954401217361	down	0.689839572192513	0.0417243034838815	-0.535667204464382	down	NA	NA	NA	NA	--	--	--	--	--	Ankyrin repeat	T	Signal transduction mechanisms ;	IPR020683 [Ankyrin repeat-containing domain]
TraesCS5D02G328100.1	pep chromosome:IWGSC:5D:420711018:420716083:-1 gene:TraesCS5D02G328100 transcript:TraesCS5D02G328100.1 gene_biotype:protein_coding	TraesCS5D02G328100	66.1	64.4	62.8	88	82.9	78.9	103.6	92	97	1.29229177444387	0.0025460784976075	0.369931839396722	up	1.51370926021728	0.000690960587419174	0.598088131927251	up	NA	NA	NA	NA	2	Molecular Function:ATP binding (GO:0005524),Biological Process:protein metabolic process (GO:0019538)	ATP-dependent Clp protease ATP-binding subunit ClpC	--	ko01100 Metabolic pathways	ATP-dependent Clp protease ATP-binding subunit ClpA	O	Posttranslational modification, protein turnover, chaperones ;	IPR003959 [ATPase, AAA-type, core] ; IPR004176[Clp, N-terminal] ; IPR019489[Clp ATPase, C-terminal]
TraesCS5D02G364600.1	pep chromosome:IWGSC:5D:442010578:442012014:-1 gene:TraesCS5D02G364600 transcript:TraesCS5D02G364600.1 gene_biotype:protein_coding	TraesCS5D02G364600	721.7	746.7	721.9	934.7	971.4	966.4	766.7	740.9	735.5	1.31146418298863	8.82958430280407e-05	0.391178407122312	up	NA	NA	NA	NA	0.78088772845953	0.000151212083218868	-0.356812953995045	down	4	Molecular Function:peroxidase activity (GO:0004601),Biological Process:response to oxidative stress (GO:0006979),Molecular Function:heme binding (GO:0020037),Biological Process:oxidation-reduction process (GO:0055114)	peroxidase	1.11.1.7	ko00940 Phenylpropanoid biosynthesis ko01100 Metabolic pathways ko01110 Biosynthesis of secondary metabolites	--	--	--	IPR002016 [Haem peroxidase, plant/fungal/bacterial]
TraesCS5D02G425800.1	pep chromosome:IWGSC:5D:484426542:484429132:-1 gene:TraesCS5D02G425800 transcript:TraesCS5D02G425800.1 gene_biotype:protein_coding	TraesCS5D02G425800	480.6	460.4	455.8	537.3	589.3	567.8	533.1	548.9	521.4	1.21305841924399	0.00420659060152259	0.278649030362896	up	NA	NA	NA	NA	NA	NA	NA	NA	--	--	serpin B	--		Serine protease inhibitor	O	Posttranslational modification, protein turnover, chaperones ;	IPR023796 [Serpin domain]
TraesCS5D02G440000.1	pep chromosome:IWGSC:5D:493449770:493451890:1 gene:TraesCS5D02G440000 transcript:TraesCS5D02G440000.1 gene_biotype:protein_coding	TraesCS5D02G440000	2717.2	2758.4	2789.7	1206.1	1186	1189.8	1497.9	1415.2	1447.2	0.433366000024198	2.31229007357165e-07	-1.20634212447519	down	0.527542859908291	2.16745190520782e-06	-0.922639785398815	down	1.21731483290991	0.000475576071915163	0.283702339076379	up	1	Molecular Function:nutrient reservoir activity (GO:0045735)	--	--	--	--	--	--	IPR006045 [Cupin 1]
TraesCS5D02G448800.1	pep chromosome:IWGSC:5D:498171493:498173791:-1 gene:TraesCS5D02G448800 transcript:TraesCS5D02G448800.1 gene_biotype:protein_coding	TraesCS5D02G448800	169.9	165.8	154.8	234.5	256.6	257.5	208.6	199.4	202.9	1.52619775739042	0.000604982081035195	0.609941911793361	up	1.24546381243629	0.00156763115918654	0.316683103973644	up	0.816056639059578	0.0045397570460181	-0.293258807819717	down	1	Biological Process:carbohydrate metabolic process (GO:0005975)	--	--	--	Endo-1,4-beta-xylanase, GH35 family	G	Carbohydrate transport and metabolism ;	IPR001000 [Glycoside hydrolase family 10 domain] ; IPR003305[Carbohydrate-binding, CenC-like]
TraesCS5D02G477800.2	pep chromosome:IWGSC:5D:516818121:516822615:-1 gene:TraesCS5D02G477800 transcript:TraesCS5D02G477800.2 gene_biotype:protein_coding	TraesCS5D02G477800	44.8	47.9	43.6	55.9	52.5	55.5	59.7	51.3	53.8	1.20249449743213	0.00530823429010849	0.266030292294249	up	1.20909757887014	0.0274697044768764	0.273930680378009	up	NA	NA	NA	NA	2	Molecular Function:triglyceride lipase activity (GO:0004806),Biological Process:lipid metabolic process (GO:0006629)	--	--	ko00100 Steroid biosynthesis ko00561 Glycerolipid metabolism ko00564 Glycerophospholipid metabolism ko00565 Ether lipid metabolism ko00590 Arachidonic acid metabolism ko00591 Linoleic acid metabolism ko00592 alpha-Linolenic acid metabolism ko01100 Metabolic pathways ko01110 Biosynthesis of secondary metabolites	Predicted acylesterase/phospholipase RssA, containd patatin domain	R	General function prediction only ;	IPR002641 [Patatin/Phospholipase A2-related] ; IPR021771[Triacylglycerol lipase]
TraesCS5D02G488800.2	pep chromosome:IWGSC:5D:524249357:524251095:1 gene:TraesCS5D02G488800 transcript:TraesCS5D02G488800.2 gene_biotype:protein_coding	TraesCS5D02G488800	413.4	424.3	429.6	326.3	332.5	355.4	280.7	266.9	275.4	0.80028406849207	0.00110296114130723	-0.321415905561535	down	0.649412136037244	1.86472170072982e-05	-0.622793749319183	down	0.811477026227568	0.00279741445182887	-0.301377843757647	down	2	Molecular Function:O-methyltransferase activity (GO:0008171),Molecular Function:protein dimerization activity (GO:0046983)	--	--	--	Ubiquinone/menaquinone biosynthesis C-methylase UbiE	H	Coenzyme transport and metabolism ;	IPR001077 [O-methyltransferase, family 2] ; IPR012967[Plant methyltransferase dimerisation]
TraesCS5D02G497200.1	pep chromosome:IWGSC:5D:527492474:527494174:1 gene:TraesCS5D02G497200 transcript:TraesCS5D02G497200.1 gene_biotype:protein_coding	TraesCS5D02G497200	85.7	94.7	92.7	74.6	77.9	73.3	76	66.8	68.7	0.826803368729403	0.00667563702811279	-0.274383827992285	down	0.774441596484804	0.00630528834660082	-0.368771650757974	down	NA	NA	NA	NA	--	--	--	--	--	DnaJ-class molecular chaperone with C-terminal Zn finger domain	O	Posttranslational modification, protein turnover, chaperones ;	IPR001623 [DnaJ domain]
TraesCS6A02G028100.1	pep chromosome:IWGSC:6A:14373125:14377288:-1 gene:TraesCS6A02G028100 transcript:TraesCS6A02G028100.1 gene_biotype:protein_coding	TraesCS6A02G028100	954.4	934.8	947.1	1221.8	1201.4	1146.6	1017.9	980.4	948.3	1.25861157141346	0.000456194642895265	0.331833111922233	up	NA	NA	NA	NA	0.825424393523447	0.00232410762778612	-0.276792020371727	down	1	Molecular Function:ATP binding (GO:0005524)	chaperonin GroEL	--	ko03018 RNA degradation	Chaperonin GroEL (HSP60 family)	O	Posttranslational modification, protein turnover, chaperones ;	IPR002423 [Chaperonin Cpn60/TCP-1 family]
TraesCS6A02G036600.1.cds1	pep chromosome:IWGSC:6A:17943214:17943438:1 gene:TraesCS6A02G036600 transcript:TraesCS6A02G036600.1 gene_biotype:protein_coding	TraesCS6A02G036600	187.7	205.4	178.5	155.6	140.9	138.5	142.2	154	162.4	0.761021693491952	0.00879870894411454	-0.393990515472364	down	0.802309307207838	0.0185903694923097	-0.317769561515023	down	NA	NA	NA	NA	--	--	--	--	--	--	--	--	--
TraesCS6A02G103300.1	pep chromosome:IWGSC:6A:72440420:72441079:-1 gene:TraesCS6A02G103300 transcript:TraesCS6A02G103300.1 gene_biotype:protein_coding	TraesCS6A02G103300	216	222	231.8	297.8	292	315.8	271.5	253.3	206.6	1.35204538668259	0.000766281468144508	0.435143582125167	up	NA	NA	NA	NA	0.807641342756184	0.0479753924191984	-0.308213331490514	down	--	--	--	--	--	--	--	--	--
TraesCS6A02G141500.2	pep chromosome:IWGSC:6A:116586911:116588924:-1 gene:TraesCS6A02G141500 transcript:TraesCS6A02G141500.2 gene_biotype:protein_coding	TraesCS6A02G141500	36.2	39	32.1	25.9	27.6	28.6	29.8	27.1	26.8	0.765144454799627	0.01751965637516	-0.386195948978717	down	0.780055917986953	0.0239064355138435	-0.358350548206178	down	NA	NA	NA	NA	--	--	4-hydroxyphenylpyruvate dioxygenase	1.13.11.27	ko00130 Ubiquinone and other terpenoid-quinone biosynthesis ko00350 Tyrosine metabolism ko00360 Phenylalanine metabolism ko01100 Metabolic pathways	4-hydroxyphenylpyruvate dioxygenase and related hemolysins	ER	Amino acid transport and metabolism ; General function prediction only ;	IPR004360 [Glyoxalase/fosfomycin resistance/dioxygenase domain]
TraesCS6A02G169600.1	pep chromosome:IWGSC:6A:178437028:178462053:-1 gene:TraesCS6A02G169600 transcript:TraesCS6A02G169600.1 gene_biotype:protein_coding	TraesCS6A02G169600	365.3	362.3	380	318.5	307.6	295.5	359	327.1	340.9	0.832069339111593	0.00196624453435755	-0.265224336924618	down	NA	NA	NA	NA	NA	NA	NA	NA	1	Molecular Function:protein binding (GO:0005515)	--	--	--	--	--	--	IPR001487 [Bromodomain] ; IPR019787[Zinc finger, PHD-finger] ; IPR028941[WHIM2 domain] ; IPR028942[WHIM1 domain]
TraesCS6A02G216800.1	pep chromosome:IWGSC:6A:399208810:399211117:1 gene:TraesCS6A02G216800 transcript:TraesCS6A02G216800.1 gene_biotype:protein_coding	TraesCS6A02G216800	542.8	571.4	518.5	678.2	636.6	667.6	693.1	728.1	721.9	1.2141850921786	0.00411238137472726	0.2799883649328	up	1.31261101243339	0.000810723212522322	0.392439442065921	up	NA	NA	NA	NA	2	Molecular Function:catalytic activity (GO:0003824),Biological Process:metabolic process (GO:0008152)	--	--	--	Nicotinamidase-related amidase	HR	Coenzyme transport and metabolism ; General function prediction only ;	IPR000868 [Isochorismatase-like]
TraesCS6A02G249700.1	pep chromosome:IWGSC:6A:463164415:463165984:-1 gene:TraesCS6A02G249700 transcript:TraesCS6A02G249700.1 gene_biotype:protein_coding	TraesCS6A02G249700	219.3	222.1	207.3	268.7	284.9	280.6	395.5	336.8	343.8	1.2859565284415	0.00073970502698154	0.362841873410873	up	1.65885617388623	0.00171232361158204	0.730188807200328	up	1.28997842244066	0.0135415927814926	0.367346933789455	up	--	--	--	--	--	Peptidoglycan-binding domain, expansin	M	Cell wall/membrane/envelope biogenesis ;	IPR007117 [Expansin, cellulose-binding-like domain] ; IPR009009[RlpA-like protein, double-psi beta-barrel domain]
TraesCS6A02G276000.1	pep chromosome:IWGSC:6A:502672737:502681792:-1 gene:TraesCS6A02G276000 transcript:TraesCS6A02G276000.1 gene_biotype:protein_coding	TraesCS6A02G276000	134.6	115	131.9	159.9	153	148.9	126	138.4	134	1.21048492791612	0.0180419296731996	0.275585116052222	up	NA	NA	NA	NA	NA	NA	NA	NA	--	--	TBC1 domain family member 15	--		--	--	--	IPR000195 [Rab-GTPase-TBC domain] ; IPR021935[Domain of unknown function DUF3548]
TraesCS6B02G008200.1.cds1	pep chromosome:IWGSC:6B:5282957:5283394:1 gene:TraesCS6B02G008200 transcript:TraesCS6B02G008200.1 gene_biotype:protein_coding	TraesCS6B02G008200	792.4	805.7	814.1	591.5	629.7	568.6	572.6	571.3	582.8	0.741978277091452	0.000391979506410035	-0.430551145226184	down	0.715819583782439	6.1706015475734e-06	-0.482332080555646	down	NA	NA	NA	NA	--	--	--	--	--	--	--	--	IPR016140 [Bifunctional inhibitor/plant lipid transfer protein/seed storage helical domain]
TraesCS6B02G056100.1	pep chromosome:IWGSC:6B:36204996:36210542:1 gene:TraesCS6B02G056100 transcript:TraesCS6B02G056100.1 gene_biotype:protein_coding	TraesCS6B02G056100	317.8	334.2	329.5	283.2	286.8	242.1	304.6	297.8	299.8	0.827407030056037	0.0203212955338586	-0.273330879417414	down	NA	NA	NA	NA	NA	NA	NA	NA	1	Molecular Function:nucleic acid binding (GO:0003676)	--	--	--	Ribosomal protein S1	J	Translation, ribosomal structure and biogenesis ;	IPR003029 [S1 domain]
TraesCS6B02G175600.2	pep chromosome:IWGSC:6B:191539156:191542444:-1 gene:TraesCS6B02G175600 transcript:TraesCS6B02G175600.2 gene_biotype:protein_coding	TraesCS6B02G175600	160.2	157.7	173.4	207	195.9	186.7	233.7	228.6	213.1	1.2000814166497	0.0126809995413106	0.263132285344052	up	1.37472013026664	0.00146608710458512	0.459137940256459	up	NA	NA	NA	NA	2	Molecular Function:catalytic activity (GO:0003824),Molecular Function:coenzyme binding (GO:0050662)	cinnamoyl-CoA reductase	1.2.1.44	ko00940 Phenylpropanoid biosynthesis ko01100 Metabolic pathways ko01110 Biosynthesis of secondary metabolites	Nucleoside-diphosphate-sugar epimerase	M	Cell wall/membrane/envelope biogenesis ;	IPR001509 [NAD-dependent epimerase/dehydratase]
TraesCS6B02G188300.1	pep chromosome:IWGSC:6B:216690135:216692992:1 gene:TraesCS6B02G188300 transcript:TraesCS6B02G188300.1 gene_biotype:protein_coding	TraesCS6B02G188300	682.1	677.1	688.6	785.4	881.7	829.9	1012.1	1030.3	962.8	1.2193573591171	0.0313153675401943	0.286121000995553	up	1.4675261255982	9.81932833889237e-05	0.553386187107366	up	1.20352422907489	0.00787472626146129	0.267265186111813	up	--	--	peroxygenase	1.11.2.3	ko00073 Cutin, suberine and wax biosynthesis	Ca2+-binding protein, EF-hand superfamily	T	Signal transduction mechanisms ;	IPR007736 [Caleosin-related]
TraesCS6B02G249400.1	pep chromosome:IWGSC:6B:447658092:447662920:1 gene:TraesCS6B02G249400 transcript:TraesCS6B02G249400.1 gene_biotype:protein_coding	TraesCS6B02G249400	21.8	21.8	19.4	15.2	17.5	18	18.5	21.1	23.5	0.804761904761905	0.0252154830560977	-0.313366081383939	down	NA	NA	NA	NA	NA	NA	NA	NA	--	--	shikimate O-hydroxycinnamoyltransferase	2.3.1.133	ko00940 Phenylpropanoid biosynthesis ko00941 Flavonoid biosynthesis ko00945 Stilbenoid, diarylheptanoid and gingerol biosynthesis ko01100 Metabolic pathways ko01110 Biosynthesis of secondary metabolites	Non-ribosomal peptide synthetase component F	Q	Secondary metabolites biosynthesis, transport and catabolism ;	IPR003480 [Transferase]
TraesCS6B02G275100.1	pep chromosome:IWGSC:6B:497215506:497216838:-1 gene:TraesCS6B02G275100 transcript:TraesCS6B02G275100.1 gene_biotype:protein_coding	TraesCS6B02G275100	168.6	163.1	149.3	213.4	201.9	203.7	181.8	179.9	191.6	1.28690228690229	0.00243798055972541	0.363902515444223	up	NA	NA	NA	NA	NA	NA	NA	NA	3	Molecular Function:transporter activity (GO:0005215),Biological Process:transport (GO:0006810),Cellular Component:membrane (GO:0016020)	aquaporin TIP	--	--	Glycerol uptake facilitator and related aquaporins (Major Intrinsic Protein Family)	G	Carbohydrate transport and metabolism ;	IPR000425 [Major intrinsic protein]
TraesCS6B02G332700.1	pep chromosome:IWGSC:6B:584080533:584081294:-1 gene:TraesCS6B02G332700 transcript:TraesCS6B02G332700.1 gene_biotype:protein_coding	TraesCS6B02G332700	202	215.7	209.3	244.4	259.1	258.2	265.7	227.8	211.1	1.21483253588517	0.00191568961109996	0.280757452679261	up	NA	NA	NA	NA	NA	NA	NA	NA	--	--	--	--	--	--	--	--	IPR010800 [Glycine rich protein]
TraesCS6B02G367200.1	pep chromosome:IWGSC:6B:641280383:641292350:1 gene:TraesCS6B02G367200 transcript:TraesCS6B02G367200.1 gene_biotype:protein_coding	TraesCS6B02G367200	255.7	269.8	299.1	314.3	345.3	357.3	420.6	382.9	344.9	1.23320397768615	0.0239686896557116	0.30241144796255	up	1.39267523647829	0.0130187107799608	0.477858869319117	up	NA	NA	NA	NA	4	Molecular Function:nucleotide binding (GO:0000166),Molecular Function:aminoacyl-tRNA ligase activity (GO:0004812),Molecular Function:ATP binding (GO:0005524),Biological Process:tRNA aminoacylation for protein translation (GO:0006418)	isoleucyl-tRNA synthetase	6.1.1.5	ko00970 Aminoacyl-tRNA biosynthesis	Isoleucyl-tRNA synthetase	J	Translation, ribosomal structure and biogenesis ;	IPR002300 [Aminoacyl-tRNA synthetase, class Ia] ; IPR013155[Methionyl/Valyl/Leucyl/Isoleucyl-tRNA synthetase, anticodon-binding]
TraesCS6B02G410400.1	pep chromosome:IWGSC:6B:684437270:684444285:-1 gene:TraesCS6B02G410400 transcript:TraesCS6B02G410400.1 gene_biotype:protein_coding	TraesCS6B02G410400	924.6	914.2	876.4	1084.6	1119	1116.8	1131.3	1125.6	1106.8	1.22289334119034	0.000392084652235361	0.290298579788447	up	1.2388406010607	0.00019177514791529	0.308990570970756	up	NA	NA	NA	NA	1	Biological Process:lipid metabolic process (GO:0006629)	phytepsin	3.4.23.40	--	--	--	--	IPR007856 [Saposin-like type B, region 1] ; IPR008138[Saposin B type, region 2] ; IPR033121[Peptidase family A1 domain]
TraesCS6B02G412100.1	pep chromosome:IWGSC:6B:685635997:685637553:1 gene:TraesCS6B02G412100 transcript:TraesCS6B02G412100.1 gene_biotype:protein_coding	TraesCS6B02G412100	1065.9	1106.8	1054.1	712.1	685.4	742	807.2	765.4	877	0.663040783438701	9.23650213681728e-05	-0.592830482083178	down	0.759142184207264	0.00202964849154618	-0.397557973094241	down	NA	NA	NA	NA	4	Cellular Component:photosystem II (GO:0009523),Cellular Component:photosystem II oxygen evolving complex (GO:0009654),Biological Process:photosynthesis (GO:0015979),Cellular Component:thylakoid membrane (GO:0042651)	photosystem II 10kDa protein	--	ko00195 Photosynthesis ko01100 Metabolic pathways	--	--	--	IPR006814 [Photosystem II PsbR]
TraesCS6B02G429000.1	pep chromosome:IWGSC:6B:697226234:697228263:-1 gene:TraesCS6B02G429000 transcript:TraesCS6B02G429000.1 gene_biotype:protein_coding	TraesCS6B02G429000	1862	1817.3	1917.5	1456	1491.9	1486.6	834.3	830.7	819	0.792327758719268	0.000237744442044739	-0.335830747835877	down	0.443825042881647	0.000595396005739443	-1.17193702081381	down	0.560153343105198	7.19102416103846e-07	-0.836106272977932	down	2	Molecular Function:O-methyltransferase activity (GO:0008171),Molecular Function:protein dimerization activity (GO:0046983)	trans-resveratrol di-O-methyltransferase	2.1.1.240	ko00945 Stilbenoid, diarylheptanoid and gingerol biosynthesis	Ubiquinone/menaquinone biosynthesis C-methylase UbiE	H	Coenzyme transport and metabolism ;	IPR001077 [O-methyltransferase, family 2] ; IPR012967[Plant methyltransferase dimerisation]
TraesCS6B02G432300.1	pep chromosome:IWGSC:6B:701660672:701662639:-1 gene:TraesCS6B02G432300 transcript:TraesCS6B02G432300.1 gene_biotype:protein_coding	TraesCS6B02G432300	39.1	46.6	42.6	31.6	29.4	21	33	23.3	29.7	0.63912704598597	0.0165622679819724	-0.645825355584236	down	0.670303975058457	0.016949423650434	-0.577112605500222	down	NA	NA	NA	NA	--	--	--	--	--	CBS domain	T	Signal transduction mechanisms ;	IPR000644 [CBS domain]
TraesCS6D02G014500.1.cds1	pep chromosome:IWGSC:6D:6001437:6003277:-1 gene:TraesCS6D02G014500 transcript:TraesCS6D02G014500.1 gene_biotype:protein_coding	TraesCS6D02G014500	308.9	306.8	309.5	243.5	245.2	256	272.7	259.8	277.2	0.804907047124946	0.00011371089914506	-0.313105908423896	down	NA	NA	NA	NA	NA	NA	NA	NA	2	Biological Process:negative regulation of translation (GO:0017148),Molecular Function:rRNA N-glycosylase activity (GO:0030598)	--	--	--	--	--	--	IPR001574 [Ribosome-inactivating protein]
TraesCS6D02G042500.1.cds1	pep chromosome:IWGSC:6D:17317492:17318092:1 gene:TraesCS6D02G042500 transcript:TraesCS6D02G042500.1 gene_biotype:protein_coding	TraesCS6D02G042500	275	290	276.2	232.2	205.2	213.2	206.9	225.2	215.1	0.773418925344746	0.00244198964467973	-0.370678027690648	down	0.769377080361389	0.000829470771082471	-0.378237242301802	down	NA	NA	NA	NA	--	--	--	--	--	--	--	--	--
TraesCS6D02G057800.1.cds1	pep chromosome:IWGSC:6D:27452143:27453660:1 gene:TraesCS6D02G057800 transcript:TraesCS6D02G057800.1 gene_biotype:protein_coding	TraesCS6D02G057800	1107.1	1165	1134.1	1435.7	1402	1409.2	1587.3	1611	1577	1.24681463214139	0.000139456085228041	0.318246991094488	up	1.40194351476719	1.98481138506734e-05	0.487428223380705	up	NA	NA	NA	NA	3	Molecular Function:iron ion binding (GO:0005506),Molecular Function:heme binding (GO:0020037),Biological Process:oxidation-reduction process (GO:0055114)	--	--	--	Cytochrome P450	QV	Secondary metabolites biosynthesis, transport and catabolism ; Defense mechanisms ;	IPR001128 [Cytochrome P450]
TraesCS6D02G162700.1.cds1	pep chromosome:IWGSC:6D:141589990:141592074:1 gene:TraesCS6D02G162700 transcript:TraesCS6D02G162700.1 gene_biotype:protein_coding	TraesCS6D02G162700	325.8	323.1	325.4	392.3	398.5	408.7	400.1	401.6	407.7	1.23114030586062	0.000102071848589864	0.299995186708359	up	1.24130144719286	5.89760499288901e-06	0.311853513179115	up	NA	NA	NA	NA	1	Biological Process:metabolic process (GO:0008152)	--	--	--	UDP:flavonoid glycosyltransferase YjiC, YdhE family	G	Carbohydrate transport and metabolism ;	IPR002213 [UDP-glucuronosyl/UDP-glucosyltransferase]
TraesCS6D02G332900.2	pep chromosome:IWGSC:6D:435351033:435352218:1 gene:TraesCS6D02G332900 transcript:TraesCS6D02G332900.2 gene_biotype:protein_coding	TraesCS6D02G332900	410.2	384.8	391.3	158.4	143.1	137.7	172.1	165	152.6	0.370226755458147	1.43669896860314e-05	-1.43351893557303	down	0.412796088679086	1.67177003341272e-05	-1.27649879386946	down	NA	NA	NA	NA	2	Biological Process:response to stress (GO:0006950),Biological Process:response to water (GO:0009415)	--	--	--	Autotransporter adhesin	UW	Intracellular trafficking, secretion, and vesicular transport ; Extracellular structures ;	IPR000167 [Dehydrin]
TraesCS6D02G356600.2	pep chromosome:IWGSC:6D:450689100:450696125:-1 gene:TraesCS6D02G356600 transcript:TraesCS6D02G356600.2 gene_biotype:protein_coding	TraesCS6D02G356600	1380.8	1362.3	1374.5	1625.7	1654.7	1686.6	1710	1739.4	1750.9	1.20628521468817	0.000104209561936078	0.270571059118066	up	1.26294443365067	1.10782508039724e-05	0.336791165602007	up	NA	NA	NA	NA	1	Biological Process:lipid metabolic process (GO:0006629)	phytepsin	3.4.23.40	--	--	--	--	IPR007856 [Saposin-like type B, region 1] ; IPR008138[Saposin B type, region 2] ; IPR033121[Peptidase family A1 domain]
TraesCS6D02G358900.1	pep chromosome:IWGSC:6D:451663607:451664757:-1 gene:TraesCS6D02G358900 transcript:TraesCS6D02G358900.1 gene_biotype:protein_coding	TraesCS6D02G358900	397.9	366.7	383.5	203.9	205.5	200.7	233.6	225.1	213.3	0.531399703858549	0.00205633314074916	-0.912130671052021	down	0.585314868042853	0.00012330341846963	-0.772715168723529	down	NA	NA	NA	NA	4	Cellular Component:photosystem II (GO:0009523),Cellular Component:photosystem II oxygen evolving complex (GO:0009654),Biological Process:photosynthesis (GO:0015979),Cellular Component:thylakoid membrane (GO:0042651)	photosystem II 10kDa protein	--	ko00195 Photosynthesis ko01100 Metabolic pathways	--	--	--	IPR006814 [Photosystem II PsbR]
TraesCS6D02G378000.3	pep chromosome:IWGSC:6D:460572744:460574626:-1 gene:TraesCS6D02G378000 transcript:TraesCS6D02G378000.3 gene_biotype:protein_coding	TraesCS6D02G378000	90.5	91.3	95.5	69.9	67.5	69.4	98.9	93.5	115.5	0.745762711864407	0.000164056462634667	-0.423211430724544	down	NA	NA	NA	NA	1.48887814313346	0.0351112914454368	0.574225681729883	up	--	--	--	--	--	CBS domain	T	Signal transduction mechanisms ;	IPR000644 [CBS domain]
TraesCS7A02G070100.1	pep chromosome:IWGSC:7A:35765406:35769104:1 gene:TraesCS7A02G070100 transcript:TraesCS7A02G070100.1 gene_biotype:protein_coding	TraesCS7A02G070100	250.1	260.6	270.9	371.3	358.4	364.2	525.8	508	527.6	1.39956499488229	0.000123741105794009	0.484978486279942	up	1.99769703172979	7.37361487996262e-06	0.99833780236775	up	1.42736996069111	2.82098859751768e-05	0.513359316087807	up	--	--	granule-bound starch synthase	2.4.1.242	ko00500 Starch and sucrose metabolism ko01100 Metabolic pathways ko01110 Biosynthesis of secondary metabolites	Glycogen synthase	G	Carbohydrate transport and metabolism ;	IPR001296 [Glycosyl transferase, family 1] ; IPR013534[Starch synthase, catalytic domain]
TraesCS7A02G084600.1	pep chromosome:IWGSC:7A:49130643:49132447:-1 gene:TraesCS7A02G084600 transcript:TraesCS7A02G084600.1 gene_biotype:protein_coding	TraesCS7A02G084600	95.5	94.2	106.3	78.9	78.2	77.3	64.7	67.5	52.9	0.791891891891892	0.0315964990275188	-0.336624606094064	down	0.625337837837838	0.00329529383921545	-0.677292280645738	down	NA	NA	NA	NA	2	Molecular Function:O-methyltransferase activity (GO:0008171),Molecular Function:protein dimerization activity (GO:0046983)	--	--	--	DNA-binding transcriptional regulator, IclR family	K	Transcription ;	IPR001077 [O-methyltransferase, family 2] ; IPR012967[Plant methyltransferase dimerisation]
TraesCS7A02G089700.1	pep chromosome:IWGSC:7A:54816146:54819292:1 gene:TraesCS7A02G089700 transcript:TraesCS7A02G089700.1 gene_biotype:protein_coding	TraesCS7A02G089700	807.4	840.9	842.1	1185.5	1220.5	1220.3	986.9	982.6	910.1	1.45611146803726	2.01986681516806e-05	0.542120800748903	up	NA	NA	NA	NA	0.794087637536883	0.000825333477847601	-0.332629859228452	down	4	Molecular Function:peroxidase activity (GO:0004601),Biological Process:response to oxidative stress (GO:0006979),Molecular Function:heme binding (GO:0020037),Biological Process:oxidation-reduction process (GO:0055114)	peroxidase	1.11.1.7	ko00940 Phenylpropanoid biosynthesis ko01100 Metabolic pathways ko01110 Biosynthesis of secondary metabolites	--	--	--	IPR002016 [Haem peroxidase, plant/fungal/bacterial]
TraesCS7A02G124300.1	pep chromosome:IWGSC:7A:80132734:80134193:1 gene:TraesCS7A02G124300 transcript:TraesCS7A02G124300.1 gene_biotype:protein_coding	TraesCS7A02G124300	40.6	42	40.5	53.8	49.3	46.4	28.1	26.4	22.5	1.2144597887896	0.0162904874104953	0.28031472260101	up	0.625507717303006	0.00088146243931238	-0.676900410902194	down	0.51505016722408	0.00088291673013142	-0.957215133503203	down	4	Molecular Function:peroxidase activity (GO:0004601),Biological Process:response to oxidative stress (GO:0006979),Molecular Function:heme binding (GO:0020037),Biological Process:oxidation-reduction process (GO:0055114)	peroxidase	1.11.1.7	ko00940 Phenylpropanoid biosynthesis ko01100 Metabolic pathways ko01110 Biosynthesis of secondary metabolites	--	--	--	IPR002016 [Haem peroxidase, plant/fungal/bacterial]
TraesCS7A02G198900.1.cds1	pep chromosome:IWGSC:7A:161650540:161651403:1 gene:TraesCS7A02G198900 transcript:TraesCS7A02G198900.1 gene_biotype:protein_coding	TraesCS7A02G198900	356.8	403.9	378.5	272.4	274.3	280.4	159.4	158	170.1	0.726035814606741	0.00166874711249733	-0.461887378235051	down	0.427931882022472	0.000104639431554322	-1.22454692744206	down	0.589408777656873	1.50854862374287e-05	-0.762659549207012	down	--	--	pathogenesis-related protein 1	--	ko04016 MAPK signaling pathway - plant ko04075 Plant hormone signal transduction ko04626 Plant-pathogen interaction	Uncharacterized conserved protein YkwD, contains CAP (CSP/antigen 5/PR1) domain	S	Function unknown ;	IPR014044 [CAP domain]
TraesCS7A02G213800.1.cds1	pep chromosome:IWGSC:7A:178000941:178002261:1 gene:TraesCS7A02G213800 transcript:TraesCS7A02G213800.1 gene_biotype:protein_coding	TraesCS7A02G213800	451.9	464	463.7	556.1	578.8	556.8	516.4	483.5	492.7	1.22622499275152	0.00025015321138215	0.294223714873674	up	NA	NA	NA	NA	NA	NA	NA	NA	--	--	--	--	--	--	--	--	IPR000782 [FAS1 domain]
TraesCS7A02G234100.1.cds1	pep chromosome:IWGSC:7A:206014831:206015739:1 gene:TraesCS7A02G234100 transcript:TraesCS7A02G234100.1 gene_biotype:protein_coding	TraesCS7A02G234100	277.8	261.6	274.3	205	215.4	196.1	195.7	207.6	190.3	0.757650239646061	0.000905006648879156	-0.40039609607012	down	0.729507189381836	0.000493519643100847	-0.455005898739518	down	NA	NA	NA	NA	2	Cellular Component:monolayer-surrounded lipid storage body (GO:0012511),Cellular Component:integral component of membrane (GO:0016021)	--	--	--	--	--	--	IPR000136 [Oleosin]
TraesCS7A02G241600.1	pep chromosome:IWGSC:7A:217202534:217205919:1 gene:TraesCS7A02G241600 transcript:TraesCS7A02G241600.1 gene_biotype:protein_coding	TraesCS7A02G241600	154.7	163.6	170.3	196.8	199.6	195.9	160.8	161.7	154.2	1.21223905034793	0.00175358294251134	0.277674222527742	up	NA	NA	NA	NA	0.804828634138106	0.000123192275684195	-0.313246460725323	down	5	Biological Process:drug transmembrane transport (GO:0006855),Molecular Function:drug transmembrane transporter activity (GO:0015238),Molecular Function:antiporter activity (GO:0015297),Cellular Component:membrane (GO:0016020),Biological Process:transmembrane transport (GO:0055085)	multidrug resistance protein, MATE family	--	--	Na+-driven multidrug efflux pump	V	Defense mechanisms ;	IPR002528 [Multi antimicrobial extrusion protein]
TraesCS7A02G262400.1	pep chromosome:IWGSC:7A:258369332:258371860:1 gene:TraesCS7A02G262400 transcript:TraesCS7A02G262400.1 gene_biotype:protein_coding	TraesCS7A02G262400	19.7	18.8	21.5	22.9	29.4	28.4	29.5	28.7	28.8	1.345	0.0335921130860205	0.427606172781899	up	1.45	0.000415604550949189	0.53605290024021	up	NA	NA	NA	NA	2	Cellular Component:intracellular (GO:0005622),Biological Process:transport (GO:0006810)	--	--	--	--	--	--	IPR002075 [Nuclear transport factor 2]
TraesCS7A02G269900.1	pep chromosome:IWGSC:7A:275960158:275970050:-1 gene:TraesCS7A02G269900 transcript:TraesCS7A02G269900.1 gene_biotype:protein_coding	TraesCS7A02G269900	209.8	212.3	214.9	275.4	300.3	287.2	253.9	242.1	230.6	1.35463108320251	0.000509140541192418	0.437900005157488	up	NA	NA	NA	NA	NA	NA	NA	NA	2	Molecular Function:serine-type endopeptidase activity (GO:0004252),Cellular Component:integral component of membrane (GO:0016021)	--	--	--	Membrane associated serine protease, rhomboid family	O	Posttranslational modification, protein turnover, chaperones ;	IPR022764 [Peptidase S54, rhomboid domain]
TraesCS7A02G292100.1	pep chromosome:IWGSC:7A:363985546:364001908:-1 gene:TraesCS7A02G292100 transcript:TraesCS7A02G292100.1 gene_biotype:protein_coding	TraesCS7A02G292100	685.2	697.7	651.6	629.9	507	549.3	489.3	571.3	580.3	0.828803145736053	0.0395960714130819	-0.270898616079606	down	0.806537232735316	0.0149401614007939	-0.310186959841563	down	NA	NA	NA	NA	3	Biological Process:superoxide metabolic process (GO:0006801),Molecular Function:metal ion binding (GO:0046872),Biological Process:oxidation-reduction process (GO:0055114)	superoxide dismutase, Cu-Zn family	1.15.1.1	ko04146 Peroxisome	Cu/Zn superoxide dismutase	P	Inorganic ion transport and metabolism ;	IPR001424 [Superoxide dismutase, copper/zinc binding domain]
TraesCS7A02G298600.1	pep chromosome:IWGSC:7A:404469035:404475782:1 gene:TraesCS7A02G298600 transcript:TraesCS7A02G298600.1 gene_biotype:protein_coding	TraesCS7A02G298600	680	667.3	684.6	842.1	869.5	852.2	666.1	704.6	682.2	1.2617746936365	4.90744095681321e-05	0.335454321261511	up	NA	NA	NA	NA	0.800725485607302	0.000243163812137492	-0.320620369647818	down	3	Cellular Component:membrane (GO:0016020),Molecular Function:cellulose synthase (UDP-forming) activity (GO:0016760),Biological Process:cellulose biosynthetic process (GO:0030244)	mixed-linked glucan synthase	2.4.1.-	--	Glycosyltransferase, catalytic subunit of cellulose synthase and poly-beta-1,6-N-acetylglucosamine synthase	N	Cell motility ;	IPR005150 [Cellulose synthase]
TraesCS7A02G333100.1	pep chromosome:IWGSC:7A:486208702:486210028:-1 gene:TraesCS7A02G333100 transcript:TraesCS7A02G333100.1 gene_biotype:protein_coding	TraesCS7A02G333100	461	498.7	461	356.6	333.7	362.1	433.9	431.4	450.9	0.740761596396143	0.00130312149934623	-0.432918788574575	down	NA	NA	NA	NA	1.25066514633219	0.00116850565682276	0.322695573363206	up	--	--	--	--	--	--	--	--	IPR007011 [Seed maturation protein]
TraesCS7A02G353500.1	pep chromosome:IWGSC:7A:517516977:517521265:-1 gene:TraesCS7A02G353500 transcript:TraesCS7A02G353500.1 gene_biotype:protein_coding	TraesCS7A02G353500	114.5	102.4	120.1	129.7	136.5	141.5	173.3	164.2	154.4	1.20979228486647	0.0195212041666764	0.274759365419327	up	1.45964391691395	0.00239643863629444	0.545616463654107	up	1.2065244051999	0.0120797863760749	0.270857098234781	up	2	Biological Process:biosynthetic process (GO:0009058),Molecular Function:pyridoxal phosphate binding (GO:0030170)	aspartate aminotransferase, mitochondrial	2.6.1.1	ko00220 Arginine biosynthesis ko00250 Alanine, aspartate and glutamate metabolism ko00270 Cysteine and methionine metabolism ko00330 Arginine and proline metabolism ko00350 Tyrosine metabolism ko00360 Phenylalanine metabolism ko00400 Phenylalanine, tyrosine and tryptophan biosynthesis ko00710 Carbon fixation in photosynthetic organisms ko00950 Isoquinoline alkaloid biosynthesis ko00960 Tropane, p…	Aspartate/tyrosine/aromatic aminotransferase	E	Amino acid transport and metabolism ;	IPR004839 [Aminotransferase, class I/classII]
TraesCS7A02G439300.1	pep chromosome:IWGSC:7A:634437985:634439125:-1 gene:TraesCS7A02G439300 transcript:TraesCS7A02G439300.1 gene_biotype:protein_coding	TraesCS7A02G439300	2271.9	2279.2	2252	3128	3059.9	3053.7	2684.3	2756.5	2756.6	1.35843953491791	5.4645115327453e-06	0.441950351636112	up	1.20495068424689	5.26212972816903e-05	0.268974101601807	up	NA	NA	NA	NA	2	Biological Process:metal ion transport (GO:0030001),Molecular Function:metal ion binding (GO:0046872)	copper chaperone	--		--	--	--	IPR006121 [Heavy metal-associated domain, HMA]
TraesCS7A02G548000.1.cds1	pep chromosome:IWGSC:7A:722763847:722765251:1 gene:TraesCS7A02G548000 transcript:TraesCS7A02G548000.1 gene_biotype:protein_coding	TraesCS7A02G548000	1055	1115.1	1118.1	1334.8	1307.7	1363	1148.1	1151	1106.9	1.21814366522718	0.000779431094096795	0.284684291608872	up	NA	NA	NA	NA	NA	NA	NA	NA	4	Molecular Function:chitinase activity (GO:0004568),Biological Process:chitin catabolic process (GO:0006032),Molecular Function:chitin binding (GO:0008061),Biological Process:cell wall macromolecule catabolic process (GO:0016998)	basic endochitinase B	3.2.1.14	ko00520 Amino sugar and nucleotide sugar metabolism ko01100 Metabolic pathways ko04016 MAPK signaling pathway - plant	Predicted chitinase	R	General function prediction only ;	IPR000726 [Glycoside hydrolase, family 19, catalytic] ; IPR001002[Chitin-binding, type 1]
TraesCS7B02G031800.1.cds1	pep chromosome:IWGSC:7B:32091320:32092643:-1 gene:TraesCS7B02G031800 transcript:TraesCS7B02G031800.1 gene_biotype:protein_coding	TraesCS7B02G031800	301.5	308.6	337.5	390	398.1	368	364.7	350.4	355.3	1.22002954833263	0.00810689092744772	0.286916089359244	up	NA	NA	NA	NA	NA	NA	NA	NA	--	--	--	--	--	Uncharacterized conserved protein, contains CHAT domain	S	Function unknown ;	IPR027923 [Hydrophobic seed protein]
TraesCS7B02G067000.1	pep chromosome:IWGSC:7B:72435633:72437807:1 gene:TraesCS7B02G067000 transcript:TraesCS7B02G067000.1 gene_biotype:protein_coding	TraesCS7B02G067000	978.9	996.8	997	817.5	787.6	776.3	732	742.7	787.5	0.801089918256131	0.000134766803463406	-0.319963908006848	down	0.76099169105527	0.000193879011477345	-0.39404739324632	down	NA	NA	NA	NA	2	Biological Process:carbohydrate metabolic process (GO:0005975),Molecular Function:isomerase activity (GO:0016853)	aldose 1-epimerase	5.1.3.3	ko00010 Glycolysis / Gluconeogenesis ko00052 Galactose metabolism ko01100 Metabolic pathways ko01110 Biosynthesis of secondary metabolites	Galactose mutarotase or related enzyme	G	Carbohydrate transport and metabolism ;	IPR008183 [Aldose 1-/Glucose-6-phosphate 1-epimerase]
TraesCS7B02G072000.1.cds1	pep chromosome:IWGSC:7B:79309512:79309947:-1 gene:TraesCS7B02G072000 transcript:TraesCS7B02G072000.1 gene_biotype:protein_coding	TraesCS7B02G072000	342.4	327.2	303.7	256.8	279.7	259.2	331	300.2	269.7	0.817527997534162	0.011525414151135	-0.290659956066192	down	NA	NA	NA	NA	NA	NA	NA	NA	--	--	--	--	--	--	--	--	IPR016140 [Bifunctional inhibitor/plant lipid transfer protein/seed storage helical domain]
TraesCS7B02G088000.1	pep chromosome:IWGSC:7B:103302637:103303790:-1 gene:TraesCS7B02G088000 transcript:TraesCS7B02G088000.1 gene_biotype:protein_coding	TraesCS7B02G088000	361.8	394.8	370.1	275.2	294.9	270.2	291.3	289.2	309.3	0.745806337090618	0.00155613103129046	-0.423127039193927	down	0.789739948522233	0.00258199743968085	-0.340550424813802	down	NA	NA	NA	NA	--	--	--	--	--	--	--	--	--
TraesCS7B02G308000.1	pep chromosome:IWGSC:7B:551943756:551945515:1 gene:TraesCS7B02G308000 transcript:TraesCS7B02G308000.1 gene_biotype:protein_coding	TraesCS7B02G308000	154	171.2	175.8	205.9	218.8	206.9	224.9	235.1	203.7	1.26067864271457	0.00510466107535472	0.334200567777666	up	1.324750499002	0.00887219455529939	0.40572067081025	up	NA	NA	NA	NA	--	--	--	--	--	Uncharacterized membrane protein YqhA	S	Function unknown ;	IPR005134 [Uncharacterised protein family UPF0114]
TraesCS7B02G384200.1	pep chromosome:IWGSC:7B:650124948:650127266:1 gene:TraesCS7B02G384200 transcript:TraesCS7B02G384200.1 gene_biotype:protein_coding	TraesCS7B02G384200	69.8	69.1	78.1	94.1	97.7	88.8	92	81.8	80.3	1.29308755760369	0.00544381551686235	0.370819966288058	up	NA	NA	NA	NA	NA	NA	NA	NA	--	--	--	--	--	FMN phosphatase YigB, HAD superfamily	H	Coenzyme transport and metabolism ;	--
TraesCS7B02G417700.1.cds1	pep chromosome:IWGSC:7B:685478267:685479217:-1 gene:TraesCS7B02G417700 transcript:TraesCS7B02G417700.1 gene_biotype:protein_coding	TraesCS7B02G417700	443.9	453.1	450.5	580.4	603.5	553.3	448.4	482.3	414.4	1.28920222634508	0.000920259933561987	0.366478584926662	up	NA	NA	NA	NA	0.774291964080129	0.00584726281293158	-0.369050425538026	down	--	--	--	--	--	--	--	--	IPR001938 [Thaumatin]
TraesCS7B02G431200.1.cds1	pep chromosome:IWGSC:7B:699388914:699389366:1 gene:TraesCS7B02G431200 transcript:TraesCS7B02G431200.1 gene_biotype:protein_coding	TraesCS7B02G431200	468	450.4	469	597.9	595.5	614.2	556.7	549.9	564.1	1.30286867521984	7.67058819471783e-05	0.381691672426911	up	1.20419489692951	0.000206043611484487	0.268068908774076	up	NA	NA	NA	NA	--	--	--	--	--	--	--	--	IPR016140 [Bifunctional inhibitor/plant lipid transfer protein/seed storage helical domain]
TraesCS7B02G456200.1	pep chromosome:IWGSC:7B:716566771:716568718:1 gene:TraesCS7B02G456200 transcript:TraesCS7B02G456200.1 gene_biotype:protein_coding	TraesCS7B02G456200	691.2	708.1	690.8	598.3	543.7	596	333.7	380.1	346.7	0.831539160805703	0.00330193787148138	-0.266143886973355	down	0.507391990813837	2.13281464666231e-05	-0.9788273482572	down	0.610184119677791	0.000559533484187871	-0.712683461283845	down	2	Molecular Function:O-methyltransferase activity (GO:0008171),Molecular Function:protein dimerization activity (GO:0046983)	--	--	--	Ubiquinone/menaquinone biosynthesis C-methylase UbiE	H	Coenzyme transport and metabolism ;	IPR001077 [O-methyltransferase, family 2] ; IPR012967[Plant methyltransferase dimerisation]
TraesCS7B02G471500.1.cds1	pep chromosome:IWGSC:7B:727607177:727608352:-1 gene:TraesCS7B02G471500 transcript:TraesCS7B02G471500.1 gene_biotype:protein_coding	TraesCS7B02G471500	570.4	534.1	548.6	714.6	716.3	721.5	630.2	655.2	619.6	1.30203859415643	0.000101644870470535	0.380772212538016	up	NA	NA	NA	NA	NA	NA	NA	NA	4	Molecular Function:chitinase activity (GO:0004568),Biological Process:chitin catabolic process (GO:0006032),Molecular Function:chitin binding (GO:0008061),Biological Process:cell wall macromolecule catabolic process (GO:0016998)	basic endochitinase B	3.2.1.14	ko00520 Amino sugar and nucleotide sugar metabolism ko01100 Metabolic pathways ko04016 MAPK signaling pathway - plant	Predicted chitinase	R	General function prediction only ;	IPR000726 [Glycoside hydrolase, family 19, catalytic] ; IPR001002[Chitin-binding, type 1]
TraesCS7D02G000300.1.cds1	pep chromosome:IWGSC:7D:337014:337852:1 gene:TraesCS7D02G000300 transcript:TraesCS7D02G000300.1 gene_biotype:protein_coding	TraesCS7D02G000300	3776.6	3999.2	3752.6	2988.6	2784.4	2950.6	2962.5	3093.3	3340.2	0.756705180250512	0.000742142053153063	-0.402196773325131	down	0.815030706776309	0.00635575933709219	-0.29507368010884	down	NA	NA	NA	NA	2	Molecular Function:copper ion binding (GO:0005507),Molecular Function:electron carrier activity (GO:0009055)	plastocyanin	--	ko00195 Photosynthesis	Plastocyanin	C	Energy production and conversion ;	IPR000923 [Blue (type 1) copper domain]
TraesCS7D02G008800.2	pep chromosome:IWGSC:7D:4267640:4270860:-1 gene:TraesCS7D02G008800 transcript:TraesCS7D02G008800.2 gene_biotype:protein_coding	TraesCS7D02G008800	403.9	400.2	383.1	527.5	567.6	571.3	682.4	679.3	671.5	1.40363881401617	0.000489981432233617	0.489171747419844	up	1.71260107816712	2.5109095105209e-06	0.776189138827641	up	1.22011521843495	0.00105330244977062	0.287017391407798	up	--	--	sucrose:sucrose fructosyltransferase	2.4.1.99	--	Sucrose-6-phosphate hydrolase SacC, GH32 family	G	Carbohydrate transport and metabolism ;	IPR013148 [Glycosyl hydrolase family 32, N-terminal] ; IPR013189[Glycosyl hydrolase family 32, C-terminal]
TraesCS7D02G009400.2	pep chromosome:IWGSC:7D:4515237:4518875:-1 gene:TraesCS7D02G009400 transcript:TraesCS7D02G009400.2 gene_biotype:protein_coding	TraesCS7D02G009400	954.4	998.7	993.6	1214.6	1285	1208.7	1422.1	1298.7	1316.2	1.25845861472155	0.000845640095553485	0.331657773258755	up	1.37000712661621	0.000895455169659239	0.454183397935532	up	NA	NA	NA	NA	--	--	sucrose:sucrose fructosyltransferase	2.4.1.99	--	Sucrose-6-phosphate hydrolase SacC, GH32 family	G	Carbohydrate transport and metabolism ;	IPR013148 [Glycosyl hydrolase family 32, N-terminal] ; IPR013189[Glycosyl hydrolase family 32, C-terminal]
TraesCS7D02G031800.1.cds1	pep chromosome:IWGSC:7D:16704271:16705113:-1 gene:TraesCS7D02G031800 transcript:TraesCS7D02G031800.1 gene_biotype:protein_coding	TraesCS7D02G031800	734.6	782.9	754.2	921.4	976.9	954.9	965.3	948.8	984.5	1.25597570101686	0.000820303290322387	0.32880855311363	up	1.27596073425188	0.000276204503450601	0.351583933043446	up	NA	NA	NA	NA	--	--	--	--	--	--	--	--	IPR016140 [Bifunctional inhibitor/plant lipid transfer protein/seed storage helical domain]
TraesCS7D02G116100.1	pep chromosome:IWGSC:7D:71342666:71350177:1 gene:TraesCS7D02G116100 transcript:TraesCS7D02G116100.1 gene_biotype:protein_coding	TraesCS7D02G116100	26.4	30.7	32.9	37.5	35.2	38.2	39.1	30.7	28.9	1.23222222222222	0.0300129380453578	0.301262458944673	up	NA	NA	NA	NA	NA	NA	NA	NA	5	Molecular Function:ATP binding (GO:0005524),Biological Process:transport (GO:0006810),Cellular Component:integral component of membrane (GO:0016021),Molecular Function:ATPase activity (GO:0016887),Biological Process:transmembrane transport (GO:0055085)	--	--	--	ABC-type multidrug transport system, ATPase and permease component	V	Defense mechanisms ;	IPR003439 [ABC transporter-like] ; IPR011527[ABC transporter type 1, transmembrane domain]
TraesCS7D02G172000.1	pep chromosome:IWGSC:7D:124298490:124301283:1 gene:TraesCS7D02G172000 transcript:TraesCS7D02G172000.1 gene_biotype:protein_coding	TraesCS7D02G172000	2144.1	2261.6	2146.9	2903.5	2984.6	2930	3047.5	3034.2	3109.9	1.34574062204316	7.70567848949016e-05	0.428400371796898	up	1.40274089674328	4.10910300360563e-05	0.4882485502944	up	NA	NA	NA	NA	--	--	serpin B	--		Serine protease inhibitor	O	Posttranslational modification, protein turnover, chaperones ;	IPR023796 [Serpin domain]
TraesCS7D02G174700.1	pep chromosome:IWGSC:7D:126993318:127002544:-1 gene:TraesCS7D02G174700 transcript:TraesCS7D02G174700.1 gene_biotype:protein_coding	TraesCS7D02G174700	319.8	323.9	360.6	284.1	255.6	265.3	219.4	268.8	251.6	0.8015533207209	0.0126040369040278	-0.319129600732177	down	0.736632480334561	0.010531700577734	-0.440983083497524	down	NA	NA	NA	NA	2	Biological Process:proteolysis (GO:0006508),Molecular Function:serine-type peptidase activity (GO:0008236)	--	--	--	Dipeptidyl aminopeptidase/acylaminoacyl peptidase	E	Amino acid transport and metabolism ;	IPR001375 [Peptidase S9, prolyl oligopeptidase, catalytic domain]
TraesCS7D02G201300.1.cds1	pep chromosome:IWGSC:7D:160487672:160488431:1 gene:TraesCS7D02G201300 transcript:TraesCS7D02G201300.1 gene_biotype:protein_coding	TraesCS7D02G201300	272.3	261	286.1	211.6	207.8	210	146.2	147.6	146.4	0.768123016841591	0.0114612409011681	-0.380590714181877	down	0.537222357822797	0.00318882763925855	-0.896408747588744	down	0.699396250397204	7.46344291436376e-07	-0.515818033406867	down	--	--	pathogenesis-related protein 1	--	ko04016 MAPK signaling pathway - plant ko04075 Plant hormone signal transduction ko04626 Plant-pathogen interaction	Uncharacterized conserved protein YkwD, contains CAP (CSP/antigen 5/PR1) domain	S	Function unknown ;	IPR014044 [CAP domain]
TraesCS7D02G241100.1	pep chromosome:IWGSC:7D:205542075:205546404:-1 gene:TraesCS7D02G241100 transcript:TraesCS7D02G241100.1 gene_biotype:protein_coding	TraesCS7D02G241100	470.9	568	511.6	641.3	600.5	619.5	492.6	628.5	473.3	1.20045146726862	0.0274167689707733	0.263577078415287	up	NA	NA	NA	NA	NA	NA	NA	NA	4	Molecular Function:ATP binding (GO:0005524),Biological Process:protein folding (GO:0006457),Biological Process:response to stress (GO:0006950),Molecular Function:unfolded protein binding (GO:0051082)	molecular chaperone HtpG	--	ko04141 Protein processing in endoplasmic reticulum ko04626 Plant-pathogen interaction	Molecular chaperone, HSP90 family	O	Posttranslational modification, protein turnover, chaperones ;	IPR001404 [Heat shock protein Hsp90 family] ; IPR003594[Histidine kinase-like ATPase, C-terminal domain]
TraesCS7D02G377200.1	pep chromosome:IWGSC:7D:488683869:488696941:1 gene:TraesCS7D02G377200 transcript:TraesCS7D02G377200.1 gene_biotype:protein_coding	TraesCS7D02G377200	69.4	64.5	59.6	54.9	50.9	52.4	51.7	48.6	55	0.817571059431525	0.0183786323185077	-0.290583966558981	down	0.802583979328165	0.0196324540541452	-0.317275736644471	down	NA	NA	NA	NA	5	Molecular Function:ATP binding (GO:0005524),Biological Process:transport (GO:0006810),Cellular Component:integral component of membrane (GO:0016021),Molecular Function:ATPase activity (GO:0016887),Biological Process:transmembrane transport (GO:0055085)	ATP-binding cassette, subfamily B (MDR/TAP), member 10	--	ko02010 ABC transporters	ABC-type multidrug transport system, ATPase and permease component	V	Defense mechanisms ;	IPR003439 [ABC transporter-like] ; IPR011527[ABC transporter type 1, transmembrane domain]
TraesCS7D02G399500.1	pep chromosome:IWGSC:7D:515483035:515486660:-1 gene:TraesCS7D02G399500 transcript:TraesCS7D02G399500.1 gene_biotype:protein_coding	TraesCS7D02G399500	58.3	53.7	70.6	48.9	42	45.5	48.3	48	47.3	0.746987951807229	0.0468943766455742	-0.420843120960049	down	NA	NA	NA	NA	NA	NA	NA	NA	--	--	saccharopepsin	3.4.23.25		--	--	--	IPR032799 [Xylanase inhibitor, C-terminal] ; IPR032861[Xylanase inhibitor, N-terminal]
TraesCS7D02G435200.1	pep chromosome:IWGSC:7D:554563267:554566065:1 gene:TraesCS7D02G435200 transcript:TraesCS7D02G435200.1 gene_biotype:protein_coding	TraesCS7D02G435200	371.3	351.4	360	452.3	467.8	404.2	331.1	384.4	295.2	1.22314583910594	0.0157641836334234	0.29059643069362	up	NA	NA	NA	NA	0.763195650532357	0.031540492423736	-0.389875145469095	down	--	--	--	--	--	--	--	--	IPR016140 [Bifunctional inhibitor/plant lipid transfer protein/seed storage helical domain]
TraesCS7D02G463700.1	pep chromosome:IWGSC:7D:578802508:578806014:-1 gene:TraesCS7D02G463700 transcript:TraesCS7D02G463700.1 gene_biotype:protein_coding	TraesCS7D02G463700	130.3	118.2	132.6	94.5	106.7	89.4	123.8	145	131	0.762529519811073	0.0113872954006719	-0.391134905179327	down	NA	NA	NA	NA	1.37577426015141	0.0107226086623402	0.460243769111786	up	3	Molecular Function:protein kinase activity (GO:0004672),Molecular Function:protein binding (GO:0005515),Biological Process:protein phosphorylation (GO:0006468)	--	--	--	Leucine-rich repeat (LRR) protein	K	Transcription ;	IPR001245 [Serine-threonine/tyrosine-protein kinase catalytic domain] ; IPR001611[Leucine-rich repeat] ; IPR013210[Leucine-rich repeat-containing N-terminal, plant-type] ; IPR025875[Leucine rich repeat 4]
TraesCS7D02G499500.1	pep chromosome:IWGSC:7D:605907471:605912871:1 gene:TraesCS7D02G499500 transcript:TraesCS7D02G499500.1 gene_biotype:protein_coding	TraesCS7D02G499500	38.5	43.1	39.6	48.8	51.1	45.6	46.6	42	48.1	1.20049504950495	0.0185767529372745	0.263629454322695	up	NA	NA	NA	NA	NA	NA	NA	NA	2	Biological Process:proteolysis (GO:0006508),Molecular Function:serine-type peptidase activity (GO:0008236)	lysosomal Pro-X carboxypeptidase	3.4.16.2		--	--	--	IPR008758 [Peptidase S28]
TraesCS7D02G504800.1.cds1	pep chromosome:IWGSC:7D:610764067:610764516:-1 gene:TraesCS7D02G504800 transcript:TraesCS7D02G504800.1 gene_biotype:protein_coding	TraesCS7D02G504800	885.3	898.2	867.5	1178.3	1074.4	1114	993.7	1065.9	1057.4	1.26997359486986	0.00164054044642267	0.344798500976707	up	NA	NA	NA	NA	NA	NA	NA	NA	--	--	--	--	--	--	--	--	IPR016140 [Bifunctional inhibitor/plant lipid transfer protein/seed storage helical domain]
TraesCS7D02G522200.1	pep chromosome:IWGSC:7D:619152590:619156913:-1 gene:TraesCS7D02G522200 transcript:TraesCS7D02G522200.1 gene_biotype:protein_coding	TraesCS7D02G522200	105.1	103.1	101.3	123.1	131.9	121.8	133.5	134.9	121.4	1.21744749596123	0.00260649216807964	0.283859555511156	up	1.259450726979	0.00376554298542491	0.332794681156263	up	NA	NA	NA	NA	1	Molecular Function:ADP binding (GO:0043531)	--	--	--	Leucine-rich repeat (LRR) protein	K	Transcription ;	IPR002182 [NB-ARC]
TraesCSU02G006400.1	pep chromosome:IWGSC:Un:10133592:10141831:-1 gene:TraesCSU02G006400 transcript:TraesCSU02G006400.1 gene_biotype:protein_coding	TraesCSU02G006400	24.9	27	25.1	22.9	19.2	21.5	20.5	20.5	17.4	0.825974025974026	0.0244718562894557	-0.275831680297908	down	0.758441558441558	0.0073013912735164	-0.398890076702247	down	NA	NA	NA	NA	--	--	--	--	--	--	--	--	IPR007205 [Protein HGH1 N-terminal]
TraesCSU02G009000.1.cds1	pep chromosome:IWGSC:Un:12467631:12469313:1 gene:TraesCSU02G009000 transcript:TraesCSU02G009000.1 gene_biotype:protein_coding	TraesCSU02G009000	227.7	226.3	240	196.3	194.6	186.4	163.7	162.2	170.5	0.831844380403458	0.00185829589043191	-0.265614437457838	down	0.715273775216138	0.00019882768307106	-0.483432547335267	down	NA	NA	NA	NA	1	Biological Process:metabolic process (GO:0008152)	--	--	--	UDP:flavonoid glycosyltransferase YjiC, YdhE family	G	Carbohydrate transport and metabolism ;	IPR002213 [UDP-glucuronosyl/UDP-glucosyltransferase]
TraesCSU02G032900.1.cds1	pep chromosome:IWGSC:Un:29798592:29798881:1 gene:TraesCSU02G032900 transcript:TraesCSU02G032900.1 gene_biotype:protein_coding	TraesCSU02G032900	1433.5	1664.7	1525.7	1987.3	1938.1	2070	1478.3	1563.9	1495.3	1.29661108587988	0.00411908153871612	0.37474581296532	up	NA	NA	NA	NA	0.756830236514661	0.000475080921520313	-0.401958367205879	down	--	--	--	--	--	--	--	--	IPR016140 [Bifunctional inhibitor/plant lipid transfer protein/seed storage helical domain]
TraesCSU02G183200.1.cds1	pep chromosome:IWGSC:Un:276860121:276861178:1 gene:TraesCSU02G183200 transcript:TraesCSU02G183200.1 gene_biotype:protein_coding	TraesCSU02G183200	56	52.3	43.6	35.7	40.5	39.3	39	49.6	47	0.76036866359447	0.0371775977039391	-0.395229018198663	down	NA	NA	NA	NA	NA	NA	NA	NA	2	Biological Process:negative regulation of translation (GO:0017148),Molecular Function:rRNA N-glycosylase activity (GO:0030598)	--	--	--	--	--	--	IPR001574 [Ribosome-inactivating protein]
TraesCS1A02G013600.1	pep chromosome:IWGSC:1A:7642614:7643473:1 gene:TraesCS1A02G013600 transcript:TraesCS1A02G013600.1 gene_biotype:protein_coding	TraesCS1A02G013600	281	297.7	277.5	309	310.4	303.6	349	344.9	338.9	NA	NA	NA	NA	1.20626021957487	0.00102898274380075	0.270541165110271	up	NA	NA	NA	NA	--	--	--	--	--	--	--	--	--
TraesCS1A02G015700.1	pep chromosome:IWGSC:1A:8311562:8313243:1 gene:TraesCS1A02G015700 transcript:TraesCS1A02G015700.1 gene_biotype:protein_coding	TraesCS1A02G015700	409.5	381.1	381.2	366.9	364.4	356	319.9	299	307.9	NA	NA	NA	NA	0.790919952210275	0.00189546221948143	-0.338396405743126	down	NA	NA	NA	NA	3	Molecular Function:FMN binding (GO:0010181),Molecular Function:oxidoreductase activity (GO:0016491),Biological Process:oxidation-reduction process (GO:0055114)	12-oxophytodienoic acid reductase	1.3.1.42	ko00592 alpha-Linolenic acid metabolism ko01100 Metabolic pathways ko01110 Biosynthesis of secondary metabolites	2,4-dienoyl-CoA reductase or related NADH-dependent reductase, Old Yellow Enzyme (OYE) family	C	Energy production and conversion ;	IPR001155 [NADH:flavin oxidoreductase/NADH oxidase, N-terminal]
TraesCS1A02G033000.1	pep chromosome:IWGSC:1A:15430220:15437374:1 gene:TraesCS1A02G033000 transcript:TraesCS1A02G033000.1 gene_biotype:protein_coding	TraesCS1A02G033000	1095.3	1145.5	1084.5	1147	1159.9	1177.3	1348.7	1326.7	1376.6	NA	NA	NA	NA	1.21853667338285	0.000516372421978665	0.285149671423496	up	NA	NA	NA	NA	1	Molecular Function:protein binding (GO:0005515)	mRNA export factor	--	ko03013 RNA transport	WD40 repeat	R	General function prediction only ;	IPR001680 [WD40 repeat]
TraesCS1A02G039400.2	pep chromosome:IWGSC:1A:21618184:21626991:1 gene:TraesCS1A02G039400 transcript:TraesCS1A02G039400.2 gene_biotype:protein_coding	TraesCS1A02G039400	35	38	41.5	43.6	31.9	39.5	28.8	28.4	32.6	NA	NA	NA	NA	0.784279475982533	0.0233762555824987	-0.350560248243159	down	NA	NA	NA	NA	--	--	--	--	--	--	--	--	IPR007205 [Protein HGH1 N-terminal]
TraesCS1A02G041400.1.cds1	pep chromosome:IWGSC:1A:22656561:22657221:-1 gene:TraesCS1A02G041400 transcript:TraesCS1A02G041400.1 gene_biotype:protein_coding	TraesCS1A02G041400	261.9	279.2	305.6	266.3	259.4	263.1	247	224	229.7	NA	NA	NA	NA	0.827565843864415	0.0281939386024836	-0.273053992831433	down	NA	NA	NA	NA	2	Molecular Function:serine-type endopeptidase inhibitor activity (GO:0004867),Biological Process:response to wounding (GO:0009611)	--	--	--	--	--	--	IPR000864 [Proteinase inhibitor I13, potato inhibitor I]
TraesCS1A02G055400.2	pep chromosome:IWGSC:1A:36561933:36569908:1 gene:TraesCS1A02G055400 transcript:TraesCS1A02G055400.2 gene_biotype:protein_coding	TraesCS1A02G055400	390	371.2	377	336	333.8	332.1	293.6	313.3	280.5	NA	NA	NA	NA	0.779652082235108	0.00162735787560585	-0.359097626312408	down	NA	NA	NA	NA	--	--	--	--	--	Exoribonuclease R	K	Transcription ;	--
TraesCS1A02G066100.1	pep chromosome:IWGSC:1A:48771094:48776849:1 gene:TraesCS1A02G066100 transcript:TraesCS1A02G066100.1 gene_biotype:protein_coding	TraesCS1A02G066100	580.1	579.2	551.9	700	674	673.1	762.6	832	817.4	NA	NA	NA	NA	1.40953716690042	0.000534793796620417	0.495221519622403	up	NA	NA	NA	NA	1	Molecular Function:nutrient reservoir activity (GO:0045735)	--	--	--	--	--	--	IPR006045 [Cupin 1]
TraesCS1A02G083800.1	pep chromosome:IWGSC:1A:68373656:68375317:-1 gene:TraesCS1A02G083800 transcript:TraesCS1A02G083800.1 gene_biotype:protein_coding	TraesCS1A02G083800	175.3	194.9	174.2	210.5	219.6	205.9	218.5	233.8	207.9	NA	NA	NA	NA	1.21271124173402	0.0186650427005325	0.278236071718541	up	NA	NA	NA	NA	--	--	--	--	--	NAD(P)-dependent dehydrogenase, short-chain alcohol dehydrogenase family	IQR	Lipid transport and metabolism ; Secondary metabolites biosynthesis, transport and catabolism ; General function prediction only ;	--
TraesCS1A02G102700.1	pep chromosome:IWGSC:1A:99018552:99019580:1 gene:TraesCS1A02G102700 transcript:TraesCS1A02G102700.1 gene_biotype:protein_coding	TraesCS1A02G102700	30.8	29.8	28.4	21.5	24.7	27.6	23.5	24.8	23.5	NA	NA	NA	NA	0.806741573033708	0.00220060648228278	-0.309821492030709	down	NA	NA	NA	NA	1	Molecular Function:protein binding (GO:0005515)	glutathione S-transferase	2.5.1.18	ko00480 Glutathione metabolism	Glutathione S-transferase	O	Posttranslational modification, protein turnover, chaperones ;	IPR004045 [Glutathione S-transferase, N-terminal] ; IPR004046[Glutathione S-transferase, C-terminal]
TraesCS1A02G102800.1	pep chromosome:IWGSC:1A:99071008:99072331:1 gene:TraesCS1A02G102800 transcript:TraesCS1A02G102800.1 gene_biotype:protein_coding	TraesCS1A02G102800	406	405.5	389.1	444	431.8	423.2	324.9	328.6	330.1	NA	NA	NA	NA	0.819257038147593	0.000231849432586415	-0.287611933030815	down	0.757197844495766	7.22406752047754e-05	-0.401257790739161	down	1	Molecular Function:protein binding (GO:0005515)	glutathione S-transferase	2.5.1.18	ko00480 Glutathione metabolism	Glutathione S-transferase	O	Posttranslational modification, protein turnover, chaperones ;	IPR004045 [Glutathione S-transferase, N-terminal] ; IPR004046[Glutathione S-transferase, C-terminal]
TraesCS1A02G105400.1.cds1	pep chromosome:IWGSC:1A:101334864:101335739:-1 gene:TraesCS1A02G105400 transcript:TraesCS1A02G105400.1 gene_biotype:protein_coding	TraesCS1A02G105400	480.7	499.2	494.2	511.4	548	522.6	593.1	649.5	603.9	NA	NA	NA	NA	1.25262872261041	0.0023887982259129	0.324958865240462	up	NA	NA	NA	NA	4	Molecular Function:structural constituent of ribosome (GO:0003735),Molecular Function:protein binding (GO:0005515),Cellular Component:ribosome (GO:0005840),Biological Process:translation (GO:0006412)	small subunit ribosomal protein S27Ae	--	ko03010 Ribosome	Ubiquitin	O	Posttranslational modification, protein turnover, chaperones ;	IPR000626 [Ubiquitin domain] ; IPR002906[Ribosomal protein S27a]
TraesCS1A02G106600.1	pep chromosome:IWGSC:1A:104377540:104379785:1 gene:TraesCS1A02G106600 transcript:TraesCS1A02G106600.1 gene_biotype:protein_coding	TraesCS1A02G106600	239.6	256.4	250.9	238.5	255.5	286	321.2	288.7	349.1	NA	NA	NA	NA	1.28397375820056	0.01757878904761	0.360615717023464	up	NA	NA	NA	NA	1	Biological Process:response to stress (GO:0006950)	--	--	--	Nucleotide-binding universal stress protein, UspA family	T	Signal transduction mechanisms ;	IPR006016 [UspA]
TraesCS1A02G107800.1	pep chromosome:IWGSC:1A:106219615:106230486:-1 gene:TraesCS1A02G107800 transcript:TraesCS1A02G107800.1 gene_biotype:protein_coding	TraesCS1A02G107800	103.2	93.7	90.7	96.6	96.9	102.9	70.3	83.8	81.9	NA	NA	NA	NA	0.820584144645341	0.0383732691741784	-0.285276816190094	down	0.796221322537112	0.012732449088209	-0.32875858805663	down	5	Molecular Function:nucleotide binding (GO:0000166),Molecular Function:arginine-tRNA ligase activity (GO:0004814),Molecular Function:ATP binding (GO:0005524),Cellular Component:cytoplasm (GO:0005737),Biological Process:arginyl-tRNA aminoacylation (GO:0006420)	arginyl-tRNA synthetase	6.1.1.19	ko00970 Aminoacyl-tRNA biosynthesis	Arginyl-tRNA synthetase	J	Translation, ribosomal structure and biogenesis ;	IPR001278 [Arginine-tRNA ligase] ; IPR005148[Arginyl tRNA synthetase N-terminal domain] ; IPR008909[DALR anticodon binding]
TraesCS1A02G125900.1.cds1	pep chromosome:IWGSC:1A:150860542:150861336:1 gene:TraesCS1A02G125900 transcript:TraesCS1A02G125900.1 gene_biotype:protein_coding	TraesCS1A02G125900	78	85.6	84	87.5	87.7	84.8	101.9	98.1	98.9	NA	NA	NA	NA	1.20718901453958	0.00271259994536454	0.27165158246383	up	NA	NA	NA	NA	--	--	--	--	--	--	--	--	IPR019587 [Polyketide cyclase/dehydrase]
TraesCS1A02G133100.2	pep chromosome:IWGSC:1A:185141232:185146180:-1 gene:TraesCS1A02G133100 transcript:TraesCS1A02G133100.2 gene_biotype:protein_coding	TraesCS1A02G133100	513.4	479.4	507.3	518.3	543.4	459.6	396.4	411.4	350.2	NA	NA	NA	NA	0.771948536764216	0.00575556173520521	-0.373423423857553	down	0.761191086570696	0.01728815523536	-0.393669426911192	down	--	--	heat shock 70kDa protein 1/2/6/8	--	ko03040 Spliceosome ko04141 Protein processing in endoplasmic reticulum ko04144 Endocytosis	Molecular chaperone DnaK (HSP70)	O	Posttranslational modification, protein turnover, chaperones ;	IPR013126 [Heat shock protein 70 family]
TraesCS1A02G147000.1	pep chromosome:IWGSC:1A:253720397:253722229:1 gene:TraesCS1A02G147000 transcript:TraesCS1A02G147000.1 gene_biotype:protein_coding	TraesCS1A02G147000	248.6	262.3	243.9	231.3	255.6	263.3	323.9	288.5	364.9	NA	NA	NA	NA	1.29478007419184	0.0310957804725821	0.372707068708985	up	1.30271927486004	0.0347628147701212	0.381526228647961	up	4	Molecular Function:structural constituent of ribosome (GO:0003735),Cellular Component:intracellular (GO:0005622),Cellular Component:ribosome (GO:0005840),Biological Process:translation (GO:0006412)	large subunit ribosomal protein L21e	--	ko03010 Ribosome	Ribosomal protein L21E	J	Translation, ribosomal structure and biogenesis ;	IPR001147 [Ribosomal protein L21e]
TraesCS1A02G164800.2	pep chromosome:IWGSC:1A:297744935:297751007:-1 gene:TraesCS1A02G164800 transcript:TraesCS1A02G164800.2 gene_biotype:protein_coding	TraesCS1A02G164800	1108.7	1094.4	1075	1032.2	1047.3	1004.2	920.6	918.7	867.8	NA	NA	NA	NA	0.825813733565175	0.000662272897035991	-0.276111683661212	down	NA	NA	NA	NA	1	Biological Process:carbohydrate metabolic process (GO:0005975)	alpha-galactosidase	3.2.1.22	ko00052 Galactose metabolism ko00561 Glycerolipid metabolism ko00600 Sphingolipid metabolism ko00603 Glycosphingolipid biosynthesis - globo and isoglobo series	Uncharacterized membrane protein	S	Function unknown ;	IPR002241 [Glycoside hydrolase, family 27]
TraesCS1A02G166100.1	pep chromosome:IWGSC:1A:298635520:298636647:-1 gene:TraesCS1A02G166100 transcript:TraesCS1A02G166100.1 gene_biotype:protein_coding	TraesCS1A02G166100	1862.6	1878.8	1838.3	1894.9	1948.7	1883.4	2266.9	2256.6	2292.8	NA	NA	NA	NA	1.22162481853863	1.33253908653902e-05	0.288801277347999	up	NA	NA	NA	NA	--	--	--	--	--	--	--	--	IPR007541 [Uncharacterised protein family, basic secretory protein]
TraesCS1A02G180200.1	pep chromosome:IWGSC:1A:325039828:325049320:1 gene:TraesCS1A02G180200 transcript:TraesCS1A02G180200.1 gene_biotype:protein_coding	TraesCS1A02G180200	189	202.2	204	209.9	231.1	221.5	241.2	236	249.8	NA	NA	NA	NA	1.22143817204301	0.00210535103565124	0.288580837698925	up	NA	NA	NA	NA	--	--	tubulin-specific chaperone D	--	--	--	--	--	IPR022577 [Tubulin-specific chaperone D, C-terminal]
TraesCS1A02G200000.2	pep chromosome:IWGSC:1A:359689254:359690781:1 gene:TraesCS1A02G200000 transcript:TraesCS1A02G200000.2 gene_biotype:protein_coding	TraesCS1A02G200000	1296.1	1221.1	1256.3	1119.2	1150.1	1108.1	1052.1	1013.7	958.4	NA	NA	NA	NA	0.801431032198224	0.00198920559488216	-0.319349721465412	down	NA	NA	NA	NA	--	--	--	--	--	Valyl-tRNA synthetase	J	Translation, ribosomal structure and biogenesis ;	IPR025564 [Cyanobacterial aminoacyl-tRNA synthetase, CAAD domain]
TraesCS1A02G203700.1	pep chromosome:IWGSC:1A:365507410:365508980:1 gene:TraesCS1A02G203700 transcript:TraesCS1A02G203700.1 gene_biotype:protein_coding	TraesCS1A02G203700	152.6	154.3	155.1	150.5	136.4	136.7	112.3	116.7	128.2	NA	NA	NA	NA	0.773160173160173	0.0160994216578064	-0.371160771182197	down	NA	NA	NA	NA	3	Molecular Function:chitinase activity (GO:0004568),Biological Process:chitin catabolic process (GO:0006032),Biological Process:cell wall macromolecule catabolic process (GO:0016998)	basic endochitinase B	3.2.1.14	ko00520 Amino sugar and nucleotide sugar metabolism ko01100 Metabolic pathways ko04016 MAPK signaling pathway - plant	Predicted chitinase	R	General function prediction only ;	IPR000726 [Glycoside hydrolase, family 19, catalytic]
TraesCS1A02G209800.1.cds1	pep chromosome:IWGSC:1A:372287159:372287593:-1 gene:TraesCS1A02G209800 transcript:TraesCS1A02G209800.1 gene_biotype:protein_coding	TraesCS1A02G209800	111.3	101	126.6	113.2	109.8	108	80.4	85.6	74.6	NA	NA	NA	NA	0.709943936264385	0.015453754843833	-0.494222994307918	down	0.726888217522659	0.00102673242865703	-0.460194574518504	down	--	--	--	--	--	--	--	--	IPR027923 [Hydrophobic seed protein]
TraesCS1A02G210000.1.cds1	pep chromosome:IWGSC:1A:372467568:372467930:-1 gene:TraesCS1A02G210000 transcript:TraesCS1A02G210000.1 gene_biotype:protein_coding	TraesCS1A02G210000	995.6	1022.9	1094.4	1038.9	1051.2	1001.6	876.2	809.9	833.9	NA	NA	NA	NA	0.80953451765235	0.00497640126659535	-0.304835498134471	down	0.815085551638257	0.00146255186922442	-0.294976601866754	down	--	--	--	--	--	--	--	--	IPR027923 [Hydrophobic seed protein]
TraesCS1A02G234400.1	pep chromosome:IWGSC:1A:409835900:409838736:-1 gene:TraesCS1A02G234400 transcript:TraesCS1A02G234400.1 gene_biotype:protein_coding	TraesCS1A02G234400	63.6	67.1	57.8	58.6	61.8	56.3	92.1	76	80.7	NA	NA	NA	NA	1.31989389920424	0.0216291498791598	0.400421961974576	up	1.40803621958121	0.00884329674970508	0.493684445578986	up	3	Molecular Function:translation release factor activity (GO:0003747),Cellular Component:cytoplasm (GO:0005737),Biological Process:translational termination (GO:0006415)	--	--	--	Protein chain release factor B	J	Translation, ribosomal structure and biogenesis ;	IPR000352 [Peptide chain release factor class I/class II] ; IPR005139[Peptide chain release factor]
TraesCS1A02G243700.1	pep chromosome:IWGSC:1A:432193618:432202573:1 gene:TraesCS1A02G243700 transcript:TraesCS1A02G243700.1 gene_biotype:protein_coding	TraesCS1A02G243700	196.9	188.1	196.7	195.5	174	197.3	160.9	163.9	157.8	NA	NA	NA	NA	0.829637270070483	0.000623559032416522	-0.269447388612197	down	NA	NA	NA	NA	1	Molecular Function:GTP binding (GO:0005525)	--	--	--	Replication fork clamp-binding protein CrfC (dynamin-like GTPase family)	L	Replication, recombination and repair ;	IPR006073 [GTP binding domain]
TraesCS1A02G258800.1	pep chromosome:IWGSC:1A:452018321:452021152:1 gene:TraesCS1A02G258800 transcript:TraesCS1A02G258800.1 gene_biotype:protein_coding	TraesCS1A02G258800	412.9	407.1	385	447.1	479	441.9	561.9	493.2	538.2	NA	NA	NA	NA	1.32224066390041	0.00408020417095555	0.402984788809295	up	NA	NA	NA	NA	1	Molecular Function:GTPase activity (GO:0003924)	tubulin beta	--	ko04145 Phagosome	--	--	--	IPR003008 [Tubulin/FtsZ, GTPase domain] ; IPR018316[Tubulin/FtsZ, 2-layer sandwich domain]
TraesCS1A02G265600.1	pep chromosome:IWGSC:1A:461337578:461338417:1 gene:TraesCS1A02G265600 transcript:TraesCS1A02G265600.1 gene_biotype:protein_coding	TraesCS1A02G265600	1526.4	1639.6	1567.3	1439.1	1408.7	1445.8	1266.5	1196.6	1319.5	NA	NA	NA	NA	0.799146472862485	0.00285611504934257	-0.323468140788578	down	NA	NA	NA	NA	--	--	--	--	--	--	--	--	--
TraesCS1A02G266600.2	pep chromosome:IWGSC:1A:462000812:462006133:-1 gene:TraesCS1A02G266600 transcript:TraesCS1A02G266600.2 gene_biotype:protein_coding	TraesCS1A02G266600	42.3	34.9	35.9	41.9	37.6	47.8	54.1	47.4	57.8	NA	NA	NA	NA	1.40848806366048	0.015794740441621	0.49414733753549	up	NA	NA	NA	NA	--	--	xylan alpha-glucuronosyltransferase	2.4.1.-	--	Alpha-N-acetylglucosamine transferase	M	Cell wall/membrane/envelope biogenesis ;	IPR002495 [Glycosyl transferase, family 8]
TraesCS1A02G285000.2	pep chromosome:IWGSC:1A:482335686:482339114:-1 gene:TraesCS1A02G285000 transcript:TraesCS1A02G285000.2 gene_biotype:protein_coding	TraesCS1A02G285000	2208.9	2208.3	2143.5	2300.8	2449.8	2410.1	3085.2	3158	3106.1	NA	NA	NA	NA	1.42504610788483	7.03929814167667e-06	0.511008598955024	up	1.305640510006	0.000123633091349961	0.384757725502697	up	--	--	heat shock 70kDa protein 1/2/6/8	--	ko03040 Spliceosome ko04141 Protein processing in endoplasmic reticulum ko04144 Endocytosis	Molecular chaperone DnaK (HSP70)	O	Posttranslational modification, protein turnover, chaperones ;	IPR013126 [Heat shock protein 70 family]
TraesCS1A02G302100.1.cds1	pep chromosome:IWGSC:1A:496088755:496090179:-1 gene:TraesCS1A02G302100 transcript:TraesCS1A02G302100.1 gene_biotype:protein_coding	TraesCS1A02G302100	1384.2	1331.1	1339	1351.5	1355	1361.9	1106.6	1163.5	1096.1	NA	NA	NA	NA	0.83027896307624	0.00100639104243043	-0.26833194995956	down	0.827401435453741	0.00695536157027084	-0.27334063438925	down	1	Molecular Function:sulfotransferase activity (GO:0008146)	hydroxyjasmonate sulfotransferase	2.8.2.39	--	--	--	--	IPR000863 [Sulfotransferase domain]
TraesCS1A02G369800.1	pep chromosome:IWGSC:1A:547324343:547333822:-1 gene:TraesCS1A02G369800 transcript:TraesCS1A02G369800.1 gene_biotype:protein_coding	TraesCS1A02G369800	3905.6	3811.2	3950.5	3568.8	3494.2	3561.4	2954.8	3003.9	2980.7	NA	NA	NA	NA	0.766192692396699	3.07556435906154e-05	-0.38422082884016	down	NA	NA	NA	NA	3	Molecular Function:protein kinase activity (GO:0004672),Molecular Function:ATP binding (GO:0005524),Biological Process:protein phosphorylation (GO:0006468)	--	--	--	Serine/threonine protein kinase	T	Signal transduction mechanisms ;	IPR000719 [Protein kinase domain]
TraesCS1A02G394600.1	pep chromosome:IWGSC:1A:560466174:560470146:1 gene:TraesCS1A02G394600 transcript:TraesCS1A02G394600.1 gene_biotype:protein_coding	TraesCS1A02G394600	85.2	94.4	74.7	71.1	76.2	70.7	62.5	66.2	71.4	NA	NA	NA	NA	0.786865906409752	0.0445142398495056	-0.345810294784365	down	NA	NA	NA	NA	3	Molecular Function:acid phosphatase activity (GO:0003993),Molecular Function:hydrolase activity (GO:0016787),Molecular Function:metal ion binding (GO:0046872)				3',5'-cyclic AMP phosphodiesterase CpdA	T	Signal transduction mechanisms ;	IPR004843 [Calcineurin-like phosphoesterase domain, ApaH type] ; IPR015914[Purple acid phosphatase, N-terminal] ; IPR025733[Iron/zinc purple acid phosphatase-like C-terminal domain]
TraesCS1A02G397400.1.cds1	pep chromosome:IWGSC:1A:563179574:563181574:-1 gene:TraesCS1A02G397400 transcript:TraesCS1A02G397400.1 gene_biotype:protein_coding	TraesCS1A02G397400	270.3	267.3	261.8	292.5	280.8	289.1	316.8	330.2	333.6	NA	NA	NA	NA	1.22667000250188	0.000448957947955359	0.294747188865238	up	NA	NA	NA	NA	4	Molecular Function:structural constituent of ribosome (GO:0003735),Molecular Function:protein binding (GO:0005515),Cellular Component:ribosome (GO:0005840),Biological Process:translation (GO:0006412)	small subunit ribosomal protein S27Ae	--	ko03010 Ribosome	Ubiquitin	O	Posttranslational modification, protein turnover, chaperones ;	IPR000626 [Ubiquitin domain] ; IPR002906[Ribosomal protein S27a]
TraesCS1A02G412900.1	pep chromosome:IWGSC:1A:573060338:573065094:-1 gene:TraesCS1A02G412900 transcript:TraesCS1A02G412900.1 gene_biotype:protein_coding	TraesCS1A02G412900	249	289.9	268.3	306.8	292.6	291.2	318.2	372.8	328.6	NA	NA	NA	NA	1.26313181367691	0.0259152018610047	0.337005198915845	up	NA	NA	NA	NA	2	Molecular Function:oxidoreductase activity (GO:0016491),Biological Process:oxidation-reduction process (GO:0055114)	malate dehydrogenase	1.1.1.37	ko00020 Citrate cycle (TCA cycle) ko00270 Cysteine and methionine metabolism ko00620 Pyruvate metabolism ko00630 Glyoxylate and dicarboxylate metabolism ko00710 Carbon fixation in photosynthetic organisms ko01100 Metabolic pathways ko01110 Biosynthesis of secondary metabolites ko01200 Carbon metabolism	Malate/lactate dehydrogenase	C	Energy production and conversion ;	IPR001236 [Lactate/malate dehydrogenase, N-terminal] ; IPR022383[Lactate/malate dehydrogenase, C-terminal]
TraesCS1A02G413700.1	pep chromosome:IWGSC:1A:573327648:573333885:1 gene:TraesCS1A02G413700 transcript:TraesCS1A02G413700.1 gene_biotype:protein_coding	TraesCS1A02G413700	239.2	259	251.8	277.8	298.9	270.6	342.5	338.1	341.3	NA	NA	NA	NA	1.36253333333333	0.000107124019249303	0.446291524749345	up	1.20606632833707	0.0186784663608747	0.270309251294056	up	--	--	--	--	--	Asp-tRNAAsn/Glu-tRNAGln amidotransferase A subunit or related amidase	J	Translation, ribosomal structure and biogenesis ;	IPR023631 [Amidase signature domain]
TraesCS1A02G424100.1	pep chromosome:IWGSC:1A:579171915:579173746:1 gene:TraesCS1A02G424100 transcript:TraesCS1A02G424100.1 gene_biotype:protein_coding	TraesCS1A02G424100	221.8	218.6	217.9	200.8	221.2	196.3	181	166.8	162.6	NA	NA	NA	NA	0.775330396475771	0.000979574237309793	-0.367116868653618	down	0.825489244703218	0.019137326997338	-0.276678676495543	down	3	Molecular Function:oxidoreductase activity (GO:0016491),Molecular Function:flavin adenine dinucleotide binding (GO:0050660),Biological Process:oxidation-reduction process (GO:0055114)				FAD/FMN-containing dehydrogenase	C	Energy production and conversion ;	IPR006094 [FAD linked oxidase, N-terminal] ; IPR012951[Berberine/berberine-like]
TraesCS1A02G430000.1	pep chromosome:IWGSC:1A:582854683:582856208:1 gene:TraesCS1A02G430000 transcript:TraesCS1A02G430000.1 gene_biotype:protein_coding	TraesCS1A02G430000	257.6	251.4	246.5	266.7	270.6	261.1	342	306.9	318.2	NA	NA	NA	NA	1.28007941760424	0.00287054102616354	0.356233319467089	up	1.21129759519038	0.00628552771745636	0.27655335418202	up	1	Molecular Function:ATP binding (GO:0005524)	mitochondrial chaperone BCS1	--	--	AAA+-type ATPase, SpoVK/Ycf46/Vps4 family	MDT	Cell wall/membrane/envelope biogenesis ; Cell cycle control, cell division, chromosome partitioning ; Signal transduction mechanisms ;	IPR003959 [ATPase, AAA-type, core]
TraesCS1A02G439300.1	pep chromosome:IWGSC:1A:588899646:588903928:1 gene:TraesCS1A02G439300 transcript:TraesCS1A02G439300.1 gene_biotype:protein_coding	TraesCS1A02G439300	176.5	175.6	168.7	165.3	181.8	179.7	214.4	207.4	204.5	NA	NA	NA	NA	1.20257296466974	0.000784981115961629	0.266124430439135	up	NA	NA	NA	NA	--	--	--	--	--	--	--	--	--
TraesCS1B02G017700.1	pep chromosome:IWGSC:1B:8658494:8659247:1 gene:TraesCS1B02G017700 transcript:TraesCS1B02G017700.1 gene_biotype:protein_coding	TraesCS1B02G017700	241.3	239.5	231.4	226.6	255.9	228.6	308	276.5	297.7	NA	NA	NA	NA	1.23869699522606	0.00437811644022959	0.308823324729155	up	1.24061313458023	0.0125706983617331	0.311053304158569	up	--	--	--	--	--	--	--	--	--
TraesCS1B02G025400.1	pep chromosome:IWGSC:1B:12387552:12388175:-1 gene:TraesCS1B02G025400 transcript:TraesCS1B02G025400.1 gene_biotype:protein_coding	TraesCS1B02G025400	827.8	868.2	813.8	876.5	904.5	846.2	701	686.8	586.9	NA	NA	NA	NA	0.786795760618376	0.0106307763964401	-0.345938910722016	down	0.751636723507917	0.00538023120982015	-0.411892539134629	down	2	Molecular Function:serine-type endopeptidase inhibitor activity (GO:0004867),Cellular Component:extracellular region (GO:0005576)	--	--	--	--	--	--	IPR000877 [Proteinase inhibitor I12, Bowman-Birk]
TraesCS1B02G033700.1	pep chromosome:IWGSC:1B:16426498:16428373:-1 gene:TraesCS1B02G033700 transcript:TraesCS1B02G033700.1 gene_biotype:protein_coding	TraesCS1B02G033700	439.2	424.2	451.3	457.3	447.3	418.9	362.8	338.7	352.5	NA	NA	NA	NA	0.801703810755305	0.00116182092976543	-0.318858763044679	down	0.79637325273895	0.00261560882467879	-0.328483327858184	down	--	--	--	--	--	--	--	--	IPR003480 [Transferase]
TraesCS1B02G034100.1.cds1	pep chromosome:IWGSC:1B:16478350:16479064:1 gene:TraesCS1B02G034100 transcript:TraesCS1B02G034100.1 gene_biotype:protein_coding	TraesCS1B02G034100	55.1	49	51.7	50.2	47.1	48.9	42.1	40.1	38	NA	NA	NA	NA	0.771501925545571	0.00504295380071301	-0.374258337350484	down	0.822161422708618	0.00430927722450375	-0.282506415241252	down	2	Molecular Function:serine-type endopeptidase inhibitor activity (GO:0004867),Biological Process:response to wounding (GO:0009611)	--	--	--	--	--	--	IPR000864 [Proteinase inhibitor I13, potato inhibitor I]
TraesCS1B02G062100.1	pep chromosome:IWGSC:1B:47173030:47174574:1 gene:TraesCS1B02G062100 transcript:TraesCS1B02G062100.1 gene_biotype:protein_coding	TraesCS1B02G062100	165	144.1	157.7	127.2	129	138	105.7	84.1	102.6	NA	NA	NA	NA	0.626392459297344	0.00309289497672256	-0.674861249754911	down	0.741755454084221	0.0107455819329172	-0.430984465091049	down	1	Biological Process:metabolic process (GO:0008152)	--	--	--	UDP:flavonoid glycosyltransferase YjiC, YdhE family	G	Carbohydrate transport and metabolism ;	IPR002213 [UDP-glucuronosyl/UDP-glucosyltransferase]
TraesCS1B02G102200.2	pep chromosome:IWGSC:1B:112202566:112210558:-1 gene:TraesCS1B02G102200 transcript:TraesCS1B02G102200.2 gene_biotype:protein_coding	TraesCS1B02G102200	220	216.6	218.8	210	223.4	226.6	271.2	264.8	310.1	NA	NA	NA	NA	1.29096734818432	0.0455516731867286	0.368452511715373	up	1.2819696969697	0.0145582287005089	0.358362160124955	up	5	Molecular Function:nucleic acid binding (GO:0003676),Molecular Function:DNA binding (GO:0003677),Cellular Component:nucleus (GO:0005634),Biological Process:DNA replication (GO:0006260),Molecular Function:zinc ion binding (GO:0008270)	replication factor A1	--	ko03030 DNA replication ko03420 Nucleotide excision repair ko03430 Mismatch repair ko03440 Homologous recombination	ssDNA-binding replication factor A, large subunit	L	Replication, recombination and repair ;	IPR001878 [Zinc finger, CCHC-type] ; IPR004365[OB-fold nucleic acid binding domain, AA-tRNA synthetase-type] ; IPR007199[Replication factor-A protein 1, N-terminal] ; IPR013955[Replication factor A, C-terminal] ; IPR031657[Replication protein A, OB domain]
TraesCS1B02G102600.1	pep chromosome:IWGSC:1B:112694868:112697878:-1 gene:TraesCS1B02G102600 transcript:TraesCS1B02G102600.1 gene_biotype:protein_coding	TraesCS1B02G102600	354	344.4	378.3	338.1	357.8	348.4	306.9	293	290.7	NA	NA	NA	NA	0.827157053961178	0.00534073396093629	-0.27376681209433	down	NA	NA	NA	NA	1	Molecular Function:N-acetyltransferase activity (GO:0008080)	--	--	--	Ribosomal protein S18 acetylase RimI and related acetyltransferases	J	Translation, ribosomal structure and biogenesis ;	IPR000182 [GNAT domain]
TraesCS1B02G110400.1	pep chromosome:IWGSC:1B:123951676:123960540:1 gene:TraesCS1B02G110400 transcript:TraesCS1B02G110400.1 gene_biotype:protein_coding	TraesCS1B02G110400	342.7	325.1	336.1	311.8	295.4	294.8	283.6	270.4	280.5	NA	NA	NA	NA	0.831258093435601	0.000965745558558329	-0.266631612706398	down	NA	NA	NA	NA	1	Molecular Function:protein binding (GO:0005515)	--	--	--	Periplasmic serine protease, S1-C subfamily, contain C-terminal PDZ domain	O	Posttranslational modification, protein turnover, chaperones ;	IPR001478 [PDZ domain]
TraesCS1B02G114300.1	pep chromosome:IWGSC:1B:133429772:133430637:1 gene:TraesCS1B02G114300 transcript:TraesCS1B02G114300.1 gene_biotype:protein_coding	TraesCS1B02G114300	85.8	94.6	97.7	82	85.4	79.1	64.5	72.8	69.7	NA	NA	NA	NA	0.744336569579288	0.00532730118884658	-0.425972976959999	down	NA	NA	NA	NA	1	Molecular Function:protein binding (GO:0005515)	glutathione S-transferase	2.5.1.18	ko00480 Glutathione metabolism	Glutathione S-transferase	O	Posttranslational modification, protein turnover, chaperones ;	IPR004045 [Glutathione S-transferase, N-terminal] ; IPR004046[Glutathione S-transferase, C-terminal]
TraesCS1B02G115900.1	pep chromosome:IWGSC:1B:136312347:136314149:1 gene:TraesCS1B02G115900 transcript:TraesCS1B02G115900.1 gene_biotype:protein_coding	TraesCS1B02G115900	383.4	372	361.7	322.8	303.5	318.8	265	277.1	267	NA	NA	NA	NA	0.724286097932146	0.000148371870173096	-0.465368410648988	down	NA	NA	NA	NA	4	Molecular Function:peroxidase activity (GO:0004601),Biological Process:response to oxidative stress (GO:0006979),Molecular Function:heme binding (GO:0020037),Biological Process:oxidation-reduction process (GO:0055114)	peroxidase	1.11.1.7	ko00940 Phenylpropanoid biosynthesis ko01100 Metabolic pathways ko01110 Biosynthesis of secondary metabolites	--	--	--	IPR002016 [Haem peroxidase, plant/fungal/bacterial]
TraesCS1B02G117500.1.cds1	pep chromosome:IWGSC:1B:137555536:137556462:1 gene:TraesCS1B02G117500 transcript:TraesCS1B02G117500.1 gene_biotype:protein_coding	TraesCS1B02G117500	1149.2	1165.9	1139.7	1282.2	1298.1	1268.4	1412.2	1442	1428	NA	NA	NA	NA	1.23949287947204	1.80601131042478e-05	0.309749983582856	up	NA	NA	NA	NA	2	Molecular Function:oxidoreductase activity (GO:0016491),Biological Process:oxidation-reduction process (GO:0055114)	aminocyclopropanecarboxylate oxidase	1.14.17.4	ko00270 Cysteine and methionine metabolism ko01100 Metabolic pathways ko01110 Biosynthesis of secondary metabolites	Isopenicillin N synthase and related dioxygenases	Q	Secondary metabolites biosynthesis, transport and catabolism ;	IPR005123 [Oxoglutarate/iron-dependent dioxygenase] ; IPR026992[Non-haem dioxygenase N-terminal domain]
TraesCS1B02G132700.1	pep chromosome:IWGSC:1B:167712604:167714646:1 gene:TraesCS1B02G132700 transcript:TraesCS1B02G132700.1 gene_biotype:protein_coding	TraesCS1B02G132700	2158.5	2224.7	2187.6	2330.8	2320	2353.7	2824.5	2667.5	2799	NA	NA	NA	NA	1.26179460644062	0.000392611127573528	0.335477089095746	up	NA	NA	NA	NA	3	Molecular Function:structural constituent of ribosome (GO:0003735),Cellular Component:ribosome (GO:0005840),Biological Process:translation (GO:0006412)	large subunit ribosomal protein L10e	--	ko03010 Ribosome	Ribosomal protein L16/L10AE	J	Translation, ribosomal structure and biogenesis ;	IPR016180 [Ribosomal protein L10e/L16]
TraesCS1B02G159700.1.cds1	pep chromosome:IWGSC:1B:271905247:271907074:1 gene:TraesCS1B02G159700 transcript:TraesCS1B02G159700.1 gene_biotype:protein_coding	TraesCS1B02G159700	560.4	595	582.2	547.9	534.8	539	487.8	437.5	483.5	NA	NA	NA	NA	0.810773480662983	0.00448646667300166	-0.302629193973153	down	NA	NA	NA	NA	--	--	--	--	--	--	--	--	--
TraesCS1B02G166100.1	pep chromosome:IWGSC:1B:289522244:289524750:-1 gene:TraesCS1B02G166100 transcript:TraesCS1B02G166100.1 gene_biotype:protein_coding	TraesCS1B02G166100	690.7	682.1	671.4	706.6	737.5	736.3	850	817.8	817.5	NA	NA	NA	NA	1.21578123471285	0.000266864245796047	0.281883656422569	up	NA	NA	NA	NA	3	Molecular Function:structural constituent of ribosome (GO:0003735),Cellular Component:ribosome (GO:0005840),Biological Process:translation (GO:0006412)	large subunit ribosomal protein L23e	--	ko03010 Ribosome	Ribosomal protein L14	J	Translation, ribosomal structure and biogenesis ;	IPR000218 [Ribosomal protein L14P]
TraesCS1B02G170100.1	pep chromosome:IWGSC:1B:301795511:301797063:1 gene:TraesCS1B02G170100 transcript:TraesCS1B02G170100.1 gene_biotype:protein_coding	TraesCS1B02G170100	1465	1483.1	1516.1	1501.7	1437.6	1435.5	1075.3	1102.6	1005.5	NA	NA	NA	NA	0.713095291429595	0.000195156214953689	-0.487833216974205	down	0.727667550516595	0.000390741587776081	-0.458648618044581	down	2	Molecular Function:RNA binding (GO:0003723),Molecular Function:ribonuclease T2 activity (GO:0033897)	ribonuclease T2	3.1.27.1	--	--	--	--	IPR001568 [Ribonuclease T2-like]
TraesCS1B02G190600.1	pep chromosome:IWGSC:1B:341378400:341380276:-1 gene:TraesCS1B02G190600 transcript:TraesCS1B02G190600.1 gene_biotype:protein_coding	TraesCS1B02G190600	473.9	483.5	471	523.7	524.8	563.3	649.7	635.8	654.6	NA	NA	NA	NA	1.35823298795856	1.48246147462147e-05	0.441730977182968	up	1.2036853207594	0.00151992027506017	0.267458277880441	up	--	--	--	--	--	--	--	--	IPR003480 [Transferase]
TraesCS1B02G194700.1	pep chromosome:IWGSC:1B:349595182:349596291:-1 gene:TraesCS1B02G194700 transcript:TraesCS1B02G194700.1 gene_biotype:protein_coding	TraesCS1B02G194700	104.4	101.5	108.1	107.4	94.7	102.2	75	80.4	88.9	NA	NA	NA	NA	0.778025477707006	0.00654703090203709	-0.362110695511733	down	0.802826158396319	0.0216910978180755	-0.316840470247339	down	1	Molecular Function:protein binding (GO:0005515)	glutathione S-transferase	2.5.1.18	ko00480 Glutathione metabolism	Glutathione S-transferase	O	Posttranslational modification, protein turnover, chaperones ;	IPR004045 [Glutathione S-transferase, N-terminal]
TraesCS1B02G199600.1	pep chromosome:IWGSC:1B:357638135:357641886:1 gene:TraesCS1B02G199600 transcript:TraesCS1B02G199600.1 gene_biotype:protein_coding	TraesCS1B02G199600	938.4	952.4	924.1	979.8	983.5	999.2	1198.8	1156.3	1217.2	NA	NA	NA	NA	1.26906817293687	0.000217864736656009	0.343769571240642	up	1.20583966244726	0.000431518258055471	0.270038088357039	up	1	Molecular Function:pyridoxal phosphate binding (GO:0030170)	methionine-gamma-lyase	4.4.1.11	ko00270 Cysteine and methionine metabolism ko00450 Selenocompound metabolism	Cystathionine beta-lyase/cystathionine gamma-synthase	E	Amino acid transport and metabolism ;	IPR000277 [Cys/Met metabolism, pyridoxal phosphate-dependent enzyme]
TraesCS1B02G217000.1	pep chromosome:IWGSC:1B:393075541:393080308:-1 gene:TraesCS1B02G217000 transcript:TraesCS1B02G217000.1 gene_biotype:protein_coding	TraesCS1B02G217000	259.3	254.5	253.1	282.3	287.9	259.1	359.3	332.7	356.2	NA	NA	NA	NA	1.36680140826705	0.000402700688759933	0.450803639343706	up	1.26395755456409	0.00389963892711226	0.337948016641538	up	1	Molecular Function:protein binding (GO:0005515)	ubiquilin	--	ko04141 Protein processing in endoplasmic reticulum	Ubiquitin	O	Posttranslational modification, protein turnover, chaperones ;	IPR000626 [Ubiquitin domain] ; IPR015940[Ubiquitin-associated domain]
TraesCS1B02G223700.1.cds1	pep chromosome:IWGSC:1B:401763150:401763584:-1 gene:TraesCS1B02G223700 transcript:TraesCS1B02G223700.1 gene_biotype:protein_coding	TraesCS1B02G223700	191.8	203.7	186.7	200.9	201.6	191.6	154.1	136.5	142.9	NA	NA	NA	NA	0.744589488148403	0.00233172589617029	-0.425482846013568	down	0.729675138865511	0.000911983204427506	-0.454673795089965	down	--	--	--	--	--	--	--	--	IPR027923 [Hydrophobic seed protein]
TraesCS1B02G226000.2	pep chromosome:IWGSC:1B:405904908:405906612:-1 gene:TraesCS1B02G226000 transcript:TraesCS1B02G226000.2 gene_biotype:protein_coding	TraesCS1B02G226000	56.9	55.7	56.7	70.7	62.8	62	67.2	72.5	68.7	NA	NA	NA	NA	1.2309509746013	0.00129686594721921	0.299773304382866	up	NA	NA	NA	NA	--	--	--	--	--	Peptidoglycan-binding domain, expansin	M	Cell wall/membrane/envelope biogenesis ;	IPR007117 [Expansin, cellulose-binding-like domain] ; IPR009009[RlpA-like protein, double-psi beta-barrel domain]
TraesCS1B02G273600.1	pep chromosome:IWGSC:1B:480819019:480821838:1 gene:TraesCS1B02G273600 transcript:TraesCS1B02G273600.1 gene_biotype:protein_coding	TraesCS1B02G273600	509.5	519.1	505.4	473.9	501.3	446.6	414.8	417.7	416.2	NA	NA	NA	NA	0.814015645371578	2.13848968752284e-05	-0.296871571546854	down	NA	NA	NA	NA	--	--	--	--	--	Putative transcriptional regulator, AlgH/UPF0301 family	K	Transcription ;	IPR003774 [Protein of unknown function UPF0301]
TraesCS1B02G308200.1	pep chromosome:IWGSC:1B:530778348:530781185:-1 gene:TraesCS1B02G308200 transcript:TraesCS1B02G308200.1 gene_biotype:protein_coding	TraesCS1B02G308200	60	69.9	56.7	67.6	61	87	80.6	84.3	80.5	NA	NA	NA	NA	1.31511254019293	0.00921776439071055	0.395186262811146	up	NA	NA	NA	NA	1	Molecular Function:sequence-specific DNA binding (GO:0043565)	WRKY transcription factor 33	--	ko04016 MAPK signaling pathway - plant ko04626 Plant-pathogen interaction	--	--	--	IPR003657 [WRKY domain]
TraesCS1B02G317200.1	pep chromosome:IWGSC:1B:542139503:542142510:-1 gene:TraesCS1B02G317200 transcript:TraesCS1B02G317200.1 gene_biotype:protein_coding	TraesCS1B02G317200	374.8	350.1	375.3	386.1	384.9	372.7	426.3	463.5	442.8	NA	NA	NA	NA	1.21123432103254	0.0046952003498341	0.276477990622809	up	NA	NA	NA	NA	1	Molecular Function:DNA binding (GO:0003677)	histone H3	--		--	--	--	IPR007125 [Histone H2A/H2B/H3]
TraesCS1B02G321900.1	pep chromosome:IWGSC:1B:546272483:546277976:1 gene:TraesCS1B02G321900 transcript:TraesCS1B02G321900.1 gene_biotype:protein_coding	TraesCS1B02G321900	163.2	166.5	171.4	168.1	152.8	154.9	116.4	120.4	126.8	NA	NA	NA	NA	0.725603671921772	0.000286125489758999	-0.462746338235471	down	0.764186633039092	0.00272943722522181	-0.388003072231027	down	3	Biological Process:metabolic process (GO:0008152),Molecular Function:oxidoreductase activity (GO:0016491),Biological Process:oxidation-reduction process (GO:0055114)	coniferyl-aldehyde dehydrogenase	1.2.1.68	ko00940 Phenylpropanoid biosynthesis	Acyl-CoA reductase or other NAD-dependent aldehyde dehydrogenase	C	Energy production and conversion ;	IPR015590 [Aldehyde dehydrogenase domain]
TraesCS1B02G377000.1	pep chromosome:IWGSC:1B:608533160:608536582:-1 gene:TraesCS1B02G377000 transcript:TraesCS1B02G377000.1 gene_biotype:protein_coding	TraesCS1B02G377000	77.3	78.2	71.7	76.6	84	82.9	101.7	89.7	97.7	NA	NA	NA	NA	1.27244718309859	0.007143029924039	0.347605773972368	up	NA	NA	NA	NA	2	Cellular Component:nucleus (GO:0005634),Biological Process:nucleosome assembly (GO:0006334)	nucleosome assembly protein 1-like 1	--	--	--	--	--	IPR002164 [Nucleosome assembly protein (NAP)]
TraesCS1B02G398800.1	pep chromosome:IWGSC:1B:629940528:629942729:-1 gene:TraesCS1B02G398800 transcript:TraesCS1B02G398800.1 gene_biotype:protein_coding	TraesCS1B02G398800	13.7	14.2	14.4	13.2	13.8	13.3	10	11.9	11.6	NA	NA	NA	NA	0.791962174940898	0.00937484968390786	-0.336496567774815	down	0.831265508684863	0.0214606343768923	-0.266618743182833	down	1	Molecular Function:protein binding (GO:0005515)	guanine nucleotide-binding protein subunit beta-2-like 1 protein	--		Uncharacterized protein, contains caspase domain	R	General function prediction only ;	IPR001680 [WD40 repeat]
TraesCS1B02G413700.1	pep chromosome:IWGSC:1B:638930617:638931893:1 gene:TraesCS1B02G413700 transcript:TraesCS1B02G413700.1 gene_biotype:protein_coding	TraesCS1B02G413700	2904.2	2969.4	2988.5	3112.7	3138.1	3253	3567.3	3515.6	3748.7	NA	NA	NA	NA	1.2222385213437	0.000945711475046263	0.289525856335387	up	NA	NA	NA	NA	4	Molecular Function:structural constituent of ribosome (GO:0003735),Cellular Component:intracellular (GO:0005622),Cellular Component:ribosome (GO:0005840),Biological Process:translation (GO:0006412)	large subunit ribosomal protein L37Ae	--	ko03010 Ribosome	Ribosomal protein L37AE/L43A	J	Translation, ribosomal structure and biogenesis ;	IPR002674 [Ribosomal protein L37ae]
TraesCS1B02G424900.1.cds1	pep chromosome:IWGSC:1B:649368588:649369391:1 gene:TraesCS1B02G424900 transcript:TraesCS1B02G424900.1 gene_biotype:protein_coding	TraesCS1B02G424900	799.1	845.6	829.2	960.2	945.1	923.6	1003.1	1036.5	980.6	NA	NA	NA	NA	1.22082541735721	0.00100779713461392	0.287856904239103	up	NA	NA	NA	NA	--	--	--	--	--	Uncaracterized surface protein containing fasciclin (FAS1) repeats	R	General function prediction only ;	IPR000782 [FAS1 domain]
TraesCS1B02G429200.1	pep chromosome:IWGSC:1B:654026874:654029924:-1 gene:TraesCS1B02G429200 transcript:TraesCS1B02G429200.1 gene_biotype:protein_coding	TraesCS1B02G429200	75.3	72.1	70.6	81.5	72.6	73.9	55.3	53.1	52.6	NA	NA	NA	NA	0.738532110091743	0.000298819290945335	-0.437267446662309	down	0.706140350877193	0.00152325343655768	-0.501973136050125	down	--	--	--	--	--	2,4-dienoyl-CoA reductase or related NADH-dependent reductase, Old Yellow Enzyme (OYE) family	C	Energy production and conversion ;	IPR007570 [Uncharacterised protein family Ycf23]
TraesCS1B02G433300.1.cds1	pep chromosome:IWGSC:1B:657506674:657507474:1 gene:TraesCS1B02G433300 transcript:TraesCS1B02G433300.1 gene_biotype:protein_coding	TraesCS1B02G433300	821.2	861.8	839.9	773.4	751.5	771.5	685.9	709.2	664.7	NA	NA	NA	NA	0.816441396805264	0.000891868332509324	-0.292578760322289	down	NA	NA	NA	NA	--	--	light-harvesting complex II chlorophyll a/b binding protein 1	--	ko00196 Photosynthesis - antenna proteins ko01100 Metabolic pathways	--	--	--	IPR022796 [Chlorophyll A-B binding protein]
TraesCS1B02G442400.1	pep chromosome:IWGSC:1B:662940725:662942356:-1 gene:TraesCS1B02G442400 transcript:TraesCS1B02G442400.1 gene_biotype:protein_coding	TraesCS1B02G442400	468.5	443.1	463.8	458.8	467.4	471.2	621.5	530.8	568.8	NA	NA	NA	NA	1.25134506325433	0.013685233012433	0.323479673118007	up	NA	NA	NA	NA	1	Biological Process:lipid metabolic process (GO:0006629)	--	--	--	Predicted lipase	I	Lipid transport and metabolism ;	IPR002921 [Fungal lipase-like domain]
TraesCS1B02G449700.2	pep chromosome:IWGSC:1B:668128722:668133731:-1 gene:TraesCS1B02G449700 transcript:TraesCS1B02G449700.2 gene_biotype:protein_coding	TraesCS1B02G449700	1566.9	1556	1569.8	1754.4	1792.6	1800.3	2226.7	2152.4	2155.2	NA	NA	NA	NA	1.39243932064696	1.54927523299588e-05	0.477614459551576	up	1.22198118676715	0.000148720477188987	0.289222074054627	up	2	Biological Process:biosynthetic process (GO:0009058),Molecular Function:nucleotidyltransferase activity (GO:0016779)	glucose-1-phosphate adenylyltransferase	2.7.7.27	ko00500 Starch and sucrose metabolism ko00520 Amino sugar and nucleotide sugar metabolism ko01100 Metabolic pathways ko01110 Biosynthesis of secondary metabolites	ADP-glucose pyrophosphorylase	G	Carbohydrate transport and metabolism ;	IPR005835 [Nucleotidyl transferase domain]
TraesCS1B02G456900.1	pep chromosome:IWGSC:1B:671258795:671260595:1 gene:TraesCS1B02G456900 transcript:TraesCS1B02G456900.1 gene_biotype:protein_coding	TraesCS1B02G456900	948.2	897.2	943.9	833.9	786.9	812.3	722.1	727	799.7	NA	NA	NA	NA	0.806223783745026	0.00383942147593577	-0.310747751310275	down	NA	NA	NA	NA	3	Molecular Function:oxidoreductase activity (GO:0016491),Molecular Function:flavin adenine dinucleotide binding (GO:0050660),Biological Process:oxidation-reduction process (GO:0055114)				FAD/FMN-containing dehydrogenase	C	Energy production and conversion ;	IPR006094 [FAD linked oxidase, N-terminal] ; IPR012951[Berberine/berberine-like]
TraesCS1B02G460600.1	pep chromosome:IWGSC:1B:673992057:673994391:1 gene:TraesCS1B02G460600 transcript:TraesCS1B02G460600.1 gene_biotype:protein_coding	TraesCS1B02G460600	246.6	238.6	256.6	228.5	214.5	225.3	195.1	200.3	193.3	NA	NA	NA	NA	0.79361013750337	0.000811965450544961	-0.333497640190261	down	NA	NA	NA	NA	3	Cellular Component:integral component of membrane (GO:0016021),Molecular Function:transmembrane transporter activity (GO:0022857),Biological Process:transmembrane transport (GO:0055085)	--	--	--	Predicted arabinose efflux permease, MFS family	G	Carbohydrate transport and metabolism ;	IPR005828 [Major facilitator, sugar transporter-like]
TraesCS1B02G471900.1	pep chromosome:IWGSC:1B:679745005:679746210:1 gene:TraesCS1B02G471900 transcript:TraesCS1B02G471900.1 gene_biotype:protein_coding	TraesCS1B02G471900	169.9	164.9	164.4	155.1	154.7	148.9	119.2	118.9	125.5	NA	NA	NA	NA	0.728365384615385	8.3412104306524e-05	-0.457265734668141	down	0.792674950948332	0.000419541598677817	-0.335198707887854	down	--	--	--	--	--	Molecular chaperone IbpA, HSP20 family	O	Posttranslational modification, protein turnover, chaperones ;	IPR002068 [Alpha crystallin/Hsp20 domain]
TraesCS1D02G001200.1.cds1	pep chromosome:IWGSC:1D:321910:322893:-1 gene:TraesCS1D02G001200 transcript:TraesCS1D02G001200.1 gene_biotype:protein_coding	TraesCS1D02G001200	168	179.1	167.8	164.1	162.9	166.8	140.6	132.1	137.1	NA	NA	NA	NA	0.795882695669062	0.0014372273870304	-0.32937228578621	down	0.829890643985419	0.000504258376364429	-0.269006852131535	down	--	--	--	--	--	Cell division protein FtsN	D	Cell cycle control, cell division, chromosome partitioning ;	IPR016140 [Bifunctional inhibitor/plant lipid transfer protein/seed storage helical domain]
TraesCS1D02G004900.4	pep chromosome:IWGSC:1D:2218698:2230606:-1 gene:TraesCS1D02G004900 transcript:TraesCS1D02G004900.4 gene_biotype:protein_coding	TraesCS1D02G004900	444.3	441.5	430.1	476.2	478.2	466.3	555.5	541.4	531.6	NA	NA	NA	NA	1.2375560452922	0.000219189012193236	0.307493862108786	up	NA	NA	NA	NA	--	--	paired amphipathic helix protein Sin3a	--		--	--	--	IPR003822 [Paired amphipathic helix] ; IPR013194[Histone deacetylase interacting domain] ; IPR031693[Sin3, C-terminal]
TraesCS1D02G012100.1	pep chromosome:IWGSC:1D:6410934:6411261:-1 gene:TraesCS1D02G012100 transcript:TraesCS1D02G012100.1 gene_biotype:protein_coding	TraesCS1D02G012100	315.7	328.4	319.4	341.8	349.3	321.3	241.3	288.8	246.8	NA	NA	NA	NA	0.806331084587442	0.0158474673499332	-0.310555754874674	down	0.767384433030423	0.0102606628974397	-0.381978595802275	down	--	--	--	--	--	--	--	--	--
TraesCS1D02G013700.1	pep chromosome:IWGSC:1D:6864265:6866168:1 gene:TraesCS1D02G013700 transcript:TraesCS1D02G013700.1 gene_biotype:protein_coding	TraesCS1D02G013700	110.9	117.5	109.6	117.1	104.3	102.4	66.8	93.5	70.9	NA	NA	NA	NA	0.684023668639053	0.0146889275642021	-0.547881848668868	down	0.714021000617665	0.031386918850882	-0.485961587801887	down	3	Molecular Function:FMN binding (GO:0010181),Molecular Function:oxidoreductase activity (GO:0016491),Biological Process:oxidation-reduction process (GO:0055114)	12-oxophytodienoic acid reductase	1.3.1.42	ko00592 alpha-Linolenic acid metabolism ko01100 Metabolic pathways ko01110 Biosynthesis of secondary metabolites	2,4-dienoyl-CoA reductase or related NADH-dependent reductase, Old Yellow Enzyme (OYE) family	C	Energy production and conversion ;	IPR001155 [NADH:flavin oxidoreductase/NADH oxidase, N-terminal]
TraesCS1D02G027200.1	pep chromosome:IWGSC:1D:10934659:10936543:-1 gene:TraesCS1D02G027200 transcript:TraesCS1D02G027200.1 gene_biotype:protein_coding	TraesCS1D02G027200	434.1	403.7	426.6	420.7	415.1	399.9	320.2	330.7	322.3	NA	NA	NA	NA	0.769693135083834	0.000558219197352566	-0.37764471496607	down	0.78756979849478	0.000234706605003981	-0.344520306650984	down	--	--	--	--	--	--	--	--	IPR003480 [Transferase]
TraesCS1D02G073000.1	pep chromosome:IWGSC:1D:53868287:53870852:1 gene:TraesCS1D02G073000 transcript:TraesCS1D02G073000.1 gene_biotype:protein_coding	TraesCS1D02G073000	342.8	342.9	339.5	309	303.3	325.7	271.6	278.6	298.1	NA	NA	NA	NA	0.827448302770191	0.0161063314060664	-0.273258916703978	down	NA	NA	NA	NA	2	Biological Process:biosynthetic process (GO:0009058),Molecular Function:pyridoxal phosphate binding (GO:0030170)	tyrosine aminotransferase	2.6.1.5	ko00130 Ubiquinone and other terpenoid-quinone biosynthesis ko00270 Cysteine and methionine metabolism ko00350 Tyrosine metabolism ko00360 Phenylalanine metabolism ko00400 Phenylalanine, tyrosine and tryptophan biosynthesis ko00950 Isoquinoline alkaloid biosynthesis ko00960 Tropane, piperidine and pyridine alkaloid biosynthesis ko01100 Metabolic pathways ko01110 Biosynthesis of secondary metaboli…	Aspartate/methionine/tyrosine aminotransferase	E	Amino acid transport and metabolism ;	IPR004839 [Aminotransferase, class I/classII]
TraesCS1D02G080400.1	pep chromosome:IWGSC:1D:62889675:62891218:1 gene:TraesCS1D02G080400 transcript:TraesCS1D02G080400.1 gene_biotype:protein_coding	TraesCS1D02G080400	192.4	192.2	176.9	170.7	191.1	199.5	160.1	138.1	153	NA	NA	NA	NA	0.803561887800534	0.0112790801638958	-0.31551895488917	down	0.803848209513629	0.0267761970508218	-0.315004991563147	down	4	Molecular Function:peroxidase activity (GO:0004601),Biological Process:response to oxidative stress (GO:0006979),Molecular Function:heme binding (GO:0020037),Biological Process:oxidation-reduction process (GO:0055114)	peroxidase	1.11.1.7	ko00940 Phenylpropanoid biosynthesis ko01100 Metabolic pathways ko01110 Biosynthesis of secondary metabolites	--	--	--	IPR002016 [Haem peroxidase, plant/fungal/bacterial]
TraesCS1D02G084900.1	pep chromosome:IWGSC:1D:69179241:69180792:-1 gene:TraesCS1D02G084900 transcript:TraesCS1D02G084900.1 gene_biotype:protein_coding	TraesCS1D02G084900	289.8	294.5	296.7	307.5	330.1	289	369.3	397.3	391	NA	NA	NA	NA	1.31396140749149	0.000452995344332213	0.393922902723949	up	1.24929851068422	0.00619518528945373	0.321118239498453	up	--	--	--	--	--	NAD(P)-dependent dehydrogenase, short-chain alcohol dehydrogenase family	IQR	Lipid transport and metabolism ; Secondary metabolites biosynthesis, transport and catabolism ; General function prediction only ;	--
TraesCS1D02G092200.1	pep chromosome:IWGSC:1D:78965149:78973986:1 gene:TraesCS1D02G092200 transcript:TraesCS1D02G092200.1 gene_biotype:protein_coding	TraesCS1D02G092200	162.1	159.9	166.3	139.5	145.2	130	131.6	122.6	133.9	NA	NA	NA	NA	0.794798279746058	0.0010469304770252	-0.331339344852015	down	NA	NA	NA	NA	1	Molecular Function:protein binding (GO:0005515)	--	--	--	Periplasmic serine protease, S1-C subfamily, contain C-terminal PDZ domain	O	Posttranslational modification, protein turnover, chaperones ;	IPR001478 [PDZ domain]
TraesCS1D02G096400.1	pep chromosome:IWGSC:1D:81725606:81727388:1 gene:TraesCS1D02G096400 transcript:TraesCS1D02G096400.1 gene_biotype:protein_coding	TraesCS1D02G096400	906.4	902	888.7	942.9	953.9	966.4	752.1	737.7	724.8	NA	NA	NA	NA	0.821104148900671	7.17250861899515e-05	-0.284362869750389	down	0.773470243084661	3.16909501449446e-05	-0.370582305449619	down	4	Molecular Function:peroxidase activity (GO:0004601),Biological Process:response to oxidative stress (GO:0006979),Molecular Function:heme binding (GO:0020037),Biological Process:oxidation-reduction process (GO:0055114)	peroxidase	1.11.1.7	ko00940 Phenylpropanoid biosynthesis ko01100 Metabolic pathways ko01110 Biosynthesis of secondary metabolites	--	--	--	IPR002016 [Haem peroxidase, plant/fungal/bacterial]
TraesCS1D02G096900.1	pep chromosome:IWGSC:1D:83724571:83729227:-1 gene:TraesCS1D02G096900 transcript:TraesCS1D02G096900.1 gene_biotype:protein_coding	TraesCS1D02G096900	346.3	266.8	322.1	277.4	223.1	237.6	146.4	147.8	145.2	NA	NA	NA	NA	0.469846022241232	0.0195841795372961	-1.08974006010838	down	0.595312288307817	0.0253545107398263	-0.748281420414204	down	1	Molecular Function:protein binding (GO:0005515)	elongator complex protein 2	--	--	WD40 repeat	R	General function prediction only ;	IPR001680 [WD40 repeat]
TraesCS1D02G101900.1	pep chromosome:IWGSC:1D:90148304:90152103:1 gene:TraesCS1D02G101900 transcript:TraesCS1D02G101900.1 gene_biotype:protein_coding	TraesCS1D02G101900	794.4	721.8	754	768.7	802	739.8	537.7	577.1	522.1	NA	NA	NA	NA	0.721037794026958	0.00136986325821807	-0.471853212916077	down	0.708461371997403	0.000763240085933537	-0.497238900808318	down	1	Biological Process:carbohydrate metabolic process (GO:0005975)	--	--	--	Aryl-phospho-beta-D-glucosidase BglC, GH1 family	G	Carbohydrate transport and metabolism ;	IPR001547 [Glycoside hydrolase, family 5]
TraesCS1D02G103200.1	pep chromosome:IWGSC:1D:92959197:92963507:-1 gene:TraesCS1D02G103200 transcript:TraesCS1D02G103200.1 gene_biotype:protein_coding	TraesCS1D02G103200	1032.3	1059.9	1084.3	1055.4	1016.9	1043.6	885.2	854.8	826.4	NA	NA	NA	NA	0.807933259877223	0.000854201677699373	-0.30769197223323	down	0.823646458487115	0.00085845585917068	-0.279902886167051	down	1	Biological Process:lipid metabolic process (GO:0006629)	--	--	--	Predicted lipase	I	Lipid transport and metabolism ;	IPR002921 [Fungal lipase-like domain]
TraesCS1D02G121200.3	pep chromosome:IWGSC:1D:121135885:121143341:1 gene:TraesCS1D02G121200 transcript:TraesCS1D02G121200.3 gene_biotype:protein_coding	TraesCS1D02G121200	101.1	92.3	101.2	96.2	102.8	97.7	139.4	113.3	119.7	NA	NA	NA	NA	1.26408689748812	0.0365335239913937	0.338095642522944	up	1.2551398719245	0.0357410397483484	0.327848146078527	up	--	--	heat shock 70kDa protein 4	--		dsDNA-specific endonuclease/ATPase MutS2	L	Replication, recombination and repair ;	IPR013126 [Heat shock protein 70 family]
TraesCS1D02G124000.1.cds1	pep chromosome:IWGSC:1D:126971947:126972538:1 gene:TraesCS1D02G124000 transcript:TraesCS1D02G124000.1 gene_biotype:protein_coding	TraesCS1D02G124000	197.7	200.5	197.5	187.3	155.7	163.9	148.9	153.7	165.9	NA	NA	NA	NA	0.786469699513178	0.00118845004486758	-0.346536911197018	down	NA	NA	NA	NA	--	--	--	--	--	--	--	--	--
TraesCS1D02G144400.1	pep chromosome:IWGSC:1D:199835285:199839304:-1 gene:TraesCS1D02G144400 transcript:TraesCS1D02G144400.1 gene_biotype:protein_coding	TraesCS1D02G144400	357.7	362.6	377	352.9	379.4	379.2	486.3	409.9	473.4	NA	NA	NA	NA	1.24815456119566	0.0202372126051099	0.319796596751148	up	1.23220872694557	0.0269235217760627	0.301246658486795	up	--	--	--	--	--	Uncharacterized metalloenzyme YdcJ, glyoxalase superfamily	R	General function prediction only ;	IPR009770 [Domain of unknown function DUF1338]
TraesCS1D02G147000.1	pep chromosome:IWGSC:1D:203284247:203292828:1 gene:TraesCS1D02G147000 transcript:TraesCS1D02G147000.1 gene_biotype:protein_coding	TraesCS1D02G147000	153.3	159.6	160.7	168.1	159.5	164.2	206	186.7	191	NA	NA	NA	NA	1.23247466216216	0.00429457144557897	0.301557987253289	up	NA	NA	NA	NA	--	--	--	--	--	Lysophospholipase, alpha-beta hydrolase superfamily	I	Lipid transport and metabolism ;	IPR007130 [Diacylglycerol acyltransferase] ; IPR022742[Serine aminopeptidase, S33]
TraesCS1D02G149800.1	pep chromosome:IWGSC:1D:206307405:206311127:1 gene:TraesCS1D02G149800 transcript:TraesCS1D02G149800.1 gene_biotype:protein_coding	TraesCS1D02G149800	1840.6	1727.2	1844.5	1850.1	2003.3	1751.2	1583.4	1454.9	1392	NA	NA	NA	NA	0.818561424902537	0.00865322450528581	-0.288837414196161	down	0.790475680690861	0.0133364860770994	-0.339207016726733	down	2	Molecular Function:RNA binding (GO:0003723),Molecular Function:ribonuclease T2 activity (GO:0033897)	ribonuclease T2	3.1.27.1	--	--	--	--	IPR001568 [Ribonuclease T2-like]
TraesCS1D02G168700.2	pep chromosome:IWGSC:1D:240988919:240990932:1 gene:TraesCS1D02G168700 transcript:TraesCS1D02G168700.2 gene_biotype:protein_coding	TraesCS1D02G168700	1326.9	1252.6	1271.9	1260.1	1267.3	1193.3	1040.6	1125	1031.9	NA	NA	NA	NA	0.830217583216493	0.00419599496077795	-0.268438607717453	down	NA	NA	NA	NA	--	--	protochlorophyllide reductase	1.3.1.33	ko00860 Porphyrin and chlorophyll metabolism ko01100 Metabolic pathways ko01110 Biosynthesis of secondary metabolites	NAD(P)-dependent dehydrogenase, short-chain alcohol dehydrogenase family	IQR	Lipid transport and metabolism ; Secondary metabolites biosynthesis, transport and catabolism ; General function prediction only ;	IPR002347 [Short-chain dehydrogenase/reductase SDR]
TraesCS1D02G170500.1.cds1	pep chromosome:IWGSC:1D:244407519:244407638:-1 gene:TraesCS1D02G170500 transcript:TraesCS1D02G170500.1 gene_biotype:protein_coding	TraesCS1D02G170500	941.6	825.8	882.1	793.1	781.9	773.4	707.2	668.5	684.4	NA	NA	NA	NA	0.777542932628798	0.00508829265908489	-0.363005757932699	down	NA	NA	NA	NA	1	Biological Process:photosynthesis (GO:0015979)	photosystem II cytochrome b559 subunit beta	--	ko00195 Photosynthesis ko01100 Metabolic pathways	--	--	--	IPR013081 [Photosystem II cytochrome b559, N-terminal]
TraesCS1D02G207100.3	pep chromosome:IWGSC:1D:293523974:293525500:1 gene:TraesCS1D02G207100 transcript:TraesCS1D02G207100.3 gene_biotype:protein_coding	TraesCS1D02G207100	321.5	337.1	328.2	280.9	274.5	267.3	242.3	251.5	242.1	NA	NA	NA	NA	0.745743818402919	0.000107485911268693	-0.423247981021365	down	NA	NA	NA	NA	3	Molecular Function:chitinase activity (GO:0004568),Biological Process:chitin catabolic process (GO:0006032),Biological Process:cell wall macromolecule catabolic process (GO:0016998)	basic endochitinase B	3.2.1.14	ko00520 Amino sugar and nucleotide sugar metabolism ko01100 Metabolic pathways ko04016 MAPK signaling pathway - plant	Predicted chitinase	R	General function prediction only ;	IPR000726 [Glycoside hydrolase, family 19, catalytic]
TraesCS1D02G207400.1	pep chromosome:IWGSC:1D:293613935:293615174:-1 gene:TraesCS1D02G207400 transcript:TraesCS1D02G207400.1 gene_biotype:protein_coding	TraesCS1D02G207400	47.4	49.2	50.6	42.8	42.3	38.8	32.5	41.2	41.2	NA	NA	NA	NA	0.780570652173913	0.0240856600120673	-0.3573988734109	down	NA	NA	NA	NA	1	Molecular Function:protein binding (GO:0005515)	glutathione S-transferase	2.5.1.18	ko00480 Glutathione metabolism	Glutathione S-transferase	O	Posttranslational modification, protein turnover, chaperones ;	IPR004045 [Glutathione S-transferase, N-terminal] ; IPR004046[Glutathione S-transferase, C-terminal]
TraesCS1D02G215100.1	pep chromosome:IWGSC:1D:300325360:300326758:-1 gene:TraesCS1D02G215100 transcript:TraesCS1D02G215100.1 gene_biotype:protein_coding	TraesCS1D02G215100	88	101.6	90.6	98.2	107.9	104.7	113.6	105.1	121.4	NA	NA	NA	NA	1.21377587437545	0.0336699644551255	0.279502050277024	up	NA	NA	NA	NA	--	--	--	--	--	Peptidoglycan-binding domain, expansin	M	Cell wall/membrane/envelope biogenesis ;	IPR007117 [Expansin, cellulose-binding-like domain] ; IPR009009[RlpA-like protein, double-psi beta-barrel domain]
TraesCS1D02G220400.1	pep chromosome:IWGSC:1D:308179375:308183217:1 gene:TraesCS1D02G220400 transcript:TraesCS1D02G220400.1 gene_biotype:protein_coding	TraesCS1D02G220400	400.4	377.7	375	361.5	328.4	337	285.2	339.4	287.3	NA	NA	NA	NA	0.790824733327552	0.0145032856475789	-0.338570102309109	down	NA	NA	NA	NA	1	Molecular Function:transferase activity (GO:0016740)	glycine hydroxymethyltransferase	2.1.2.1	ko00260 Glycine, serine and threonine metabolism ko00460 Cyanoamino acid metabolism ko00630 Glyoxylate and dicarboxylate metabolism ko00670 One carbon pool by folate ko01100 Metabolic pathways ko01110 Biosynthesis of secondary metabolites ko01200 Carbon metabolism ko01230 Biosynthesis of amino acids	Glycine/serine hydroxymethyltransferase	E	Amino acid transport and metabolism ;	IPR001085 [Serine hydroxymethyltransferase]
TraesCS1D02G249200.1	pep chromosome:IWGSC:1D:342072831:342078523:1 gene:TraesCS1D02G249200 transcript:TraesCS1D02G249200.1 gene_biotype:protein_coding	TraesCS1D02G249200	50.1	54.9	51.5	40.4	46.3	45.2	36.4	45.6	32.4	NA	NA	NA	NA	0.730990415335463	0.0279471448245843	-0.452075605041591	down	NA	NA	NA	NA	1	Molecular Function:hydrolase activity (GO:0016787)	--	--	--	Dienelactone hydrolase	Q	Secondary metabolites biosynthesis, transport and catabolism ;	IPR002925 [Dienelactone hydrolase]
TraesCS1D02G260900.1	pep chromosome:IWGSC:1D:355164562:355170603:1 gene:TraesCS1D02G260900 transcript:TraesCS1D02G260900.1 gene_biotype:protein_coding	TraesCS1D02G260900	27.8	25.5	24.5	28.6	29.7	29.7	33.9	32.8	34.5	NA	NA	NA	NA	1.30077120822622	0.00206343675170705	0.379367229708118	up	NA	NA	NA	NA	2	Molecular Function:GDP-dissociation inhibitor activity (GO:0005092),Biological Process:small GTPase mediated signal transduction (GO:0007264)	Rab GDP dissociation inhibitor	--	--	--	--	--	IPR018203 [GDP dissociation inhibitor]
TraesCS1D02G268500.1	pep chromosome:IWGSC:1D:364028932:364030649:-1 gene:TraesCS1D02G268500 transcript:TraesCS1D02G268500.1 gene_biotype:protein_coding	TraesCS1D02G268500	1050.6	1062	1061.9	1039.2	996	1003.6	1204.9	1290.4	1365.5	NA	NA	NA	NA	1.2161915262246	0.0379729597817856	0.282370442742263	up	1.27050151375543	0.00475158964628405	0.345398094309922	up	--	--	--	--	--	Uncharacterized conserved protein YbjT, contains NAD(P)-binding and DUF2867 domains	R	General function prediction only ;	IPR008030 [NmrA-like domain]
TraesCS1D02G301500.1.cds1	pep chromosome:IWGSC:1D:399262824:399263876:-1 gene:TraesCS1D02G301500 transcript:TraesCS1D02G301500.1 gene_biotype:protein_coding	TraesCS1D02G301500	578.3	565.5	603.4	550.2	564.8	538.1	473.4	475.7	464	NA	NA	NA	NA	0.808779761904762	0.000678389377778847	-0.306181197751451	down	NA	NA	NA	NA	1	Molecular Function:sulfotransferase activity (GO:0008146)	hydroxyjasmonate sulfotransferase	2.8.2.39	--	--	--	--	IPR000863 [Sulfotransferase domain]
TraesCS1D02G305400.1	pep chromosome:IWGSC:1D:403038666:403041800:1 gene:TraesCS1D02G305400 transcript:TraesCS1D02G305400.1 gene_biotype:protein_coding	TraesCS1D02G305400	170.8	186.5	169.5	204.6	192.4	203.1	220.8	200.2	220.1	NA	NA	NA	NA	1.21697038724374	0.0118160460100493	0.283294063124453	up	NA	NA	NA	NA	2	Molecular Function:oxidoreductase activity (GO:0016491),Biological Process:oxidation-reduction process (GO:0055114)	cytochrome-b5 reductase	1.6.2.2	ko00520 Amino sugar and nucleotide sugar metabolism	Ferredoxin-NADP reductase	C	Energy production and conversion ;	IPR001433 [Oxidoreductase FAD/NAD(P)-binding] ; IPR008333[Oxidoreductase, FAD-binding domain]
TraesCS1D02G317700.1	pep chromosome:IWGSC:1D:412507090:412508635:1 gene:TraesCS1D02G317700 transcript:TraesCS1D02G317700.1 gene_biotype:protein_coding	TraesCS1D02G317700	50.6	44.9	47.9	43	40.1	40.3	37.5	37.7	44.2	NA	NA	NA	NA	0.832635983263598	0.0436407660986258	-0.2642421874371	down	NA	NA	NA	NA	4	Molecular Function:peroxidase activity (GO:0004601),Biological Process:response to oxidative stress (GO:0006979),Molecular Function:heme binding (GO:0020037),Biological Process:oxidation-reduction process (GO:0055114)	peroxidase	1.11.1.7	ko00940 Phenylpropanoid biosynthesis ko01100 Metabolic pathways ko01110 Biosynthesis of secondary metabolites	--	--	--	IPR002016 [Haem peroxidase, plant/fungal/bacterial]
TraesCS1D02G331900.1.cds1	pep chromosome:IWGSC:1D:422819751:422820191:-1 gene:TraesCS1D02G331900 transcript:TraesCS1D02G331900.1 gene_biotype:protein_coding	TraesCS1D02G331900	251.8	239.5	270.8	229.4	227.9	235.6	172.5	174.3	186.4	NA	NA	NA	NA	0.69964571578533	0.00164299483448875	-0.515303534927425	down	0.769519411170443	0.000427206702102771	-0.377970375811295	down	--	--	--	--	--	--	--	--	IPR027923 [Hydrophobic seed protein]
TraesCS1D02G335200.1	pep chromosome:IWGSC:1D:425053845:425056367:1 gene:TraesCS1D02G335200 transcript:TraesCS1D02G335200.1 gene_biotype:protein_coding	TraesCS1D02G335200	246.4	291	250.5	253.2	258.7	273.6	354.3	306.6	349.3	NA	NA	NA	NA	1.28214240385836	0.0234478302222399	0.358556506832413	up	1.28605983450032	0.0101030378931805	0.362957766249644	up	--	--	--	--	--	Transcription elongation factor	K	Transcription ;	IPR012946 [X8 domain]
TraesCS1D02G368700.1	pep chromosome:IWGSC:1D:447923220:447926016:-1 gene:TraesCS1D02G368700 transcript:TraesCS1D02G368700.1 gene_biotype:protein_coding	TraesCS1D02G368700	1592.6	1573.5	1531.3	1779.1	1777.2	1778.8	2096.5	2208.4	2118.9	NA	NA	NA	NA	1.36752245923277	0.00011891894989853	0.451564527027091	up	1.20406365391464	0.008741192033429	0.267911663492566	up	--	--	large subunit ribosomal protein L28e	--	ko03010 Ribosome	--	--	--	IPR029004 [Ribosomal L28e/Mak16]
TraesCS1D02G388500.1.cds1	pep chromosome:IWGSC:1D:460743240:460744120:1 gene:TraesCS1D02G388500 transcript:TraesCS1D02G388500.1 gene_biotype:protein_coding	TraesCS1D02G388500	1187.7	1241.9	1186.5	1118.4	1117.9	1124	993.3	989.3	928.2	NA	NA	NA	NA	0.80495561516551	0.00108367870117803	-0.313018858922185	down	NA	NA	NA	NA	1	Biological Process:defense response to fungus (GO:0050832)	--	--	--	--	--	--	IPR029227 [Plant antimicrobial peptide]
TraesCS1D02G409000.1	pep chromosome:IWGSC:1D:470924171:470927616:1 gene:TraesCS1D02G409000 transcript:TraesCS1D02G409000.1 gene_biotype:protein_coding	TraesCS1D02G409000	73.3	78.2	82	83.8	90.2	78	102.5	101.8	101.7	NA	NA	NA	NA	1.31049250535332	0.0101150265261264	0.39010910298299	up	1.21428571428571	0.0356590380956879	0.280107919192735	up	--	--	cysteinyl-tRNA synthetase	6.1.1.16	ko00970 Aminoacyl-tRNA biosynthesis	Cysteinyl-tRNA synthetase	J	Translation, ribosomal structure and biogenesis ;	IPR032678 [tRNA synthetases class I, catalytic domain]
TraesCS1D02G420600.2	pep chromosome:IWGSC:1D:476912810:476915685:-1 gene:TraesCS1D02G420600 transcript:TraesCS1D02G420600.2 gene_biotype:protein_coding	TraesCS1D02G420600	308	297.2	295	316.9	313	319.5	419	426.5	428.1	NA	NA	NA	NA	1.41479671184181	1.42590108895162e-05	0.500594771158097	up	1.34147882873394	5.71569414491272e-06	0.423824286114217	up	2	Molecular Function:GTP binding (GO:0005525),Biological Process:small GTPase mediated signal transduction (GO:0007264)	GTP-binding nuclear protein Ran	--	ko03008 Ribosome biogenesis in eukaryotes ko03013 RNA transport	GTPase SAR1 family domain	R	General function prediction only ;	IPR001806 [Small GTPase superfamily]
TraesCS1D02G429600.1.cds1	pep chromosome:IWGSC:1D:481325279:481327069:-1 gene:TraesCS1D02G429600 transcript:TraesCS1D02G429600.1 gene_biotype:protein_coding	TraesCS1D02G429600	160.7	171.7	163.2	145.7	144.8	153.2	226.2	208.3	226.4	NA	NA	NA	NA	1.33353510895884	0.00130532757433295	0.415255808281438	up	1.4895199459094	0.000384221499971297	0.574847442601815	up	2	Molecular Function:serine-type carboxypeptidase activity (GO:0004185),Biological Process:proteolysis (GO:0006508)	vitellogenic carboxypeptidase-like protein	3.4.16.-	--	Carboxypeptidase C (cathepsin A)	E	Amino acid transport and metabolism ;	IPR001563 [Peptidase S10, serine carboxypeptidase]
TraesCS1D02G430700.1	pep chromosome:IWGSC:1D:481451709:481453931:-1 gene:TraesCS1D02G430700 transcript:TraesCS1D02G430700.1 gene_biotype:protein_coding	TraesCS1D02G430700	96	96.3	99.5	84.8	80.9	79.1	69.1	65.8	80.1	NA	NA	NA	NA	0.736806031528444	0.00458563304721366	-0.440643223441068	down	NA	NA	NA	NA	1	Biological Process:carbohydrate metabolic process (GO:0005975)	--	--	--	--	--	--	IPR000490 [Glycoside hydrolase family 17] ; IPR012946[X8 domain]
TraesCS1D02G432400.1	pep chromosome:IWGSC:1D:482217137:482218242:1 gene:TraesCS1D02G432400 transcript:TraesCS1D02G432400.1 gene_biotype:protein_coding	TraesCS1D02G432400	155.4	177.1	149.6	168.2	179.8	174.1	223	209.5	205.5	NA	NA	NA	NA	1.32337689276084	0.00630783567185818	0.404223994255982	up	1.22198812488029	0.00350975560839396	0.289230265304304	up	--	--	--	--	--	LEA14-like dessication related protein	V	Defense mechanisms ;	IPR004864 [Late embryogenesis abundant protein, LEA-14]
TraesCS2A02G032500.1	pep chromosome:IWGSC:2A:14808977:14813420:1 gene:TraesCS2A02G032500 transcript:TraesCS2A02G032500.1 gene_biotype:protein_coding	TraesCS2A02G032500	243.8	249.4	239	234.5	228.8	217.4	194.2	203.6	200.5	NA	NA	NA	NA	0.817126468178093	0.000398096508486002	-0.29136871064959	down	NA	NA	NA	NA	1	Molecular Function:sulfate adenylyltransferase (ATP) activity (GO:0004781)	--	--	ko00230 Purine metabolism ko00261 Monobactam biosynthesis ko00450 Selenocompound metabolism ko00920 Sulfur metabolism ko01100 Metabolic pathways	ATP sulfurylase (sulfate adenylyltransferase)	P	Inorganic ion transport and metabolism ;	IPR024951 [Sulphate adenylyltransferase catalytic domain] ; IPR025980[ATP-sulfurylase PUA-like domain]
TraesCS2A02G033900.1	pep chromosome:IWGSC:2A:15011079:15012919:-1 gene:TraesCS2A02G033900 transcript:TraesCS2A02G033900.1 gene_biotype:protein_coding	TraesCS2A02G033900	470.1	466.1	469.3	470.8	457.1	437.2	376.4	376.6	378.3	NA	NA	NA	NA	0.804909284951974	2.95931464230886e-07	-0.313101897404885	down	0.828730495934364	0.0150286254036821	-0.271025082904834	down	--	--	--	--	--	Predicted 5' DNA nuclease, flap endonuclease-1-like, helix-3-turn-helix (H3TH) domain	L	Replication, recombination and repair ;	IPR001229 [Jacalin-like lectin domain] ; IPR004265[Plant disease resistance response protein]
TraesCS2A02G095700.1.cds1	pep chromosome:IWGSC:2A:49221108:49222130:1 gene:TraesCS2A02G095700 transcript:TraesCS2A02G095700.1 gene_biotype:protein_coding	TraesCS2A02G095700	628.6	633	611.1	685.1	710.6	670.8	891.2	881.1	899.4	NA	NA	NA	NA	1.42665669888396	6.26698961963909e-06	0.51263821610089	up	1.29286232760706	9.42995058184596e-05	0.370568655772053	up	2	Molecular Function:nicotianamine synthase activity (GO:0030410),Biological Process:nicotianamine biosynthetic process (GO:0030418)	nicotianamine synthase	2.5.1.43	--	Threonine dehydrogenase or related Zn-dependent dehydrogenase	ER	Amino acid transport and metabolism ; General function prediction only ;	IPR004298 [Nicotianamine synthase]
TraesCS2A02G103300.1	pep chromosome:IWGSC:2A:56934157:56942731:-1 gene:TraesCS2A02G103300 transcript:TraesCS2A02G103300.1 gene_biotype:protein_coding	TraesCS2A02G103300	129.1	145.9	138.3	136.7	135.6	142	165.2	165	168.2	NA	NA	NA	NA	1.20590370191144	0.00464594524124242	0.270114704649461	up	1.20299300024137	0.000230586206054136	0.266628248044795	up	6	Molecular Function:nucleic acid binding (GO:0003676),Molecular Function:ATP binding (GO:0005524),Cellular Component:intracellular (GO:0005622),Biological Process:DNA replication (GO:0006260),Biological Process:DNA repair (GO:0006281),Molecular Function:ATP-dependent 3'-5' DNA helicase activity (GO:0043140)	ATP-dependent DNA helicase RecQ	3.6.4.12	ko03018 RNA degradation	Superfamily II DNA helicase RecQ	L	Replication, recombination and repair ;	IPR001650 [Helicase, C-terminal] ; IPR002121[HRDC domain] ; IPR011545[DEAD/DEAH box helicase domain] ; IPR018982[RQC domain] ; IPR029491[Helicase Helix-turn-helix domain] ; IPR032284[ATP-dependent DNA helicase RecQ, zinc-binding domain]
TraesCS2A02G107600.1	pep chromosome:IWGSC:2A:59879260:59880839:-1 gene:TraesCS2A02G107600 transcript:TraesCS2A02G107600.1 gene_biotype:protein_coding	TraesCS2A02G107600	775.6	769.6	736.2	776.1	713.8	792.8	509	545.4	554.2	NA	NA	NA	NA	0.705093363724029	0.000264723509714215	-0.504113792746806	down	0.704691812327507	0.0012618518770345	-0.504935643102352	down	4	Molecular Function:peroxidase activity (GO:0004601),Biological Process:response to oxidative stress (GO:0006979),Molecular Function:heme binding (GO:0020037),Biological Process:oxidation-reduction process (GO:0055114)	--	--	--	--	--	--	IPR002016 [Haem peroxidase, plant/fungal/bacterial]
TraesCS2A02G107800.1	pep chromosome:IWGSC:2A:59941954:59943509:-1 gene:TraesCS2A02G107800 transcript:TraesCS2A02G107800.1 gene_biotype:protein_coding	TraesCS2A02G107800	200.1	224.5	201.5	185.7	176	180.7	122.9	136.4	148.7	NA	NA	NA	NA	0.651653090560613	0.0025961067037652	-0.617823949022133	down	0.752212389380531	0.00490114990026189	-0.410788026277486	down	4	Molecular Function:peroxidase activity (GO:0004601),Biological Process:response to oxidative stress (GO:0006979),Molecular Function:heme binding (GO:0020037),Biological Process:oxidation-reduction process (GO:0055114)	--	--	--	--	--	--	IPR002016 [Haem peroxidase, plant/fungal/bacterial]
TraesCS2A02G126100.1.cds1	pep chromosome:IWGSC:2A:74561376:74562320:-1 gene:TraesCS2A02G126100 transcript:TraesCS2A02G126100.1 gene_biotype:protein_coding	TraesCS2A02G126100	167.1	164.7	171.9	162.3	149.2	161.7	132.6	138.5	144.8	NA	NA	NA	NA	0.825689894778638	0.00205480521803527	-0.27632804601183	down	NA	NA	NA	NA	1	Molecular Function:cysteine-type endopeptidase inhibitor activity (GO:0004869)	--	--	--	--	--	--	IPR000010 [Cystatin domain]
TraesCS2A02G142700.1	pep chromosome:IWGSC:2A:87891227:87892366:-1 gene:TraesCS2A02G142700 transcript:TraesCS2A02G142700.1 gene_biotype:protein_coding	TraesCS2A02G142700	55.6	48.8	51.6	62.1	60.9	57.9	75.5	71.2	78.6	NA	NA	NA	NA	1.44423076923077	0.0013723020684305	0.530301284485817	up	1.24543946932007	0.00397523687286678	0.316654905614187	up	1	Molecular Function:protein binding (GO:0005515)	--	--	--	Ubiquitin	O	Posttranslational modification, protein turnover, chaperones ;	IPR000626 [Ubiquitin domain]
TraesCS2A02G158800.1.cds1	pep chromosome:IWGSC:2A:105541272:105541541:1 gene:TraesCS2A02G158800 transcript:TraesCS2A02G158800.1 gene_biotype:protein_coding	TraesCS2A02G158800	1135	1080.7	1083.6	977.7	980.7	974.3	776.5	812.4	832	NA	NA	NA	NA	0.733761707028764	0.000258345011008934	-0.446616478555501	down	0.825485047908071	0.00830294690934493	-0.276686011189456	down	2	Molecular Function:serine-type endopeptidase inhibitor activity (GO:0004867),Biological Process:response to wounding (GO:0009611)	--	--	--	--	--	--	IPR000864 [Proteinase inhibitor I13, potato inhibitor I]
TraesCS2A02G166800.2	pep chromosome:IWGSC:2A:119084776:119089338:-1 gene:TraesCS2A02G166800 transcript:TraesCS2A02G166800.2 gene_biotype:protein_coding	TraesCS2A02G166800	138.6	132.4	141.4	120	112.8	123.3	111.7	113	116.8	NA	NA	NA	NA	0.82807953443259	0.00152811090041361	-0.272158754190656	down	NA	NA	NA	NA	3	Molecular Function:2-amino-4-hydroxy-6-hydroxymethyldihydropteridine diphosphokinase activity (GO:0003848),Biological Process:folic acid-containing compound biosynthetic process (GO:0009396),Biological Process:pteridine-containing compound metabolic process (GO:0042558)	--	--	ko00790 Folate biosynthesis ko01100 Metabolic pathways	Dihydropteroate synthase	H	Coenzyme transport and metabolism ;	IPR000489 [Pterin-binding domain] ; IPR000550[7,8-Dihydro-6-hydroxymethylpterin-pyrophosphokinase, HPPK]
TraesCS2A02G172600.1	pep chromosome:IWGSC:2A:129104160:129105853:-1 gene:TraesCS2A02G172600 transcript:TraesCS2A02G172600.1 gene_biotype:protein_coding	TraesCS2A02G172600	289.3	267.5	311.1	273.6	283.4	272.8	232.9	251.4	234	NA	NA	NA	NA	0.827629911280101	0.0232232240709036	-0.272942308467028	down	NA	NA	NA	NA	--	--	--	--	--	--	--	--	IPR021374 [Protein of unknown function DUF2996]
TraesCS2A02G210900.1.cds1	pep chromosome:IWGSC:2A:194953528:194953809:1 gene:TraesCS2A02G210900 transcript:TraesCS2A02G210900.1 gene_biotype:protein_coding	TraesCS2A02G210900	598.5	509.3	560	478	474.2	494.6	429.9	460.5	429.2	NA	NA	NA	NA	0.791221969061038	0.0139990098295115	-0.337845610378569	down	NA	NA	NA	NA	3	Molecular Function:structural constituent of ribosome (GO:0003735),Cellular Component:ribosome (GO:0005840),Biological Process:translation (GO:0006412)	large subunit ribosomal protein L23	--	ko03010 Ribosome	Ribosomal protein L23	J	Translation, ribosomal structure and biogenesis ;	IPR013025 [Ribosomal protein L25/L23]
TraesCS2A02G213508.1	pep chromosome:IWGSC:2A:199028344:199031224:1 gene:TraesCS2A02G213508 transcript:TraesCS2A02G213508.1 gene_biotype:protein_coding	TraesCS2A02G213508	687.6	698.4	689.4	609.4	607.5	599.5	580.3	568.8	580	NA	NA	NA	NA	0.833140599402525	2.16643939672986e-05	-0.263368111968605	down	NA	NA	NA	NA	--	--	--	--	--	--	--	--	IPR002885 [Pentatricopeptide repeat]
TraesCS2A02G273600.1	pep chromosome:IWGSC:2A:447992935:447996648:1 gene:TraesCS2A02G273600 transcript:TraesCS2A02G273600.1 gene_biotype:protein_coding	TraesCS2A02G273600	358.8	409.9	283.2	309.4	256.7	255.9	258.2	237.8	241.3	NA	NA	NA	NA	0.700922140887917	0.048384753950095	-0.512673897717587	down	NA	NA	NA	NA	3	Molecular Function:tRNA (adenine-N1-)-methyltransferase activity (GO:0016429),Biological Process:tRNA methylation (GO:0030488),Cellular Component:tRNA (m1A) methyltransferase complex (GO:0031515)	--	--	--	tRNA A58 N-methylase Trm61	J	Translation, ribosomal structure and biogenesis ;	IPR014816 [tRNA (1-methyladenosine) methyltransferase catalytic subunit Gcd14]
TraesCS2A02G273800.1	pep chromosome:IWGSC:2A:448293085:448295084:-1 gene:TraesCS2A02G273800 transcript:TraesCS2A02G273800.1 gene_biotype:protein_coding	TraesCS2A02G273800	215.1	200.8	216.3	229	239.4	261.4	297.1	280	277	NA	NA	NA	NA	1.35099652008858	0.00076022936451048	0.434023958558923	up	NA	NA	NA	NA	1	Biological Process:metabolic process (GO:0008152)	7-deoxyloganetin glucosyltransferase	2.4.1.324	--	UDP:flavonoid glycosyltransferase YjiC, YdhE family	G	Carbohydrate transport and metabolism ;	IPR002213 [UDP-glucuronosyl/UDP-glucosyltransferase]
TraesCS2A02G289300.1	pep chromosome:IWGSC:2A:497652197:497657341:-1 gene:TraesCS2A02G289300 transcript:TraesCS2A02G289300.1 gene_biotype:protein_coding	TraesCS2A02G289300	271.8	263.6	271.3	268.7	284	259.4	225.1	214.4	231	NA	NA	NA	NA	0.831164001487542	0.0012045540360806	-0.266794923802193	down	0.825637236793498	0.00551021753287913	-0.276420056144284	down	3	Molecular Function:potassium ion transmembrane transporter activity (GO:0015079),Cellular Component:membrane (GO:0016020),Biological Process:potassium ion transmembrane transport (GO:0071805)	KUP system potassium uptake protein	--	--	K+ transporter	P	Inorganic ion transport and metabolism ;	IPR003855 [Potassium transporter]
TraesCS2A02G291100.1	pep chromosome:IWGSC:2A:501842796:501847464:1 gene:TraesCS2A02G291100 transcript:TraesCS2A02G291100.1 gene_biotype:protein_coding	TraesCS2A02G291100	234.6	244.2	229.3	232.5	247.1	266.9	304.4	262.8	293.4	NA	NA	NA	NA	1.215365061432	0.0182280636378484	0.281389723881165	up	NA	NA	NA	NA	2	Molecular Function:ATP binding (GO:0005524),Biological Process:protein metabolic process (GO:0019538)	--	--	--	ATP-dependent Clp protease ATP-binding subunit ClpA	O	Posttranslational modification, protein turnover, chaperones ;	IPR003959 [ATPase, AAA-type, core] ; IPR004176[Clp, N-terminal] ; IPR019489[Clp ATPase, C-terminal]
TraesCS2A02G292900.1	pep chromosome:IWGSC:2A:504276022:504279341:-1 gene:TraesCS2A02G292900 transcript:TraesCS2A02G292900.1 gene_biotype:protein_coding	TraesCS2A02G292900	261.1	243.9	240.8	254	271.5	280	403.5	309.5	380	NA	NA	NA	NA	1.46554035934567	0.0161435538675993	0.551432698785626	up	1.35692116697703	0.0306449987244211	0.440336906965336	up	1	Molecular Function:glycopeptide alpha-N-acetylgalactosaminidase activity (GO:0033926)	--	--	--	Glycogen debranching enzyme (alpha-1,6-glucosidase)	G	Carbohydrate transport and metabolism ;	IPR024746 [Glycosyl hydrolase family 100]
TraesCS2A02G301400.1.cds1	pep chromosome:IWGSC:2A:516431605:516432518:1 gene:TraesCS2A02G301400 transcript:TraesCS2A02G301400.1 gene_biotype:protein_coding	TraesCS2A02G301400	689	702.4	684.2	725.1	749.4	668.1	587.4	562.3	542.2	NA	NA	NA	NA	0.815137791481981	0.000833025387898126	-0.294884140715562	down	0.789648091104266	0.00539711208737183	-0.340718239484035	down	--	--	--	--	--	E3 ubiquitin-protein ligase DOA10	O	Posttranslational modification, protein turnover, chaperones ;	--
TraesCS2A02G301500.1	pep chromosome:IWGSC:2A:516531802:516533056:1 gene:TraesCS2A02G301500 transcript:TraesCS2A02G301500.1 gene_biotype:protein_coding	TraesCS2A02G301500	1638.9	1655.5	1553.4	1574	1673.7	1544.3	1403.3	1331.6	1302.3	NA	NA	NA	NA	0.832790131606089	0.00344617269815062	-0.26397512179195	down	NA	NA	NA	NA	1	Biological Process:response to stress (GO:0006950)	--	--	--	--	--	--	IPR003496 [ABA/WDS induced protein]
TraesCS2A02G302400.1	pep chromosome:IWGSC:2A:518328600:518337321:1 gene:TraesCS2A02G302400 transcript:TraesCS2A02G302400.1 gene_biotype:protein_coding	TraesCS2A02G302400	48.8	44.9	43.4	54.9	51.4	52.9	58.2	56.3	56.4	NA	NA	NA	NA	1.24653537563822	0.00283077815155247	0.317923825896914	up	NA	NA	NA	NA	--	--	nicotinate phosphoribosyltransferase	6.3.4.21	ko00760 Nicotinate and nicotinamide metabolism ko01100 Metabolic pathways	Nicotinic acid phosphoribosyltransferase	H	Coenzyme transport and metabolism ;	IPR007229 [Nicotinate phosphoribosyltransferase family]
TraesCS2A02G303600.1	pep chromosome:IWGSC:2A:520563290:520564390:-1 gene:TraesCS2A02G303600 transcript:TraesCS2A02G303600.1 gene_biotype:protein_coding	TraesCS2A02G303600	147.2	158.2	144.3	147.9	149.3	172.4	182.8	169.5	211.5	NA	NA	NA	NA	1.25372470535913	0.0439350429732693	0.326220593901406	up	NA	NA	NA	NA	--	--	--	--	--	Predicted acetyltransferase, GNAT superfamily	R	General function prediction only ;	IPR031165 [Yjdj-type Gcn5-related N-acetyltransferase]
TraesCS2A02G307300.1	pep chromosome:IWGSC:2A:528116438:528119387:-1 gene:TraesCS2A02G307300 transcript:TraesCS2A02G307300.1 gene_biotype:protein_coding	TraesCS2A02G307300	211.6	208.5	201	211.6	194.9	197.7	167.3	177.6	163	NA	NA	NA	NA	0.817742714538722	0.00213690904802833	-0.290281093829908	down	NA	NA	NA	NA	1	Biological Process:ribosomal small subunit biogenesis (GO:0042274)	--	--	--	Ribosome maturation factor RimP	J	Translation, ribosomal structure and biogenesis ;	IPR003728 [Ribosome maturation factor RimP]
TraesCS2A02G357400.1	pep chromosome:IWGSC:2A:601846333:601850821:1 gene:TraesCS2A02G357400 transcript:TraesCS2A02G357400.1 gene_biotype:protein_coding	TraesCS2A02G357400	64.8	60.7	68.5	46.3	58.6	60.9	43.6	53.9	46.6	NA	NA	NA	NA	0.742783505154639	0.0118853183156422	-0.428986316899743	down	NA	NA	NA	NA	2	Cellular Component:integral component of membrane (GO:0016021),Biological Process:transmembrane transport (GO:0055085)	--	--	--	Nitrate/nitrite transporter NarK	P	Inorganic ion transport and metabolism ;	IPR010658 [Nodulin-like] ; IPR011701[Major facilitator superfamily]
TraesCS2A02G365000.1.cds1	pep chromosome:IWGSC:2A:608871057:608872541:1 gene:TraesCS2A02G365000 transcript:TraesCS2A02G365000.1 gene_biotype:protein_coding	TraesCS2A02G365000	694.2	664.1	682.4	650.3	665.8	630.7	513.5	533.4	472.5	NA	NA	NA	NA	0.744548439261038	0.00095730043766831	-0.425562383342059	down	0.780460242449147	0.00229579732573822	-0.357602953372673	down	3	Molecular Function:ammonium transmembrane transporter activity (GO:0008519),Biological Process:ammonium transport (GO:0015696),Cellular Component:membrane (GO:0016020)	ammonium transporter, Amt family	--	--	Ammonia channel protein AmtB	P	Inorganic ion transport and metabolism ;	IPR024041 [Ammonium transporter AmtB-like domain]
TraesCS2A02G373600.1	pep chromosome:IWGSC:2A:616978080:616983373:1 gene:TraesCS2A02G373600 transcript:TraesCS2A02G373600.1 gene_biotype:protein_coding	TraesCS2A02G373600	1034.1	1018.8	1064.8	1168.7	1215.3	1165.4	1340.3	1301.4	1304.5	NA	NA	NA	NA	1.26574077043975	0.000114923488059169	0.339981964406244	up	NA	NA	NA	NA	--	--	granule-bound starch synthase	2.4.1.242	ko00500 Starch and sucrose metabolism ko01100 Metabolic pathways ko01110 Biosynthesis of secondary metabolites	Glycogen synthase	G	Carbohydrate transport and metabolism ;	IPR001296 [Glycosyl transferase, family 1] ; IPR013534[Starch synthase, catalytic domain]
TraesCS2A02G382700.1	pep chromosome:IWGSC:2A:627511053:627514324:-1 gene:TraesCS2A02G382700 transcript:TraesCS2A02G382700.1 gene_biotype:protein_coding	TraesCS2A02G382700	259.6	278	293.5	307.9	318.8	311.4	368.3	345.4	437	NA	NA	NA	NA	1.3845505955962	0.0218368995231068	0.469417775035287	up	NA	NA	NA	NA	2	Biological Process:cellular amino acid metabolic process (GO:0006520),Molecular Function:lyase activity (GO:0016829)	threonine aldolase	4.1.2.48	ko00260 Glycine, serine and threonine metabolism ko01100 Metabolic pathways ko01110 Biosynthesis of secondary metabolites ko01230 Biosynthesis of amino acids	Threonine aldolase	E	Amino acid transport and metabolism ;	IPR001597 [Aromatic amino acid beta-eliminating lyase/threonine aldolase]
TraesCS2A02G393700.1	pep chromosome:IWGSC:2A:643439927:643444151:-1 gene:TraesCS2A02G393700 transcript:TraesCS2A02G393700.1 gene_biotype:protein_coding	TraesCS2A02G393700	99.1	100.4	107.8	115.1	108	113.4	133.2	123.9	126.2	NA	NA	NA	NA	1.24731532704198	0.00288020666599417	0.318826231207556	up	NA	NA	NA	NA	--	--	--	--	--	--	--	--	IPR007117 [Expansin, cellulose-binding-like domain] ; IPR009009[RlpA-like protein, double-psi beta-barrel domain]
TraesCS2A02G411600.1.cds1	pep chromosome:IWGSC:2A:669567532:669567912:-1 gene:TraesCS2A02G411600 transcript:TraesCS2A02G411600.1 gene_biotype:protein_coding	TraesCS2A02G411600	342.7	343.7	330	339.6	291.9	335.6	223.4	230.8	216	NA	NA	NA	NA	0.659386068476978	4.7182655961049e-05	-0.600804688848884	down	0.69299968979423	0.0033636122478392	-0.52907338831481	down	--	--	--	--	--	--	--	--	IPR027923 [Hydrophobic seed protein]
TraesCS2A02G411700.1.cds1	pep chromosome:IWGSC:2A:669619546:669619941:-1 gene:TraesCS2A02G411700 transcript:TraesCS2A02G411700.1 gene_biotype:protein_coding	TraesCS2A02G411700	477.7	418.7	455.9	418.1	388.8	437.4	289.3	327	297.7	NA	NA	NA	NA	0.675885528359092	0.00211381322266074	-0.565149170351831	down	0.734549545929438	0.0037453477195866	-0.445068289938396	down	--	--	--	--	--	--	--	--	IPR027923 [Hydrophobic seed protein]
TraesCS2A02G417500.1.cds1	pep chromosome:IWGSC:2A:673370177:673371045:1 gene:TraesCS2A02G417500 transcript:TraesCS2A02G417500.1 gene_biotype:protein_coding	TraesCS2A02G417500	479.5	477	470.9	389.6	390.6	409.3	364.6	362.3	357.9	NA	NA	NA	NA	0.759983186212694	3.78561857642678e-06	-0.395960594009947	down	NA	NA	NA	NA	2	Cellular Component:monolayer-surrounded lipid storage body (GO:0012511),Cellular Component:integral component of membrane (GO:0016021)	--	--	--	--	--	--	IPR000136 [Oleosin]
TraesCS2A02G427200.1	pep chromosome:IWGSC:2A:680096885:680097566:-1 gene:TraesCS2A02G427200 transcript:TraesCS2A02G427200.1 gene_biotype:protein_coding	TraesCS2A02G427200	2277.6	2301.1	2247.5	2114.4	1997.7	2104.5	1605.6	1652.2	1594.9	NA	NA	NA	NA	0.710893322785737	9.61150033254538e-06	-0.492295010759683	down	0.780603545346331	0.000386820567468735	-0.357338079661158	down	--	--	--	--	--	--	--	--	--
TraesCS2A02G440300.1.cds1	pep chromosome:IWGSC:2A:691116103:691116420:1 gene:TraesCS2A02G440300 transcript:TraesCS2A02G440300.1 gene_biotype:protein_coding	TraesCS2A02G440300	79.9	86	85.1	95.9	88.1	98.9	158.2	120.9	140	NA	NA	NA	NA	1.66972111553785	0.00686635354282696	0.739607157292485	up	1.4814422057264	0.0156120772189911	0.567002344734366	up	--	--	--	--	--	--	--	--	IPR016140 [Bifunctional inhibitor/plant lipid transfer protein/seed storage helical domain]
TraesCS2A02G441200.1	pep chromosome:IWGSC:2A:691217519:691231490:-1 gene:TraesCS2A02G441200 transcript:TraesCS2A02G441200.1 gene_biotype:protein_coding	TraesCS2A02G441200	164.9	146.3	162.8	163.8	172.1	173.1	199.2	190.6	198.3	NA	NA	NA	NA	1.24071729957806	0.00421688086869155	0.311174431376311	up	NA	NA	NA	NA	--	--	nucleolar pre-ribosomal-associated protein 1	--	--	--	--	--	IPR021714 [Nucleolar pre-ribosomal-associated protein 1, N-terminal] ; IPR032436[Nucleolar pre-ribosomal-associated protein 1, C-terminal domain]
TraesCS2A02G443300.1	pep chromosome:IWGSC:2A:693283834:693286356:1 gene:TraesCS2A02G443300 transcript:TraesCS2A02G443300.1 gene_biotype:protein_coding	TraesCS2A02G443300	1052.5	1056.4	1035.8	1148.7	1089.8	1064.9	817.1	815.3	823.6	NA	NA	NA	NA	0.780996597449677	4.59786706407192e-06	-0.356611831863475	down	0.743476418235757	0.00718066825768677	-0.427641111633032	down	--	--	--	--	--	--	--	--	--
TraesCS2A02G448400.1	pep chromosome:IWGSC:2A:697300181:697303042:1 gene:TraesCS2A02G448400 transcript:TraesCS2A02G448400.1 gene_biotype:protein_coding	TraesCS2A02G448400	445.1	408.7	410.8	385.8	349.7	372.7	330.4	326.7	337	NA	NA	NA	NA	0.786098371026411	0.00177475246213617	-0.347218234678514	down	NA	NA	NA	NA	1	Molecular Function:nucleic acid binding (GO:0003676)	--	--	--	RNA recognition motif (RRM) domain	J	Translation, ribosomal structure and biogenesis ;	IPR000504 [RNA recognition motif domain]
TraesCS2A02G450500.1.cds1	pep chromosome:IWGSC:2A:699911927:699913435:-1 gene:TraesCS2A02G450500 transcript:TraesCS2A02G450500.1 gene_biotype:protein_coding	TraesCS2A02G450500	209.7	204.4	217	243.5	229.4	238.5	147.9	160.4	155.1	NA	NA	NA	NA	0.734273490730471	0.000407030920396632	-0.445610579188103	down	0.6513916221535	0.00011347361820999	-0.618402930197028	down	--	--	--	--	--	--	--	--	--
TraesCS2A02G467500.1.cds1	pep chromosome:IWGSC:2A:711871042:711871988:-1 gene:TraesCS2A02G467500 transcript:TraesCS2A02G467500.1 gene_biotype:protein_coding	TraesCS2A02G467500	485.9	495.1	514	542.1	533.9	578.6	699.7	736	760.6	NA	NA	NA	NA	1.46909698996656	0.000278986518524674	0.554929645945021	up	1.32739030581409	0.00128551317238986	0.408592643103352	up	1	Molecular Function:enzyme inhibitor activity (GO:0004857)	--	--	--	--	--	--	IPR006501 [Pectinesterase inhibitor domain]
TraesCS2A02G469200.1	pep chromosome:IWGSC:2A:712790408:712794167:1 gene:TraesCS2A02G469200 transcript:TraesCS2A02G469200.1 gene_biotype:protein_coding	TraesCS2A02G469200	426	402.4	436.1	484.4	500.3	429	537.7	548.1	522.2	NA	NA	NA	NA	1.27164887307236	0.000789290996398276	0.34670036951569	up	NA	NA	NA	NA	2	Biological Process:phospholipid biosynthetic process (GO:0008654),Cellular Component:membrane (GO:0016020)	CDP-diacylglycerol--inositol 3-phosphatidyltransferase	2.7.8.11	ko00562 Inositol phosphate metabolism ko00564 Glycerophospholipid metabolism ko01100 Metabolic pathways ko04070 Phosphatidylinositol signaling system	Phosphatidylglycerophosphate synthase	I	Lipid transport and metabolism ;	IPR000462 [CDP-alcohol phosphatidyltransferase]
TraesCS2A02G476500.1	pep chromosome:IWGSC:2A:716247998:716248874:1 gene:TraesCS2A02G476500 transcript:TraesCS2A02G476500.1 gene_biotype:protein_coding	TraesCS2A02G476500	179.2	192.4	188.2	189.7	167.8	182.7	141.5	154.9	129.9	NA	NA	NA	NA	0.761521972132905	0.00560559137588226	-0.393042431608978	down	0.789152165864495	0.0172683407306999	-0.34162458454503	down	2	Biological Process:defense response (GO:0006952),Biological Process:response to biotic stimulus (GO:0009607)	--	--	--	--	--	--	IPR000916 [Bet v I/Major latex protein]
TraesCS2A02G488800.1	pep chromosome:IWGSC:2A:722826739:722829182:-1 gene:TraesCS2A02G488800 transcript:TraesCS2A02G488800.1 gene_biotype:protein_coding	TraesCS2A02G488800	184.9	179.6	168.7	198.3	194.4	196.2	210.3	238.3	242.3	NA	NA	NA	NA	1.29576144036009	0.00917694403171696	0.373800131425029	up	NA	NA	NA	NA	--	--	cytochrome c oxidase assembly protein subunit 23	--	--	--	--	--	--
TraesCS2A02G490500.1	pep chromosome:IWGSC:2A:723986686:723988491:1 gene:TraesCS2A02G490500 transcript:TraesCS2A02G490500.1 gene_biotype:protein_coding	TraesCS2A02G490500	335.4	330.6	298.1	302.8	279.7	294.1	259.6	272.5	265.9	NA	NA	NA	NA	0.827714967327041	0.0107909481533869	-0.27279404940777	down	NA	NA	NA	NA	3	Molecular Function:iron ion binding (GO:0005506),Molecular Function:heme binding (GO:0020037),Biological Process:oxidation-reduction process (GO:0055114)	--	--	--	Cytochrome P450	QV	Secondary metabolites biosynthesis, transport and catabolism ; Defense mechanisms ;	IPR001128 [Cytochrome P450]
TraesCS2A02G501900.1	pep chromosome:IWGSC:2A:729852393:729858636:1 gene:TraesCS2A02G501900 transcript:TraesCS2A02G501900.1 gene_biotype:protein_coding	TraesCS2A02G501900	451.7	464.9	451	497.9	496.7	512.7	607.2	600.1	639.6	NA	NA	NA	NA	1.35046797309155	0.000249591707440362	0.433459426140933	up	1.22530352285544	0.00101586839760613	0.293139166924462	up	1	Biological Process:isoprenoid biosynthetic process (GO:0008299)	--	--	ko00900 Terpenoid backbone biosynthesis ko01100 Metabolic pathways ko01110 Biosynthesis of secondary metabolites	Geranylgeranyl pyrophosphate synthase	H	Coenzyme transport and metabolism ;	IPR000092 [Polyprenyl synthetase]
TraesCS2A02G502100.1	pep chromosome:IWGSC:2A:729979694:729983348:1 gene:TraesCS2A02G502100 transcript:TraesCS2A02G502100.1 gene_biotype:protein_coding	TraesCS2A02G502100	60.6	68.7	61.8	74.8	71.7	82.6	87.4	79.9	85.1	NA	NA	NA	NA	1.32077446363161	0.00369625652561648	0.401384132005092	up	NA	NA	NA	NA	4	Molecular Function:peroxidase activity (GO:0004601),Biological Process:response to oxidative stress (GO:0006979),Molecular Function:heme binding (GO:0020037),Biological Process:oxidation-reduction process (GO:0055114)	peroxidase	1.11.1.7	ko00940 Phenylpropanoid biosynthesis ko01100 Metabolic pathways ko01110 Biosynthesis of secondary metabolites	--	--	--	IPR002016 [Haem peroxidase, plant/fungal/bacterial]
TraesCS2A02G506400.1	pep chromosome:IWGSC:2A:734343836:734346705:1 gene:TraesCS2A02G506400 transcript:TraesCS2A02G506400.1 gene_biotype:protein_coding	TraesCS2A02G506400	138.1	128	134.8	118.8	109.4	116.5	100.3	110.7	113.6	NA	NA	NA	NA	0.809678223996009	0.00712027153911034	-0.304579417602799	down	NA	NA	NA	NA	1	Cellular Component:membrane (GO:0016020)	--	--	--	Uncharacterized membrane protein, UPF0136 family	S	Function unknown ;	IPR005349 [TMEM14 family]
TraesCS2A02G512400.1.cds1	pep chromosome:IWGSC:2A:737340454:737342156:-1 gene:TraesCS2A02G512400 transcript:TraesCS2A02G512400.1 gene_biotype:protein_coding	TraesCS2A02G512400	1034.6	1070.8	1072.4	1154.4	1139.8	1153.1	1259.1	1296.3	1349.2	NA	NA	NA	NA	1.22871168733086	0.00110894517316805	0.297146432346518	up	NA	NA	NA	NA	--	--	--	--	--	Predicted O-methyltransferase YrrM	R	General function prediction only ;	IPR021148 [Polysaccharide biosynthesis domain]
TraesCS2A02G525500.1	pep chromosome:IWGSC:2A:745666877:745671118:-1 gene:TraesCS2A02G525500 transcript:TraesCS2A02G525500.1 gene_biotype:protein_coding	TraesCS2A02G525500	5026.4	4978.4	4969.5	4254.4	4140.4	4211.4	3996.4	3795	3957	NA	NA	NA	NA	0.784570898138811	7.40430625854745e-05	-0.350024271949386	down	NA	NA	NA	NA	2	Molecular Function:metal ion binding (GO:0046872),Biological Process:oxidation-reduction process (GO:0055114)	linoleate 9S-lipoxygenase	1.13.11.58	ko00591 Linoleic acid metabolism	--	--	--	IPR013819 [Lipoxygenase, C-terminal]
TraesCS2A02G544500.4	pep chromosome:IWGSC:2A:753763736:753778072:1 gene:TraesCS2A02G544500 transcript:TraesCS2A02G544500.4 gene_biotype:protein_coding	TraesCS2A02G544500	297.3	293.1	270.8	280.1	291.1	289.5	352.5	342.9	355.6	NA	NA	NA	NA	1.2203901532745	0.00221978045889472	0.287342444682307	up	1.22109910537934	0.000247134967188578	0.28818029535972	up	2	Molecular Function:oxidoreductase activity (GO:0016491),Biological Process:oxidation-reduction process (GO:0055114)	cyclopropane-fatty-acyl-phospholipid synthase	2.1.1.79	--	Cyclopropane fatty-acyl-phospholipid synthase and related methyltransferases	I	Lipid transport and metabolism ;	IPR002937 [Amine oxidase] ; IPR029063[S-adenosyl-L-methionine-dependent methyltransferase]
TraesCS2A02G545700.1	pep chromosome:IWGSC:2A:754448621:754452155:1 gene:TraesCS2A02G545700 transcript:TraesCS2A02G545700.1 gene_biotype:protein_coding	TraesCS2A02G545700	366.6	356.2	339.2	379.3	401.7	344.5	293.6	303.1	262.2	NA	NA	NA	NA	0.808757062146893	0.0100224718721013	-0.306221689971007	down	0.763127498889382	0.0127735902617664	-0.390003980621009	down	2	Biological Process:proteolysis (GO:0006508),Molecular Function:cysteine-type peptidase activity (GO:0008234)	--	--	--	Cysteine protease, C1A family	O	Posttranslational modification, protein turnover, chaperones ;	IPR000118 [Granulin] ; IPR000668[Peptidase C1A, papain C-terminal] ; IPR013201[Cathepsin propeptide inhibitor domain (I29)]
TraesCS2A02G556500.1.cds1	pep chromosome:IWGSC:2A:760621850:760622161:1 gene:TraesCS2A02G556500 transcript:TraesCS2A02G556500.1 gene_biotype:protein_coding	TraesCS2A02G556500	294.8	323.3	309.6	299.5	306.4	305.4	249.7	256.2	239.8	NA	NA	NA	NA	0.803815888757141	0.00309894295957924	-0.315062999943329	down	0.818281575770877	0.000456394943200264	-0.289330725965476	down	--	--	--	--	--	--	--	--	--
TraesCS2A02G563100.1.cds1	pep chromosome:IWGSC:2A:764008842:764009832:1 gene:TraesCS2A02G563100 transcript:TraesCS2A02G563100.1 gene_biotype:protein_coding	TraesCS2A02G563100	90.4	94.7	85.1	76.1	75.4	83.8	61.4	71.8	64.3	NA	NA	NA	NA	0.730940044411547	0.00432692267484548	-0.452175021373857	down	NA	NA	NA	NA	4	Molecular Function:structural constituent of ribosome (GO:0003735),Cellular Component:intracellular (GO:0005622),Cellular Component:ribosome (GO:0005840),Biological Process:translation (GO:0006412)	small subunit ribosomal protein S17	--	ko03010 Ribosome	Ribosomal protein S17	J	Translation, ribosomal structure and biogenesis ;	IPR000266 [Ribosomal protein S17/S11]
TraesCS2A02G571300.1.cds1	pep chromosome:IWGSC:2A:768265704:768267120:-1 gene:TraesCS2A02G571300 transcript:TraesCS2A02G571300.1 gene_biotype:protein_coding	TraesCS2A02G571300	1119.5	1110	1206.3	1119.5	1150.5	1078.9	925.1	969.6	921.1	NA	NA	NA	NA	0.819547121485535	0.00384633191327705	-0.287101192568016	down	NA	NA	NA	NA	4	Molecular Function:peroxidase activity (GO:0004601),Biological Process:response to oxidative stress (GO:0006979),Molecular Function:heme binding (GO:0020037),Biological Process:oxidation-reduction process (GO:0055114)	peroxidase	1.11.1.7	ko00940 Phenylpropanoid biosynthesis ko01100 Metabolic pathways ko01110 Biosynthesis of secondary metabolites	--	--	--	IPR002016 [Haem peroxidase, plant/fungal/bacterial]
TraesCS2A02G573400.1	pep chromosome:IWGSC:2A:769002934:769004935:1 gene:TraesCS2A02G573400 transcript:TraesCS2A02G573400.1 gene_biotype:protein_coding	TraesCS2A02G573400	233.9	220.4	216.2	218.7	217.1	205.4	142.4	155.2	137.3	NA	NA	NA	NA	0.64862043251305	0.000480047077983476	-0.624553623327768	down	0.678259513412352	0.000530981185514519	-0.56009071669048	down	4	Molecular Function:peroxidase activity (GO:0004601),Biological Process:response to oxidative stress (GO:0006979),Molecular Function:heme binding (GO:0020037),Biological Process:oxidation-reduction process (GO:0055114)	peroxidase	1.11.1.7	ko00940 Phenylpropanoid biosynthesis ko01100 Metabolic pathways ko01110 Biosynthesis of secondary metabolites	--	--	--	IPR002016 [Haem peroxidase, plant/fungal/bacterial]
TraesCS2A02G573900.1.cds1	pep chromosome:IWGSC:2A:769144844:769146212:1 gene:TraesCS2A02G573900 transcript:TraesCS2A02G573900.1 gene_biotype:protein_coding	TraesCS2A02G573900	4707.4	4736.3	4637.8	4627.1	4559.3	4637.6	3628.3	3789	3730.8	NA	NA	NA	NA	0.791684124560594	6.02129137274128e-05	-0.337003173206888	down	0.806430844907407	7.3047261099965e-05	-0.310377273827418	down	4	Molecular Function:peroxidase activity (GO:0004601),Biological Process:response to oxidative stress (GO:0006979),Molecular Function:heme binding (GO:0020037),Biological Process:oxidation-reduction process (GO:0055114)	peroxidase	1.11.1.7	ko00940 Phenylpropanoid biosynthesis ko01100 Metabolic pathways ko01110 Biosynthesis of secondary metabolites	--	--	--	IPR002016 [Haem peroxidase, plant/fungal/bacterial]
TraesCS2A02G578400.1	pep chromosome:IWGSC:2A:771712859:771713791:1 gene:TraesCS2A02G578400 transcript:TraesCS2A02G578400.1 gene_biotype:protein_coding	TraesCS2A02G578400	896.3	898.6	868.4	908.1	907.6	892.3	700.7	728.2	714.6	NA	NA	NA	NA	0.80482859610258	0.000158984477944395	-0.313246528905882	down	0.791543574593796	3.80443789673202e-05	-0.337259321758024	down	1	Molecular Function:protein binding (GO:0005515)	glutathione S-transferase	2.5.1.18	ko00480 Glutathione metabolism	Glutathione S-transferase	O	Posttranslational modification, protein turnover, chaperones ;	IPR004045 [Glutathione S-transferase, N-terminal] ; IPR004046[Glutathione S-transferase, C-terminal]
TraesCS2A02G581600.1	pep chromosome:IWGSC:2A:773823684:773826110:1 gene:TraesCS2A02G581600 transcript:TraesCS2A02G581600.1 gene_biotype:protein_coding	TraesCS2A02G581600	42.1	37	43.7	40.4	48.6	40.3	55	55.2	57.5	NA	NA	NA	NA	1.36563517915309	0.00233145766691169	0.449572128194167	up	1.2969837587007	0.0110905605750674	0.375160413754092	up	2	Molecular Function:catalytic activity (GO:0003824),Biological Process:metabolic process (GO:0008152)	oxalate---CoA ligase	6.2.1.8	ko00630 Glyoxylate and dicarboxylate metabolism ko01100 Metabolic pathways	Acyl-CoA synthetase (AMP-forming)/AMP-acid ligase II	IQ	Lipid transport and metabolism ; Secondary metabolites biosynthesis, transport and catabolism ;	IPR000873 [AMP-dependent synthetase/ligase] ; IPR025110[AMP-binding enzyme C-terminal domain]
TraesCS2A02G588300.1	pep chromosome:IWGSC:2A:777622662:777627335:-1 gene:TraesCS2A02G588300 transcript:TraesCS2A02G588300.1 gene_biotype:protein_coding	TraesCS2A02G588300	103.8	110.5	102.5	104.8	97.4	113.1	133.3	132	141.5	NA	NA	NA	NA	1.28409090909091	0.00149396052801264	0.360747343777891	up	1.29019980970504	0.00491410532709013	0.367594509174166	up	--	--	beta-fructofuranosidase	3.2.1.26	ko00052 Galactose metabolism ko00500 Starch and sucrose metabolism ko01100 Metabolic pathways	Sucrose-6-phosphate hydrolase SacC, GH32 family	G	Carbohydrate transport and metabolism ;	IPR013148 [Glycosyl hydrolase family 32, N-terminal] ; IPR013189[Glycosyl hydrolase family 32, C-terminal]
TraesCS2B02G040500.1.cds1	pep chromosome:IWGSC:2B:18319277:18320969:-1 gene:TraesCS2B02G040500 transcript:TraesCS2B02G040500.1 gene_biotype:protein_coding	TraesCS2B02G040500	51.1	56.6	60.8	67.1	49.1	56.5	48.3	45.6	45.1	NA	NA	NA	NA	0.824925816023739	0.0299144438509806	-0.277663708458351	down	NA	NA	NA	NA	1	Biological Process:metabolic process (GO:0008152)	--	--	--	UDP:flavonoid glycosyltransferase YjiC, YdhE family	G	Carbohydrate transport and metabolism ;	IPR002213 [UDP-glucuronosyl/UDP-glucosyltransferase]
TraesCS2B02G081400.1.cds1	pep chromosome:IWGSC:2B:45608288:45610092:1 gene:TraesCS2B02G081400 transcript:TraesCS2B02G081400.1 gene_biotype:protein_coding	TraesCS2B02G081400	91	90.7	88	91.6	82.2	90.4	71.5	72.8	72.1	NA	NA	NA	NA	0.802373007044865	6.50795466967457e-05	-0.317655022408788	down	0.819076457229372	0.0309755955837013	-0.287929967420013	down	1	Biological Process:metabolic process (GO:0008152)	--	--	--	UDP:flavonoid glycosyltransferase YjiC, YdhE family	G	Carbohydrate transport and metabolism ;	IPR002213 [UDP-glucuronosyl/UDP-glucosyltransferase]
TraesCS2B02G104300.1	pep chromosome:IWGSC:2B:64992363:64997164:-1 gene:TraesCS2B02G104300 transcript:TraesCS2B02G104300.1 gene_biotype:protein_coding	TraesCS2B02G104300	99.8	89.3	91	102.6	97.6	98.5	117.5	109.5	109.9	NA	NA	NA	NA	1.20278471974295	0.0104652209686969	0.266378445047251	up	NA	NA	NA	NA	1	Molecular Function:small protein activating enzyme activity (GO:0008641)	ubiquitin-activating enzyme E1	6.2.1.45	ko04120 Ubiquitin mediated proteolysis	Ubiquitin	O	Posttranslational modification, protein turnover, chaperones ;	IPR000594 [THIF-type NAD/FAD binding fold] ; IPR018965[Ubiquitin-activating enzyme E1, C-terminal] ; IPR019572[Ubiquitin-activating enzyme, catalytic cysteine domain] ; IPR032418[Ubiquitin-activating enzyme E1, FCCH domain] ; IPR032420[Ubiquitin-activating enzyme E1, four-helix bundle]
TraesCS2B02G122500.1	pep chromosome:IWGSC:2B:89702026:89709697:1 gene:TraesCS2B02G122500 transcript:TraesCS2B02G122500.1 gene_biotype:protein_coding	TraesCS2B02G122500	214.7	223.9	195.4	196	193.3	193.7	149.3	163.4	167.7	NA	NA	NA	NA	0.757728706624606	0.00705862023545984	-0.400246689321136	down	0.82401372212693	0.0232970756817958	-0.279259732382225	down	2	Molecular Function:DNA binding (GO:0003677),Molecular Function:zinc ion binding (GO:0008270)	--	--	--	--	--	--	IPR003340 [B3 DNA binding domain] ; IPR011124[Zinc finger, CW-type]
TraesCS2B02G124600.1	pep chromosome:IWGSC:2B:93111902:93113306:1 gene:TraesCS2B02G124600 transcript:TraesCS2B02G124600.1 gene_biotype:protein_coding	TraesCS2B02G124600	52.9	53.4	48.9	53.4	53.2	59.9	39.5	37.2	37.2	NA	NA	NA	NA	0.73389175257732	0.00104478429832041	-0.446360810479016	down	0.684084084084084	0.00167099745018145	-0.547754430250512	down	4	Molecular Function:peroxidase activity (GO:0004601),Biological Process:response to oxidative stress (GO:0006979),Molecular Function:heme binding (GO:0020037),Biological Process:oxidation-reduction process (GO:0055114)	peroxidase	1.11.1.7	ko00940 Phenylpropanoid biosynthesis ko01100 Metabolic pathways ko01110 Biosynthesis of secondary metabolites	--	--	--	IPR002016 [Haem peroxidase, plant/fungal/bacterial]
TraesCS2B02G124800.1	pep chromosome:IWGSC:2B:93137930:93139422:-1 gene:TraesCS2B02G124800 transcript:TraesCS2B02G124800.1 gene_biotype:protein_coding	TraesCS2B02G124800	593.6	569.4	596.2	513.1	524.8	527.1	359.5	351.4	345	NA	NA	NA	NA	0.600216007276035	1.60620607272169e-05	-0.736446299926825	down	0.674696485623003	9.49974271488123e-06	-0.5676894477792	down	4	Molecular Function:peroxidase activity (GO:0004601),Biological Process:response to oxidative stress (GO:0006979),Molecular Function:heme binding (GO:0020037),Biological Process:oxidation-reduction process (GO:0055114)	--	--	--	--	--	--	IPR002016 [Haem peroxidase, plant/fungal/bacterial]
TraesCS2B02G125300.1	pep chromosome:IWGSC:2B:93699942:93701106:-1 gene:TraesCS2B02G125300 transcript:TraesCS2B02G125300.1 gene_biotype:protein_coding	TraesCS2B02G125300	1513.8	1523.4	1500.7	1638.7	1633.1	1651	1244.5	1267.7	1241.1	NA	NA	NA	NA	0.827100641265784	1.62352503247323e-05	-0.273865208270639	down	0.762431949297148	2.47435468479164e-06	-0.3913195190199	down	4	Molecular Function:peroxidase activity (GO:0004601),Biological Process:response to oxidative stress (GO:0006979),Molecular Function:heme binding (GO:0020037),Biological Process:oxidation-reduction process (GO:0055114)	--	--	--	--	--	--	IPR002016 [Haem peroxidase, plant/fungal/bacterial]
TraesCS2B02G125900.1	pep chromosome:IWGSC:2B:94088850:94090641:-1 gene:TraesCS2B02G125900 transcript:TraesCS2B02G125900.1 gene_biotype:protein_coding	TraesCS2B02G125900	591.1	583.4	568.2	606.5	616.4	592.7	452.5	456.4	454.5	NA	NA	NA	NA	0.782349228209101	4.98666997890943e-05	-0.354115347536473	down	0.750936329588015	2.69527292199857e-05	-0.413237505232634	down	4	Molecular Function:peroxidase activity (GO:0004601),Biological Process:response to oxidative stress (GO:0006979),Molecular Function:heme binding (GO:0020037),Biological Process:oxidation-reduction process (GO:0055114)	peroxidase	1.11.1.7	ko00940 Phenylpropanoid biosynthesis ko01100 Metabolic pathways ko01110 Biosynthesis of secondary metabolites	--	--	--	IPR002016 [Haem peroxidase, plant/fungal/bacterial]
TraesCS2B02G146000.1	pep chromosome:IWGSC:2B:111668601:111669643:-1 gene:TraesCS2B02G146000 transcript:TraesCS2B02G146000.1 gene_biotype:protein_coding	TraesCS2B02G146000	226.5	222.8	222	198.5	192.5	202.3	164.8	173.6	178.3	NA	NA	NA	NA	0.769700580962312	0.0002515903806359	-0.377630758650875	down	NA	NA	NA	NA	1	Molecular Function:oxidoreductase activity (GO:0016491)	NAD(P)H dehydrogenase (quinone)	1.6.5.2	ko00130 Ubiquinone and other terpenoid-quinone biosynthesis ko01110 Biosynthesis of secondary metabolites	Multimeric flavodoxin WrbA	C	Energy production and conversion ;	IPR005025 [NADPH-dependent FMN reductase-like]
TraesCS2B02G162500.1	pep chromosome:IWGSC:2B:135093729:135107360:-1 gene:TraesCS2B02G162500 transcript:TraesCS2B02G162500.1 gene_biotype:protein_coding	TraesCS2B02G162500	35.1	39.7	56.1	55.7	81	77.4	90.7	90.2	69	NA	NA	NA	NA	1.90909090909091	0.0143658317335942	0.932885804141463	up	NA	NA	NA	NA	--	--	--	--	--	--	--	--	--
TraesCS2B02G172300.1.cds1	pep chromosome:IWGSC:2B:146716165:146718153:1 gene:TraesCS2B02G172300 transcript:TraesCS2B02G172300.1 gene_biotype:protein_coding	TraesCS2B02G172300	353.2	324.6	340.2	325.7	296.6	307.6	267.4	269.3	264.7	NA	NA	NA	NA	0.787229862475442	0.000995074322604628	-0.34514314653226	down	NA	NA	NA	NA	3	Molecular Function:oxidoreductase activity (GO:0016491),Molecular Function:flavin adenine dinucleotide binding (GO:0050660),Biological Process:oxidation-reduction process (GO:0055114)				FAD/FMN-containing dehydrogenase	C	Energy production and conversion ;	IPR006094 [FAD linked oxidase, N-terminal] ; IPR012951[Berberine/berberine-like]
TraesCS2B02G181200.1	pep chromosome:IWGSC:2B:155820013:155820860:1 gene:TraesCS2B02G181200 transcript:TraesCS2B02G181200.1 gene_biotype:protein_coding	TraesCS2B02G181200	703.8	687	680.2	713.9	727.1	714.7	822.6	867.5	820.9	NA	NA	NA	NA	1.21245774987929	0.000946833660496191	0.277934475050988	up	NA	NA	NA	NA	--	--	--	--	--	--	--	--	--
TraesCS2B02G194200.1	pep chromosome:IWGSC:2B:171030105:171036053:-1 gene:TraesCS2B02G194200 transcript:TraesCS2B02G194200.1 gene_biotype:protein_coding	TraesCS2B02G194200	787.5	735.6	783.5	827	840.8	833.7	1038	1026.2	1010.2	NA	NA	NA	NA	1.33287089222232	0.000158839396216064	0.414537041363535	up	1.22902258644813	2.9000933577664e-05	0.297511429182738	up	2	Biological Process:sucrose metabolic process (GO:0005985),Molecular Function:sucrose synthase activity (GO:0016157)	sucrose synthase	2.4.1.13	ko00500 Starch and sucrose metabolism ko01100 Metabolic pathways	Glycosyltransferase involved in cell wall bisynthesis	M	Cell wall/membrane/envelope biogenesis ;	IPR000368 [Sucrose synthase] ; IPR001296[Glycosyl transferase, family 1]
TraesCS2B02G198200.1	pep chromosome:IWGSC:2B:175634053:175636972:1 gene:TraesCS2B02G198200 transcript:TraesCS2B02G198200.1 gene_biotype:protein_coding	TraesCS2B02G198200	1074.2	1159.2	1099	1038	1073	1019	941.5	888.4	944.3	NA	NA	NA	NA	0.832493098067459	0.0039261806552211	-0.264489783574485	down	NA	NA	NA	NA	--	--	small nuclear ribonucleoprotein G	--	ko03040 Spliceosome	Small nuclear ribonucleoprotein (snRNP) homolog	K	Transcription ;	IPR001163 [LSM domain, eukaryotic/archaea-type]
TraesCS2B02G240700.1	pep chromosome:IWGSC:2B:244881331:244882294:-1 gene:TraesCS2B02G240700 transcript:TraesCS2B02G240700.1 gene_biotype:protein_coding	TraesCS2B02G240700	260.5	247.3	307.7	260.8	256.1	249.8	226.4	218.3	209.3	NA	NA	NA	NA	0.801961986511343	0.0470941488439737	-0.318394241213802	down	NA	NA	NA	NA	1	Molecular Function:electron carrier activity (GO:0009055)	--	--	--	--	--	--	IPR003245 [Phytocyanin domain]
TraesCS2B02G241200.3	pep chromosome:IWGSC:2B:245128909:245131359:1 gene:TraesCS2B02G241200 transcript:TraesCS2B02G241200.3 gene_biotype:protein_coding	TraesCS2B02G241200	721	755.1	717.8	659.5	633.4	621.6	571.8	586.4	594.3	NA	NA	NA	NA	0.798805779661789	0.000418208711060776	-0.324083323623709	down	NA	NA	NA	NA	1	Biological Process:carbohydrate metabolic process (GO:0005975)	--	--	--	--	--	--	IPR000490 [Glycoside hydrolase family 17] ; IPR012946[X8 domain]
TraesCS2B02G244100.1.cds1	pep chromosome:IWGSC:2B:248137018:248138110:1 gene:TraesCS2B02G244100 transcript:TraesCS2B02G244100.1 gene_biotype:protein_coding	TraesCS2B02G244100	95.2	89.4	93.2	99.3	98.6	104	110.9	111.2	112.7	NA	NA	NA	NA	1.20518358531317	0.000445735026550019	0.269252928568951	up	NA	NA	NA	NA	1	Molecular Function:protein binding (GO:0005515)	--	--	--	Glutathione S-transferase	O	Posttranslational modification, protein turnover, chaperones ;	IPR004045 [Glutathione S-transferase, N-terminal]
TraesCS2B02G275100.1	pep chromosome:IWGSC:2B:379785244:379788815:1 gene:TraesCS2B02G275100 transcript:TraesCS2B02G275100.1 gene_biotype:protein_coding	TraesCS2B02G275100	619.2	613.7	619.6	658.5	660.7	661.2	763.6	728.6	792.3	NA	NA	NA	NA	1.2331983805668	0.0151876867067358	0.302404900015252	up	NA	NA	NA	NA	3	Molecular Function:catalytic activity (GO:0003824),Biological Process:metabolic process (GO:0008152),Biological Process:cell redox homeostasis (GO:0045454)	adenylyl-sulfate reductase (glutathione)	1.8.4.9	ko00920 Sulfur metabolism	3'-phosphoadenosine 5'-phosphosulfate sulfotransferase (PAPS reductase)/FAD synthetase or related enzyme	EH	Amino acid transport and metabolism ; Coenzyme transport and metabolism ;	IPR002500 [Phosphoadenosine phosphosulphate reductase] ; IPR013766[Thioredoxin domain]
TraesCS2B02G291000.1	pep chromosome:IWGSC:2B:404163620:404166717:-1 gene:TraesCS2B02G291000 transcript:TraesCS2B02G291000.1 gene_biotype:protein_coding	TraesCS2B02G291000	259.1	235.7	234.1	243.6	272	265.1	302.6	305.5	288.3	NA	NA	NA	NA	1.22979832624503	0.00447091970586825	0.298421748425067	up	NA	NA	NA	NA	--	--	NADH dehydrogenase (ubiquinone) 1 alpha subcomplex subunit 2	--	ko00190 Oxidative phosphorylation ko01100 Metabolic pathways	--	--	--	IPR007741 [Ribosomal protein/NADH dehydrogenase domain]
TraesCS2B02G299000.1	pep chromosome:IWGSC:2B:418955277:418965081:-1 gene:TraesCS2B02G299000 transcript:TraesCS2B02G299000.1 gene_biotype:protein_coding	TraesCS2B02G299000	34.1	33.1	28.2	28.5	26.2	30.1	23	24.1	23.3	NA	NA	NA	NA	0.737945492662474	0.0108320992820119	-0.438413837368214	down	0.830188679245283	0.0151862729495069	-0.268488835925902	down	--	--	--	--	--	Signal-transduction protein containing cAMP-binding, CBS, and nucleotidyltransferase domains	T	Signal transduction mechanisms ;	IPR000644 [CBS domain]
TraesCS2B02G320000.1	pep chromosome:IWGSC:2B:456051013:456053488:-1 gene:TraesCS2B02G320000 transcript:TraesCS2B02G320000.1 gene_biotype:protein_coding	TraesCS2B02G320000	2574.7	2564.4	2571.6	2521.5	2454.2	2261.2	2049	2280.5	2038.9	NA	NA	NA	NA	0.825917231898531	0.0295614270014693	-0.275930883596807	down	NA	NA	NA	NA	4	Molecular Function:adenyl-nucleotide exchange factor activity (GO:0000774),Biological Process:protein folding (GO:0006457),Molecular Function:protein homodimerization activity (GO:0042803),Molecular Function:chaperone binding (GO:0051087)	--	--	--	Molecular chaperone GrpE (heat shock protein)	O	Posttranslational modification, protein turnover, chaperones ;	IPR000740 [GrpE nucleotide exchange factor]
TraesCS2B02G327200.1	pep chromosome:IWGSC:2B:468551145:468553049:-1 gene:TraesCS2B02G327200 transcript:TraesCS2B02G327200.1 gene_biotype:protein_coding	TraesCS2B02G327200	533	495.7	480.9	499.5	503.9	440.6	360.6	412	371	NA	NA	NA	NA	0.757551669316375	0.00521922296423909	-0.400583802969347	down	0.79196675900277	0.017689622278234	-0.336488217143435	down	1	Biological Process:carbohydrate metabolic process (GO:0005975)	endoglucanase	3.2.1.4	ko00500 Starch and sucrose metabolism ko01100 Metabolic pathways	Cellulase/cellobiase CelA1	G	Carbohydrate transport and metabolism ;	IPR001701 [Glycoside hydrolase family 9]
TraesCS2B02G330700.1.cds1	pep chromosome:IWGSC:2B:474902402:474903463:1 gene:TraesCS2B02G330700 transcript:TraesCS2B02G330700.1 gene_biotype:protein_coding	TraesCS2B02G330700	3389.6	3325.9	3404.5	3101.8	2932.7	2997.3	2542.8	2688.6	2624.9	NA	NA	NA	NA	0.776314229249012	0.000100450405455656	-0.365287363585645	down	NA	NA	NA	NA	1	Biological Process:photosynthetic electron transport in photosystem II (GO:0009772)	photosystem II P680 reaction center D2 protein	1.10.3.9	ko00195 Photosynthesis ko01100 Metabolic pathways	--	--	--	IPR000484 [Photosynthetic reaction centre, L/M]
TraesCS2B02G344600.1	pep chromosome:IWGSC:2B:491180649:491184008:1 gene:TraesCS2B02G344600 transcript:TraesCS2B02G344600.1 gene_biotype:protein_coding	TraesCS2B02G344600	2343.4	2328.1	2383.7	2260.1	2041.8	2115.8	1738.1	1913.5	1893.2	NA	NA	NA	NA	0.785916770608913	0.000958101254768836	-0.347551557196822	down	NA	NA	NA	NA	--	--	14-3-3 protein epsilon	--		--	--	--	IPR023410 [14-3-3 domain]
TraesCS2B02G355900.1	pep chromosome:IWGSC:2B:507911010:507912656:-1 gene:TraesCS2B02G355900 transcript:TraesCS2B02G355900.1 gene_biotype:protein_coding	TraesCS2B02G355900	465.4	486.1	475.2	481.1	509.8	490.5	372.5	385.5	374	NA	NA	NA	NA	0.793439405621364	0.000171990263290473	-0.333808045169752	down	0.76414202781153	0.000243176797372023	-0.388087284144693	down	--	--	--	--	--	Predicted oxidoreductase (related to aryl-alcohol dehydrogenase)	R	General function prediction only ;	IPR023210 [NADP-dependent oxidoreductase domain]
TraesCS2B02G386900.1	pep chromosome:IWGSC:2B:550039727:550045272:1 gene:TraesCS2B02G386900 transcript:TraesCS2B02G386900.1 gene_biotype:protein_coding	TraesCS2B02G386900	558.7	557.8	529.6	496.6	434.3	463.8	387.4	448.7	459.7	NA	NA	NA	NA	0.787193973634651	0.00878639936978733	-0.345208918723271	down	NA	NA	NA	NA	--	--	--	--	--	--	--	--	IPR005516 [Remorin, C-terminal] ; IPR005518[Remorin, N-terminal]
TraesCS2B02G396100.1	pep chromosome:IWGSC:2B:562704706:562705399:-1 gene:TraesCS2B02G396100 transcript:TraesCS2B02G396100.1 gene_biotype:protein_coding	TraesCS2B02G396100	213.1	188.9	205.5	216	190.2	192.4	148.6	157.7	150	NA	NA	NA	NA	0.751111111111111	0.00279564788935955	-0.412901754934853	down	0.762278650183762	0.00556499198600279	-0.391609625052448	down	--	--	--	--	--	--	--	--	--
TraesCS2B02G400000.1	pep chromosome:IWGSC:2B:568466757:568469967:-1 gene:TraesCS2B02G400000 transcript:TraesCS2B02G400000.1 gene_biotype:protein_coding	TraesCS2B02G400000	334.5	329.8	328.6	388.2	400.1	402.4	495.5	467.8	499.1	NA	NA	NA	NA	1.47285728673582	9.93167407618368e-05	0.558617646468015	up	1.22818510120097	0.00111535982179208	0.296528007337081	up	2	Biological Process:cellular amino acid metabolic process (GO:0006520),Molecular Function:lyase activity (GO:0016829)	threonine aldolase	4.1.2.48	ko00260 Glycine, serine and threonine metabolism ko01100 Metabolic pathways ko01110 Biosynthesis of secondary metabolites ko01230 Biosynthesis of amino acids	Threonine aldolase	E	Amino acid transport and metabolism ;	IPR001597 [Aromatic amino acid beta-eliminating lyase/threonine aldolase]
TraesCS2B02G403600.1.cds1	pep chromosome:IWGSC:2B:572078859:572079434:1 gene:TraesCS2B02G403600 transcript:TraesCS2B02G403600.1 gene_biotype:protein_coding	TraesCS2B02G403600	167.7	142.5	161.6	143.7	143.4	147	113.4	97.3	91.2	NA	NA	NA	NA	0.639889783806698	0.00492054724005643	-0.644104661725837	down	0.695461875143976	0.00279919693117104	-0.523956665739255	down	--	--	--	--	--	Uncharacterized conserved protein YkwD, contains CAP (CSP/antigen 5/PR1) domain	S	Function unknown ;	IPR014044 [CAP domain]
TraesCS2B02G433200.1	pep chromosome:IWGSC:2B:622656964:622658164:1 gene:TraesCS2B02G433200 transcript:TraesCS2B02G433200.1 gene_biotype:protein_coding	TraesCS2B02G433200	261.2	291.3	293.2	279.3	294.5	294.3	215.1	230.4	231.1	NA	NA	NA	NA	0.800047298096252	0.00829685401842923	-0.32184280149759	down	0.779403294551319	0.000919028343948675	-0.359558065070425	down	3	Molecular Function:transporter activity (GO:0005215),Biological Process:transport (GO:0006810),Cellular Component:membrane (GO:0016020)	aquaporin TIP	--	--	Glycerol uptake facilitator and related aquaporins (Major Intrinsic Protein Family)	G	Carbohydrate transport and metabolism ;	IPR000425 [Major intrinsic protein]
TraesCS2B02G442700.1	pep chromosome:IWGSC:2B:636092682:636093246:1 gene:TraesCS2B02G442700 transcript:TraesCS2B02G442700.1 gene_biotype:protein_coding	TraesCS2B02G442700	360.8	359	335.5	329.4	305.4	316.7	238.9	239.8	253.3	NA	NA	NA	NA	0.69364161849711	0.000328565402876434	-0.527737632028206	down	0.769311613242249	0.000935638342000862	-0.378360007989979	down	2	Biological Process:defense response (GO:0006952),Biological Process:response to biotic stimulus (GO:0009607)	--	--	--	--	--	--	IPR000916 [Bet v I/Major latex protein]
TraesCS2B02G454000.1	pep chromosome:IWGSC:2B:648073433:648085027:1 gene:TraesCS2B02G454000 transcript:TraesCS2B02G454000.1 gene_biotype:protein_coding	TraesCS2B02G454000	486.8	496.2	509.5	534.5	507.1	475.4	406.6	446.2	387.1	NA	NA	NA	NA	0.830753768844221	0.0105863006697688	-0.267507161943833	down	0.817336849044166	0.0192645356669117	-0.290997316038699	down	3	Molecular Function:nucleotide binding (GO:0000166),Molecular Function:calmodulin binding (GO:0005516),Molecular Function:metal ion binding (GO:0046872)	Ca2+-transporting ATPase	3.6.3.8	--	Magnesium-transporting ATPase (P-type)	P	Inorganic ion transport and metabolism ;	IPR004014 [Cation-transporting P-type ATPase, N-terminal] ; IPR006068[Cation-transporting P-type ATPase, C-terminal] ; IPR008250[P-type ATPase, A domain] ; IPR024750[Calcium-transporting P-type ATPase, N-terminal autoinhibitory domain]
TraesCS2B02G459000.1.cds1	pep chromosome:IWGSC:2B:653610681:653611670:1 gene:TraesCS2B02G459000 transcript:TraesCS2B02G459000.1 gene_biotype:protein_coding	TraesCS2B02G459000	89.6	95.7	100.8	111.6	101.3	105.3	148.1	134	143.5	NA	NA	NA	NA	1.48759175113597	0.000906895431573605	0.572978653178007	up	1.33752357008171	0.00220255309217852	0.419564315170142	up	2	Molecular Function:alternative oxidase activity (GO:0009916),Biological Process:oxidation-reduction process (GO:0055114)	ubiquinol oxidase	1.10.3.11	--	Demethoxyubiquinone hydroxylase, CLK1/Coq7/Cat5 family	H	Coenzyme transport and metabolism ;	IPR002680 [Alternative oxidase]
TraesCS2B02G459100.1.cds1	pep chromosome:IWGSC:2B:653619155:653621681:1 gene:TraesCS2B02G459100 transcript:TraesCS2B02G459100.1 gene_biotype:protein_coding	TraesCS2B02G459100	137	137.9	131.2	155.5	151.4	153.1	188.3	175.5	158.9	NA	NA	NA	NA	1.28712139867028	0.0113874923712541	0.364148132035567	up	NA	NA	NA	NA	2	Molecular Function:alternative oxidase activity (GO:0009916),Biological Process:oxidation-reduction process (GO:0055114)	ubiquinol oxidase	1.10.3.11	--	Demethoxyubiquinone hydroxylase, CLK1/Coq7/Cat5 family	H	Coenzyme transport and metabolism ;	IPR002680 [Alternative oxidase]
TraesCS2B02G469100.1	pep chromosome:IWGSC:2B:665187230:665189674:1 gene:TraesCS2B02G469100 transcript:TraesCS2B02G469100.1 gene_biotype:protein_coding	TraesCS2B02G469100	325.2	312.8	362.1	298.1	296.3	312.8	254.5	281.9	290.5	NA	NA	NA	NA	0.826817318268173	0.0346875916107392	-0.274359487548839	down	NA	NA	NA	NA	1	Molecular Function:nucleic acid binding (GO:0003676)	--	--	--	RNA recognition motif (RRM) domain	J	Translation, ribosomal structure and biogenesis ;	IPR000504 [RNA recognition motif domain]
TraesCS2B02G472100.1	pep chromosome:IWGSC:2B:668569124:668571005:-1 gene:TraesCS2B02G472100 transcript:TraesCS2B02G472100.1 gene_biotype:protein_coding	TraesCS2B02G472100	82.2	83.4	83.1	88.7	82.7	82.7	52	50.6	58.6	NA	NA	NA	NA	0.648170486529956	0.0061936984422687	-0.625554763688939	down	0.63439590712318	0.000619479433541127	-0.656544631525387	down	--	--	--	--	--	--	--	--	--
TraesCS2B02G472800.1	pep chromosome:IWGSC:2B:669435939:669444373:-1 gene:TraesCS2B02G472800 transcript:TraesCS2B02G472800.1 gene_biotype:protein_coding	TraesCS2B02G472800	232.9	228.3	220.9	267.4	243.5	240.6	267.4	281	284.3	NA	NA	NA	NA	1.22078874065386	0.00129779371523832	0.287813561356392	up	NA	NA	NA	NA	5	Molecular Function:ATP binding (GO:0005524),Biological Process:transport (GO:0006810),Cellular Component:integral component of membrane (GO:0016021),Molecular Function:ATPase activity (GO:0016887),Biological Process:transmembrane transport (GO:0055085)	--	--	--	ABC-type multidrug transport system, ATPase and permease component	V	Defense mechanisms ;	IPR003439 [ABC transporter-like] ; IPR011527[ABC transporter type 1, transmembrane domain]
TraesCS2B02G491000.1	pep chromosome:IWGSC:2B:688478196:688480660:-1 gene:TraesCS2B02G491000 transcript:TraesCS2B02G491000.1 gene_biotype:protein_coding	TraesCS2B02G491000	83.9	80.2	71.7	71	76.4	77.4	68.8	54.8	64	NA	NA	NA	NA	0.795589482612383	0.0424927099169781	-0.329903890464386	down	NA	NA	NA	NA	4	Molecular Function:catechol oxidase activity (GO:0004097),Biological Process:metabolic process (GO:0008152),Molecular Function:oxidoreductase activity (GO:0016491),Biological Process:oxidation-reduction process (GO:0055114)	polyphenol oxidase	1.10.3.1	ko00350 Tyrosine metabolism ko00950 Isoquinoline alkaloid biosynthesis ko01100 Metabolic pathways ko01110 Biosynthesis of secondary metabolites	--	--	--	IPR002227 [Tyrosinase copper-binding domain] ; IPR022739[Polyphenol oxidase, central domain] ; IPR022740[Polyphenol oxidase, C-terminal]
TraesCS2B02G496600.1	pep chromosome:IWGSC:2B:693313921:693316248:-1 gene:TraesCS2B02G496600 transcript:TraesCS2B02G496600.1 gene_biotype:protein_coding	TraesCS2B02G496600	59.1	60	62.7	65.5	75.5	69.8	71.3	71.7	76.1	NA	NA	NA	NA	1.20517051705171	0.00271009481808084	0.269237284796115	up	NA	NA	NA	NA	--	--	--	--	--	Bacterial lipocalin	M	Cell wall/membrane/envelope biogenesis ;	IPR000566 [Lipocalin/cytosolic fatty-acid binding domain]
TraesCS2B02G505600.1	pep chromosome:IWGSC:2B:700204619:700209000:1 gene:TraesCS2B02G505600 transcript:TraesCS2B02G505600.1 gene_biotype:protein_coding	TraesCS2B02G505600	117.1	117.8	107.8	128.5	129.6	121.2	152.5	134	136.1	NA	NA	NA	NA	1.23314852640794	0.0162849452312742	0.302346575415766	up	NA	NA	NA	NA	2	Biological Process:intracellular protein transport (GO:0006886),Molecular Function:Ran GTPase binding (GO:0008536)	importin subunit beta-1	--	ko03013 RNA transport	--	--	--	IPR001494 [Importin-beta, N-terminal domain]
TraesCS2B02G507600.1	pep chromosome:IWGSC:2B:704238030:704239761:1 gene:TraesCS2B02G507600 transcript:TraesCS2B02G507600.1 gene_biotype:protein_coding	TraesCS2B02G507600	343.5	358.4	361.2	326.1	329.9	332.3	450.3	432.6	454.4	NA	NA	NA	NA	1.25792493650644	0.000454969709899428	0.331045835602799	up	1.35313164019023	7.37220466439195e-05	0.436302199559273	up	2	Molecular Function:catalytic activity (GO:0003824),Molecular Function:coenzyme binding (GO:0050662)	anthocyanidin reductase	1.3.1.77	ko00941 Flavonoid biosynthesis ko01110 Biosynthesis of secondary metabolites	Nucleoside-diphosphate-sugar epimerase	M	Cell wall/membrane/envelope biogenesis ;	IPR001509 [NAD-dependent epimerase/dehydratase]
TraesCS2B02G529900.1	pep chromosome:IWGSC:2B:724741324:724741610:-1 gene:TraesCS2B02G529900 transcript:TraesCS2B02G529900.1 gene_biotype:protein_coding	TraesCS2B02G529900	557.9	550	566.6	549.4	481.4	494.8	413.3	478.1	474.5	NA	NA	NA	NA	0.815706180949537	0.00883998528890711	-0.293878510853723	down	NA	NA	NA	NA	--	--	--	--	--	--	--	--	--
TraesCS2B02G549600.1.cds1	pep chromosome:IWGSC:2B:745719014:745724615:-1 gene:TraesCS2B02G549600 transcript:TraesCS2B02G549600.1 gene_biotype:protein_coding	TraesCS2B02G549600	80.2	77.9	84.1	79.3	77.2	80.5	54.6	70.8	66	NA	NA	NA	NA	0.790255986787779	0.0299757397773297	-0.339608035208303	down	0.807594936708861	0.0361495189057723	-0.308296229299596	down	--	--	V-type H+-transporting ATPase subunit D	--	ko00190 Oxidative phosphorylation ko01100 Metabolic pathways ko04145 Phagosome	Archaeal/vacuolar-type H+-ATPase subunit D/Vma8	C	Energy production and conversion ;	IPR002699 [ATPase, V1 complex, subunit D]
TraesCS2B02G568200.1.cds1	pep chromosome:IWGSC:2B:759172592:759173776:1 gene:TraesCS2B02G568200 transcript:TraesCS2B02G568200.1 gene_biotype:protein_coding	TraesCS2B02G568200	118.4	125.6	134.8	122.1	112.8	107.7	85.7	72.2	86.6	NA	NA	NA	NA	0.64545934530095	0.0025359335200271	-0.631601865628789	down	0.713660245183888	0.00649125121753319	-0.486690686244403	down	1	Molecular Function:sulfotransferase activity (GO:0008146)	--	--	--	--	--	--	IPR000863 [Sulfotransferase domain]
TraesCS2B02G584200.1	pep chromosome:IWGSC:2B:771230150:771234400:-1 gene:TraesCS2B02G584200 transcript:TraesCS2B02G584200.1 gene_biotype:protein_coding	TraesCS2B02G584200	117.9	135.4	126.3	113.8	128.4	136.1	197.1	173.6	211.6	NA	NA	NA	NA	1.53398314014752	0.00515095650606832	0.61728262641371	up	1.53925455987312	0.00613579088668216	0.622231842385444	up	2	Molecular Function:nucleic acid binding (GO:0003676),Molecular Function:ATP binding (GO:0005524)	ATP-dependent RNA helicase	3.6.4.13	ko03013 RNA transport ko03015 mRNA surveillance pathway ko03040 Spliceosome	Superfamily II DNA and RNA helicase	L	Replication, recombination and repair ;	IPR001650 [Helicase, C-terminal] ; IPR011545[DEAD/DEAH box helicase domain]
TraesCS2B02G594900.1	pep chromosome:IWGSC:2B:779251292:779256095:1 gene:TraesCS2B02G594900 transcript:TraesCS2B02G594900.1 gene_biotype:protein_coding	TraesCS2B02G594900	76	78.8	84.3	77.7	75.6	82.6	102.5	110.2	97.5	NA	NA	NA	NA	1.29736511919699	0.00586552358797908	0.375584556324463	up	1.31496396778296	0.00426829891776458	0.395023267796628	up	--	--	beta-fructofuranosidase	3.2.1.26	ko00052 Galactose metabolism ko00500 Starch and sucrose metabolism ko01100 Metabolic pathways	Sucrose-6-phosphate hydrolase SacC, GH32 family	G	Carbohydrate transport and metabolism ;	IPR013148 [Glycosyl hydrolase family 32, N-terminal] ; IPR013189[Glycosyl hydrolase family 32, C-terminal]
TraesCS2B02G608300.1	pep chromosome:IWGSC:2B:788653777:788665275:1 gene:TraesCS2B02G608300 transcript:TraesCS2B02G608300.1 gene_biotype:protein_coding	TraesCS2B02G608300	183	180.6	178.9	165.3	140.9	142.6	142	149.1	159.6	NA	NA	NA	NA	0.830783410138249	0.00431274489183372	-0.267455687503845	down	NA	NA	NA	NA	5	Biological Process:cation transport (GO:0006812),Biological Process:potassium ion transport (GO:0006813),Molecular Function:solute:proton antiporter activity (GO:0015299),Cellular Component:integral component of membrane (GO:0016021),Biological Process:transmembrane transport (GO:0055085)	--	--	--	Voltage-gated potassium channel Kch	P	Inorganic ion transport and metabolism ;	IPR003148 [Regulator of K+ conductance, N-terminal] ; IPR006153[Cation/H+ exchanger]
TraesCS2B02G613500.1	pep chromosome:IWGSC:2B:792876485:792878155:1 gene:TraesCS2B02G613500 transcript:TraesCS2B02G613500.1 gene_biotype:protein_coding	TraesCS2B02G613500	700.9	679.6	733.9	689.4	662.3	630.2	590.4	574.2	556.9	NA	NA	NA	NA	0.814178963299281	0.00211086619902115	-0.296582149184292	down	NA	NA	NA	NA	4	Molecular Function:peroxidase activity (GO:0004601),Biological Process:response to oxidative stress (GO:0006979),Molecular Function:heme binding (GO:0020037),Biological Process:oxidation-reduction process (GO:0055114)	peroxidase	1.11.1.7	ko00940 Phenylpropanoid biosynthesis ko01100 Metabolic pathways ko01110 Biosynthesis of secondary metabolites	--	--	--	IPR002016 [Haem peroxidase, plant/fungal/bacterial]
TraesCS2B02G613900.1.cds1	pep chromosome:IWGSC:2B:793033781:793035166:-1 gene:TraesCS2B02G613900 transcript:TraesCS2B02G613900.1 gene_biotype:protein_coding	TraesCS2B02G613900	1755.6	1820.6	1766.2	1785	1727.4	1752.5	1383.5	1439.2	1425.2	NA	NA	NA	NA	0.795129529799341	0.000153703234408784	-0.330738194519011	down	0.806833937966533	0.000136921171889021	-0.309656325380898	down	4	Molecular Function:peroxidase activity (GO:0004601),Biological Process:response to oxidative stress (GO:0006979),Molecular Function:heme binding (GO:0020037),Biological Process:oxidation-reduction process (GO:0055114)	peroxidase	1.11.1.7	ko00940 Phenylpropanoid biosynthesis ko01100 Metabolic pathways ko01110 Biosynthesis of secondary metabolites	--	--	--	IPR002016 [Haem peroxidase, plant/fungal/bacterial]
TraesCS2B02G614100.1	pep chromosome:IWGSC:2B:793140608:793142198:-1 gene:TraesCS2B02G614100 transcript:TraesCS2B02G614100.1 gene_biotype:protein_coding	TraesCS2B02G614100	316.1	315.9	314.6	303.4	304.9	300.3	244.5	247.4	249.3	NA	NA	NA	NA	0.783012888231566	1.28047385753649e-06	-0.352892040711098	down	0.815760510675765	8.78212686293847e-06	-0.293782424029477	down	4	Molecular Function:peroxidase activity (GO:0004601),Biological Process:response to oxidative stress (GO:0006979),Molecular Function:heme binding (GO:0020037),Biological Process:oxidation-reduction process (GO:0055114)	peroxidase	1.11.1.7	ko00940 Phenylpropanoid biosynthesis ko01100 Metabolic pathways ko01110 Biosynthesis of secondary metabolites	--	--	--	IPR002016 [Haem peroxidase, plant/fungal/bacterial]
TraesCS2B02G623400.1.cds1	pep chromosome:IWGSC:2B:797126543:797126983:-1 gene:TraesCS2B02G623400 transcript:TraesCS2B02G623400.1 gene_biotype:protein_coding	TraesCS2B02G623400	82.3	73.8	83	69.8	71	60.5	56.8	55.2	56.8	NA	NA	NA	NA	0.705980761187788	0.0014581936480625	-0.502299226004443	down	NA	NA	NA	NA	4	Molecular Function:structural constituent of ribosome (GO:0003735),Cellular Component:intracellular (GO:0005622),Cellular Component:ribosome (GO:0005840),Biological Process:translation (GO:0006412)	small subunit ribosomal protein S17	--	ko03010 Ribosome	Ribosomal protein S17	J	Translation, ribosomal structure and biogenesis ;	IPR000266 [Ribosomal protein S17/S11]
TraesCS2D02G000200.1	pep chromosome:IWGSC:2D:39478:40878:-1 gene:TraesCS2D02G000200 transcript:TraesCS2D02G000200.1 gene_biotype:protein_coding	TraesCS2D02G000200	239.5	252.2	218.8	205.5	201.5	202.7	172.3	208.1	196.2	NA	NA	NA	NA	0.811541168191414	0.0357611216707544	-0.301263812635236	down	NA	NA	NA	NA	--	--				Aldo/keto reductase, related to diketogulonate reductase	Q	Secondary metabolites biosynthesis, transport and catabolism ;	IPR023210 [NADP-dependent oxidoreductase domain]
TraesCS2D02G020200.2	pep chromosome:IWGSC:2D:9635363:9639724:1 gene:TraesCS2D02G020200 transcript:TraesCS2D02G020200.2 gene_biotype:protein_coding	TraesCS2D02G020200	127.8	130.5	146.2	118.9	120.1	118.8	111.5	107.2	110.7	NA	NA	NA	NA	0.81433868974042	0.0131302434670236	-0.296299147590985	down	NA	NA	NA	NA	1	Molecular Function:hydrolase activity (GO:0016787)	apyrase	3.6.1.5	ko00230 Purine metabolism ko00240 Pyrimidine metabolism	Golgi nucleoside diphosphatase	F	Nucleotide transport and metabolism ;	IPR000407 [Nucleoside phosphatase GDA1/CD39]
TraesCS2D02G028600.1	pep chromosome:IWGSC:2D:11774695:11775912:1 gene:TraesCS2D02G028600 transcript:TraesCS2D02G028600.1 gene_biotype:protein_coding	TraesCS2D02G028600	568.8	552.3	557.9	510	504.2	524.5	424.9	443.4	441.1	NA	NA	NA	NA	0.779868969624777	8.35597468561834e-05	-0.358696346235874	down	NA	NA	NA	NA	3	Molecular Function:FMN binding (GO:0010181),Molecular Function:oxidoreductase activity (GO:0016491),Biological Process:oxidation-reduction process (GO:0055114)	12-oxophytodienoic acid reductase	1.3.1.42	ko00592 alpha-Linolenic acid metabolism ko01100 Metabolic pathways ko01110 Biosynthesis of secondary metabolites	2,4-dienoyl-CoA reductase or related NADH-dependent reductase, Old Yellow Enzyme (OYE) family	C	Energy production and conversion ;	IPR001155 [NADH:flavin oxidoreductase/NADH oxidase, N-terminal]
TraesCS2D02G035100.1.cds1	pep chromosome:IWGSC:2D:13487672:13488313:1 gene:TraesCS2D02G035100 transcript:TraesCS2D02G035100.1 gene_biotype:protein_coding	TraesCS2D02G035100	219.9	236.5	237.3	255.9	273.6	243.1	301.4	261.3	281.8	NA	NA	NA	NA	1.21738503675941	0.0175526731235134	0.283785538444656	up	NA	NA	NA	NA	1	Molecular Function:enzyme inhibitor activity (GO:0004857)	--	--	--	--	--	--	IPR006501 [Pectinesterase inhibitor domain]
TraesCS2D02G057900.1	pep chromosome:IWGSC:2D:22962326:22964755:1 gene:TraesCS2D02G057900 transcript:TraesCS2D02G057900.1 gene_biotype:protein_coding	TraesCS2D02G057900	1085.5	1068.1	1088	1021.5	1027.3	1019.7	877.8	878.8	909.5	NA	NA	NA	NA	0.822464215202369	9.37574380073888e-05	-0.281975185246998	down	NA	NA	NA	NA	--	--	--	--	--	Serine/threonine protein kinase	T	Signal transduction mechanisms ;	--
TraesCS2D02G069100.1.cds1	pep chromosome:IWGSC:2D:28964965:28966662:1 gene:TraesCS2D02G069100 transcript:TraesCS2D02G069100.1 gene_biotype:protein_coding	TraesCS2D02G069100	729.3	698.2	657.6	744.3	749	734	860.2	811.1	886.8	NA	NA	NA	NA	1.22684763320704	0.00655645734580675	0.294956086436764	up	NA	NA	NA	NA	1	Biological Process:metabolic process (GO:0008152)	--	--	--	UDP:flavonoid glycosyltransferase YjiC, YdhE family	G	Carbohydrate transport and metabolism ;	IPR002213 [UDP-glucuronosyl/UDP-glucosyltransferase]
TraesCS2D02G098000.1	pep chromosome:IWGSC:2D:50120126:50126054:-1 gene:TraesCS2D02G098000 transcript:TraesCS2D02G098000.1 gene_biotype:protein_coding	TraesCS2D02G098000	802.5	780.4	801.9	846	857.4	835.4	972.7	993.3	972.6	NA	NA	NA	NA	1.23222073129822	5.08894499976607e-05	0.30126071335859	up	NA	NA	NA	NA	1	Biological Process:biosynthetic process (GO:0009058)	2-dehydro-3-deoxyphosphooctonate aldolase (KDO 8-P synthase)	2.5.1.55	ko01100 Metabolic pathways	3-deoxy-D-manno-octulosonic acid (KDO) 8-phosphate synthase	M	Cell wall/membrane/envelope biogenesis ;	IPR006218 [DAHP synthetase I/KDSA]
TraesCS2D02G107500.1	pep chromosome:IWGSC:2D:59723856:59725690:1 gene:TraesCS2D02G107500 transcript:TraesCS2D02G107500.1 gene_biotype:protein_coding	TraesCS2D02G107500	388.3	378.2	408.9	372.3	352.2	333.8	313.9	341.1	316.9	NA	NA	NA	NA	0.826867449378935	0.00555948022328219	-0.274272017546905	down	NA	NA	NA	NA	4	Molecular Function:peroxidase activity (GO:0004601),Biological Process:response to oxidative stress (GO:0006979),Molecular Function:heme binding (GO:0020037),Biological Process:oxidation-reduction process (GO:0055114)	peroxidase	1.11.1.7	ko00940 Phenylpropanoid biosynthesis ko01100 Metabolic pathways ko01110 Biosynthesis of secondary metabolites	--	--	--	IPR002016 [Haem peroxidase, plant/fungal/bacterial]
TraesCS2D02G108200.1	pep chromosome:IWGSC:2D:60077807:60079509:-1 gene:TraesCS2D02G108200 transcript:TraesCS2D02G108200.1 gene_biotype:protein_coding	TraesCS2D02G108200	370.7	389.5	379.3	325.2	313.9	324.7	261.8	275	276.8	NA	NA	NA	NA	0.713997367266345	0.000112654859931685	-0.486009340295159	down	NA	NA	NA	NA	4	Molecular Function:peroxidase activity (GO:0004601),Biological Process:response to oxidative stress (GO:0006979),Molecular Function:heme binding (GO:0020037),Biological Process:oxidation-reduction process (GO:0055114)	peroxidase	1.11.1.7	ko00940 Phenylpropanoid biosynthesis ko01100 Metabolic pathways ko01110 Biosynthesis of secondary metabolites	--	--	--	IPR002016 [Haem peroxidase, plant/fungal/bacterial]
TraesCS2D02G128700.1	pep chromosome:IWGSC:2D:74974821:74977886:1 gene:TraesCS2D02G128700 transcript:TraesCS2D02G128700.1 gene_biotype:protein_coding	TraesCS2D02G128700	882.1	913.4	942.2	994.1	1009.7	1001.5	1194.3	1159.3	1138.6	NA	NA	NA	NA	1.27559630346641	0.000452123476413528	0.35117182194207	up	NA	NA	NA	NA	--	--	--	--	--	Ferredoxin	C	Energy production and conversion ;	IPR001279 [Metallo-beta-lactamase]
TraesCS2D02G147100.1.cds1	pep chromosome:IWGSC:2D:88087980:88089712:1 gene:TraesCS2D02G147100 transcript:TraesCS2D02G147100.1 gene_biotype:protein_coding	TraesCS2D02G147100	205.5	203.1	203.9	219.9	228.1	232.7	254.5	273.4	258.2	NA	NA	NA	NA	1.28342857142857	0.00905015294943578	0.36000300568091	up	NA	NA	NA	NA	2	Biological Process:metabolic process (GO:0008152),Molecular Function:hydrolase activity (GO:0016787)	--	--	--	Acetyl esterase/lipase	I	Lipid transport and metabolism ;	IPR013094 [Alpha/beta hydrolase fold-3]
TraesCS2D02G150500.1	pep chromosome:IWGSC:2D:93046450:93048107:1 gene:TraesCS2D02G150500 transcript:TraesCS2D02G150500.1 gene_biotype:protein_coding	TraesCS2D02G150500	298.3	283.9	291.1	304.4	283.2	306.3	331.5	378.7	377.6	NA	NA	NA	NA	1.24562006183442	0.0113232488377789	0.316864085621392	up	1.21691464369616	0.0199092236256347	0.283227978704987	up	--	--	--	--	--	--	--	--	IPR006843 [Plastid lipid-associated protein/fibrillin conserved domain]
TraesCS2D02G152900.1	pep chromosome:IWGSC:2D:95667200:95668578:1 gene:TraesCS2D02G152900 transcript:TraesCS2D02G152900.1 gene_biotype:protein_coding	TraesCS2D02G152900	226.7	227.7	208.4	210.8	214.4	200.9	166.4	172.2	180.7	NA	NA	NA	NA	0.783494266747133	0.00313616380657954	-0.352005377133657	down	0.829420220412075	0.00355085574577545	-0.269824875793197	down	4	Molecular Function:peroxidase activity (GO:0004601),Biological Process:response to oxidative stress (GO:0006979),Molecular Function:heme binding (GO:0020037),Biological Process:oxidation-reduction process (GO:0055114)	peroxidase	1.11.1.7	ko00940 Phenylpropanoid biosynthesis ko01100 Metabolic pathways ko01110 Biosynthesis of secondary metabolites	--	--	--	IPR002016 [Haem peroxidase, plant/fungal/bacterial]
TraesCS2D02G181000.1.cds1	pep chromosome:IWGSC:2D:125343483:125345105:1 gene:TraesCS2D02G181000 transcript:TraesCS2D02G181000.1 gene_biotype:protein_coding	TraesCS2D02G181000	214	185.6	193.9	207.6	227.3	226.7	237	261.7	229.5	NA	NA	NA	NA	1.22695871946083	0.0251674321690934	0.295086710915246	up	NA	NA	NA	NA	1	Molecular Function:sulfotransferase activity (GO:0008146)	hydroxyjasmonate sulfotransferase	2.8.2.39	--	Tetratricopeptide (TPR) repeat	R	General function prediction only ;	IPR000863 [Sulfotransferase domain]
TraesCS2D02G195400.3	pep chromosome:IWGSC:2D:141994931:141998718:1 gene:TraesCS2D02G195400 transcript:TraesCS2D02G195400.3 gene_biotype:protein_coding	TraesCS2D02G195400	279	292	268.5	261.3	250	241.2	243.1	233.5	215.7	NA	NA	NA	NA	0.824657534246575	0.00955330962356582	-0.278132977007677	down	NA	NA	NA	NA	--	--	--	--	--	Phospholipase/lecithinase/hemolysin	IR	Lipid transport and metabolism ; General function prediction only ;	IPR001087 [GDSL lipase/esterase]
TraesCS2D02G200400.1	pep chromosome:IWGSC:2D:152094347:152097051:1 gene:TraesCS2D02G200400 transcript:TraesCS2D02G200400.1 gene_biotype:protein_coding	TraesCS2D02G200400	112.2	112.5	116.6	107.5	112.5	102.4	87.6	90.9	89.9	NA	NA	NA	NA	0.786404922355699	0.000146722062226226	-0.346655742898682	down	0.832506203473945	0.00424945847735032	-0.264467072327784	down	--	--	protein transport protein SFT1	--	ko04130 SNARE interactions in vesicular transport	--	--	--	--
TraesCS2D02G238700.1	pep chromosome:IWGSC:2D:249188779:249195706:1 gene:TraesCS2D02G238700 transcript:TraesCS2D02G238700.1 gene_biotype:protein_coding	TraesCS2D02G238700	1589.7	1572	1624	1538.8	1479.8	1445.7	1305.8	1308.2	1249.5	NA	NA	NA	NA	0.807300917316171	0.000232620960723154	-0.308821563888063	down	NA	NA	NA	NA	--	--	--	--	--	Valyl-tRNA synthetase	J	Translation, ribosomal structure and biogenesis ;	IPR025564 [Cyanobacterial aminoacyl-tRNA synthetase, CAAD domain]
TraesCS2D02G268000.1	pep chromosome:IWGSC:2D:327957753:327965993:-1 gene:TraesCS2D02G268000 transcript:TraesCS2D02G268000.1 gene_biotype:protein_coding	TraesCS2D02G268000	139.6	140.1	138.7	135	124.6	133.4	104.5	120.7	120	NA	NA	NA	NA	0.825047801147228	0.0431458125360744	-0.277450387067986	down	NA	NA	NA	NA	4	Biological Process:tRNA processing (GO:0008033),Molecular Function:tRNA dihydrouridine synthase activity (GO:0017150),Molecular Function:flavin adenine dinucleotide binding (GO:0050660),Biological Process:oxidation-reduction process (GO:0055114)	tRNA-dihydrouridine synthase A	1.-.-.-	--	tRNA-dihydrouridine synthase	J	Translation, ribosomal structure and biogenesis ;	IPR001269 [tRNA-dihydrouridine synthase]
TraesCS2D02G291700.1	pep chromosome:IWGSC:2D:373750519:373752048:1 gene:TraesCS2D02G291700 transcript:TraesCS2D02G291700.1 gene_biotype:protein_coding	TraesCS2D02G291700	217.4	267.9	240	260.8	267.1	263.5	303.3	301.2	313.6	NA	NA	NA	NA	1.26582103956983	0.0130918282090274	0.340073452495133	up	NA	NA	NA	NA	--	--	--	--	--	--	--	--	IPR009646 [Root cap]
TraesCS2D02G295000.1.cds1	pep chromosome:IWGSC:2D:377150411:377150791:1 gene:TraesCS2D02G295000 transcript:TraesCS2D02G295000.1 gene_biotype:protein_coding	TraesCS2D02G295000	136.7	167.4	143.9	149.2	148.7	175.7	221.9	191.9	237.1	NA	NA	NA	NA	1.45290178571429	0.0139595122574185	0.538937181943929	up	1.37436655405405	0.020931967808924	0.458766833259946	up	--	--	--	--	--	--	--	--	IPR016140 [Bifunctional inhibitor/plant lipid transfer protein/seed storage helical domain]
TraesCS2D02G300100.1	pep chromosome:IWGSC:2D:382195522:382196912:1 gene:TraesCS2D02G300100 transcript:TraesCS2D02G300100.1 gene_biotype:protein_coding	TraesCS2D02G300100	2298.6	2378	2133.2	2341.6	2703.5	2401.6	3027.8	2637.9	2621.2	NA	NA	NA	NA	1.21690798555024	0.0311526839263026	0.283220085217602	up	NA	NA	NA	NA	1	Biological Process:response to stress (GO:0006950)	--	--	--	--	--	--	IPR003496 [ABA/WDS induced protein]
TraesCS2D02G329500.1	pep chromosome:IWGSC:2D:422764285:422773547:-1 gene:TraesCS2D02G329500 transcript:TraesCS2D02G329500.1 gene_biotype:protein_coding	TraesCS2D02G329500	246.2	238.3	241.9	214.2	223.3	236.2	201	196.6	207.7	NA	NA	NA	NA	0.833287444933921	0.000518374928677482	-0.263113851580717	down	NA	NA	NA	NA	1	Molecular Function:indole-3-glycerol-phosphate synthase activity (GO:0004425)	indole-3-glycerol phosphate synthase	4.1.1.48	ko00400 Phenylalanine, tyrosine and tryptophan biosynthesis ko01100 Metabolic pathways ko01110 Biosynthesis of secondary metabolites ko01230 Biosynthesis of amino acids	Indole-3-glycerol phosphate synthase	E	Amino acid transport and metabolism ;	IPR013798 [Indole-3-glycerol phosphate synthase]
TraesCS2D02G332400.1.cds1	pep chromosome:IWGSC:2D:425493763:425494530:-1 gene:TraesCS2D02G332400 transcript:TraesCS2D02G332400.1 gene_biotype:protein_coding	TraesCS2D02G332400	305	314.7	308	295.7	290.9	297.4	211.8	232.9	218.7	NA	NA	NA	NA	0.715101864826991	0.000209662462461916	-0.483779329341546	down	0.750452488687783	0.00034990936326146	-0.414167357490772	down	--	--	--	--	--	--	--	--	IPR000782 [FAS1 domain]
TraesCS2D02G366300.2	pep chromosome:IWGSC:2D:470906955:470910636:1 gene:TraesCS2D02G366300 transcript:TraesCS2D02G366300.2 gene_biotype:protein_coding	TraesCS2D02G366300	146.1	146.6	139.2	133.3	126.5	122.4	99.1	111.5	116.1	NA	NA	NA	NA	0.756425098402408	0.00334034409265552	-0.402730861768959	down	NA	NA	NA	NA	--	--	--	--	--	--	--	--	IPR005516 [Remorin, C-terminal] ; IPR005518[Remorin, N-terminal]
TraesCS2D02G396300.1	pep chromosome:IWGSC:2D:507427853:507434798:-1 gene:TraesCS2D02G396300 transcript:TraesCS2D02G396300.1 gene_biotype:protein_coding	TraesCS2D02G396300	126.3	123.1	139.3	120	116.6	118.8	106.4	109.5	106.7	NA	NA	NA	NA	0.829945973758683	0.0120413190482498	-0.268910669183554	down	NA	NA	NA	NA	3	Molecular Function:iron ion binding (GO:0005506),Molecular Function:heme binding (GO:0020037),Biological Process:oxidation-reduction process (GO:0055114)	--	--	--	Cytochrome P450	QV	Secondary metabolites biosynthesis, transport and catabolism ; Defense mechanisms ;	IPR001128 [Cytochrome P450]
TraesCS2D02G417900.1	pep chromosome:IWGSC:2D:531936263:531940028:-1 gene:TraesCS2D02G417900 transcript:TraesCS2D02G417900.1 gene_biotype:protein_coding	TraesCS2D02G417900	75.8	82.6	88.6	80.5	66.6	74.7	69.6	67.6	67.2	NA	NA	NA	NA	0.82753036437247	0.0196836021803724	-0.273115845534419	down	NA	NA	NA	NA	--	--	--	--	--	--	--	--	--
TraesCS2D02G449400.1.cds1	pep chromosome:IWGSC:2D:558977082:558977873:-1 gene:TraesCS2D02G449400 transcript:TraesCS2D02G449400.1 gene_biotype:protein_coding	TraesCS2D02G449400	976.2	939.9	969.2	1089.6	1079.3	1104	1169.3	1270.5	1213.6	NA	NA	NA	NA	1.26621148580737	0.00122061850436272	0.340518387423452	up	NA	NA	NA	NA	--	--	--	--	--	Pimeloyl-ACP methyl ester carboxylesterase	HR	Coenzyme transport and metabolism ; General function prediction only ;	IPR000073 [Alpha/beta hydrolase fold-1]
TraesCS2D02G489200.2	pep chromosome:IWGSC:2D:588245673:588250234:1 gene:TraesCS2D02G489200 transcript:TraesCS2D02G489200.2 gene_biotype:protein_coding	TraesCS2D02G489200	362.3	377.6	367.5	388.6	493.5	470.9	618.6	573	618.1	NA	NA	NA	NA	1.63418818854976	0.000119922750793708	0.7085741297837	up	1.33754619364375	0.0124941656319007	0.419588717450197	up	--	--	beta-fructofuranosidase	3.2.1.26	ko00052 Galactose metabolism ko00500 Starch and sucrose metabolism ko01100 Metabolic pathways	Sucrose-6-phosphate hydrolase SacC, GH32 family	G	Carbohydrate transport and metabolism ;	IPR013148 [Glycosyl hydrolase family 32, N-terminal] ; IPR013189[Glycosyl hydrolase family 32, C-terminal]
TraesCS2D02G508400.1	pep chromosome:IWGSC:2D:601398370:601401010:-1 gene:TraesCS2D02G508400 transcript:TraesCS2D02G508400.1 gene_biotype:protein_coding	TraesCS2D02G508400	219.9	223.9	225.5	207.1	213.5	209.7	189.1	192.7	170.9	NA	NA	NA	NA	0.825788136859405	0.00501610191744785	-0.276156401751136	down	NA	NA	NA	NA	3	Molecular Function:nucleic acid binding (GO:0003676),Molecular Function:endonuclease activity (GO:0004519),Biological Process:DNA catabolic process (GO:0006308)	--	--	--	--	--	--	IPR003154 [S1/P1 nuclease]
TraesCS2D02G538300.1	pep chromosome:IWGSC:2D:619558435:619563371:-1 gene:TraesCS2D02G538300 transcript:TraesCS2D02G538300.1 gene_biotype:protein_coding	TraesCS2D02G538300	814.1	865.7	821.8	822.3	819.3	909.8	1029.8	1170.4	1067.8	NA	NA	NA	NA	1.30636392708666	0.00473626042096869	0.385556859108005	up	1.2808654072274	0.0096955407862719	0.357118885884722	up	4	Molecular Function:superoxide dismutase activity (GO:0004784),Biological Process:superoxide metabolic process (GO:0006801),Molecular Function:metal ion binding (GO:0046872),Biological Process:oxidation-reduction process (GO:0055114)	superoxide dismutase, Fe-Mn family	1.15.1.1	ko04146 Peroxisome	Superoxide dismutase	P	Inorganic ion transport and metabolism ;	IPR019831 [Manganese/iron superoxide dismutase, N-terminal] ; IPR019832[Manganese/iron superoxide dismutase, C-terminal]
TraesCS2D02G558900.1	pep chromosome:IWGSC:2D:631800350:631804423:1 gene:TraesCS2D02G558900 transcript:TraesCS2D02G558900.1 gene_biotype:protein_coding	TraesCS2D02G558900	127.1	115.8	123.1	124	126.2	117.4	150.2	135.3	159.4	NA	NA	NA	NA	1.2155737704918	0.0275717653182821	0.281637450004382	up	1.21028291621328	0.0264337442325305	0.275344331886752	up	--	--	--	--	--	Ankyrin repeat	T	Signal transduction mechanisms ;	IPR020683 [Ankyrin repeat-containing domain]
TraesCS2D02G572700.1	pep chromosome:IWGSC:2D:638367427:638378468:-1 gene:TraesCS2D02G572700 transcript:TraesCS2D02G572700.1 gene_biotype:protein_coding	TraesCS2D02G572700	2181	2118.5	2255.9	2335.4	2470.3	2433.1	2756	2629.6	2508.5	NA	NA	NA	NA	1.20421332031608	0.00547547696293169	0.268090980886475	up	NA	NA	NA	NA	3	Molecular Function:protein binding (GO:0005515),Biological Process:intracellular protein transport (GO:0006886),Molecular Function:Ran GTPase binding (GO:0008536)	transportin-1	--	--	--	--	--	IPR000357 [HEAT repeat] ; IPR001494[Importin-beta, N-terminal domain]
TraesCS2D02G573300.1	pep chromosome:IWGSC:2D:638438034:638440231:1 gene:TraesCS2D02G573300 transcript:TraesCS2D02G573300.1 gene_biotype:protein_coding	TraesCS2D02G573300	100.3	101.1	106	94.5	85.6	86.6	85.9	85.9	81.5	NA	NA	NA	NA	0.824007807417046	0.00144740648189348	-0.27927008797827	down	NA	NA	NA	NA	--	--	amidase	3.5.1.4	ko00330 Arginine and proline metabolism ko00360 Phenylalanine metabolism ko00380 Tryptophan metabolism	Asp-tRNAAsn/Glu-tRNAGln amidotransferase A subunit or related amidase	J	Translation, ribosomal structure and biogenesis ;	IPR023631 [Amidase signature domain]
TraesCS2D02G584600.1	pep chromosome:IWGSC:2D:643878338:643880084:1 gene:TraesCS2D02G584600 transcript:TraesCS2D02G584600.1 gene_biotype:protein_coding	TraesCS2D02G584600	432.9	471.1	467	423	435.9	455.9	351.4	379.3	358.9	NA	NA	NA	NA	0.794748358862144	0.00309499405224051	-0.331429962654517	down	0.828719196836021	0.00409221764767722	-0.271044753068239	down	4	Molecular Function:peroxidase activity (GO:0004601),Biological Process:response to oxidative stress (GO:0006979),Molecular Function:heme binding (GO:0020037),Biological Process:oxidation-reduction process (GO:0055114)	peroxidase	1.11.1.7	ko00940 Phenylpropanoid biosynthesis ko01100 Metabolic pathways ko01110 Biosynthesis of secondary metabolites	--	--	--	IPR002016 [Haem peroxidase, plant/fungal/bacterial]
TraesCS2D02G584700.1	pep chromosome:IWGSC:2D:643900922:643902637:1 gene:TraesCS2D02G584700 transcript:TraesCS2D02G584700.1 gene_biotype:protein_coding	TraesCS2D02G584700	208.3	216.9	248.4	210.3	200.3	210.4	185	188.1	181.3	NA	NA	NA	NA	0.823040380047506	0.0323345961156169	-0.280964880929182	down	NA	NA	NA	NA	4	Molecular Function:peroxidase activity (GO:0004601),Biological Process:response to oxidative stress (GO:0006979),Molecular Function:heme binding (GO:0020037),Biological Process:oxidation-reduction process (GO:0055114)	peroxidase	1.11.1.7	ko00940 Phenylpropanoid biosynthesis ko01100 Metabolic pathways ko01110 Biosynthesis of secondary metabolites	--	--	--	IPR002016 [Haem peroxidase, plant/fungal/bacterial]
TraesCS3A02G024500.1	pep chromosome:IWGSC:3A:13188237:13190953:1 gene:TraesCS3A02G024500 transcript:TraesCS3A02G024500.1 gene_biotype:protein_coding	TraesCS3A02G024500	392.7	406.1	424.8	380.1	379.6	380	338.2	326.6	335.4	NA	NA	NA	NA	0.817423994769532	0.0016998983761979	-0.29084350185063	down	NA	NA	NA	NA	2	Molecular Function:polygalacturonase activity (GO:0004650),Biological Process:carbohydrate metabolic process (GO:0005975)	--	--	--	Polygalacturonase	G	Carbohydrate transport and metabolism ;	IPR000743 [Glycoside hydrolase, family 28]
TraesCS3A02G025400.1	pep chromosome:IWGSC:3A:13412673:13414123:-1 gene:TraesCS3A02G025400 transcript:TraesCS3A02G025400.1 gene_biotype:protein_coding	TraesCS3A02G025400	483.7	486	508	535.3	551.7	530.7	584.7	602.8	604.5	NA	NA	NA	NA	1.21269540502132	0.000470344771524638	0.278217231540206	up	NA	NA	NA	NA	--	--	--	--	--	Phospholipase/lecithinase/hemolysin	IR	Lipid transport and metabolism ; General function prediction only ;	IPR001087 [GDSL lipase/esterase]
TraesCS3A02G025500.1	pep chromosome:IWGSC:3A:13496471:13504464:-1 gene:TraesCS3A02G025500 transcript:TraesCS3A02G025500.1 gene_biotype:protein_coding	TraesCS3A02G025500	80.8	73.6	83.8	81.7	90.7	72.7	67.6	71.3	58.4	NA	NA	NA	NA	0.828295549958019	0.049282346647546	-0.271782457140555	down	NA	NA	NA	NA	1	Molecular Function:protein binding (GO:0005515)	translation initiation factor 3 subunit A	--	ko03013 RNA transport	--	--	--	IPR000717 [Proteasome component (PCI) domain]
TraesCS3A02G040800.1.cds1	pep chromosome:IWGSC:3A:21323873:21325150:1 gene:TraesCS3A02G040800 transcript:TraesCS3A02G040800.1 gene_biotype:protein_coding	TraesCS3A02G040800	448.5	488.5	443.4	446	429.2	401.5	363.8	382.5	379	NA	NA	NA	NA	0.81519849319038	0.00521787350019476	-0.29477671005289	down	NA	NA	NA	NA	--	--	--	--	--	--	--	--	IPR032799 [Xylanase inhibitor, C-terminal] ; IPR032861[Xylanase inhibitor, N-terminal]
TraesCS3A02G053600.1.cds1	pep chromosome:IWGSC:3A:30543693:30545891:1 gene:TraesCS3A02G053600 transcript:TraesCS3A02G053600.1 gene_biotype:protein_coding	TraesCS3A02G053600	988	1015	979.4	1083.4	1114.8	1066.9	1286.3	1183.4	1152.7	NA	NA	NA	NA	1.21459227467811	0.00696473111442798	0.280472098177602	up	NA	NA	NA	NA	--	--	--	--	--	--	--	--	IPR032799 [Xylanase inhibitor, C-terminal] ; IPR032861[Xylanase inhibitor, N-terminal]
TraesCS3A02G061600.1	pep chromosome:IWGSC:3A:36920265:36922495:1 gene:TraesCS3A02G061600 transcript:TraesCS3A02G061600.1 gene_biotype:protein_coding	TraesCS3A02G061600	757.6	744.4	769	858	887.4	876	1048.7	1083.6	1090.2	NA	NA	NA	NA	1.41897842360194	2.73442121240259e-05	0.504852652542126	up	1.22930495155261	0.000204470375673734	0.297842846971002	up	3	Molecular Function:iron ion binding (GO:0005506),Molecular Function:heme binding (GO:0020037),Biological Process:oxidation-reduction process (GO:0055114)	--	--	--	Cytochrome P450	QV	Secondary metabolites biosynthesis, transport and catabolism ; Defense mechanisms ;	IPR001128 [Cytochrome P450]
TraesCS3A02G064700.1	pep chromosome:IWGSC:3A:38288877:38292351:-1 gene:TraesCS3A02G064700 transcript:TraesCS3A02G064700.1 gene_biotype:protein_coding	TraesCS3A02G064700	303.3	268.6	299.2	299.8	314.2	306	359.1	369.5	334.9	NA	NA	NA	NA	1.22087016416026	0.0128834584766342	0.287909782240233	up	NA	NA	NA	NA	--	--	--	--	--	--	--	--	--
TraesCS3A02G074900.1	pep chromosome:IWGSC:3A:46729244:46732817:-1 gene:TraesCS3A02G074900 transcript:TraesCS3A02G074900.1 gene_biotype:protein_coding	TraesCS3A02G074900	1231.6	1225.4	1229.7	1278.3	1353.5	1352.1	1800.7	1710	1815.1	NA	NA	NA	NA	1.44459815010714	0.00352108340905705	0.530668228037074	up	1.33683074374357	0.000409245362733713	0.418816817249296	up	3	Cellular Component:cytoplasm (GO:0005737),Biological Process:lipid metabolic process (GO:0006629),Cellular Component:integral component of membrane (GO:0016021)	very-long-chain enoyl-CoA reductase	1.3.1.93	ko00062 Fatty acid elongation ko01040 Biosynthesis of unsaturated fatty acids ko01110 Biosynthesis of secondary metabolites ko01212 Fatty acid metabolism	--	--	--	IPR001104 [3-oxo-5-alpha-steroid 4-dehydrogenase, C-terminal]
TraesCS3A02G102000.1	pep chromosome:IWGSC:3A:66165602:66166801:1 gene:TraesCS3A02G102000 transcript:TraesCS3A02G102000.1 gene_biotype:protein_coding	TraesCS3A02G102000	331.6	314.7	313.9	306.3	272.7	296.5	209.8	222.3	213	NA	NA	NA	NA	0.671839200166632	0.000107492448163769	-0.573812119148116	down	0.736836093660765	0.0019656593241441	-0.440584361810442	down	1	Molecular Function:oxidoreductase activity (GO:0016491)	chromate reductase, NAD(P)H dehydrogenase (quinone)	--	--	NAD(P)H-dependent FMN reductase	C	Energy production and conversion ;	IPR005025 [NADPH-dependent FMN reductase-like]
TraesCS3A02G108700.1	pep chromosome:IWGSC:3A:74364854:74367163:-1 gene:TraesCS3A02G108700 transcript:TraesCS3A02G108700.1 gene_biotype:protein_coding	TraesCS3A02G108700	1534.8	1604.7	1547	1619.8	1563.9	1585.9	2132.5	2017.8	2184.4	NA	NA	NA	NA	1.35169102741918	0.000515641741803739	0.434765414821376	up	1.32814072458906	0.000548150091887699	0.409408017099484	up	2	Molecular Function:oxidoreductase activity (GO:0016491),Biological Process:oxidation-reduction process (GO:0055114)	--	--	--	Taurine dioxygenase, alpha-ketoglutarate-dependent	Q	Secondary metabolites biosynthesis, transport and catabolism ;	IPR003819 [TauD/TfdA-like domain]
TraesCS3A02G113000.1.cds1	pep chromosome:IWGSC:3A:80288759:80289531:-1 gene:TraesCS3A02G113000 transcript:TraesCS3A02G113000.1 gene_biotype:protein_coding	TraesCS3A02G113000	527.7	566.9	530.1	514	531.1	546	703.2	649.5	708.3	NA	NA	NA	NA	1.26854188465563	0.00304205700773875	0.343171155024532	up	1.29533027465276	0.00171318236166301	0.373319993551167	up	--	--	HSP20 family protein	--	ko04141 Protein processing in endoplasmic reticulum	Molecular chaperone IbpA, HSP20 family	O	Posttranslational modification, protein turnover, chaperones ;	IPR002068 [Alpha crystallin/Hsp20 domain]
TraesCS3A02G113900.2	pep chromosome:IWGSC:3A:81475905:81479667:1 gene:TraesCS3A02G113900 transcript:TraesCS3A02G113900.2 gene_biotype:protein_coding	TraesCS3A02G113900	274	282.7	260.6	288.7	292.7	291.1	334.3	323.7	336.6	NA	NA	NA	NA	1.21693380643583	0.00144244756126307	0.283250696626868	up	NA	NA	NA	NA	--	--	raffinose synthase	2.4.1.82	ko00052 Galactose metabolism	Alpha-galactosidase	G	Carbohydrate transport and metabolism ;	IPR008811 [Glycosyl hydrolases 36]
TraesCS3A02G134200.1	pep chromosome:IWGSC:3A:111550279:111554136:-1 gene:TraesCS3A02G134200 transcript:TraesCS3A02G134200.1 gene_biotype:protein_coding	TraesCS3A02G134200	433.4	320.5	426.7	302.9	303.8	313.4	253.9	272.7	239.2	NA	NA	NA	NA	0.648653227172624	0.0216787541481751	-0.624480681597406	down	0.832300836865558	0.00742322149492299	-0.264823007138015	down	3	Biological Process:tricarboxylic acid cycle (GO:0006099),Molecular Function:phosphoenolpyruvate carboxylase activity (GO:0008964),Biological Process:carbon fixation (GO:0015977)	phosphoenolpyruvate carboxylase	4.1.1.31	ko00620 Pyruvate metabolism ko00710 Carbon fixation in photosynthetic organisms ko01100 Metabolic pathways ko01200 Carbon metabolism	Phosphoenolpyruvate carboxylase	C	Energy production and conversion ;	IPR021135 [Phosphoenolpyruvate carboxylase]
TraesCS3A02G135800.1	pep chromosome:IWGSC:3A:113354731:113359184:-1 gene:TraesCS3A02G135800 transcript:TraesCS3A02G135800.1 gene_biotype:protein_coding	TraesCS3A02G135800	1065.6	1075.3	1044.2	1154.2	1146	1119.1	1356.8	1325.3	1320.2	NA	NA	NA	NA	1.25656965244419	4.95940156847849e-05	0.329490642926278	up	NA	NA	NA	NA	--	--	solute carrier family 25 (mitochondrial oxoglutarate transporter), member 11	--	--	--	--	--	IPR018108 [Mitochondrial substrate/solute carrier]
TraesCS3A02G150800.1.cds1	pep chromosome:IWGSC:3A:137787132:137787587:-1 gene:TraesCS3A02G150800 transcript:TraesCS3A02G150800.1 gene_biotype:protein_coding	TraesCS3A02G150800	75.4	64.8	66.8	67.3	70.2	67.5	92.8	99.9	100.8	NA	NA	NA	NA	1.41787439613527	0.00219404062136726	0.503729735610727	up	1.43170731707317	0.00039698082982806	0.517736593604606	up	--	--	--	--	--	LEA14-like dessication related protein	V	Defense mechanisms ;	IPR004864 [Late embryogenesis abundant protein, LEA-14]
TraesCS3A02G151100.1	pep chromosome:IWGSC:3A:140003720:140014025:1 gene:TraesCS3A02G151100 transcript:TraesCS3A02G151100.1 gene_biotype:protein_coding	TraesCS3A02G151100	142.9	134.2	133.8	125.8	130.6	120.1	102.7	103	102.8	NA	NA	NA	NA	0.750790946702361	0.00743982579729635	-0.413516841130876	down	0.819389110225764	0.017390802184124	-0.28737937552251	down	3	Biological Process:protein peptidyl-prolyl isomerization (GO:0000413),Molecular Function:peptidyl-prolyl cis-trans isomerase activity (GO:0003755),Biological Process:protein folding (GO:0006457)	peptidyl-prolyl cis-trans isomerase B (cyclophilin B)	5.2.1.8	--	Peptidyl-prolyl cis-trans isomerase (rotamase) - cyclophilin family	O	Posttranslational modification, protein turnover, chaperones ;	IPR002130 [Cyclophilin-type peptidyl-prolyl cis-trans isomerase domain]
TraesCS3A02G161300.1	pep chromosome:IWGSC:3A:162761485:162765166:-1 gene:TraesCS3A02G161300 transcript:TraesCS3A02G161300.1 gene_biotype:protein_coding	TraesCS3A02G161300	1039.3	975.2	987.7	932.8	953.4	1014.3	1247.9	1150.3	1404.1	NA	NA	NA	NA	1.26650456332023	0.0251798169326433	0.34085227520881	up	1.31091191173936	0.018133854253998	0.390570745234349	up	--	--	solute carrier family 35, member E1	--	--	--	--	--	IPR004853 [Sugar phosphate transporter domain]
TraesCS3A02G175400.1.cds1	pep chromosome:IWGSC:3A:195188996:195189722:-1 gene:TraesCS3A02G175400 transcript:TraesCS3A02G175400.1 gene_biotype:protein_coding	TraesCS3A02G175400	69.5	73.4	79.8	81.3	87.6	94.2	145.1	128.4	130.2	NA	NA	NA	NA	1.81275258194881	0.000580709792522112	0.85818202869272	up	1.53439756746484	0.00192922548080743	0.617672338314621	up	1	Biological Process:response to stress (GO:0006950)	--	--	--	--	--	--	IPR004926 [Late embryogenesis abundant protein, LEA5-type]
TraesCS3A02G179500.1	pep chromosome:IWGSC:3A:207842123:207845158:1 gene:TraesCS3A02G179500 transcript:TraesCS3A02G179500.1 gene_biotype:protein_coding	TraesCS3A02G179500	267	245.7	253.5	241.5	282.7	266.6	350	332.6	350.1	NA	NA	NA	NA	1.34782041242495	0.000477416658413066	0.43062828037428	up	1.30589276681841	0.00376252093311119	0.385036435068952	up	1	Cellular Component:integral component of membrane (GO:0016021)	--	--	--	--	--	--	IPR006634 [TRAM/LAG1/CLN8 homology domain]
TraesCS3A02G193600.1	pep chromosome:IWGSC:3A:265171852:265181378:-1 gene:TraesCS3A02G193600 transcript:TraesCS3A02G193600.1 gene_biotype:protein_coding	TraesCS3A02G193600	331.6	302.5	327.4	307.9	317.7	303.7	249.2	259.2	238.2	NA	NA	NA	NA	0.776495059802392	0.00279340199869171	-0.36495134892419	down	0.803400408909932	0.00115657788205875	-0.315808899209508	down	1	Cellular Component:integral component of membrane (GO:0016021)	sec-independent protein translocase protein TatC	--	ko03060 Protein export	Sec-independent protein secretion pathway component TatC	U	Intracellular trafficking, secretion, and vesicular transport ;	IPR002033 [Sec-independent periplasmic protein translocase TatC]
TraesCS3A02G201000.1	pep chromosome:IWGSC:3A:334175703:334182692:1 gene:TraesCS3A02G201000 transcript:TraesCS3A02G201000.1 gene_biotype:protein_coding	TraesCS3A02G201000	241	224.9	229.5	232.3	212.7	215.2	177.3	178.6	179.2	NA	NA	NA	NA	0.769485188380788	0.00730222863323917	-0.378034538126266	down	0.810511966070888	0.0204079824689959	-0.303094609621173	down	3	Molecular Function:protein binding (GO:0005515),Biological Process:protein deubiquitination (GO:0016579),Molecular Function:thiol-dependent ubiquitinyl hydrolase activity (GO:0036459)	ubiquitin carboxyl-terminal hydrolase 14	3.4.19.12	--	--	--	--	IPR000626 [Ubiquitin domain] ; IPR001394[Peptidase C19, ubiquitin carboxyl-terminal hydrolase]
TraesCS3A02G215900.1.cds1	pep chromosome:IWGSC:3A:393238221:393238691:-1 gene:TraesCS3A02G215900 transcript:TraesCS3A02G215900.1 gene_biotype:protein_coding	TraesCS3A02G215900	206.2	203.3	237.5	197.4	187.5	180.6	174.1	172.8	179.3	NA	NA	NA	NA	0.813292117465224	0.0223827384406754	-0.298154463713981	down	NA	NA	NA	NA	1	Molecular Function:magnesium ion binding (GO:0000287)	ribulose-bisphosphate carboxylase large chain	4.1.1.39	ko00630 Glyoxylate and dicarboxylate metabolism ko00710 Carbon fixation in photosynthetic organisms ko01100 Metabolic pathways ko01200 Carbon metabolism	Ribulose 1,5-bisphosphate carboxylase, large subunit, or a RuBisCO-like protein	G	Carbohydrate transport and metabolism ;	IPR000685 [Ribulose bisphosphate carboxylase, large subunit, C-terminal]
TraesCS3A02G273600.1.cds1	pep chromosome:IWGSC:3A:502490309:502491377:1 gene:TraesCS3A02G273600 transcript:TraesCS3A02G273600.1 gene_biotype:protein_coding	TraesCS3A02G273600	132.4	131	130.3	132.6	141.9	129.8	104.8	107	105.1	NA	NA	NA	NA	0.80492760985522	1.0137188238989e-05	-0.313069052776808	down	0.783823893148652	0.00143745989758103	-0.351398543889461	down	--	--	--	--	--	--	--	--	IPR008889 [VQ]
TraesCS3A02G281300.1.cds1	pep chromosome:IWGSC:3A:510007061:510007258:1 gene:TraesCS3A02G281300 transcript:TraesCS3A02G281300.1 gene_biotype:protein_coding	TraesCS3A02G281300	150.7	155.3	145.4	152.7	142.2	152.2	183.5	169.3	208.6	NA	NA	NA	NA	1.24368630926008	0.036333332242927	0.314622645320688	up	1.25564750615075	0.0335901795573471	0.328431517969883	up	2	Cellular Component:mitochondrial outer membrane translocase complex (GO:0005742),Biological Process:protein import into mitochondrial matrix (GO:0030150)	--	--	--	--	--	--	IPR012621 [Mitochondrial import receptor subunit TOM7]
TraesCS3A02G285900.2	pep chromosome:IWGSC:3A:514310972:514316411:-1 gene:TraesCS3A02G285900 transcript:TraesCS3A02G285900.2 gene_biotype:protein_coding	TraesCS3A02G285900	23.7	29.1	37	22.4	26	25.9	20	17.5	17.4	NA	NA	NA	NA	0.611358574610245	0.0423122114245066	-0.709909295735948	down	0.738896366083446	0.0113631263352176	-0.436556061533397	down	3	Molecular Function:malate dehydrogenase (decarboxylating) (NAD+) activity (GO:0004471),Molecular Function:NAD binding (GO:0051287),Biological Process:oxidation-reduction process (GO:0055114)	malate dehydrogenase (oxaloacetate-decarboxylating)(NADP+)	1.1.1.40	ko00620 Pyruvate metabolism ko00710 Carbon fixation in photosynthetic organisms ko01100 Metabolic pathways ko01200 Carbon metabolism	Malic enzyme	C	Energy production and conversion ;	IPR012301 [Malic enzyme, N-terminal domain] ; IPR012302[Malic enzyme, NAD-binding]
TraesCS3A02G286800.1	pep chromosome:IWGSC:3A:515244443:515248194:1 gene:TraesCS3A02G286800 transcript:TraesCS3A02G286800.1 gene_biotype:protein_coding	TraesCS3A02G286800	352.8	377.7	331.7	332.4	341.7	319	290.1	290.9	280.3	NA	NA	NA	NA	0.810864244021842	0.00816334625324483	-0.302467698164487	down	NA	NA	NA	NA	--	--	plasminogen activator inhibitor 1 RNA-binding protein	--	--	--	--	--	IPR006861 [Hyaluronan/mRNA-binding protein] ; IPR019084[Stm1-like, N-terminal]
TraesCS3A02G293900.1	pep chromosome:IWGSC:3A:526523938:526529172:-1 gene:TraesCS3A02G293900 transcript:TraesCS3A02G293900.1 gene_biotype:protein_coding	TraesCS3A02G293900	129.3	137.7	136.8	139.8	151.7	150.2	188.2	153	171.2	NA	NA	NA	NA	1.26894502228826	0.0261609533749958	0.343629565010173	up	NA	NA	NA	NA	--	--	La-related protein 7	--	--	--	--	--	IPR006630 [RNA-binding protein Lupus La]
TraesCS3A02G295500.1	pep chromosome:IWGSC:3A:529771950:529776792:1 gene:TraesCS3A02G295500 transcript:TraesCS3A02G295500.1 gene_biotype:protein_coding	TraesCS3A02G295500	474.4	436.5	481.3	454.7	406	407.5	364.8	386.1	402	NA	NA	NA	NA	0.828113776756213	0.0105783597512852	-0.272099097832725	down	NA	NA	NA	NA	1	Biological Process:carbohydrate metabolic process (GO:0005975)	beta-glucosidase	3.2.1.21	ko00460 Cyanoamino acid metabolism ko00500 Starch and sucrose metabolism ko00940 Phenylpropanoid biosynthesis ko01100 Metabolic pathways ko01110 Biosynthesis of secondary metabolites	Periplasmic beta-glucosidase and related glycosidases	G	Carbohydrate transport and metabolism ;	IPR001764 [Glycoside hydrolase, family 3, N-terminal] ; IPR002772[Glycoside hydrolase family 3 C-terminal domain]
TraesCS3A02G321000.1	pep chromosome:IWGSC:3A:564347414:564350096:1 gene:TraesCS3A02G321000 transcript:TraesCS3A02G321000.1 gene_biotype:protein_coding	TraesCS3A02G321000	211.3	198.9	205	224.2	235.7	245.8	317.1	259.6	307.7	NA	NA	NA	NA	1.43758127438231	0.00781609415230481	0.5236435218544	up	1.25322374946861	0.034290199607812	0.325644015163077	up	--	--	--	--	--	Predicted 5' DNA nuclease, flap endonuclease-1-like, helix-3-turn-helix (H3TH) domain	L	Replication, recombination and repair ;	IPR001229 [Jacalin-like lectin domain]
TraesCS3A02G332500.1	pep chromosome:IWGSC:3A:577066087:577067445:1 gene:TraesCS3A02G332500 transcript:TraesCS3A02G332500.1 gene_biotype:protein_coding	TraesCS3A02G332500	277.5	285.6	293.7	253.1	248.6	255.1	228.7	234.5	233.6	NA	NA	NA	NA	0.813258636788048	0.00044154494589272	-0.298213856151392	down	NA	NA	NA	NA	5	Molecular Function:calcium ion binding (GO:0005509),Cellular Component:photosystem II (GO:0009523),Cellular Component:photosystem II oxygen evolving complex (GO:0009654),Biological Process:photosynthesis (GO:0015979),Cellular Component:extrinsic component of membrane (GO:0019898)	--	--	--	--	--	--	IPR002683 [PsbP family]
TraesCS3A02G351400.2	pep chromosome:IWGSC:3A:599896058:599900418:1 gene:TraesCS3A02G351400 transcript:TraesCS3A02G351400.2 gene_biotype:protein_coding	TraesCS3A02G351400	128.5	123.6	126.8	132.2	143.7	142.7	179.6	164.2	167.5	NA	NA	NA	NA	1.34943256795988	0.000839217468069463	0.432352886178235	up	1.2214524605829	0.00655939286980334	0.288597714431234	up	2	Molecular Function:oxidoreductase activity (GO:0016491),Biological Process:oxidation-reduction process (GO:0055114)	--	--	--	Isopenicillin N synthase and related dioxygenases	Q	Secondary metabolites biosynthesis, transport and catabolism ;	IPR005123 [Oxoglutarate/iron-dependent dioxygenase] ; IPR026992[Non-haem dioxygenase N-terminal domain]
TraesCS3A02G363400.1	pep chromosome:IWGSC:3A:611944642:611948641:1 gene:TraesCS3A02G363400 transcript:TraesCS3A02G363400.1 gene_biotype:protein_coding	TraesCS3A02G363400	1740.2	1782.6	1715.6	1773.2	1834.3	1809.1	2193.5	2080.8	2217.1	NA	NA	NA	NA	1.23919517409896	0.000842252474205664	0.30940343084353	up	NA	NA	NA	NA	--	--	alcohol dehydrogenase (NADP+)	1.1.1.2	ko00010 Glycolysis / Gluconeogenesis ko00040 Pentose and glucuronate interconversions ko00561 Glycerolipid metabolism ko01100 Metabolic pathways ko01110 Biosynthesis of secondary metabolites	Aldo/keto reductase, related to diketogulonate reductase	Q	Secondary metabolites biosynthesis, transport and catabolism ;	IPR023210 [NADP-dependent oxidoreductase domain]
TraesCS3A02G367400.1	pep chromosome:IWGSC:3A:616287709:616288981:-1 gene:TraesCS3A02G367400 transcript:TraesCS3A02G367400.1 gene_biotype:protein_coding	TraesCS3A02G367400	712.7	701	693.8	695.4	671.3	650.6	565.8	571.6	550.8	NA	NA	NA	NA	0.801043890865955	7.25715539509147e-05	-0.320046801816581	down	NA	NA	NA	NA	--	--	--	--	--	--	--	--	--
TraesCS3A02G372600.1	pep chromosome:IWGSC:3A:623187065:623190382:1 gene:TraesCS3A02G372600 transcript:TraesCS3A02G372600.1 gene_biotype:protein_coding	TraesCS3A02G372600	1050.3	985.2	1013.3	1021.2	1044	1046.4	1236.9	1206.6	1238	NA	NA	NA	NA	1.20752427184466	0.000602853111008955	0.272052188247793	up	NA	NA	NA	NA	--	--	large subunit ribosomal protein L10Ae	--	ko03010 Ribosome	Ribosomal protein L1	J	Translation, ribosomal structure and biogenesis ;	IPR028364 [Ribosomal protein L1/ribosomal biogenesis protein]
TraesCS3A02G373800.1.cds1	pep chromosome:IWGSC:3A:623610042:623610962:1 gene:TraesCS3A02G373800 transcript:TraesCS3A02G373800.1 gene_biotype:protein_coding	TraesCS3A02G373800	1675	1563.2	1627.9	1607.3	1643.9	1583.5	1325.9	1310.4	1254.4	NA	NA	NA	NA	0.799552002630443	0.0011325152808151	-0.322736225663014	down	0.804744865245	0.000353693710844954	-0.313396628414864	down	1	Biological Process:carbohydrate metabolic process (GO:0005975)	chitinase	3.2.1.14	ko00520 Amino sugar and nucleotide sugar metabolism ko01100 Metabolic pathways	Chitodextrinase	G	Carbohydrate transport and metabolism ;	IPR001223 [Glycoside hydrolase family 18, catalytic domain]
TraesCS3A02G399600.2	pep chromosome:IWGSC:3A:646582701:646585060:1 gene:TraesCS3A02G399600 transcript:TraesCS3A02G399600.2 gene_biotype:protein_coding	TraesCS3A02G399600	1291.7	1258.2	1309.9	1162.8	1187.3	1188	1016.1	1086.3	1104.9	NA	NA	NA	NA	0.830949790144567	0.00217043365277142	-0.267166789610032	down	NA	NA	NA	NA	2	Biological Process:protein folding (GO:0006457),Biological Process:protein transport (GO:0015031)	--	--	--	FKBP-type peptidyl-prolyl cis-trans isomerase (trigger factor)	O	Posttranslational modification, protein turnover, chaperones ;	IPR008881 [Trigger factor, ribosome-binding, bacterial]
TraesCS3A02G413200.1.cds1	pep chromosome:IWGSC:3A:656423849:656425275:1 gene:TraesCS3A02G413200 transcript:TraesCS3A02G413200.1 gene_biotype:protein_coding	TraesCS3A02G413200	119.3	113.1	112.3	132.8	137.5	143.2	138.8	150.6	145.4	NA	NA	NA	NA	1.26138671308384	0.00179493214032628	0.33501064166004	up	NA	NA	NA	NA	2	Biological Process:proteolysis (GO:0006508),Molecular Function:cysteine-type peptidase activity (GO:0008234)	--	--	--	Cysteine protease, C1A family	O	Posttranslational modification, protein turnover, chaperones ;	IPR000668 [Peptidase C1A, papain C-terminal] ; IPR013201[Cathepsin propeptide inhibitor domain (I29)]
TraesCS3A02G416800.1.cds1	pep chromosome:IWGSC:3A:659039619:659040569:-1 gene:TraesCS3A02G416800 transcript:TraesCS3A02G416800.1 gene_biotype:protein_coding	TraesCS3A02G416800	387.6	400.9	400.6	392.3	400.3	396.2	502.3	533	500.2	NA	NA	NA	NA	1.29131275754773	0.000547970212099813	0.368838465491289	up	1.29163862718708	0.000439889245267877	0.369202491324641	up	--	--	--	--	--	--	--	--	--
TraesCS3A02G423200.1	pep chromosome:IWGSC:3A:664691550:664696836:-1 gene:TraesCS3A02G423200 transcript:TraesCS3A02G423200.1 gene_biotype:protein_coding	TraesCS3A02G423200	546.1	576.2	538.5	629	644.6	675.8	775.4	835.8	861.9	NA	NA	NA	NA	1.48910163776493	0.00064725689818347	0.574442227590376	up	1.2686467631066	0.00387408837934935	0.343290426897617	up	1	Molecular Function:metal ion binding (GO:0046872)	--	--	--	--	--	--	IPR000571 [Zinc finger, CCCH-type]
TraesCS3A02G437400.1.cds1	pep chromosome:IWGSC:3A:681317563:681318864:-1 gene:TraesCS3A02G437400 transcript:TraesCS3A02G437400.1 gene_biotype:protein_coding	TraesCS3A02G437400	48.7	55.3	53.5	51.7	50.5	53.6	40.2	35.2	41.5	NA	NA	NA	NA	0.742222222222222	0.0079322605073637	-0.430076898742985	down	0.750320924261874	0.00362980739592122	-0.414420303530013	down	1	Molecular Function:protein binding (GO:0005515)	glutathione S-transferase	2.5.1.18	ko00480 Glutathione metabolism	Glutathione S-transferase	O	Posttranslational modification, protein turnover, chaperones ;	IPR004045 [Glutathione S-transferase, N-terminal]
TraesCS3A02G441200.1	pep chromosome:IWGSC:3A:683432804:683441632:1 gene:TraesCS3A02G441200 transcript:TraesCS3A02G441200.1 gene_biotype:protein_coding	TraesCS3A02G441200	196.5	193	206.5	214.9	308	322	500	523.6	711.3	NA	NA	NA	NA	2.91090604026846	0.0292513672519434	1.54146827215512	up	2.05337909811812	0.0166084664612394	1.03800000469202	up	6	Molecular Function:protein binding (GO:0005515),Cellular Component:nucleus (GO:0005634),Molecular Function:zinc ion binding (GO:0008270),Molecular Function:histone-lysine N-methyltransferase activity (GO:0018024),Biological Process:histone lysine methylation (GO:0034968),Molecular Function:histone binding (GO:0042393)	euchromatic histone-lysine N-methyltransferase	2.1.1.43	ko00310 Lysine degradation	Predicted restriction endonuclease	V	Defense mechanisms ;	IPR001214 [SET domain] ; IPR003105[SRA-YDG] ; IPR007728[Pre-SET domain]
TraesCS3A02G459100.1	pep chromosome:IWGSC:3A:695728816:695732219:-1 gene:TraesCS3A02G459100 transcript:TraesCS3A02G459100.1 gene_biotype:protein_coding	TraesCS3A02G459100	52.8	54.9	56.5	61.8	61.9	59.9	70	69.8	68.6	NA	NA	NA	NA	1.26918392204629	0.00021917243159932	0.343901150500703	up	NA	NA	NA	NA	1	Biological Process:protein transport (GO:0015031)	vacuolar protein sorting-associated protein IST1	--	ko04144 Endocytosis	--	--	--	IPR005061 [Vacuolar protein sorting-associated protein Ist1]
TraesCS3A02G486000.1.cds1	pep chromosome:IWGSC:3A:714614717:714616126:1 gene:TraesCS3A02G486000 transcript:TraesCS3A02G486000.1 gene_biotype:protein_coding	TraesCS3A02G486000	884.2	871.5	884.1	804.7	849.5	796.5	721.6	746.8	711.1	NA	NA	NA	NA	0.825630729600727	0.000176392234161757	-0.276431426672789	down	NA	NA	NA	NA	1	Biological Process:carbohydrate metabolic process (GO:0005975)	--	--	--	--	--	--	IPR000490 [Glycoside hydrolase family 17]
TraesCS3A02G490400.1	pep chromosome:IWGSC:3A:717946152:717946955:1 gene:TraesCS3A02G490400 transcript:TraesCS3A02G490400.1 gene_biotype:protein_coding	TraesCS3A02G490400	239.7	237.8	241.6	250.4	219.4	222.1	178.1	199.3	204.7	NA	NA	NA	NA	0.809484077318871	0.0283233375261983	-0.304925392122373	down	NA	NA	NA	NA	1	Molecular Function:oxidoreductase activity (GO:0016491)	chromate reductase, NAD(P)H dehydrogenase (quinone)	--	--	NAD(P)H-dependent FMN reductase	C	Energy production and conversion ;	IPR005025 [NADPH-dependent FMN reductase-like]
TraesCS3A02G509900.1	pep chromosome:IWGSC:3A:730207604:730208730:-1 gene:TraesCS3A02G509900 transcript:TraesCS3A02G509900.1 gene_biotype:protein_coding	TraesCS3A02G509900	130.2	132.3	118.6	125.4	127.7	123.5	101.4	100.7	98.3	NA	NA	NA	NA	0.788244555234847	0.0035109405158524	-0.343284795297896	down	0.797663303239512	7.80737956008852e-05	-0.326148187099956	down	1	Biological Process:response to stress (GO:0006950)	--	--	--	--	--	--	IPR003496 [ABA/WDS induced protein]
TraesCS3B02G000800.1	pep chromosome:IWGSC:3B:987268:990056:-1 gene:TraesCS3B02G000800 transcript:TraesCS3B02G000800.1 gene_biotype:protein_coding	TraesCS3B02G000800	44.3	46.9	39.6	50.5	49.9	43.9	56.9	57.7	53	NA	NA	NA	NA	1.28134556574924	0.00897567748389914	0.357659608201269	up	NA	NA	NA	NA	1	Molecular Function:zinc ion binding (GO:0008270)	RING-box protein 1	--	ko03420 Nucleotide excision repair ko04120 Ubiquitin mediated proteolysis ko04141 Protein processing in endoplasmic reticulum	--	--	--	IPR024766 [Zinc finger, RING-H2-type]
TraesCS3B02G009300.1.cds1	pep chromosome:IWGSC:3B:4458926:4459506:-1 gene:TraesCS3B02G009300 transcript:TraesCS3B02G009300.1 gene_biotype:protein_coding	TraesCS3B02G009300	183.3	207.6	210	177.6	161	164.5	145.5	165.4	151.7	NA	NA	NA	NA	0.769845232151772	0.0112418687395186	-0.377359655897674	down	NA	NA	NA	NA	--	--	--	--	--	--	--	--	--
TraesCS3B02G037300.1	pep chromosome:IWGSC:3B:18138555:18139706:1 gene:TraesCS3B02G037300 transcript:TraesCS3B02G037300.1 gene_biotype:protein_coding	TraesCS3B02G037300	696	724.9	671.9	689	689	733.8	880.2	860.4	978.6	NA	NA	NA	NA	1.2993119266055	0.00621794903642872	0.377747821043589	up	1.28762193389526	0.00684808099612791	0.364709057613529	up	2	Molecular Function:serine-type endopeptidase inhibitor activity (GO:0004867),Cellular Component:extracellular region (GO:0005576)	--	--	--	--	--	--	IPR000877 [Proteinase inhibitor I12, Bowman-Birk]
TraesCS3B02G038300.2	pep chromosome:IWGSC:3B:18502465:18504541:1 gene:TraesCS3B02G038300 transcript:TraesCS3B02G038300.2 gene_biotype:protein_coding	TraesCS3B02G038300	159.1	155.6	178.9	188.3	269	237.5	353.7	330.9	215.3	NA	NA	NA	NA	1.82313614262561	0.0356343025357038	0.866422298599809	up	NA	NA	NA	NA	2	Molecular Function:serine-type endopeptidase inhibitor activity (GO:0004867),Cellular Component:extracellular region (GO:0005576)	--	--	--	--	--	--	IPR000877 [Proteinase inhibitor I12, Bowman-Birk]
TraesCS3B02G042800.1.cds1	pep chromosome:IWGSC:3B:22129256:22130588:-1 gene:TraesCS3B02G042800 transcript:TraesCS3B02G042800.1 gene_biotype:protein_coding	TraesCS3B02G042800	179.5	157.8	167.9	179.5	153	151.5	126.2	149.7	131.6	NA	NA	NA	NA	0.806611243072051	0.0263765710630031	-0.31005457978175	down	NA	NA	NA	NA	--	--	--	--	--	--	--	--	IPR032799 [Xylanase inhibitor, C-terminal] ; IPR032861[Xylanase inhibitor, N-terminal]
TraesCS3B02G080200.1	pep chromosome:IWGSC:3B:50790244:50792780:-1 gene:TraesCS3B02G080200 transcript:TraesCS3B02G080200.1 gene_biotype:protein_coding	TraesCS3B02G080200	210	200	191.2	207.5	226.7	211	250.4	236.8	262.5	NA	NA	NA	NA	1.24700598802395	0.00576165586890084	0.318468392891495	up	NA	NA	NA	NA	1	Molecular Function:hydrolase activity (GO:0016787)	beta-aspartyl-peptidase (threonine type)	3.4.19.5	--	Isoaspartyl peptidase or L-asparaginase, Ntn-hydrolase superfamily	E	Amino acid transport and metabolism ;	IPR000246 [Peptidase T2, asparaginase 2]
TraesCS3B02G083400.1	pep chromosome:IWGSC:3B:52726775:52734999:-1 gene:TraesCS3B02G083400 transcript:TraesCS3B02G083400.1 gene_biotype:protein_coding	TraesCS3B02G083400	178.8	157.6	161.2	171.2	183.8	161.1	230	213.9	217.7	NA	NA	NA	NA	1.32958199356913	0.00257716523296901	0.410972749040672	up	1.28192210811858	0.00403421058481435	0.358308603887225	up	6	Molecular Function:nucleic acid binding (GO:0003676),Molecular Function:ATP binding (GO:0005524),Cellular Component:nucleus (GO:0005634),Biological Process:chromatin remodeling (GO:0006338),Molecular Function:nucleosome binding (GO:0031491),Biological Process:ATP-dependent chromatin remodeling (GO:0043044)	SWI/SNF-related matrix-associated actin-dependent regulator of chromatin subfamily A member 5	3.6.4.-	--	Superfamily II DNA or RNA helicase, SNF2 family	KL	Transcription ; Replication, recombination and repair ;	IPR000330 [SNF2-related, N-terminal domain] ; IPR001650[Helicase, C-terminal] ; IPR015194[ISWI, HAND domain] ; IPR015195[SLIDE domain]
TraesCS3B02G088300.3	pep chromosome:IWGSC:3B:56340037:56350099:-1 gene:TraesCS3B02G088300 transcript:TraesCS3B02G088300.3 gene_biotype:protein_coding	TraesCS3B02G088300	307.2	295.6	306.2	288.9	298.9	280.9	250.5	252.6	251.9	NA	NA	NA	NA	0.830583058305831	0.000167087867210319	-0.267803649981666	down	NA	NA	NA	NA	2	Cellular Component:nucleus (GO:0005634),Biological Process:mRNA processing (GO:0006397)	cleavage stimulation factor subunit 3	--	ko03015 mRNA surveillance pathway	--	--	--	IPR008847 [Suppressor of forked]
TraesCS3B02G089400.1.cds1	pep chromosome:IWGSC:3B:59100237:59100530:1 gene:TraesCS3B02G089400 transcript:TraesCS3B02G089400.1 gene_biotype:protein_coding	TraesCS3B02G089400	76.2	74.8	87.8	89.1	72.1	72.9	57.9	70.6	51.1	NA	NA	NA	NA	0.752093802345059	0.0487538360110298	-0.411015486523658	down	NA	NA	NA	NA	--	--	protein transport protein SEC61 subunit gamma and related proteins	--	ko03060 Protein export ko04141 Protein processing in endoplasmic reticulum ko04145 Phagosome	--	--	--	--
TraesCS3B02G104400.1	pep chromosome:IWGSC:3B:70865752:70874402:1 gene:TraesCS3B02G104400 transcript:TraesCS3B02G104400.1 gene_biotype:protein_coding	TraesCS3B02G104400	1475.7	1502	1467.7	1365.2	1369.7	1385.9	1132.2	1155.9	1130.5	NA	NA	NA	NA	0.769019660772934	1.31897412083057e-05	-0.378907612256795	down	0.829596194913609	2.24723159647843e-05	-0.269518817891306	down	5	Molecular Function:nucleotide binding (GO:0000166),Molecular Function:nucleic acid binding (GO:0003676),Molecular Function:aminoacyl-tRNA ligase activity (GO:0004812),Molecular Function:ATP binding (GO:0005524),Biological Process:tRNA aminoacylation for protein translation (GO:0006418)	aspartyl-tRNA synthetase	6.1.1.12	ko00970 Aminoacyl-tRNA biosynthesis	Aspartyl-tRNA synthetase	J	Translation, ribosomal structure and biogenesis ;	IPR004364 [Aminoacyl-tRNA synthetase, class II (D/K/N)] ; IPR004365[OB-fold nucleic acid binding domain, AA-tRNA synthetase-type] ; IPR029351[GAD domain]
TraesCS3B02G107200.1	pep chromosome:IWGSC:3B:72707382:72708700:-1 gene:TraesCS3B02G107200 transcript:TraesCS3B02G107200.1 gene_biotype:protein_coding	TraesCS3B02G107200	284	301	297.6	312.3	326.2	318.5	516.6	506.7	543.6	NA	NA	NA	NA	1.77532290958532	4.80010979037394e-05	0.828081457117427	up	1.63730407523511	6.5195442096956e-05	0.711322279720025	up	1	Biological Process:response to stress (GO:0006950)	--	--	--	Nucleotide-binding universal stress protein, UspA family	T	Signal transduction mechanisms ;	IPR006016 [UspA]
TraesCS3B02G111100.1.cds1	pep chromosome:IWGSC:3B:77315404:77315868:1 gene:TraesCS3B02G111100 transcript:TraesCS3B02G111100.1 gene_biotype:protein_coding	TraesCS3B02G111100	1327.3	1345.1	1334.8	1244.8	1292.3	1262.3	1712.9	1826.2	1765.8	NA	NA	NA	NA	1.32384208424835	0.00481146307643104	0.404731039169786	up	1.39624677580671	0.000146145913843776	0.481553949261467	up	--	--	--	--	--	--	--	--	IPR016140 [Bifunctional inhibitor/plant lipid transfer protein/seed storage helical domain]
TraesCS3B02G159900.1	pep chromosome:IWGSC:3B:154661060:154667874:-1 gene:TraesCS3B02G159900 transcript:TraesCS3B02G159900.1 gene_biotype:protein_coding	TraesCS3B02G159900	643.2	659.7	663.9	684.4	707.9	676.9	802.5	811.2	802.3	NA	NA	NA	NA	1.22839129550539	2.7697425607896e-05	0.296770194391826	up	NA	NA	NA	NA	1	Biological Process:'de novo' IMP biosynthetic process (GO:0006189)	phosphoribosylaminoimidazole carboxylase	4.1.1.21	ko00230 Purine metabolism ko01100 Metabolic pathways ko01110 Biosynthesis of secondary metabolites	Phosphoribosylcarboxyaminoimidazole (NCAIR) mutase	F	Nucleotide transport and metabolism ;	IPR000031 [PurE domain] ; IPR003135[ATP-grasp fold, ATP-dependent carboxylate-amine ligase-type]
TraesCS3B02G163000.1	pep chromosome:IWGSC:3B:160639603:160641012:-1 gene:TraesCS3B02G163000 transcript:TraesCS3B02G163000.1 gene_biotype:protein_coding	TraesCS3B02G163000	95.9	102.7	99.3	81.7	92.9	95.7	82.2	59.5	77.8	NA	NA	NA	NA	0.736824437730782	0.0223881651578134	-0.440607183826809	down	NA	NA	NA	NA	2	Biological Process:proteolysis (GO:0006508),Molecular Function:cysteine-type peptidase activity (GO:0008234)	--	--	--	Cysteine protease, C1A family	O	Posttranslational modification, protein turnover, chaperones ;	IPR000668 [Peptidase C1A, papain C-terminal] ; IPR013201[Cathepsin propeptide inhibitor domain (I29)]
TraesCS3B02G166900.1	pep chromosome:IWGSC:3B:166714941:166715756:-1 gene:TraesCS3B02G166900 transcript:TraesCS3B02G166900.1 gene_biotype:protein_coding	TraesCS3B02G166900	402.3	396.8	418.1	437.5	440.9	411.2	555	574.2	568.7	NA	NA	NA	NA	1.39492277357871	4.80421211936923e-05	0.480185253051556	up	1.31660980148883	0.000243911709102421	0.396827843038185	up	--	--	--	--	--	DNA gyrase inhibitor GyrI	L	Replication, recombination and repair ;	IPR006917 [SOUL haem-binding protein]
TraesCS3B02G188900.1.cds1	pep chromosome:IWGSC:3B:201558019:201558264:-1 gene:TraesCS3B02G188900 transcript:TraesCS3B02G188900.1 gene_biotype:protein_coding	TraesCS3B02G188900	119.7	118.7	123.1	131.2	103.7	115.1	91.8	92	89.7	NA	NA	NA	NA	0.756569847856155	4.26433320691127e-05	-0.402454814158561	down	NA	NA	NA	NA	--	--	photosystem I subunit VII	--	ko00195 Photosynthesis ko01100 Metabolic pathways	Formate hydrogenlyase subunit 6/NADH:ubiquinone oxidoreductase 23 kD subunit (chain I)	C	Energy production and conversion ;	--
TraesCS3B02G203300.1	pep chromosome:IWGSC:3B:237494024:237496865:1 gene:TraesCS3B02G203300 transcript:TraesCS3B02G203300.1 gene_biotype:protein_coding	TraesCS3B02G203300	197.6	190.2	194.3	173.8	199.7	194.1	250.9	232.1	247.2	NA	NA	NA	NA	1.25442363855008	0.00129529346709715	0.327024651186968	up	1.28646934460888	0.00511741075962046	0.363417079374333	up	1	Biological Process:carbohydrate metabolic process (GO:0005975)	beta-glucosidase	3.2.1.21	ko00460 Cyanoamino acid metabolism ko00500 Starch and sucrose metabolism ko00940 Phenylpropanoid biosynthesis ko01100 Metabolic pathways ko01110 Biosynthesis of secondary metabolites	Periplasmic beta-glucosidase and related glycosidases	G	Carbohydrate transport and metabolism ;	IPR001764 [Glycoside hydrolase, family 3, N-terminal] ; IPR002772[Glycoside hydrolase family 3 C-terminal domain]
TraesCS3B02G211700.1	pep chromosome:IWGSC:3B:250817962:250819389:-1 gene:TraesCS3B02G211700 transcript:TraesCS3B02G211700.1 gene_biotype:protein_coding	TraesCS3B02G211700	46.2	46.4	43.1	45.1	57	45.6	57.8	49.5	58.6	NA	NA	NA	NA	1.22254974207811	0.0314276580427428	0.289893165537009	up	NA	NA	NA	NA	1	Molecular Function:nucleic acid binding (GO:0003676)	heterogeneous nuclear ribonucleoprotein A1/A3	--	ko03040 Spliceosome	RNA recognition motif (RRM) domain	J	Translation, ribosomal structure and biogenesis ;	IPR000504 [RNA recognition motif domain]
TraesCS3B02G258700.1	pep chromosome:IWGSC:3B:416281762:416286558:-1 gene:TraesCS3B02G258700 transcript:TraesCS3B02G258700.1 gene_biotype:protein_coding	TraesCS3B02G258700	235.5	236	221.8	216	203.6	192.2	151.7	162	159.7	NA	NA	NA	NA	0.682821289485071	0.000197014818275788	-0.550420054454172	down	0.773782281791435	0.00362796733253985	-0.370000400823588	down	--	--	peptide deformylase	3.5.1.88	--	Peptide deformylase	J	Translation, ribosomal structure and biogenesis ;	IPR023635 [Peptide deformylase]
TraesCS3B02G286600.1	pep chromosome:IWGSC:3B:458398889:458399630:-1 gene:TraesCS3B02G286600 transcript:TraesCS3B02G286600.1 gene_biotype:protein_coding	TraesCS3B02G286600	76.1	88.5	85.8	73.8	69.9	66.2	64.8	67	71.7	NA	NA	NA	NA	0.812699680511182	0.0217152192432128	-0.299205767779009	down	NA	NA	NA	NA	2	Biological Process:response to stress (GO:0006950),Biological Process:response to water (GO:0009415)	--	--	--	--	--	--	IPR000167 [Dehydrin]
TraesCS3B02G293200.1.cds1	pep chromosome:IWGSC:3B:472305789:472306984:-1 gene:TraesCS3B02G293200 transcript:TraesCS3B02G293200.1 gene_biotype:protein_coding	TraesCS3B02G293200	226.3	226	217.7	190.4	193	201.6	167.9	171.5	185.8	NA	NA	NA	NA	0.783880597014925	0.00142381751868503	-0.35129417933961	down	NA	NA	NA	NA	4	Molecular Function:chitinase activity (GO:0004568),Biological Process:chitin catabolic process (GO:0006032),Molecular Function:chitin binding (GO:0008061),Biological Process:cell wall macromolecule catabolic process (GO:0016998)	basic endochitinase B	3.2.1.14	ko00520 Amino sugar and nucleotide sugar metabolism ko01100 Metabolic pathways ko04016 MAPK signaling pathway - plant	Chitodextrinase	G	Carbohydrate transport and metabolism ;	IPR000726 [Glycoside hydrolase, family 19, catalytic] ; IPR001002[Chitin-binding, type 1]
TraesCS3B02G305700.1	pep chromosome:IWGSC:3B:491367440:491369981:1 gene:TraesCS3B02G305700 transcript:TraesCS3B02G305700.1 gene_biotype:protein_coding	TraesCS3B02G305700	100.1	104.4	104.1	119.5	115.5	116.8	134.8	134.6	137.3	NA	NA	NA	NA	1.31788723266364	3.69469125140389e-05	0.398226928891398	up	NA	NA	NA	NA	--	--	--	--	--	--	--	--	IPR010820 [Protein of unknown function DUF1421]
TraesCS3B02G333700.1	pep chromosome:IWGSC:3B:540207332:540209114:1 gene:TraesCS3B02G333700 transcript:TraesCS3B02G333700.1 gene_biotype:protein_coding	TraesCS3B02G333700	413.4	430.9	442.2	391.4	404.8	380.1	357.4	358.4	337	NA	NA	NA	NA	0.818344345122425	0.00202775573758974	-0.289220062885921	down	NA	NA	NA	NA	--	--	--	--	--	--	--	--	IPR021954 [Protein CHLORORESPIRATORY REDUCTION 7]
TraesCS3B02G354100.1	pep chromosome:IWGSC:3B:564758913:564760457:1 gene:TraesCS3B02G354100 transcript:TraesCS3B02G354100.1 gene_biotype:protein_coding	TraesCS3B02G354100	1576.8	1581.7	1622	1733	1770.1	1749	2492.4	2511.9	2444.9	NA	NA	NA	NA	1.55824704528815	3.44256011434317e-06	0.639923977146567	up	1.41832790693247	5.41760365876884e-06	0.504191111573209	up	--	--	--	--	--	Pimeloyl-ACP methyl ester carboxylesterase	HR	Coenzyme transport and metabolism ; General function prediction only ;	IPR000073 [Alpha/beta hydrolase fold-1]
TraesCS3B02G382500.1	pep chromosome:IWGSC:3B:602360569:602364301:1 gene:TraesCS3B02G382500 transcript:TraesCS3B02G382500.1 gene_biotype:protein_coding	TraesCS3B02G382500	500.9	486.8	486.2	457	458.9	444.2	365.6	399.5	399.9	NA	NA	NA	NA	0.790419974218061	0.00112769735593814	-0.33930869004317	down	NA	NA	NA	NA	2	Molecular Function:oxidoreductase activity (GO:0016491),Biological Process:oxidation-reduction process (GO:0055114)	NADH:ubiquinone reductase (non-electrogenic)	1.6.5.9	--	NADH dehydrogenase, FAD-containing subunit	C	Energy production and conversion ;	IPR023753 [FAD/NAD(P)-binding domain]
TraesCS3B02G384800.1	pep chromosome:IWGSC:3B:605013932:605018160:-1 gene:TraesCS3B02G384800 transcript:TraesCS3B02G384800.1 gene_biotype:protein_coding	TraesCS3B02G384800	138.4	145.5	151.4	133.6	133.3	117.1	114.2	120.4	124.8	NA	NA	NA	NA	0.825637491385252	0.00646941026006608	-0.276419611277959	down	NA	NA	NA	NA	2	Molecular Function:serine-type carboxypeptidase activity (GO:0004185),Biological Process:proteolysis (GO:0006508)	serine carboxypeptidase-like clade II	3.4.16.-	--	Carboxypeptidase C (cathepsin A)	E	Amino acid transport and metabolism ;	IPR001563 [Peptidase S10, serine carboxypeptidase]
TraesCS3B02G414800.1	pep chromosome:IWGSC:3B:651425224:651427652:1 gene:TraesCS3B02G414800 transcript:TraesCS3B02G414800.1 gene_biotype:protein_coding	TraesCS3B02G414800	82.2	89.4	94	88.7	83.8	91.1	66.4	73.5	68.4	NA	NA	NA	NA	0.784262048192771	0.00905832762179193	-0.350592307306278	down	0.790212443095599	0.00361775379755424	-0.339687530967405	down	3	Molecular Function:transporter activity (GO:0005215),Biological Process:transport (GO:0006810),Cellular Component:membrane (GO:0016020)	solute carrier family 15 (peptide/histidine transporter), member 3/4	--	--	Dipeptide/tripeptide permease	E	Amino acid transport and metabolism ;	IPR000109 [Proton-dependent oligopeptide transporter family]
TraesCS3B02G433000.1	pep chromosome:IWGSC:3B:671996046:671999015:1 gene:TraesCS3B02G433000 transcript:TraesCS3B02G433000.1 gene_biotype:protein_coding	TraesCS3B02G433000	105.5	125.6	114.3	101.4	90.1	123.4	192	152.6	224.6	NA	NA	NA	NA	1.64794441227562	0.0260161269005321	0.720667578997558	up	1.80755795490632	0.0210934705689771	0.854041904391072	up	--	--	fructokinase	2.7.1.4	ko00051 Fructose and mannose metabolism ko00500 Starch and sucrose metabolism ko00520 Amino sugar and nucleotide sugar metabolism ko01100 Metabolic pathways	Sugar or nucleoside kinase, ribokinase family	G	Carbohydrate transport and metabolism ;	IPR011611 [Carbohydrate kinase PfkB]
TraesCS3B02G456300.1	pep chromosome:IWGSC:3B:697898966:697903018:1 gene:TraesCS3B02G456300 transcript:TraesCS3B02G456300.1 gene_biotype:protein_coding	TraesCS3B02G456300	123.1	132.8	121.9	156.5	132.7	121.1	159.5	155.1	165.5	NA	NA	NA	NA	1.27077818951826	0.00174064108611209	0.345712234270224	up	NA	NA	NA	NA	--	--	--	--	--	--	--	--	IPR025846 [PMR5 N-terminal domain] ; IPR026057[PC-Esterase]
TraesCS3B02G456500.1.cds1	pep chromosome:IWGSC:3B:697983253:697983714:1 gene:TraesCS3B02G456500 transcript:TraesCS3B02G456500.1 gene_biotype:protein_coding	TraesCS3B02G456500	139.8	136.4	134.9	147.9	160.4	152.4	173.8	195.3	167.3	NA	NA	NA	NA	1.30479202140598	0.00824548337706704	0.383819865340537	up	NA	NA	NA	NA	1	Molecular Function:cysteine-type endopeptidase inhibitor activity (GO:0004869)	--	--	--	--	--	--	IPR000010 [Cystatin domain]
TraesCS3B02G457600.1	pep chromosome:IWGSC:3B:700067593:700072011:1 gene:TraesCS3B02G457600 transcript:TraesCS3B02G457600.1 gene_biotype:protein_coding	TraesCS3B02G457600	580.8	591.5	584	639.1	661.2	629.7	893.8	817.6	881.8	NA	NA	NA	NA	1.47651312418152	0.00635904600526494	0.562194180113887	up	1.34362694300518	0.000964108132297887	0.426132630537858	up	1	Molecular Function:selenium binding (GO:0008430)	selenium-binding protein 1	--	--	DNA-binding beta-propeller fold protein YncE	R	General function prediction only ;	IPR008826 [Selenium-binding protein]
TraesCS3B02G476300.1	pep chromosome:IWGSC:3B:725030048:725030604:1 gene:TraesCS3B02G476300 transcript:TraesCS3B02G476300.1 gene_biotype:protein_coding	TraesCS3B02G476300	171	179.9	169.4	164.2	163.9	152.5	132.6	140.1	125.6	NA	NA	NA	NA	0.765519892369787	0.00156221344591361	-0.385488227612507	down	0.828755722014149	0.0085063668187955	-0.27098116876568	down	--	--	--	--	--	--	--	--	--
TraesCS3B02G483500.3	pep chromosome:IWGSC:3B:730231512:730235638:1 gene:TraesCS3B02G483500 transcript:TraesCS3B02G483500.3 gene_biotype:protein_coding	TraesCS3B02G483500	424.1	428.2	405.9	438.7	409.7	452.8	559.3	527.3	590.1	NA	NA	NA	NA	1.33261802575107	0.00197476529725328	0.414263313566201	up	1.28857977251768	0.00481404977526747	0.365781853342818	up	1	Biological Process:carbohydrate metabolic process (GO:0005975)	beta-glucosidase	3.2.1.21	ko00460 Cyanoamino acid metabolism ko00500 Starch and sucrose metabolism ko00940 Phenylpropanoid biosynthesis ko01100 Metabolic pathways ko01110 Biosynthesis of secondary metabolites	Beta-glucosidase/6-phospho-beta-glucosidase/beta-galactosidase	G	Carbohydrate transport and metabolism ;	IPR001360 [Glycoside hydrolase family 1]
TraesCS3B02G515500.1.cds1	pep chromosome:IWGSC:3B:757807566:757809209:1 gene:TraesCS3B02G515500 transcript:TraesCS3B02G515500.1 gene_biotype:protein_coding	TraesCS3B02G515500	156.9	150.5	145.2	135.6	142.2	139.8	112.6	126.4	136.7	NA	NA	NA	NA	0.830092797171896	0.0298148850351396	-0.268655468625122	down	NA	NA	NA	NA	--	--	--	--	--	--	--	--	IPR032799 [Xylanase inhibitor, C-terminal] ; IPR032861[Xylanase inhibitor, N-terminal]
TraesCS3B02G524800.1	pep chromosome:IWGSC:3B:766660397:766661758:-1 gene:TraesCS3B02G524800 transcript:TraesCS3B02G524800.1 gene_biotype:protein_coding	TraesCS3B02G524800	1907.8	1895.3	1905.3	1740.1	1646	1757.6	1348.4	1354.5	1390.2	NA	NA	NA	NA	0.717031041973233	2.42042000388758e-06	-0.479892516920541	down	0.795750140949122	0.000696870402816934	-0.329612587485378	down	1	Biological Process:carbohydrate metabolic process (GO:0005975)	--	--	--	--	--	--	IPR000490 [Glycoside hydrolase family 17]
TraesCS3B02G526000.1	pep chromosome:IWGSC:3B:768341223:768342654:1 gene:TraesCS3B02G526000 transcript:TraesCS3B02G526000.1 gene_biotype:protein_coding	TraesCS3B02G526000	292.9	299.7	301.7	260.3	250.3	246.3	184.3	188.4	181.1	NA	NA	NA	NA	0.619255283461926	4.79998702186958e-06	-0.691393822345394	down	0.731668648434403	0.000131501770311867	-0.450737653330526	down	1	Biological Process:carbohydrate metabolic process (GO:0005975)	--	--	--	--	--	--	IPR000490 [Glycoside hydrolase family 17]
TraesCS3B02G526700.1	pep chromosome:IWGSC:3B:768745558:768746974:-1 gene:TraesCS3B02G526700 transcript:TraesCS3B02G526700.1 gene_biotype:protein_coding	TraesCS3B02G526700	327	329.7	318.9	298.7	320.7	291.8	270.2	249.3	254.8	NA	NA	NA	NA	0.793665436654367	0.000679022591441205	-0.333397115981058	down	NA	NA	NA	NA	1	Biological Process:carbohydrate metabolic process (GO:0005975)	--	--	--	--	--	--	IPR000490 [Glycoside hydrolase family 17]
TraesCS3B02G530500.1	pep chromosome:IWGSC:3B:771532288:771534116:-1 gene:TraesCS3B02G530500 transcript:TraesCS3B02G530500.1 gene_biotype:protein_coding	TraesCS3B02G530500	1433.8	1393	1452.3	1295.2	1312.4	1323.8	1217.8	1125.2	1178.8	NA	NA	NA	NA	0.823023532985908	0.00140507040143496	-0.280994412191035	down	NA	NA	NA	NA	1	Biological Process:carbohydrate metabolic process (GO:0005975)	--	--	--	--	--	--	IPR000490 [Glycoside hydrolase family 17]
TraesCS3B02G533800.1.cds1	pep chromosome:IWGSC:3B:773843653:773844900:1 gene:TraesCS3B02G533800 transcript:TraesCS3B02G533800.1 gene_biotype:protein_coding	TraesCS3B02G533800	779.2	741.8	755.5	707.3	675.7	672.7	574.6	623.9	612	NA	NA	NA	NA	0.795299802328135	0.00108687440634179	-0.330429282543022	down	NA	NA	NA	NA	1	Biological Process:carbohydrate metabolic process (GO:0005975)	--	--	--	--	--	--	IPR000490 [Glycoside hydrolase family 17]
TraesCS3B02G539100.1	pep chromosome:IWGSC:3B:778456065:778457152:1 gene:TraesCS3B02G539100 transcript:TraesCS3B02G539100.1 gene_biotype:protein_coding	TraesCS3B02G539100	493.8	449.3	475	428.6	447.9	453.8	367.5	390.1	377.3	NA	NA	NA	NA	0.800296170932938	0.00284533390116474	-0.321394088309274	down	NA	NA	NA	NA	1	Molecular Function:protein binding (GO:0005515)	glutathione S-transferase	2.5.1.18	ko00480 Glutathione metabolism	Glutathione S-transferase	O	Posttranslational modification, protein turnover, chaperones ;	IPR004045 [Glutathione S-transferase, N-terminal] ; IPR004046[Glutathione S-transferase, C-terminal]
TraesCS3B02G551300.1	pep chromosome:IWGSC:3B:786141043:786143751:-1 gene:TraesCS3B02G551300 transcript:TraesCS3B02G551300.1 gene_biotype:protein_coding	TraesCS3B02G551300	515.4	455.8	489.2	534.2	583.5	526.2	564.1	632.4	573.5	NA	NA	NA	NA	1.21199671322925	0.0198146276606257	0.277385786422838	up	NA	NA	NA	NA	1	Molecular Function:oxidoreductase activity (GO:0016491)	chromate reductase, NAD(P)H dehydrogenase (quinone)	--	--	NAD(P)H-dependent FMN reductase	C	Energy production and conversion ;	IPR005025 [NADPH-dependent FMN reductase-like]
TraesCS3B02G568700.1.cds1	pep chromosome:IWGSC:3B:800222911:800223536:1 gene:TraesCS3B02G568700 transcript:TraesCS3B02G568700.1 gene_biotype:protein_coding	TraesCS3B02G568700	126.7	125.3	142.6	147.9	156.2	147.1	155.4	168.8	155.1	NA	NA	NA	NA	1.21464774455144	0.0168723326636469	0.280537983895404	up	NA	NA	NA	NA	--	--	--	--	--	--	--	--	IPR004265 [Plant disease resistance response protein]
TraesCS3B02G574600.1.cds1	pep chromosome:IWGSC:3B:805003162:805004741:-1 gene:TraesCS3B02G574600 transcript:TraesCS3B02G574600.1 gene_biotype:protein_coding	TraesCS3B02G574600	707.4	742.2	751.2	823.4	817.1	818	970.1	1018.6	986.9	NA	NA	NA	NA	1.35205379861868	0.000188085740410137	0.435152558022612	up	1.21033150294895	0.00596652130598731	0.275402247630845	up	2	Molecular Function:catalytic activity (GO:0003824),Molecular Function:coenzyme binding (GO:0050662)				Uncharacterized conserved protein YbjT, contains NAD(P)-binding and DUF2867 domains	R	General function prediction only ;	IPR001509 [NAD-dependent epimerase/dehydratase]
TraesCS3B02G578600.1.cds1	pep chromosome:IWGSC:3B:807975872:807977196:1 gene:TraesCS3B02G578600 transcript:TraesCS3B02G578600.1 gene_biotype:protein_coding	TraesCS3B02G578600	413.8	408.7	429.6	395.1	423.7	400.8	366	319	351.8	NA	NA	NA	NA	0.828048877885153	0.00931652584692932	-0.272212165567012	down	NA	NA	NA	NA	4	Molecular Function:peroxidase activity (GO:0004601),Biological Process:response to oxidative stress (GO:0006979),Molecular Function:heme binding (GO:0020037),Biological Process:oxidation-reduction process (GO:0055114)	peroxidase	1.11.1.7	ko00940 Phenylpropanoid biosynthesis ko01100 Metabolic pathways ko01110 Biosynthesis of secondary metabolites	--	--	--	IPR002016 [Haem peroxidase, plant/fungal/bacterial]
TraesCS3B02G586700.1.cds1	pep chromosome:IWGSC:3B:813306816:813307268:-1 gene:TraesCS3B02G586700 transcript:TraesCS3B02G586700.1 gene_biotype:protein_coding	TraesCS3B02G586700	202.6	202.8	223.5	204.7	207.4	233.3	287.6	248.4	281.1	NA	NA	NA	NA	1.29925266338051	0.0109043375454273	0.377682016436571	up	1.26603656647041	0.0195718955417174	0.340319074200432	up	--	--	--	--	--	--	--	--	IPR007493 [Protein of unknown function DUF538]
TraesCS3B02G605700.1	pep chromosome:IWGSC:3B:824258372:824263876:-1 gene:TraesCS3B02G605700 transcript:TraesCS3B02G605700.1 gene_biotype:protein_coding	TraesCS3B02G605700	109.2	97.6	98.6	99.3	87	89.2	73.2	87.5	80	NA	NA	NA	NA	0.788146692861821	0.0177764168839437	-0.343463920322355	down	NA	NA	NA	NA	3	Molecular Function:protein binding (GO:0005515),Molecular Function:metal ion binding (GO:0046872),Biological Process:oxidation-reduction process (GO:0055114)	linoleate 9S-lipoxygenase	1.13.11.58	ko00591 Linoleic acid metabolism	Catalase	P	Inorganic ion transport and metabolism ;	IPR001024 [PLAT/LH2 domain] ; IPR013819[Lipoxygenase, C-terminal]
TraesCS3D02G004500.1	pep chromosome:IWGSC:3D:1765787:1771755:-1 gene:TraesCS3D02G004500 transcript:TraesCS3D02G004500.1 gene_biotype:protein_coding	TraesCS3D02G004500	101.1	100.1	94.3	88.2	98.6	94.1	78.7	82.1	82.7	NA	NA	NA	NA	0.824027072758037	0.00213413351966408	-0.27923635809519	down	NA	NA	NA	NA	--	--	protein LSM14	--	--	--	--	--	IPR019050 [FDF domain] ; IPR025609[Lsm14-like, N-terminal]
TraesCS3D02G023900.1	pep chromosome:IWGSC:3D:7589988:7593971:1 gene:TraesCS3D02G023900 transcript:TraesCS3D02G023900.1 gene_biotype:protein_coding	TraesCS3D02G023900	1504.3	1594.1	1588.4	1736.7	1778.5	1766.8	1994.6	1870.4	1927.3	NA	NA	NA	NA	1.23587522403346	0.00133514543371051	0.305533093764063	up	NA	NA	NA	NA	3	Molecular Function:carboxy-lyase activity (GO:0016831),Biological Process:carboxylic acid metabolic process (GO:0019752),Molecular Function:pyridoxal phosphate binding (GO:0030170)	glutamate decarboxylase	4.1.1.15	ko00250 Alanine, aspartate and glutamate metabolism ko00410 beta-Alanine metabolism ko00430 Taurine and hypotaurine metabolism ko00650 Butanoate metabolism ko01100 Metabolic pathways ko01110 Biosynthesis of secondary metabolites	Glutamate or tyrosine decarboxylase or a related PLP-dependent protein	E	Amino acid transport and metabolism ;	IPR002129 [Pyridoxal phosphate-dependent decarboxylase]
TraesCS3D02G028900.1	pep chromosome:IWGSC:3D:10453763:10456812:1 gene:TraesCS3D02G028900 transcript:TraesCS3D02G028900.1 gene_biotype:protein_coding	TraesCS3D02G028900	289.9	287.5	288.4	320.2	334.8	323.8	381.2	334	366.5	NA	NA	NA	NA	1.24936474936475	0.0352670526130497	0.321194730170456	up	NA	NA	NA	NA	--	--	--	--	--	Capsular polysaccharide biosynthesis protein	M	Cell wall/membrane/envelope biogenesis ;	IPR007657 [Glycosyltransferase 61]
TraesCS3D02G032400.2	pep chromosome:IWGSC:3D:11971655:11977094:1 gene:TraesCS3D02G032400 transcript:TraesCS3D02G032400.2 gene_biotype:protein_coding	TraesCS3D02G032400	311.3	312.5	341.8	367	381.8	358.8	604.8	569.7	565.4	NA	NA	NA	NA	1.80188483844242	8.58311546759131e-05	0.849506808977671	up	1.57087396171903	0.000119228651490811	0.651567431365762	up	3	Molecular Function:copper ion binding (GO:0005507),Molecular Function:oxidoreductase activity (GO:0016491),Biological Process:oxidation-reduction process (GO:0055114)	--	--	--	Multicopper oxidase with three cupredoxin domains (includes cell division protein FtsP and spore coat protein CotA)	DPM	Cell cycle control, cell division, chromosome partitioning ; Inorganic ion transport and metabolism ; Cell wall/membrane/envelope biogenesis ;	IPR011706 [Multicopper oxidase, type 2] ; IPR011707[Multicopper oxidase, type 3]
TraesCS3D02G034000.1	pep chromosome:IWGSC:3D:12453840:12455012:-1 gene:TraesCS3D02G034000 transcript:TraesCS3D02G034000.1 gene_biotype:protein_coding	TraesCS3D02G034000	876.1	949.8	917	976	985.7	967.3	1206.6	1148.5	1159	NA	NA	NA	NA	1.28116227350614	0.000762562214539615	0.3574532206878	up	NA	NA	NA	NA	2	Molecular Function:serine-type endopeptidase inhibitor activity (GO:0004867),Cellular Component:extracellular region (GO:0005576)	--	--	--	--	--	--	IPR000877 [Proteinase inhibitor I12, Bowman-Birk]
TraesCS3D02G075800.1	pep chromosome:IWGSC:3D:36588801:36592766:1 gene:TraesCS3D02G075800 transcript:TraesCS3D02G075800.1 gene_biotype:protein_coding	TraesCS3D02G075800	1367.6	1337.4	1347.5	1318.1	1231.9	1149.1	1155.9	1155.1	1065.3	NA	NA	NA	NA	0.833140037014189	0.00198274723569248	-0.263369085820003	down	NA	NA	NA	NA	2	Cellular Component:integral component of membrane (GO:0016021),Biological Process:protein insertion into membrane (GO:0051205)	YidC/Oxa1 family membrane protein insertase	--	ko03060 Protein export	Membrane protein insertase Oxa1/YidC/SpoIIIJ, required for the localization of integral membrane proteins	M	Cell wall/membrane/envelope biogenesis ;	IPR001708 [Membrane insertase OXA1/ALB3/YidC]
TraesCS3D02G077200.1	pep chromosome:IWGSC:3D:37755323:37764498:-1 gene:TraesCS3D02G077200 transcript:TraesCS3D02G077200.1 gene_biotype:protein_coding	TraesCS3D02G077200	2403.4	2287.3	2396.9	2675.2	2653.1	2621.7	3003.5	2966.1	2873.9	NA	NA	NA	NA	1.24774253626051	0.000407181581741636	0.3193202739599	up	NA	NA	NA	NA	6	Molecular Function:catalytic activity (GO:0003824),Molecular Function:3-hydroxyacyl-CoA dehydrogenase activity (GO:0003857),Biological Process:fatty acid metabolic process (GO:0006631),Biological Process:metabolic process (GO:0008152),Molecular Function:oxidoreductase activity (GO:0016491),Biological Process:oxidation-reduction process (GO:0055114)	--	--	ko00071 Fatty acid degradation ko00592 alpha-Linolenic acid metabolism ko01100 Metabolic pathways ko01110 Biosynthesis of secondary metabolites ko01212 Fatty acid metabolism	3-hydroxyacyl-CoA dehydrogenase	I	Lipid transport and metabolism ;	IPR001753 [Crotonase superfamily] ; IPR006108[3-hydroxyacyl-CoA dehydrogenase, C-terminal] ; IPR006176[3-hydroxyacyl-CoA dehydrogenase, NAD binding]
TraesCS3D02G120200.1.cds1	pep chromosome:IWGSC:3D:75946541:75948546:1 gene:TraesCS3D02G120200 transcript:TraesCS3D02G120200.1 gene_biotype:protein_coding	TraesCS3D02G120200	488.7	482.5	469.7	544.6	535.7	554.7	611	614.2	586	NA	NA	NA	NA	1.25699215767923	0.000302316011475792	0.329975648873313	up	NA	NA	NA	NA	1	Biological Process:metabolic process (GO:0008152)	crocetin glucosyltransferase	2.4.1.271	--	UDP:flavonoid glycosyltransferase YjiC, YdhE family	G	Carbohydrate transport and metabolism ;	IPR002213 [UDP-glucuronosyl/UDP-glucosyltransferase]
TraesCS3D02G130200.1	pep chromosome:IWGSC:3D:90371896:90372856:1 gene:TraesCS3D02G130200 transcript:TraesCS3D02G130200.1 gene_biotype:protein_coding	TraesCS3D02G130200	452.7	467.1	457.8	477.6	494	524.6	635.7	630.4	636.4	NA	NA	NA	NA	1.381024970964	2.90686498917314e-06	0.465739405881426	up	1.27155460499933	0.00917147015808391	0.346593417726179	up	--	--	--	--	--	Predicted thiol-disulfide oxidoreductase YuxK, DCC family	R	General function prediction only ;	IPR007263 [Protein of unknown function DUF393]
TraesCS3D02G136800.1	pep chromosome:IWGSC:3D:95248883:95253039:-1 gene:TraesCS3D02G136800 transcript:TraesCS3D02G136800.1 gene_biotype:protein_coding	TraesCS3D02G136800	897.3	876	865	969.7	997.2	975.5	1114.5	1118.9	1144	NA	NA	NA	NA	1.2801425160141	4.85516711856847e-05	0.356304431867013	up	NA	NA	NA	NA	--	--	solute carrier family 25 (mitochondrial oxoglutarate transporter), member 11	--	--	--	--	--	IPR018108 [Mitochondrial substrate/solute carrier]
TraesCS3D02G149000.1	pep chromosome:IWGSC:3D:114074935:114076019:1 gene:TraesCS3D02G149000 transcript:TraesCS3D02G149000.1 gene_biotype:protein_coding	TraesCS3D02G149000	100.9	96.4	106.1	117.1	126.4	99.8	117.1	129.5	122.8	NA	NA	NA	NA	1.21753460777851	0.00842464293537109	0.283962780735405	up	NA	NA	NA	NA	--	--	--	--	--	DNA gyrase inhibitor GyrI	L	Replication, recombination and repair ;	IPR006917 [SOUL haem-binding protein]
TraesCS3D02G157300.1	pep chromosome:IWGSC:3D:125482328:125483973:1 gene:TraesCS3D02G157300 transcript:TraesCS3D02G157300.1 gene_biotype:protein_coding	TraesCS3D02G157300	86.9	79.2	80.2	95	99.2	91.6	104.3	104.6	97.2	NA	NA	NA	NA	1.24279334145351	0.0043133732656347	0.31358641702803	up	NA	NA	NA	NA	--	--	--	--	--	--	--	--	--
TraesCS3D02G181700.1.cds1	pep chromosome:IWGSC:3D:164399669:164400499:-1 gene:TraesCS3D02G181700 transcript:TraesCS3D02G181700.1 gene_biotype:protein_coding	TraesCS3D02G181700	165.6	181.3	169.7	167.5	182.6	177.5	144.2	143.7	140.5	NA	NA	NA	NA	0.829268292682927	0.00371707394589301	-0.270089163367744	down	0.811978771796816	0.00195795455602673	-0.300486084501289	down	--	--	--	--	--	--	--	--	IPR008801 [Rapid ALkalinization Factor]
TraesCS3D02G184300.1	pep chromosome:IWGSC:3D:170202701:170204555:1 gene:TraesCS3D02G184300 transcript:TraesCS3D02G184300.1 gene_biotype:protein_coding	TraesCS3D02G184300	97.1	93.2	100.6	106.4	110.6	97.6	129.9	141.5	142.1	NA	NA	NA	NA	1.42145067033345	0.000821472226612263	0.507364032958331	up	1.31436745073109	0.00394084362789162	0.394368658642951	up	1	Cellular Component:integral component of membrane (GO:0016021)	--	--	--	--	--	--	IPR006634 [TRAM/LAG1/CLN8 homology domain]
TraesCS3D02G185100.1	pep chromosome:IWGSC:3D:170658398:170660619:1 gene:TraesCS3D02G185100 transcript:TraesCS3D02G185100.1 gene_biotype:protein_coding	TraesCS3D02G185100	192.2	182.6	185.7	192.1	192	186.6	142.9	162.2	143.4	NA	NA	NA	NA	0.800178412132025	0.00580975871422795	-0.321606387886165	down	0.785876993166287	0.00351272956958942	-0.347624577869827	down	4	Molecular Function:peroxidase activity (GO:0004601),Biological Process:response to oxidative stress (GO:0006979),Molecular Function:heme binding (GO:0020037),Biological Process:oxidation-reduction process (GO:0055114)	peroxidase	1.11.1.7	ko00940 Phenylpropanoid biosynthesis ko01100 Metabolic pathways ko01110 Biosynthesis of secondary metabolites	--	--	--	IPR002016 [Haem peroxidase, plant/fungal/bacterial]
TraesCS3D02G188600.1	pep chromosome:IWGSC:3D:175404728:175408284:-1 gene:TraesCS3D02G188600 transcript:TraesCS3D02G188600.1 gene_biotype:protein_coding	TraesCS3D02G188600	3449.7	3554.6	3462.3	3659.3	3483.3	3622.5	3966.6	4471.6	4395.1	NA	NA	NA	NA	1.22611927464506	0.00797107576015301	0.294099328595576	up	NA	NA	NA	NA	1	Molecular Function:calcium ion binding (GO:0005509)	calmodulin	--	ko04016 MAPK signaling pathway - plant ko04070 Phosphatidylinositol signaling system ko04626 Plant-pathogen interaction	Ca2+-binding protein, EF-hand superfamily	T	Signal transduction mechanisms ;	IPR002048 [EF-hand domain]
TraesCS3D02G235200.1	pep chromosome:IWGSC:3D:325137219:325143295:1 gene:TraesCS3D02G235200 transcript:TraesCS3D02G235200.1 gene_biotype:protein_coding	TraesCS3D02G235200	135.8	135.6	160.1	134.4	143.1	138.9	104.2	116.6	103	NA	NA	NA	NA	0.750405561993048	0.0176501017081561	-0.414257573763751	down	0.7776176753122	0.00355053035301186	-0.362867082996851	down	--	--	--	--	--	--	--	--	IPR025846 [PMR5 N-terminal domain] ; IPR026057[PC-Esterase]
TraesCS3D02G260300.1.cds1	pep chromosome:IWGSC:3D:362423416:362424679:-1 gene:TraesCS3D02G260300 transcript:TraesCS3D02G260300.1 gene_biotype:protein_coding	TraesCS3D02G260300	308.9	320.5	306.7	288.5	263.7	264.1	248.4	252	273.7	NA	NA	NA	NA	0.826941566072001	0.00386196556594327	-0.274142706623327	down	NA	NA	NA	NA	4	Molecular Function:chitinase activity (GO:0004568),Biological Process:chitin catabolic process (GO:0006032),Molecular Function:chitin binding (GO:0008061),Biological Process:cell wall macromolecule catabolic process (GO:0016998)	basic endochitinase B	3.2.1.14	ko00520 Amino sugar and nucleotide sugar metabolism ko01100 Metabolic pathways ko04016 MAPK signaling pathway - plant	Chitodextrinase	G	Carbohydrate transport and metabolism ;	IPR000726 [Glycoside hydrolase, family 19, catalytic] ; IPR001002[Chitin-binding, type 1]
TraesCS3D02G276400.1.cds1	pep chromosome:IWGSC:3D:383531277:383532634:1 gene:TraesCS3D02G276400 transcript:TraesCS3D02G276400.1 gene_biotype:protein_coding	TraesCS3D02G276400	25.5	25.2	29.4	22.6	27.2	26	19.6	20.8	21.1	NA	NA	NA	NA	0.767790262172285	0.0122445816852591	-0.381215832182108	down	0.811345646437995	0.0304080355302961	-0.301611437944489	down	3	Molecular Function:phosphogluconate dehydrogenase (decarboxylating) activity (GO:0004616),Molecular Function:NAD binding (GO:0051287),Biological Process:oxidation-reduction process (GO:0055114)	--	--	--	3-hydroxyisobutyrate dehydrogenase or related beta-hydroxyacid dehydrogenase	I	Lipid transport and metabolism ;	IPR006115 [6-phosphogluconate dehydrogenase, NADP-binding] ; IPR029154[3-hydroxyisobutyrate dehydrogenase, NAD-binding domain]
TraesCS3D02G290500.1	pep chromosome:IWGSC:3D:400681716:400693786:1 gene:TraesCS3D02G290500 transcript:TraesCS3D02G290500.1 gene_biotype:protein_coding	TraesCS3D02G290500	96.2	102.6	98.1	95.8	89.7	94.1	77.5	84.2	81.7	NA	NA	NA	NA	0.81980464802964	0.00281557896765077	-0.286647925272927	down	NA	NA	NA	NA	--	--	--	--	--	--	--	--	IPR007378 [Tic22-like]
TraesCS3D02G291500.1	pep chromosome:IWGSC:3D:401672793:401673059:1 gene:TraesCS3D02G291500 transcript:TraesCS3D02G291500.1 gene_biotype:protein_coding	TraesCS3D02G291500	460.1	511.4	488.5	560.2	546.9	517.1	580.9	599.2	590.5	NA	NA	NA	NA	1.2127397260274	0.00277206229186476	0.278269957498421	up	NA	NA	NA	NA	1	Biological Process:ATP synthesis coupled proton transport (GO:0015986)	F-type H+-transporting ATPase subunit epsilon	--	ko00190 Oxidative phosphorylation ko01100 Metabolic pathways	--	--	--	IPR006721 [ATP synthase, F1 complex, epsilon subunit, mitochondrial]
TraesCS3D02G305000.1	pep chromosome:IWGSC:3D:418875636:418877106:1 gene:TraesCS3D02G305000 transcript:TraesCS3D02G305000.1 gene_biotype:protein_coding	TraesCS3D02G305000	250.6	260.6	250.4	244.5	222.5	247	207.8	198.6	211.5	NA	NA	NA	NA	0.811318277310924	0.000717966746905976	-0.301660105204942	down	NA	NA	NA	NA	4	Molecular Function:peroxidase activity (GO:0004601),Biological Process:response to oxidative stress (GO:0006979),Molecular Function:heme binding (GO:0020037),Biological Process:oxidation-reduction process (GO:0055114)	peroxidase	1.11.1.7	ko00940 Phenylpropanoid biosynthesis ko01100 Metabolic pathways ko01110 Biosynthesis of secondary metabolites	--	--	--	IPR002016 [Haem peroxidase, plant/fungal/bacterial]
TraesCS3D02G338300.1	pep chromosome:IWGSC:3D:451234111:451235231:-1 gene:TraesCS3D02G338300 transcript:TraesCS3D02G338300.1 gene_biotype:protein_coding	TraesCS3D02G338300	1209.6	1194.4	1196	1268	1311.7	1302.3	1584.8	1559.8	1636.1	NA	NA	NA	NA	1.32797222222222	6.8061599702238e-05	0.409224969515127	up	1.23150437918599	0.000328444902754607	0.3004217580185	up	--	--	--	--	--	--	--	--	IPR016140 [Bifunctional inhibitor/plant lipid transfer protein/seed storage helical domain]
TraesCS3D02G392500.1	pep chromosome:IWGSC:3D:507533778:507535451:-1 gene:TraesCS3D02G392500 transcript:TraesCS3D02G392500.1 gene_biotype:protein_coding	TraesCS3D02G392500	807.8	796.9	820.1	803	796.3	834.6	1022.2	984	1044.7	NA	NA	NA	NA	1.25820686242164	0.000385721488824806	0.331369135933594	up	1.25350260898147	0.000642619382444969	0.325964998932691	up	2	Molecular Function:O-methyltransferase activity (GO:0008171),Molecular Function:protein dimerization activity (GO:0046983)	--	--	--	Ubiquinone/menaquinone biosynthesis C-methylase UbiE	H	Coenzyme transport and metabolism ;	IPR001077 [O-methyltransferase, family 2] ; IPR012967[Plant methyltransferase dimerisation]
TraesCS3D02G417500.1	pep chromosome:IWGSC:3D:529483821:529487541:1 gene:TraesCS3D02G417500 transcript:TraesCS3D02G417500.1 gene_biotype:protein_coding	TraesCS3D02G417500	1174.2	1124.7	1205.2	1147.7	1193.9	1157.2	1405.8	1375.1	1458.2	NA	NA	NA	NA	1.20975428783425	0.00190912946920788	0.274714052689601	up	1.21158682977021	0.000921296277035392	0.276897800901519	up	1	Molecular Function:selenium binding (GO:0008430)	selenium-binding protein 1	--	--	DNA-binding beta-propeller fold protein YncE	R	General function prediction only ;	IPR008826 [Selenium-binding protein]
TraesCS3D02G438800.1	pep chromosome:IWGSC:3D:549489855:549495798:1 gene:TraesCS3D02G438800 transcript:TraesCS3D02G438800.1 gene_biotype:protein_coding	TraesCS3D02G438800	240.4	260.3	230.5	279.9	281.5	274.9	322	276.9	292.5	NA	NA	NA	NA	1.21909190371991	0.028141838222597	0.285806890554585	up	NA	NA	NA	NA	2	Molecular Function:serine-type carboxypeptidase activity (GO:0004185),Biological Process:proteolysis (GO:0006508)	serine carboxypeptidase-like clade I	3.4.16.-	--	Carboxypeptidase C (cathepsin A)	E	Amino acid transport and metabolism ;	IPR001563 [Peptidase S10, serine carboxypeptidase]
TraesCS3D02G448800.1	pep chromosome:IWGSC:3D:557523035:557524974:-1 gene:TraesCS3D02G448800 transcript:TraesCS3D02G448800.1 gene_biotype:protein_coding	TraesCS3D02G448800	820	809.4	812.5	921.9	950.3	907.2	1229.4	1217.3	1222.9	NA	NA	NA	NA	1.50276424095991	1.04623585178428e-07	0.587618691837863	up	1.32028495358711	2.26621083577779e-05	0.400849336220378	up	--	--	--	--	--	Pimeloyl-ACP methyl ester carboxylesterase	HR	Coenzyme transport and metabolism ; General function prediction only ;	IPR000073 [Alpha/beta hydrolase fold-1]
TraesCS3D02G473200.1	pep chromosome:IWGSC:3D:574857416:574858996:-1 gene:TraesCS3D02G473200 transcript:TraesCS3D02G473200.1 gene_biotype:protein_coding	TraesCS3D02G473200	806.6	824	814.1	750.8	759	734	690.9	680.6	656.4	NA	NA	NA	NA	0.829508733177895	0.000260133836259143	-0.269670924741647	down	NA	NA	NA	NA	1	Molecular Function:protein binding (GO:0005515)	--	--	--	Leucine-rich repeat (LRR) protein	K	Transcription ;	IPR001611 [Leucine-rich repeat] ; IPR013210[Leucine-rich repeat-containing N-terminal, plant-type]
TraesCS3D02G475100.1	pep chromosome:IWGSC:3D:575739377:575740827:-1 gene:TraesCS3D02G475100 transcript:TraesCS3D02G475100.1 gene_biotype:protein_coding	TraesCS3D02G475100	1966.2	1982.2	2017.7	1874.1	1769.5	1861	1396.5	1373.9	1387	NA	NA	NA	NA	0.696837129783275	3.40480729112678e-06	-0.521106597346877	down	0.755259237728445	0.000180116295467383	-0.404956169931481	down	1	Biological Process:carbohydrate metabolic process (GO:0005975)	--	--	--	--	--	--	IPR000490 [Glycoside hydrolase family 17]
TraesCS3D02G478200.1	pep chromosome:IWGSC:3D:577892417:577894063:1 gene:TraesCS3D02G478200 transcript:TraesCS3D02G478200.1 gene_biotype:protein_coding	TraesCS3D02G478200	132.9	134.7	141.7	158.8	170.9	157.2	167.1	180.4	153.6	NA	NA	NA	NA	1.22428536525776	0.0201781258913488	0.291939870986493	up	NA	NA	NA	NA	1	Biological Process:carbohydrate metabolic process (GO:0005975)	--	--	--	--	--	--	IPR000490 [Glycoside hydrolase family 17]
TraesCS3D02G485400.2	pep chromosome:IWGSC:3D:582021169:582023932:-1 gene:TraesCS3D02G485400 transcript:TraesCS3D02G485400.2 gene_biotype:protein_coding	TraesCS3D02G485400	255.6	238.9	266.5	256.8	264.1	232.4	210.9	202.7	204.9	NA	NA	NA	NA	0.812746386333771	0.00480167353531471	-0.299122858527176	down	0.821054028939333	0.0104810129688153	-0.284450934128924	down	--	--	--	--	--	--	--	--	IPR021919 [Cofactor assembly of complex C subunit B, CCB1]
TraesCS3D02G486100.1	pep chromosome:IWGSC:3D:582156768:582157726:1 gene:TraesCS3D02G486100 transcript:TraesCS3D02G486100.1 gene_biotype:protein_coding	TraesCS3D02G486100	118.4	124.8	122.6	114.7	111.3	115.3	103.4	96.1	92.5	NA	NA	NA	NA	0.798250410060142	0.00269894832760742	-0.325086705981337	down	NA	NA	NA	NA	1	Molecular Function:protein binding (GO:0005515)	glutathione S-transferase	2.5.1.18	ko00480 Glutathione metabolism	Glutathione S-transferase	O	Posttranslational modification, protein turnover, chaperones ;	IPR004045 [Glutathione S-transferase, N-terminal]
TraesCS3D02G495000.2	pep chromosome:IWGSC:3D:587433577:587442111:1 gene:TraesCS3D02G495000 transcript:TraesCS3D02G495000.2 gene_biotype:protein_coding	TraesCS3D02G495000	84.2	78.7	87.2	85	83.3	85.8	118.5	108.3	120.2	NA	NA	NA	NA	1.3874450219912	0.0019495359694303	0.472430605284653	up	1.36560409287682	0.00121958102035526	0.449539287412268	up	3	Molecular Function:beta-galactosidase activity (GO:0004565),Biological Process:carbohydrate metabolic process (GO:0005975),Cellular Component:beta-galactosidase complex (GO:0009341)	beta-galactosidase	3.2.1.23	ko00052 Galactose metabolism ko00511 Other glycan degradation ko00600 Sphingolipid metabolism ko01100 Metabolic pathways	Beta-galactosidase/beta-glucuronidase	G	Carbohydrate transport and metabolism ;	IPR004199 [Beta galactosidase small chain/ domain 5] ; IPR006102[Glycoside hydrolase, family 2, immunoglobulin-like beta-sandwich] ; IPR006103[Glycoside hydrolase family 2, catalytic domain] ; IPR006104[Glycosyl hydrolases family 2, sugar binding domain] ; IPR032312[Beta-galactosidase, domain 4]
TraesCS3D02G496200.1	pep chromosome:IWGSC:3D:588026120:588028776:-1 gene:TraesCS3D02G496200 transcript:TraesCS3D02G496200.1 gene_biotype:protein_coding	TraesCS3D02G496200	430	427.7	419.7	469.3	450.1	456.5	526.3	552.7	532.6	NA	NA	NA	NA	1.26162517613903	0.000200325253680155	0.335283354975148	up	NA	NA	NA	NA	1	Molecular Function:oxidoreductase activity (GO:0016491)	chromate reductase, NAD(P)H dehydrogenase (quinone)	--	--	NAD(P)H-dependent FMN reductase	C	Energy production and conversion ;	IPR005025 [NADPH-dependent FMN reductase-like]
TraesCS3D02G496900.1	pep chromosome:IWGSC:3D:588317853:588319748:-1 gene:TraesCS3D02G496900 transcript:TraesCS3D02G496900.1 gene_biotype:protein_coding	TraesCS3D02G496900	166.7	187.4	186.8	196	177.7	211.9	228.2	213.1	253.1	NA	NA	NA	NA	1.28378628212239	0.0192704723737004	0.360405050290981	up	NA	NA	NA	NA	3	Molecular Function:structural constituent of ribosome (GO:0003735),Cellular Component:ribosome (GO:0005840),Biological Process:translation (GO:0006412)	small subunit ribosomal protein S11	--	ko03010 Ribosome	Ribosomal protein S11	J	Translation, ribosomal structure and biogenesis ;	IPR001971 [Ribosomal protein S11]
TraesCS3D02G512300.1.cds1	pep chromosome:IWGSC:3D:596889809:596890941:-1 gene:TraesCS3D02G512300 transcript:TraesCS3D02G512300.1 gene_biotype:protein_coding	TraesCS3D02G512300	562.4	574.7	596.9	551	520.4	550	428.6	448.5	426.5	NA	NA	NA	NA	0.751787773933103	0.000307895292440023	-0.411602641370633	down	0.803996546194647	0.000981354174527084	-0.314738790993803	down	1	Biological Process:carbohydrate metabolic process (GO:0005975)	--	--	--	--	--	--	IPR000490 [Glycoside hydrolase family 17]
TraesCS3D02G517800.1.cds1	pep chromosome:IWGSC:3D:600632233:600633569:1 gene:TraesCS3D02G517800 transcript:TraesCS3D02G517800.1 gene_biotype:protein_coding	TraesCS3D02G517800	110.6	105.4	97.7	102.1	115.1	99.6	89	73.6	56.5	NA	NA	NA	NA	0.698437998087345	0.0355235082950501	-0.51779604485338	down	0.691603535353535	0.0366267261731719	-0.531982851089387	down	4	Molecular Function:peroxidase activity (GO:0004601),Biological Process:response to oxidative stress (GO:0006979),Molecular Function:heme binding (GO:0020037),Biological Process:oxidation-reduction process (GO:0055114)	peroxidase	1.11.1.7	ko00940 Phenylpropanoid biosynthesis ko01100 Metabolic pathways ko01110 Biosynthesis of secondary metabolites	--	--	--	IPR002016 [Haem peroxidase, plant/fungal/bacterial]
TraesCS3D02G518200.1.cds1	pep chromosome:IWGSC:3D:600819763:600820839:-1 gene:TraesCS3D02G518200 transcript:TraesCS3D02G518200.1 gene_biotype:protein_coding	TraesCS3D02G518200	1470.7	1483	1475.1	1427.9	1428.2	1482.3	1149.3	1164.7	1166.8	NA	NA	NA	NA	0.785946531791908	1.12919695968274e-06	-0.347496926096195	down	0.802323437211875	0.000111523346179003	-0.317744153474679	down	4	Molecular Function:peroxidase activity (GO:0004601),Biological Process:response to oxidative stress (GO:0006979),Molecular Function:heme binding (GO:0020037),Biological Process:oxidation-reduction process (GO:0055114)	peroxidase	1.11.1.7	ko00940 Phenylpropanoid biosynthesis ko01100 Metabolic pathways ko01110 Biosynthesis of secondary metabolites	--	--	--	IPR002016 [Haem peroxidase, plant/fungal/bacterial]
TraesCS4A02G007600.1	pep chromosome:IWGSC:4A:4817855:4821466:1 gene:TraesCS4A02G007600 transcript:TraesCS4A02G007600.1 gene_biotype:protein_coding	TraesCS4A02G007600	23.5	30.1	22.1	19.9	18.5	22.9	18.1	16.4	16.9	NA	NA	NA	NA	0.678996036988111	0.032366430482761	-0.558524940791854	down	NA	NA	NA	NA	1	Biological Process:cyanate metabolic process (GO:0009439)	cyanate lyase	4.2.1.104	ko00910 Nitrogen metabolism	Cyanate lyase	P	Inorganic ion transport and metabolism ;	IPR003712 [Cyanate lyase, C-terminal]
TraesCS4A02G038400.1	pep chromosome:IWGSC:4A:30399056:30400661:-1 gene:TraesCS4A02G038400 transcript:TraesCS4A02G038400.1 gene_biotype:protein_coding	TraesCS4A02G038400	67.1	65.7	71.8	73.8	83.2	69.2	97.6	76.7	86.7	NA	NA	NA	NA	1.27565982404692	0.0407791050947085	0.351243661711918	up	NA	NA	NA	NA	--	--	--	--	--	--	--	--	IPR016140 [Bifunctional inhibitor/plant lipid transfer protein/seed storage helical domain]
TraesCS4A02G061700.1	pep chromosome:IWGSC:4A:58551815:58558247:1 gene:TraesCS4A02G061700 transcript:TraesCS4A02G061700.1 gene_biotype:protein_coding	TraesCS4A02G061700	2090.2	1998.7	2041.6	2161.3	2178.3	2071.5	1531.2	1509.7	1533.2	NA	NA	NA	NA	0.746121849767556	4.63622605471979e-05	-0.422516837462838	down	0.713465707912839	5.57175081998642e-05	-0.487084005358725	down	2	Molecular Function:oxygen binding (GO:0019825),Molecular Function:heme binding (GO:0020037)	cytoglobin	--	--	Hemoglobin-like flavoprotein	C	Energy production and conversion ;	IPR000971 [Globin]
TraesCS4A02G080900.1	pep chromosome:IWGSC:4A:83403791:83406270:-1 gene:TraesCS4A02G080900 transcript:TraesCS4A02G080900.1 gene_biotype:protein_coding	TraesCS4A02G080900	477	451.5	475.8	473.4	457.6	421	366.6	372	355.9	NA	NA	NA	NA	0.779391867834508	0.000416585682463165	-0.359579216364802	down	0.809541420118343	0.0061260975324558	-0.304823197101238	down	--	--				--	--	--	--
TraesCS4A02G092100.1.cds1	pep chromosome:IWGSC:4A:98785386:98787839:1 gene:TraesCS4A02G092100 transcript:TraesCS4A02G092100.1 gene_biotype:protein_coding	TraesCS4A02G092100	218.1	209.4	219	194.4	193.5	189.8	277	277.6	258.7	NA	NA	NA	NA	1.25800464037123	0.0012998885625758	0.331137243861251	up	1.40782413017137	0.000247195836042157	0.493467119218743	up	--	--	HSP20 family protein	--	ko04141 Protein processing in endoplasmic reticulum	Molecular chaperone IbpA, HSP20 family	O	Posttranslational modification, protein turnover, chaperones ;	IPR002068 [Alpha crystallin/Hsp20 domain]
TraesCS4A02G111800.1	pep chromosome:IWGSC:4A:136792112:136796584:1 gene:TraesCS4A02G111800 transcript:TraesCS4A02G111800.1 gene_biotype:protein_coding	TraesCS4A02G111800	874.3	912.5	848	905.5	939.8	951.1	1155.2	1156.9	1208.5	NA	NA	NA	NA	1.33619250037954	0.000323822325131569	0.418127866597113	up	1.25897582606208	0.000407662531249202	0.332250581742249	up	--	--	NADH dehydrogenase (ubiquinone) 1 alpha subcomplex subunit 8	--	ko00190 Oxidative phosphorylation ko01100 Metabolic pathways	--	--	--	IPR010625 [CHCH]
TraesCS4A02G123300.1	pep chromosome:IWGSC:4A:154499880:154528943:1 gene:TraesCS4A02G123300 transcript:TraesCS4A02G123300.1 gene_biotype:protein_coding	TraesCS4A02G123300	300.6	278.6	268	271.3	249	251.5	218.6	259.5	220.8	NA	NA	NA	NA	0.824952785646836	0.0393039074653295	-0.277616542634803	down	NA	NA	NA	NA	1	Molecular Function:protein binding (GO:0005515)	--	--	--	DNA-binding beta-propeller fold protein YncE	R	General function prediction only ;	IPR001258 [NHL repeat] ; IPR012336[Thioredoxin-like fold] ; IPR023214[HAD-like domain]
TraesCS4A02G132200.1	pep chromosome:IWGSC:4A:177612143:177615592:1 gene:TraesCS4A02G132200 transcript:TraesCS4A02G132200.1 gene_biotype:protein_coding	TraesCS4A02G132200	392.9	388	365	350.9	329.9	339.5	298.9	318.3	328.8	NA	NA	NA	NA	0.825551967885505	0.00558542930280769	-0.276569060305	down	NA	NA	NA	NA	--	--	--	--	--	--	--	--	IPR019616 [Uncharacterised protein family Ycf54]
TraesCS4A02G135400.1.cds1	pep chromosome:IWGSC:4A:186689411:186691325:1 gene:TraesCS4A02G135400 transcript:TraesCS4A02G135400.1 gene_biotype:protein_coding	TraesCS4A02G135400	47.3	59.3	62.7	40.7	45.3	48.3	33.7	43	39.9	NA	NA	NA	NA	0.688718251624336	0.031502489599782	-0.538014184695145	down	NA	NA	NA	NA	--	--	--	--	--	--	--	--	IPR002885 [Pentatricopeptide repeat]
TraesCS4A02G143000.4	pep chromosome:IWGSC:4A:232506432:232523385:1 gene:TraesCS4A02G143000 transcript:TraesCS4A02G143000.4 gene_biotype:protein_coding	TraesCS4A02G143000	52	51.9	47	59.8	57.6	46.7	60.6	62.8	60.5	NA	NA	NA	NA	1.21868787276342	0.00372626010402147	0.285328673885254	up	NA	NA	NA	NA	2	Molecular Function:ATP binding (GO:0005524),Molecular Function:ATPase activity (GO:0016887)	ATP-binding cassette, sub-family E, member 1	--	--	Translation initiation factor RLI1, contains Fe-S and AAA+ ATPase domains	J	Translation, ribosomal structure and biogenesis ;	IPR003439 [ABC transporter-like] ; IPR007209[RNase L inhibitor RLI, possible metal-binding domain] ; IPR017896[4Fe-4S ferredoxin-type, iron-sulphur binding domain]
TraesCS4A02G172600.1	pep chromosome:IWGSC:4A:438394808:438399129:1 gene:TraesCS4A02G172600 transcript:TraesCS4A02G172600.1 gene_biotype:protein_coding	TraesCS4A02G172600	287.6	315.8	303.5	307.7	316.6	324.4	406.3	370.8	396.7	NA	NA	NA	NA	1.29429926121954	0.0026563900883497	0.372171228428451	up	1.23727205649837	0.00298811803040861	0.307162760949859	up	5	Cellular Component:cell wall (GO:0005618),Biological Process:carbohydrate metabolic process (GO:0005975),Biological Process:cellular glucan metabolic process (GO:0006073),Molecular Function:xyloglucan:xyloglucosyl transferase activity (GO:0016762),Cellular Component:apoplast (GO:0048046)	xyloglucan:xyloglucosyl transferase	2.4.1.207	--	Beta-glucanase, GH16 family	G	Carbohydrate transport and metabolism ;	IPR000757 [Glycoside hydrolase family 16] ; IPR010713[Xyloglucan endo-transglycosylase, C-terminal]
TraesCS4A02G175900.1	pep chromosome:IWGSC:4A:446948485:446951708:-1 gene:TraesCS4A02G175900 transcript:TraesCS4A02G175900.1 gene_biotype:protein_coding	TraesCS4A02G175900	105	101.2	99.8	114.8	123	117.4	139.4	132.7	128.7	NA	NA	NA	NA	1.30980392156863	0.000821450141893082	0.389350855615194	up	NA	NA	NA	NA	1	Biological Process:carbohydrate metabolic process (GO:0005975)	--	--	--	--	--	--	IPR000490 [Glycoside hydrolase family 17] ; IPR012946[X8 domain]
TraesCS4A02G180100.1	pep chromosome:IWGSC:4A:454121254:454124066:1 gene:TraesCS4A02G180100 transcript:TraesCS4A02G180100.1 gene_biotype:protein_coding	TraesCS4A02G180100	575.5	617.4	589.6	632.1	586.1	642.2	777.7	696.9	724.8	NA	NA	NA	NA	1.23388499298738	0.00649560941560875	0.303207931133188	up	NA	NA	NA	NA	2	Molecular Function:protein kinase activity (GO:0004672),Biological Process:protein phosphorylation (GO:0006468)	--	--	--	Leucine-rich repeat (LRR) protein	K	Transcription ;	IPR001245 [Serine-threonine/tyrosine-protein kinase catalytic domain] ; IPR013210[Leucine-rich repeat-containing N-terminal, plant-type]
TraesCS4A02G182300.1	pep chromosome:IWGSC:4A:457825685:457836737:-1 gene:TraesCS4A02G182300 transcript:TraesCS4A02G182300.1 gene_biotype:protein_coding	TraesCS4A02G182300	1093.9	1131.7	646.1	657.4	305.7	363.8	241.8	226.8	167.3	NA	NA	NA	NA	0.221436779607898	0.0386481352341836	-2.17503322800267	down	NA	NA	NA	NA	5	Molecular Function:structural molecule activity (GO:0005198),Biological Process:intracellular protein transport (GO:0006886),Biological Process:vesicle-mediated transport (GO:0016192),Cellular Component:clathrin coat of trans-Golgi network vesicle (GO:0030130),Cellular Component:clathrin coat of coated pit (GO:0030132)	clathrin heavy chain	--	ko04144 Endocytosis	--	--	--	IPR000547 [Clathrin, heavy chain/VPS, 7-fold repeat] ; IPR015348[Clathrin, heavy chain, linker, core motif] ; IPR022365[Clathrin, heavy chain, propeller repeat]
TraesCS4A02G187400.1	pep chromosome:IWGSC:4A:466632475:466636892:-1 gene:TraesCS4A02G187400 transcript:TraesCS4A02G187400.1 gene_biotype:protein_coding	TraesCS4A02G187400	281.2	271.3	270.4	276.6	261.2	275.4	357	343.4	353.6	NA	NA	NA	NA	1.28083606756593	0.000135632972537625	0.357085838955143	up	1.29611411706837	0.000234744346877232	0.374192746679845	up	1	Molecular Function:protein binding (GO:0005515)	ribosome assembly protein RRB1	--	--	Predicted ATPase	R	General function prediction only ;	IPR001680 [WD40 repeat] ; IPR022052[Histone-binding protein RBBP4, N-terminal]
TraesCS4A02G209400.1	pep chromosome:IWGSC:4A:502901047:502905708:1 gene:TraesCS4A02G209400 transcript:TraesCS4A02G209400.1 gene_biotype:protein_coding	TraesCS4A02G209400	491.1	525.8	475.4	503.7	493.4	543	633.9	568.8	663.3	NA	NA	NA	NA	1.25041881659184	0.0170084618503087	0.322411393622541	up	1.21160963573794	0.0267386943382821	0.276924956814809	up	--	--	ubiquinol-cytochrome c reductase subunit 6	--	ko00190 Oxidative phosphorylation ko01100 Metabolic pathways	--	--	--	IPR023184 [Ubiquinol-cytochrome C reductase hinge domain]
TraesCS4A02G239300.1	pep chromosome:IWGSC:4A:548518832:548527672:-1 gene:TraesCS4A02G239300 transcript:TraesCS4A02G239300.1 gene_biotype:protein_coding	TraesCS4A02G239300	293.3	321.7	298.5	280.9	282.4	312.2	415.1	354.6	455.2	NA	NA	NA	NA	1.34088669950739	0.0272356996998886	0.423187339431456	up	1.39908623643632	0.0197530552544489	0.484484889625387	up	--	--	exosome complex component RRP43	--	ko03018 RNA degradation	Exosome complex RNA-binding protein Rrp42, RNase PH superfamily	J	Translation, ribosomal structure and biogenesis ;	IPR001247 [Exoribonuclease, phosphorolytic domain 1] ; IPR015847[Exoribonuclease, phosphorolytic domain 2]
TraesCS4A02G239900.1	pep chromosome:IWGSC:4A:549670887:549672699:1 gene:TraesCS4A02G239900 transcript:TraesCS4A02G239900.1 gene_biotype:protein_coding	TraesCS4A02G239900	541.3	532.2	562.1	494.4	523.7	503.1	422.8	425	410.9	NA	NA	NA	NA	0.769564685742235	0.000219749848286368	-0.377885497538103	down	0.827438864054694	0.000846131636770379	-0.273275373642328	down	2	Molecular Function:O-methyltransferase activity (GO:0008171),Molecular Function:protein dimerization activity (GO:0046983)	--	--	--	Ubiquinone/menaquinone biosynthesis C-methylase UbiE	H	Coenzyme transport and metabolism ;	IPR001077 [O-methyltransferase, family 2] ; IPR012967[Plant methyltransferase dimerisation]
TraesCS4A02G245900.1	pep chromosome:IWGSC:4A:556372710:556381847:1 gene:TraesCS4A02G245900 transcript:TraesCS4A02G245900.1 gene_biotype:protein_coding	TraesCS4A02G245900	872.9	833	884.8	873.7	841.8	814.5	714.3	677.8	708.2	NA	NA	NA	NA	0.810707530783186	0.00106670659108917	-0.302746550345398	down	0.830158102766798	0.00220563640084855	-0.268541972456608	down	2	Molecular Function:ATP binding (GO:0005524),Molecular Function:kinase activity (GO:0016301)	--	--	--	--	--	--	IPR010488 [Zeta toxin domain]
TraesCS4A02G259800.1	pep chromosome:IWGSC:4A:572562465:572571488:-1 gene:TraesCS4A02G259800 transcript:TraesCS4A02G259800.1 gene_biotype:protein_coding	TraesCS4A02G259800	132.4	146.3	135.3	149.3	139.3	139.2	106.7	121.1	99.1	NA	NA	NA	NA	0.789613526570048	0.0197303511757932	-0.340781390619422	down	0.764142122487144	0.00983053127107985	-0.388087105397778	down	6	Molecular Function:nucleotide binding (GO:0000166),Molecular Function:nucleic acid binding (GO:0003676),Molecular Function:alanine-tRNA ligase activity (GO:0004813),Molecular Function:ATP binding (GO:0005524),Biological Process:alanyl-tRNA aminoacylation (GO:0006419),Biological Process:tRNA aminoacylation (GO:0043039)	alanyl-tRNA synthetase	6.1.1.7	ko00970 Aminoacyl-tRNA biosynthesis	Alanyl-tRNA synthetase	J	Translation, ribosomal structure and biogenesis ;	IPR003156 [DHHA1 domain] ; IPR012947[Threonyl/alanyl tRNA synthetase, SAD] ; IPR018164[Alanyl-tRNA synthetase, class IIc, N-terminal]
TraesCS4A02G264000.1	pep chromosome:IWGSC:4A:576563120:576569240:1 gene:TraesCS4A02G264000 transcript:TraesCS4A02G264000.1 gene_biotype:protein_coding	TraesCS4A02G264000	233.2	227.5	243.5	263.2	271.4	257.7	332	314.8	310	NA	NA	NA	NA	1.35870491337688	0.000496808328281878	0.442232162334974	up	1.20762337498422	0.00213135967739819	0.272170587309856	up	1	Molecular Function:copper ion binding (GO:0005507)	cytochrome c oxidase assembly protein subunit 11	--	ko00190 Oxidative phosphorylation ko01100 Metabolic pathways	Cytochrome c oxidase assembly protein Cox11	CO	Energy production and conversion ; Posttranslational modification, protein turnover, chaperones ;	IPR007533 [Cytochrome c oxidase assembly protein CtaG/Cox11]
TraesCS4A02G283900.1	pep chromosome:IWGSC:4A:590655780:590660654:1 gene:TraesCS4A02G283900 transcript:TraesCS4A02G283900.1 gene_biotype:protein_coding	TraesCS4A02G283900	131.2	121.5	142.6	138.7	144.9	140.5	171.1	159.1	174.7	NA	NA	NA	NA	1.2772577789021	0.00904151792336586	0.353049722231492	up	NA	NA	NA	NA	3	Molecular Function:transporter activity (GO:0005215),Biological Process:transport (GO:0006810),Cellular Component:membrane (GO:0016020)	--	--	--	Dipeptide/tripeptide permease	E	Amino acid transport and metabolism ;	IPR000109 [Proton-dependent oligopeptide transporter family]
TraesCS4A02G290400.1	pep chromosome:IWGSC:4A:594213511:594217122:-1 gene:TraesCS4A02G290400 transcript:TraesCS4A02G290400.1 gene_biotype:protein_coding	TraesCS4A02G290400	542.8	535.7	530.1	476.4	446.2	453	411.9	396.6	441.1	NA	NA	NA	NA	0.776824567947283	0.000910092631174543	-0.364339266561738	down	NA	NA	NA	NA	2	Biological Process:thiamine biosynthetic process (GO:0009228),Molecular Function:iron-sulfur cluster binding (GO:0051536)	phosphomethylpyrimidine synthase	4.1.99.17	ko00730 Thiamine metabolism ko01100 Metabolic pathways	Thiamine biosynthesis protein ThiC	H	Coenzyme transport and metabolism ;	IPR002817 [Phosphomethylpyrimidine synthase]
TraesCS4A02G301600.2	pep chromosome:IWGSC:4A:598590265:598592384:1 gene:TraesCS4A02G301600 transcript:TraesCS4A02G301600.2 gene_biotype:protein_coding	TraesCS4A02G301600	185.4	192.8	186.5	172.3	152.2	156.6	132.9	132.1	137	NA	NA	NA	NA	0.711882415441828	3.95622408808207e-05	-0.490289129914999	down	NA	NA	NA	NA	2	Biological Process:metabolic process (GO:0008152),Molecular Function:methyltransferase activity (GO:0008168)	MPBQ/MSBQ methyltransferase	2.1.1.295	ko00130 Ubiquinone and other terpenoid-quinone biosynthesis ko01100 Metabolic pathways ko01110 Biosynthesis of secondary metabolites	Ubiquinone/menaquinone biosynthesis C-methylase UbiE	H	Coenzyme transport and metabolism ;	IPR013216 [Methyltransferase type 11]
TraesCS4A02G320200.2	pep chromosome:IWGSC:4A:608866595:608869029:1 gene:TraesCS4A02G320200 transcript:TraesCS4A02G320200.2 gene_biotype:protein_coding	TraesCS4A02G320200	672.8	674.6	661.8	598.2	629.5	577.3	517.6	516.6	500.6	NA	NA	NA	NA	0.76388612383038	2.03508133904328e-05	-0.388570510069036	down	NA	NA	NA	NA	1	Biological Process:primary metabolic process (GO:0044238)	--	--	--	Ribosome-associated translation inhibitor RaiA	J	Translation, ribosomal structure and biogenesis ;	IPR003489 [Ribosomal protein S30Ae/sigma 54 modulation protein] ; IPR032528[Sigma 54 modulation/S30EA ribosomal protein, C-terminal]
TraesCS4A02G334000.1.cds1	pep chromosome:IWGSC:4A:617281559:617282752:1 gene:TraesCS4A02G334000 transcript:TraesCS4A02G334000.1 gene_biotype:protein_coding	TraesCS4A02G334000	154	159.1	140.2	133.9	127.3	118.2	124.2	107.3	99.8	NA	NA	NA	NA	0.730862563423781	0.0113449922247239	-0.452327957804971	down	NA	NA	NA	NA	--	--	--	--	--	--	--	--	--
TraesCS4A02G340600.1	pep chromosome:IWGSC:4A:621660987:621664782:1 gene:TraesCS4A02G340600 transcript:TraesCS4A02G340600.1 gene_biotype:protein_coding	TraesCS4A02G340600	2117.3	2066.5	2028.6	1865.8	1793.8	1830.5	1571.9	1648.3	1583	NA	NA	NA	NA	0.773163350717919	0.000179221998966826	-0.371154841961395	down	NA	NA	NA	NA	1	Molecular Function:nucleic acid binding (GO:0003676)	--	--	--	Ribosomal protein S1	J	Translation, ribosomal structure and biogenesis ;	IPR003029 [S1 domain]
TraesCS4A02G383400.1	pep chromosome:IWGSC:4A:661121086:661143990:-1 gene:TraesCS4A02G383400 transcript:TraesCS4A02G383400.1 gene_biotype:protein_coding	TraesCS4A02G383400	177.5	159	170.3	156.6	160	168.2	137.6	140.2	135.6	NA	NA	NA	NA	0.815706393054459	0.00494917369435806	-0.293878135715362	down	NA	NA	NA	NA	2	Molecular Function:O-methyltransferase activity (GO:0008171),Molecular Function:protein dimerization activity (GO:0046983)	--	--	--	DNA-binding transcriptional regulator, IclR family	K	Transcription ;	IPR001077 [O-methyltransferase, family 2] ; IPR012967[Plant methyltransferase dimerisation]
TraesCS4A02G410300.1	pep chromosome:IWGSC:4A:683492252:683495046:1 gene:TraesCS4A02G410300 transcript:TraesCS4A02G410300.1 gene_biotype:protein_coding	TraesCS4A02G410300	449.9	447.3	498.1	413	414.4	396.7	357.8	403.6	367.8	NA	NA	NA	NA	0.809288325091378	0.0147504717612833	-0.305274311796075	down	NA	NA	NA	NA	--	--	--	--	--	--	--	--	IPR003397 [Mitochondrial inner membrane translocase subunit Tim17/Tim22/Tim23/peroxisomal protein PMP24]
TraesCS4A02G419300.1.cds1	pep chromosome:IWGSC:4A:689136609:689137931:-1 gene:TraesCS4A02G419300 transcript:TraesCS4A02G419300.1 gene_biotype:protein_coding	TraesCS4A02G419300	3409.8	3476.3	3498.9	3384.8	3382.8	3435.8	2617	2654.6	2636.3	NA	NA	NA	NA	0.761473278767453	8.88306607303796e-06	-0.393134683606276	down	0.775025971734912	3.05279339558276e-06	-0.367683437835531	down	4	Molecular Function:peroxidase activity (GO:0004601),Biological Process:response to oxidative stress (GO:0006979),Molecular Function:heme binding (GO:0020037),Biological Process:oxidation-reduction process (GO:0055114)	peroxidase	1.11.1.7	ko00940 Phenylpropanoid biosynthesis ko01100 Metabolic pathways ko01110 Biosynthesis of secondary metabolites	--	--	--	IPR002016 [Haem peroxidase, plant/fungal/bacterial]
TraesCS4A02G424900.1	pep chromosome:IWGSC:4A:696000949:696004926:1 gene:TraesCS4A02G424900 transcript:TraesCS4A02G424900.1 gene_biotype:protein_coding	TraesCS4A02G424900	116.6	122.2	129.2	108.5	103.6	108.7	98.8	91.1	102.6	NA	NA	NA	NA	0.794836956521739	0.00717569328157722	-0.331269141586246	down	NA	NA	NA	NA	3	Molecular Function:iron ion binding (GO:0005506),Molecular Function:heme binding (GO:0020037),Biological Process:oxidation-reduction process (GO:0055114)	--	--	--	Cytochrome P450	QV	Secondary metabolites biosynthesis, transport and catabolism ; Defense mechanisms ;	IPR001128 [Cytochrome P450]
TraesCS4A02G426300.1	pep chromosome:IWGSC:4A:697951780:697953925:1 gene:TraesCS4A02G426300 transcript:TraesCS4A02G426300.1 gene_biotype:protein_coding	TraesCS4A02G426300	72.6	71.1	64	81	75.5	81.7	87.4	85	86.9	NA	NA	NA	NA	1.24843524313914	0.00333759470577456	0.320120990008647	up	NA	NA	NA	NA	--	--	acetylajmaline esterase	3.1.1.80	ko00901 Indole alkaloid biosynthesis ko01110 Biosynthesis of secondary metabolites	Phospholipase/lecithinase/hemolysin	IR	Lipid transport and metabolism ; General function prediction only ;	IPR001087 [GDSL lipase/esterase]
TraesCS4A02G442500.1	pep chromosome:IWGSC:4A:710412151:710414500:-1 gene:TraesCS4A02G442500 transcript:TraesCS4A02G442500.1 gene_biotype:protein_coding	TraesCS4A02G442500	139.2	148	132.9	128.2	122.2	119.4	111.3	118.7	112.6	NA	NA	NA	NA	0.81552011425851	0.00637414986197881	-0.294207634402518	down	NA	NA	NA	NA	2	Molecular Function:oxidoreductase activity (GO:0016491),Biological Process:oxidation-reduction process (GO:0055114)	--	--	--	Isopenicillin N synthase and related dioxygenases	Q	Secondary metabolites biosynthesis, transport and catabolism ;	IPR005123 [Oxoglutarate/iron-dependent dioxygenase] ; IPR026992[Non-haem dioxygenase N-terminal domain]
TraesCS4A02G456000.1.cds1	pep chromosome:IWGSC:4A:720513159:720514952:1 gene:TraesCS4A02G456000 transcript:TraesCS4A02G456000.1 gene_biotype:protein_coding	TraesCS4A02G456000	49.5	51.5	50.1	48.4	53.7	53.1	67.1	61.1	66.2	NA	NA	NA	NA	1.28656518861681	0.00181139875396101	0.363524558440952	up	1.25257731958763	0.00648581608016671	0.324899661418653	up	--	--	--	--	--	--	--	--	IPR024593 [Domain of unknown function DUF3444]
TraesCS4A02G485600.1	pep chromosome:IWGSC:4A:739129344:739132353:1 gene:TraesCS4A02G485600 transcript:TraesCS4A02G485600.1 gene_biotype:protein_coding	TraesCS4A02G485600	39.7	43.4	43.7	47.7	45.4	52.7	52.4	51.2	54.4	NA	NA	NA	NA	1.24605678233438	0.00281824527002839	0.317369812925058	up	NA	NA	NA	NA	--	--	sucrose:sucrose fructosyltransferase	2.4.1.99	--	Sucrose-6-phosphate hydrolase SacC, GH32 family	G	Carbohydrate transport and metabolism ;	IPR013148 [Glycosyl hydrolase family 32, N-terminal] ; IPR013189[Glycosyl hydrolase family 32, C-terminal]
TraesCS4A02G495600.2	pep chromosome:IWGSC:4A:742554340:742559621:-1 gene:TraesCS4A02G495600 transcript:TraesCS4A02G495600.2 gene_biotype:protein_coding	TraesCS4A02G495600	99.2	99.4	101.7	88.1	83.2	92.4	82.8	81	77.3	NA	NA	NA	NA	0.802863802863803	0.000399096467056298	-0.316772823954624	down	NA	NA	NA	NA	2	Molecular Function:aspartic-type endopeptidase activity (GO:0004190),Cellular Component:integral component of membrane (GO:0016021)	signal peptide peptidase-like 2B	3.4.23.-	--	Uncharacterized conserved protein YjdB, contains Ig-like domain	R	General function prediction only ;	IPR003137 [PA domain] ; IPR007369[Peptidase A22B, signal peptide peptidase]
TraesCS4B02G003400.1	pep chromosome:IWGSC:4B:1981182:1985634:-1 gene:TraesCS4B02G003400 transcript:TraesCS4B02G003400.1 gene_biotype:protein_coding	TraesCS4B02G003400	166	157.2	162.1	175.8	175.2	187.3	199.4	207.6	185.9	NA	NA	NA	NA	1.22171852462394	0.00625612254560571	0.288911936625605	up	NA	NA	NA	NA	--	--	--	--	--	NAD(P)-dependent dehydrogenase, short-chain alcohol dehydrogenase family	IQR	Lipid transport and metabolism ; Secondary metabolites biosynthesis, transport and catabolism ; General function prediction only ;	IPR002347 [Short-chain dehydrogenase/reductase SDR]
TraesCS4B02G016000.1	pep chromosome:IWGSC:4B:11740868:11746476:-1 gene:TraesCS4B02G016000 transcript:TraesCS4B02G016000.1 gene_biotype:protein_coding	TraesCS4B02G016000	56.9	54.9	56.3	55.5	57	52.4	45.5	41.1	52.4	NA	NA	NA	NA	0.826888756692445	0.0439900306949872	-0.274234841625298	down	NA	NA	NA	NA	2	Cellular Component:nucleus (GO:0005634),Molecular Function:zinc ion binding (GO:0008270)	E3 ubiquitin-protein ligase RBBP6	2.3.2.27	--	--	--	--	IPR014891 [DWNN domain] ; IPR025829[Zinc knuckle CX2CX3GHX4C]
TraesCS4B02G020300.1	pep chromosome:IWGSC:4B:14388436:14389403:1 gene:TraesCS4B02G020300 transcript:TraesCS4B02G020300.1 gene_biotype:protein_coding	TraesCS4B02G020300	683.1	672.5	704.2	624.7	711.4	597.4	586.2	566	526.8	NA	NA	NA	NA	0.815127682299252	0.00302502554784784	-0.294902032854021	down	NA	NA	NA	NA	1	Molecular Function:nucleic acid binding (GO:0003676)	--	--	--	RNA recognition motif (RRM) domain	J	Translation, ribosomal structure and biogenesis ;	IPR000504 [RNA recognition motif domain]
TraesCS4B02G035700.1	pep chromosome:IWGSC:4B:25944823:25946741:-1 gene:TraesCS4B02G035700 transcript:TraesCS4B02G035700.1 gene_biotype:protein_coding	TraesCS4B02G035700	226.7	246	248.6	208	200.4	203.1	186.1	199.1	192.6	NA	NA	NA	NA	0.8010536531263	0.00368772071648171	-0.320029219910111	down	NA	NA	NA	NA	--	--				Predicted Rossmann fold nucleotide-binding protein	R	General function prediction only ;	IPR031100 [LOG family]
TraesCS4B02G037800.1	pep chromosome:IWGSC:4B:27395288:27401006:-1 gene:TraesCS4B02G037800 transcript:TraesCS4B02G037800.1 gene_biotype:protein_coding	TraesCS4B02G037800	223.9	251.5	245.5	238	218.4	222.4	191.7	201.1	199.7	NA	NA	NA	NA	0.821889305035372	0.00851635570756743	-0.282983995178039	down	NA	NA	NA	NA	3	Molecular Function:protein binding (GO:0005515),Molecular Function:metal ion binding (GO:0046872),Biological Process:oxidation-reduction process (GO:0055114)	linoleate 9S-lipoxygenase	1.13.11.58	ko00591 Linoleic acid metabolism	Catalase	P	Inorganic ion transport and metabolism ;	IPR001024 [PLAT/LH2 domain] ; IPR013819[Lipoxygenase, C-terminal]
TraesCS4B02G075000.1	pep chromosome:IWGSC:4B:70724044:70725848:-1 gene:TraesCS4B02G075000 transcript:TraesCS4B02G075000.1 gene_biotype:protein_coding	TraesCS4B02G075000	657.9	641.9	636.8	634.2	598.8	637.9	404	415.4	396.8	NA	NA	NA	NA	0.628007848807188	8.70116608914046e-06	-0.671145504935354	down	0.650061467742798	8.78922349268104e-05	-0.621351953646324	down	2	Molecular Function:O-methyltransferase activity (GO:0008171),Molecular Function:protein dimerization activity (GO:0046983)	--	--	--	Ubiquinone/menaquinone biosynthesis C-methylase UbiE	H	Coenzyme transport and metabolism ;	IPR001077 [O-methyltransferase, family 2] ; IPR012967[Plant methyltransferase dimerisation]
TraesCS4B02G100800.1	pep chromosome:IWGSC:4B:106491323:106492895:-1 gene:TraesCS4B02G100800 transcript:TraesCS4B02G100800.1 gene_biotype:protein_coding	TraesCS4B02G100800	491.2	459.4	522.5	590.9	577.5	547.2	587.3	613.8	586.3	NA	NA	NA	NA	1.21335958183423	0.00671696481164107	0.279007159735065	up	NA	NA	NA	NA	--	--	--	--	--	--	--	--	IPR013057 [Amino acid transporter, transmembrane domain]
TraesCS4B02G116300.1	pep chromosome:IWGSC:4B:134046928:134047677:1 gene:TraesCS4B02G116300 transcript:TraesCS4B02G116300.1 gene_biotype:protein_coding	TraesCS4B02G116300	383.3	366.2	390.7	354.8	351.4	335.4	324.4	310	309.6	NA	NA	NA	NA	0.827924925451675	0.00170323386676762	-0.272428141883858	down	NA	NA	NA	NA	1	Molecular Function:electron carrier activity (GO:0009055)	--	--	--	--	--	--	IPR003245 [Phytocyanin domain]
[truncated: 489 more rows]

## Sheet: Se3hP.vs.Se0hP_diff
Protein	Description	Gene	Se3hP_1	Se3hP_2	Se3hP_3	Se0hP_1	Se0hP_2	Se0hP_3	Se3hP.vs.Se0hP FC	Se3hP.vs.Se0hP Pvalue	Se3hP.vs.Se0hP log2FC	Se3hP.vs.Se0hP UP.DOWN	GO_NUM	GO_Description	KEGG_Description	KEGG_EC	KEGG_ko	COG_Function_Description	COG_Function_Class	COG_Class_Description	IPR_Term
[truncated: 272 more rows]

## Sheet: Se12hP.vs.Se3hP_diff
Protein	Description	Gene	Se12hP_1	Se12hP_2	Se12hP_3	Se3hP_1	Se3hP_2	Se3hP_3	Se12hP.vs.Se3hP FC	Se12hP.vs.Se3hP Pvalue	Se12hP.vs.Se3hP log2FC	Se12hP.vs.Se3hP UP.DOWN	GO_NUM	GO_Description	KEGG_Description	KEGG_EC	KEGG_ko	COG_Function_Description	COG_Function_Class	COG_Class_Description	IPR_Term
[truncated: 553 more rows]

[truncated: 1 more sheets: Se12hP.vs.Se0hP_diff]
