# Supplementary material for: Transcriptome and proteome profiling revealed molecular mechanism of selenium responses in bread wheat (Triticum aestivum L.)
Source: BMC Plant Biol. 2021 Dec 9;21:584. doi: 10.1186/s12870-021-03368-w (PMC8656055; doi:10.1186/s12870-021-03368-w)
Supplement: Supplementary file 6 — Additional file 6: Supplementary material 6 The DEPs/DEGs annotation in the correlation analysis between proteome and transcriptome. [file 12870_2021_3368_MOESM6_ESM.xlsx]

## Sheet: DEPDEG between Se0h and Se3h
Gene_id	Tran_id	Prot_id	GO_fun	kegg	Protein(log2fc)	Protein(pval)	Tran(log2fc)	Tran(pval)
TraesCS1A02G020000	TraesCS1A02G020000	TraesCS1A02G020000.1	-	-	-0.351159	0.0194226	-4.06912	2.52892e-09
TraesCS5A02G007900	TraesCS5A02G007900	TraesCS5A02G007900.1	oxidation-reduction process	Metabolic pathways(map01100)	-0.296925	0.00901805	-1.73933	3.37466e-16
TraesCS4D02G199500	TraesCS4D02G199500	TraesCS4D02G199500.1.cds1	ribosome biogenesis	-	-0.265745	0.0204894	-0.78237	0.000953703
TraesCS4A02G144500	TraesCS4A02G144500	TraesCS4A02G144500.1	intracellular non-membrane-bounded organelle	-	-0.291417	0.00588646	-0.683637	0.00252412
TraesCS5D02G218400	TraesCS5D02G218400	TraesCS5D02G218400.1	oxidation-reduction process	Metabolic pathways(map01100)	0.348143	0.0187639	1.09569	1.35705e-11
TraesCS1A02G355300	TraesCS1A02G355300	TraesCS1A02G355300.1	response to stimulus	-	-0.267061	0.0132262	3.5308	2.2901e-07
TraesCS3B02G096500	TraesCS3B02G096500	TraesCS3B02G096500.1	-	-	-0.365025	0.000220782	-2.08861	4.22469e-13
TraesCS7B02G088000	TraesCS7B02G088000	TraesCS7B02G088000.1	-	-	-0.423127	0.00155613	0.773576	0.00235414
TraesCS1A02G100600	TraesCS1A02G100600	TraesCS1A02G100600.1	-	-	-0.347026	0.000377615	-0.766811	0.00167746
TraesCS5B02G015500	TraesCS5B02G015500	TraesCS5B02G015500.1.cds1	-	-	0.392343	0.00492554	1.8954	1.31226e-16
TraesCS2D02G107600	TraesCS2D02G107600	TraesCS2D02G107600.1	response to stimulus	Metabolic pathways(map01100)	-0.52975	0.00023514	2.7385	3.89188e-21
TraesCS7B02G308000	TraesCS7B02G308000	TraesCS7B02G308000.1	-	-	0.334201	0.00510466	0.761359	6.4311e-05
TraesCS7A02G198900	TraesCS7A02G198900	TraesCS7A02G198900.1.cds1	-	MAPK signaling pathway - plant(map04016)	-0.461887	0.00166875	1.2865	2.03701e-12
TraesCS2B02G471800	TraesCS2B02G471800	TraesCS2B02G471800.1.cds1	-	-	0.329824	0.00214154	1.58594	8.60423e-15
TraesCS1A02G396800	TraesCS1A02G396800	TraesCS1A02G396800.1.cds1	-	-	0.282735	0.0271754	-0.797298	0.00169789
TraesCS2B02G455900	TraesCS2B02G455900	TraesCS2B02G455900.1	-	-	-0.344237	0.00501978	0.876936	0.00479389
TraesCS6B02G188300	TraesCS6B02G188300	TraesCS6B02G188300.1	-	Cutin, suberine and wax biosynthesis(map00073)	0.286121	0.0313154	1.12795	6.26304e-08
TraesCS5B02G334000	TraesCS5B02G334000	TraesCS5B02G334000.1	oxidation-reduction process	-	0.267499	0.00170006	-2.85236	1.43578e-07
TraesCS3A02G260100	TraesCS3A02G260100	TraesCS3A02G260100.1.cds1	hydrolase activity	MAPK signaling pathway - plant(map04016)	-0.290061	0.00172435	2.1224	0.00180127
TraesCS3D02G081300	TraesCS3D02G081300	TraesCS3D02G081300.1	-	-	-0.332894	0.00844109	-1.49253	5.38626e-06
TraesCS7D02G435200	TraesCS7D02G435200	TraesCS7D02G435200.1	-	-	0.290596	0.0157642	0.929494	2.6005e-05
TraesCS4A02G109200	TraesCS4A02G109200	TraesCS4A02G109200.1	oxidation-reduction process	-	0.364811	0.0180378	1.72724	3.52242e-08
TraesCS6A02G216800	TraesCS6A02G216800	TraesCS6A02G216800.1	-	-	0.279988	0.00411238	0.49978	0.00126554
TraesCS6D02G358900	TraesCS6D02G358900	TraesCS6D02G358900.1	membrane	Metabolic pathways(map01100)	-0.912131	0.00205633	-3.75055	2.45882e-10
TraesCS4A02G411000	TraesCS4A02G411000	TraesCS4A02G411000.1	oxidation-reduction process	Biosynthesis of secondary metabolites(map01110)	0.304726	1.93337e-05	1.20833	1.8191e-13
TraesCS7D02G009400	TraesCS7D02G009400	TraesCS7D02G009400.2	-	-	0.331658	0.00084564	0.727481	4.49244e-08
TraesCS4A02G270500	TraesCS4A02G270500	TraesCS4A02G270500.1	-	-	-0.267029	0.0376336	0.637513	0.00208911
TraesCS7B02G417700	TraesCS7B02G417700	TraesCS7B02G417700.1.cds1	-	-	0.366479	0.00092026	3.05022	2.62367e-16
TraesCSU02G009000	TraesCSU02G009000	TraesCSU02G009000.1.cds1	-	-	-0.265614	0.0018583	2.65343	2.33925e-14
TraesCS4A02G135500	TraesCS4A02G135500	TraesCS4A02G135500.1	nutrient reservoir activity	-	-0.395929	0.00210279	3.62209	0.000128725
TraesCS4B02G122300	TraesCS4B02G122300	TraesCS4B02G122300.1	-	-	0.366628	0.00136889	1.54882	4.26056e-19
TraesCS3A02G481500	TraesCS3A02G481500	TraesCS3A02G481500.1	carbohydrate metabolic process	-	-0.309861	0.0037824	0.843374	0.00065681
TraesCS2D02G132200	TraesCS2D02G132200	TraesCS2D02G132200.1	-	-	0.376504	0.000101423	1.21681	5.86636e-13
TraesCS4B02G226700	TraesCS4B02G226700	TraesCS4B02G226700.1	-	-	0.504059	0.0157886	1.01841	1.00304e-08
TraesCS2D02G057000	TraesCS2D02G057000	TraesCS2D02G057000.1.cds1	carbohydrate metabolic process	Amino sugar and nucleotide sugar metabolism(map00520)	-0.342593	0.000138392	1.43286	0.000440099
TraesCS3B02G009200	TraesCS3B02G009200	TraesCS3B02G009200.1.cds1	-	-	-0.272506	0.0261103	-6.89875	5.07245e-07
TraesCS2A02G114000	TraesCS2A02G114000	TraesCS2A02G114000.1	-	-	0.451795	0.0080307	1.07638	0.000173312
TraesCS2A02G186700	TraesCS2A02G186700	TraesCS2A02G186700.1	-	-	-0.368025	0.0114981	1.66183	7.08886e-10
TraesCS5B02G560800	TraesCS5B02G560800	TraesCS5B02G560800.1.cds1	-	-	-0.280625	0.00776693	0.88372	4.61473e-09
TraesCS2A02G110300	TraesCS2A02G110300	TraesCS2A02G110300.1.cds1	-	-	-0.287325	4.17861e-05	2.92288	1.16183e-05
TraesCS5D02G041100	TraesCS5D02G041100	TraesCS5D02G041100.1	oxidation-reduction process	Metabolic pathways(map01100)	0.723507	1.07823e-06	-2.42073	0.000134868
TraesCS7D02G463700	TraesCS7D02G463700	TraesCS7D02G463700.1	-	-	-0.391135	0.0113873	1.5817	4.85871e-07
TraesCS6B02G412100	TraesCS6B02G412100	TraesCS6B02G412100.1	membrane	Metabolic pathways(map01100)	-0.59283	9.2365e-05	-3.28369	5.28211e-07
TraesCS3A02G081300	TraesCS3A02G081300	TraesCS3A02G081300.1	-	-	-0.415073	0.00173281	-2.09102	1.99713e-09
TraesCS6A02G141500	TraesCS6A02G141500	TraesCS6A02G141500.2	-	Metabolic pathways(map01100)	-0.386196	0.0175197	0.985105	1.03929e-06
TraesCS5A02G452600	TraesCS5A02G452600	TraesCS5A02G452600.1	-	-	0.464326	0.000114459	-1.9045	0.000127868
TraesCS7D02G201300	TraesCS7D02G201300	TraesCS7D02G201300.1.cds1	-	MAPK signaling pathway - plant(map04016)	-0.380591	0.0114612	0.537927	0.000867588
TraesCS5D02G328100	TraesCS5D02G328100	TraesCS5D02G328100.1	carbohydrate derivative binding	Metabolic pathways(map01100)	0.369932	0.00254608	0.736253	2.72435e-05
TraesCS2D02G131900	TraesCS2D02G131900	TraesCS2D02G131900.1	-	-	0.614261	0.00202629	1.10627	1.27076e-10
TraesCS3A02G146800	TraesCS3A02G146800	TraesCS3A02G146800.1	anion binding	Metabolic pathways(map01100)	0.303653	0.0372204	0.594325	6.3101e-05
TraesCS7A02G298600	TraesCS7A02G298600	TraesCS7A02G298600.1	carbohydrate metabolic process	-	0.335454	4.90744e-05	-1.15156	1.31978e-05
TraesCS6D02G057800	TraesCS6D02G057800	TraesCS6D02G057800.1.cds1	oxidation-reduction process	-	0.318247	0.000139456	1.53847	4.23539e-12
TraesCS1B02G322100	TraesCS1B02G322100	TraesCS1B02G322100.1	enzyme inhibitor activity	-	0.27858	0.0018962	0.60938	0.000158025
TraesCS4B02G051000	TraesCS4B02G051000	TraesCS4B02G051000.1.cds1	-	-	0.348029	0.000181043	0.663525	0.00406764
TraesCS2B02G133200	TraesCS2B02G133200	TraesCS2B02G133200.1	-	-	0.27399	0.0345021	1.54766	1.41863e-08
TraesCS5D02G488800	TraesCS5D02G488800	TraesCS5D02G488800.2	protein dimerization activity	-	-0.321416	0.00110296	2.63712	2.20857e-05
TraesCS6D02G162700	TraesCS6D02G162700	TraesCS6D02G162700.1.cds1	-	-	0.299995	0.000102072	1.64357	1.25654e-21
TraesCS4D02G063200	TraesCS4D02G063200	TraesCS4D02G063200.1	-	-	-0.303569	0.00382945	1.46486	4.69614e-06
TraesCS7D02G008800	TraesCS7D02G008800	TraesCS7D02G008800.2	-	-	0.489172	0.000489981	1.11343	2.80731e-09
TraesCS1A02G295800	TraesCS1A02G295800	TraesCS1A02G295800.1	-	-	-0.268355	0.00014402	1.23074	0.000624489
TraesCS1D02G405700	TraesCS1D02G405700	TraesCS1D02G405700.1	response to stimulus	-	0.472792	4.8744e-05	2.15476	0.00265833
TraesCS6B02G275100	TraesCS6B02G275100	TraesCS6B02G275100.1	membrane	-	0.363903	0.00243798	0.669344	0.000522164

## Sheet: DEPDEG between Se0h and Se12h
Gene_id	Tran_id	Prot_id	GO_fun	kegg	Protein(log2fc)	Protein(pval)	Tran(log2fc)	Tran(pval)
TraesCS2A02G490500	TraesCS2A02G490500	TraesCS2A02G490500.1	heme binding	-	-0.272794	0.0107909	2.17886	1.48783e-14
TraesCS2B02G146000	TraesCS2B02G146000	TraesCS2B02G146000.1	catalytic activity	Biosynthesis of secondary metabolites(map01110)	-0.377631	0.00025159	1.41247	8.5129e-10
TraesCS2A02G467500	TraesCS2A02G467500	TraesCS2A02G467500.1.cds1	enzyme regulator activity	-	0.55493	0.000278987	1.2831	3.01515e-05
TraesCS1D02G101900	TraesCS1D02G101900	TraesCS1D02G101900.1	metabolic process	-	-0.471853	0.00136986	1.88949	2.02095e-26
TraesCS5D02G216300	TraesCS5D02G216300	TraesCS5D02G216300.1	metabolic process	-	-0.299627	0.0440196	1.55803	1.44372e-14
TraesCS3D02G417500	TraesCS3D02G417500	TraesCS3D02G417500.1	selenium binding	-	0.274714	0.00190913	1.46781	1.77047e-15
TraesCS6A02G369800	TraesCS6A02G369800	TraesCS6A02G369800.1	single-organism process	Phenylpropanoid biosynthesis(map00940)	0.697037	0.000134833	-4.129	2.88359e-20
TraesCS7A02G198900	TraesCS7A02G198900	TraesCS7A02G198900.1.cds1	-	MAPK signaling pathway - plant(map04016)	-1.22455	0.000104639	2.1366	8.73636e-23
TraesCS3A02G175400	TraesCS3A02G175400	TraesCS3A02G175400.1.cds1	response to stimulus	-	0.858182	0.00058071	1.08154	3.18435e-06
TraesCS6B02G323800	TraesCS6B02G323800	TraesCS6B02G323800.1	metabolic process	-	-0.37549	0.000161087	-2.52763	9.50035e-19
TraesCSU02G025800	TraesCSU02G025800	TraesCSU02G025800.1	-	-	0.390493	0.00029848	-1.54443	3.21009e-10
TraesCS1A02G200000	TraesCS1A02G200000	TraesCS1A02G200000.2	-	-	-0.31935	0.00198921	-2.80936	6.81084e-27
TraesCS3A02G113900	TraesCS3A02G113900	TraesCS3A02G113900.2	-	Galactose metabolism(map00052)	0.283251	0.00144245	0.953808	3.41922e-08
TraesCS2A02G302400	TraesCS2A02G302400	TraesCS2A02G302400.1	-	Metabolic pathways(map01100)	0.317924	0.00283078	0.558755	0.00173076
TraesCS4D02G310100	TraesCS4D02G310100	TraesCS4D02G310100.1	membrane part	-	-0.279413	0.0128509	-0.640547	1.03552e-05
TraesCS2B02G454000	TraesCS2B02G454000	TraesCS2B02G454000.1	ion binding	-	-0.267507	0.0105863	0.62687	0.00272909
TraesCS1D02G207000	TraesCS1D02G207000	TraesCS1D02G207000.1	metabolic process	MAPK signaling pathway - plant(map04016)	-0.890955	8.81345e-05	1.09937	1.26593e-06
TraesCS2B02G442700	TraesCS2B02G442700	TraesCS2B02G442700.1	response to stimulus	-	-0.527738	0.000328565	1.20209	3.74569e-11
TraesCS3A02G102000	TraesCS3A02G102000	TraesCS3A02G102000.1	catalytic activity	-	-0.573812	0.000107492	0.727591	7.99194e-05
TraesCS1D02G149800	TraesCS1D02G149800	TraesCS1D02G149800.1	catalytic activity	-	-0.288837	0.00865322	-1.95551	7.32996e-16
TraesCS3B02G382500	TraesCS3B02G382500	TraesCS3B02G382500.1	single-organism process	-	-0.339309	0.0011277	-0.731471	0.00063383
TraesCS7A02G537900	TraesCS7A02G537900	TraesCS7A02G537900.3	protein dimerization activity	-	-0.678251	0.000100343	0.611113	0.000830825
TraesCSU02G092300	TraesCSU02G092300	TraesCSU02G092300.1	-	-	-0.37383	0.00129391	-0.824273	0.000126718
TraesCS5D02G328100	TraesCS5D02G328100	TraesCS5D02G328100.1	metabolic process	Metabolic pathways(map01100)	0.598088	0.000690961	0.771691	0.000200312
TraesCS4A02G340600	TraesCS4A02G340600	TraesCS4A02G340600.1	-	-	-0.371155	0.000179222	-2.73289	1.77335e-13
TraesCS2B02G299000	TraesCS2B02G299000	TraesCS2B02G299000.1	-	-	-0.438414	0.0108321	0.526896	0.00487257
TraesCS7D02G512800	TraesCS7D02G512800	TraesCS7D02G512800.1	heme binding	-	0.28005	0.0019252	1.35163	1.51252e-10
TraesCS6D02G015200	TraesCS6D02G015200	TraesCS6D02G015200.1	heme binding	Biosynthesis of secondary metabolites(map01110)	0.325136	0.00890123	-3.01547	0.0012677
TraesCS2A02G365000	TraesCS2A02G365000	TraesCS2A02G365000.1.cds1	ion transport	-	-0.425562	0.0009573	-1.03766	2.52291e-06
TraesCS3A02G161300	TraesCS3A02G161300	TraesCS3A02G161300.1	-	-	0.340852	0.0251798	-2.01696	6.51327e-29
TraesCS7D02G369700	TraesCS7D02G369700	TraesCS7D02G369700.1	response to stimulus	Phenylpropanoid biosynthesis(map00940)	-0.320666	0.0113496	-6.31432	7.62126e-08
TraesCS3D02G075800	TraesCS3D02G075800	TraesCS3D02G075800.1	single-organism process	-	-0.263369	0.00198275	-0.880229	2.94454e-07
TraesCS3A02G373800	TraesCS3A02G373800	TraesCS3A02G373800.1.cds1	metabolic process	Metabolic pathways(map01100)	-0.322736	0.00113252	1.02494	0.00174409
TraesCS6A02G046300	TraesCS6A02G046300	TraesCS6A02G046300.4	metabolic process	-	0.410609	9.82983e-05	-0.911015	3.81165e-06
TraesCS5D02G362300	TraesCS5D02G362300	TraesCS5D02G362300.1.cds1	-	-	-0.265672	0.00770993	-2.72289	1.65953e-26
TraesCS6D02G336800	TraesCS6D02G336800	TraesCS6D02G336800.1	-	-	-0.330957	0.000391908	-2.02786	1.57767e-32
TraesCS6B02G286300	TraesCS6B02G286300	TraesCS6B02G286300.1	-	-	-0.438241	0.0115324	-1.24069	4.78187e-06
TraesCS1D02G087600	TraesCS1D02G087600	TraesCS1D02G087600.1	metabolic process	-	-0.48401	0.00160348	0.651763	0.00648061
TraesCS2B02G455900	TraesCS2B02G455900	TraesCS2B02G455900.1	-	-	-0.522824	0.0122898	-1.62455	2.33549e-05
TraesCS2B02G472100	TraesCS2B02G472100	TraesCS2B02G472100.1	-	-	-0.625555	0.0061937	3.04241	8.809e-14
TraesCS7B02G088000	TraesCS7B02G088000	TraesCS7B02G088000.1	-	-	-0.34055	0.002582	1.00616	2.74973e-05
TraesCS4D02G059100	TraesCS4D02G059100	TraesCS4D02G059100.1	-	-	-0.271656	0.00137537	-0.685843	0.00822492
TraesCS2D02G329500	TraesCS2D02G329500	TraesCS2D02G329500.1	catalytic activity	Biosynthesis of secondary metabolites(map01110)	-0.263114	0.000518375	-0.996291	5.93532e-05
TraesCS7A02G482900	TraesCS7A02G482900	TraesCS7A02G482900.1.cds1	-	-	-0.62665	0.00373572	-1.68927	0.000364243
TraesCS2D02G584600	TraesCS2D02G584600	TraesCS2D02G584600.1	response to stimulus	Phenylpropanoid biosynthesis(map00940)	-0.33143	0.00309499	2.07822	4.14817e-13
TraesCS2A02G273800	TraesCS2A02G273800	TraesCS2A02G273800.1	metabolic process	-	0.434024	0.000760229	-1.40852	2.62773e-06
TraesCS1D02G317700	TraesCS1D02G317700	TraesCS1D02G317700.1	response to stimulus	Phenylpropanoid biosynthesis(map00940)	-0.264242	0.0436408	-3.89622	1.15972e-11
TraesCS7A02G327800	TraesCS7A02G327800	TraesCS7A02G327800.1.cds1	catalytic activity	-	-0.323858	0.0315269	-3.33034	2.17222e-13
TraesCS5A02G532000	TraesCS5A02G532000	TraesCS5A02G532000.1	catalytic activity	-	-0.448638	0.000167457	0.452533	0.00429706
TraesCS6D02G336000	TraesCS6D02G336000	TraesCS6D02G336000.1	single-organism process	-	0.385487	2.95641e-05	0.594124	0.00480296
TraesCS4A02G135400	TraesCS4A02G135400	TraesCS4A02G135400.1.cds1	-	-	-0.538014	0.0315025	-2.03692	5.39737e-09
TraesCS4B02G271800	TraesCS4B02G271800	TraesCS4B02G271800.1.cds1	-	-	-0.370812	0.0283542	0.856148	9.69051e-07
TraesCS2D02G057000	TraesCS2D02G057000	TraesCS2D02G057000.1.cds1	metabolic process	Metabolic pathways(map01100)	-0.288436	0.000216631	2.48595	4.62433e-18
TraesCS5B02G300200	TraesCS5B02G300200	TraesCS5B02G300200.2	-	-	0.387037	0.0134069	-0.769846	0.000902757
TraesCS4A02G132200	TraesCS4A02G132200	TraesCS4A02G132200.1	-	-	-0.276569	0.00558543	-0.715973	0.000103331
TraesCS1D02G215100	TraesCS1D02G215100	TraesCS1D02G215100.1	-	-	0.279502	0.03367	-1.33168	2.12804e-05
TraesCS5B02G028300	TraesCS5B02G028300	TraesCS5B02G028300.1	-	Biosynthesis of secondary metabolites(map01110)	0.345423	0.0127197	-2.2764	1.27638e-12
TraesCS2D02G584700	TraesCS2D02G584700	TraesCS2D02G584700.1	response to stimulus	Phenylpropanoid biosynthesis(map00940)	-0.280965	0.0323346	0.682324	0.000304334
TraesCS3B02G293200	TraesCS3B02G293200	TraesCS3B02G293200.1.cds1	chitin binding	MAPK signaling pathway - plant(map04016)	-0.351294	0.00142382	2.01853	0.000308994
TraesCS1B02G017700	TraesCS1B02G017700	TraesCS1B02G017700.1	-	-	0.308823	0.00437812	1.70554	2.09605e-05
TraesCS7D02G412500	TraesCS7D02G412500	TraesCS7D02G412500.1	metabolic process	-	-0.286288	0.0105308	-1.1236	1.74341e-07
TraesCS5A02G218300	TraesCS5A02G218300	TraesCS5A02G218300.1	signal transducer activity	-	-0.28226	0.00608231	1.14262	1.01434e-05
TraesCS1D02G207100	TraesCS1D02G207100	TraesCS1D02G207100.3	metabolic process	MAPK signaling pathway - plant(map04016)	-0.423248	0.000107486	1.85078	0.00347836
TraesCS7A02G267900	TraesCS7A02G267900	TraesCS7A02G267900.1.cds1	-	-	-0.28992	0.00828285	-1.29888	6.21479e-09
TraesCS2B02G613500	TraesCS2B02G613500	TraesCS2B02G613500.1	response to stimulus	Phenylpropanoid biosynthesis(map00940)	-0.296582	0.00211087	-2.53703	3.0008e-19
TraesCS2A02G158800	TraesCS2A02G158800	TraesCS2A02G158800.1.cds1	response to stimulus	-	-0.446616	0.000258345	3.65298	2.25434e-52
TraesCS6B02G429300	TraesCS6B02G429300	TraesCS6B02G429300.1	protein dimerization activity	Stilbenoid, diarylheptanoid and gingerol biosynthesis(map00945)	-0.564122	8.83244e-06	0.575702	0.00069745
TraesCS6B02G063800	TraesCS6B02G063800	TraesCS6B02G063800.1	response to stimulus	Phenylpropanoid biosynthesis(map00940)	-0.413543	0.000465355	-1.38954	8.40786e-08
TraesCS5B02G145900	TraesCS5B02G145900	TraesCS5B02G145900.2	-	-	-0.389757	0.00406105	-0.989083	4.72058e-06
TraesCS4A02G301600	TraesCS4A02G301600	TraesCS4A02G301600.2	metabolic process	Biosynthesis of secondary metabolites(map01110)	-0.490289	3.95622e-05	-1.26512	1.47692e-08
TraesCSU02G056700	TraesCSU02G056700	TraesCSU02G056700.1.cds1	-	-	0.416254	0.00259239	-0.975097	0.000139766
TraesCS7B02G286000	TraesCS7B02G286000	TraesCS7B02G286000.1	metabolic process	Metabolic pathways(map01100)	0.472374	0.000407094	2.24264	5.49445e-09
TraesCS2A02G033900	TraesCS2A02G033900	TraesCS2A02G033900.1	-	-	-0.313102	2.95931e-07	-6.03673	9.20777e-05
TraesCS2A02G573400	TraesCS2A02G573400	TraesCS2A02G573400.1	response to stimulus	Phenylpropanoid biosynthesis(map00940)	-0.624554	0.000480047	1.48416	2.36041e-10
TraesCS6A02G360700	TraesCS6A02G360700	TraesCS6A02G360700.2	metabolic process	Biosynthesis of secondary metabolites(map01110)	0.319705	0.0156355	-0.615102	7.73094e-05
TraesCS4B02G382200	TraesCS4B02G382200	TraesCS4B02G382200.1.cds1	-	-	-0.635844	0.00023835	1.76187	7.24684e-07
TraesCS3A02G363400	TraesCS3A02G363400	TraesCS3A02G363400.1	-	Biosynthesis of secondary metabolites(map01110)	0.309403	0.000842252	-1.27286	7.92707e-09
TraesCS6B02G447700	TraesCS6B02G447700	TraesCS6B02G447700.1.cds1	-	Biosynthesis of secondary metabolites(map01110)	-0.347364	0.0146442	-2.77837	5.11631e-24
TraesCSU02G137500	TraesCSU02G137500	TraesCSU02G137500.1.cds1	nutrient reservoir activity	-	-0.336282	0.00414427	6.68174	1.23048e-06
TraesCS1D02G027200	TraesCS1D02G027200	TraesCS1D02G027200.1	-	-	-0.377645	0.000558219	1.61517	2.33371e-15
TraesCS7A02G047100	TraesCS7A02G047100	TraesCS7A02G047100.1	cofactor binding	-	0.3443	0.0071335	-0.748926	0.000467053
TraesCS1B02G033700	TraesCS1B02G033700	TraesCS1B02G033700.1	-	-	-0.318859	0.00116182	1.81947	3.87845e-19
TraesCS2B02G172300	TraesCS2B02G172300	TraesCS2B02G172300.1.cds1	single-organism process	-	-0.345143	0.000995074	1.09989	4.19168e-05
TraesCS6D02G367700	TraesCS6D02G367700	TraesCS6D02G367700.1	nutrient reservoir activity	-	-0.445492	3.98661e-05	-1.03418	0.00266273
TraesCS4D02G199500	TraesCS4D02G199500	TraesCS4D02G199500.1.cds1	-	Ribosome(map03010)	-0.373249	0.000511905	-0.974853	5.61798e-08
TraesCS3A02G285900	TraesCS3A02G285900	TraesCS3A02G285900.2	single-organism process	Metabolic pathways(map01100)	-0.709909	0.0423122	1.56078	1.50096e-14
TraesCS4A02G123300	TraesCS4A02G123300	TraesCS4A02G123300.1	-	-	-0.277617	0.0393039	-1.1766	4.96178e-10
TraesCS6B02G449400	TraesCS6B02G449400	TraesCS6B02G449400.1	catalytic activity	-	-0.456044	0.0177893	-0.73967	3.03464e-05
TraesCS7B02G270000	TraesCS7B02G270000	TraesCS7B02G270000.1	-	-	0.289228	0.00511031	1.38898	8.93452e-07
TraesCS6A02G139100	TraesCS6A02G139100	TraesCS6A02G139100.1	-	Glutathione metabolism(map00480)	-0.280954	0.0432393	0.661564	0.000817637
TraesCS4D02G031900	TraesCS4D02G031900	TraesCS4D02G031900.1.cds1	nutrient reservoir activity	-	-0.427655	0.0217653	0.980128	1.03318e-06
TraesCS3A02G481500	TraesCS3A02G481500	TraesCS3A02G481500.1	metabolic process	-	-0.389142	6.41932e-05	0.898754	1.00184e-07
TraesCS6D02G162700	TraesCS6D02G162700	TraesCS6D02G162700.1.cds1	metabolic process	-	0.311854	5.8976e-06	0.954104	3.69207e-06
TraesCS6B02G197100	TraesCS6B02G197100	TraesCS6B02G197100.1.cds1	catalytic activity	-	-0.337754	0.00259324	-1.85083	5.67919e-15
TraesCS2A02G110300	TraesCS2A02G110300	TraesCS2A02G110300.1.cds1	-	-	-0.694949	3.72931e-06	2.344	5.33948e-08
TraesCS1D02G168700	TraesCS1D02G168700	TraesCS1D02G168700.2	-	Biosynthesis of secondary metabolites(map01110)	-0.268439	0.00419599	-1.66791	3.08478e-24
TraesCS4D02G296200	TraesCS4D02G296200	TraesCS4D02G296200.1	single-organism process	-	-0.684841	0.000133613	0.808641	0.000876375
TraesCS6D02G042500	TraesCS6D02G042500	TraesCS6D02G042500.1.cds1	-	-	-0.378237	0.000829471	1.78814	3.53487e-18
TraesCS3B02G166900	TraesCS3B02G166900	TraesCS3B02G166900.1	-	-	0.480185	4.80421e-05	-1.85162	1.09544e-06
TraesCS7A02G351100	TraesCS7A02G351100	TraesCS7A02G351100.1	-	-	-0.446743	0.0151899	-1.08746	1.45234e-08
TraesCS4A02G080900	TraesCS4A02G080900	TraesCS4A02G080900.1	-	-	-0.359579	0.000416586	-1.94022	5.28706e-14
TraesCS4D02G194400	TraesCS4D02G194400	TraesCS4D02G194400.1	-	-	-0.338854	0.00712953	-2.04554	6.07438e-23
TraesCS2B02G459100	TraesCS2B02G459100	TraesCS2B02G459100.1.cds1	single-organism process	-	0.364148	0.0113875	-0.579068	0.000716315
TraesCS3D02G518200	TraesCS3D02G518200	TraesCS3D02G518200.1.cds1	response to stimulus	Phenylpropanoid biosynthesis(map00940)	-0.347497	1.1292e-06	1.3589	9.5614e-14
TraesCS3A02G486000	TraesCS3A02G486000	TraesCS3A02G486000.1.cds1	metabolic process	-	-0.276431	0.000176392	1.38878	6.06795e-12
TraesCS2D02G107600	TraesCS2D02G107600	TraesCS2D02G107600.1	response to stimulus	Phenylpropanoid biosynthesis(map00940)	-1.50236	3.02985e-05	3.05052	7.91247e-37
TraesCS2B02G471800	TraesCS2B02G471800	TraesCS2B02G471800.1.cds1	-	-	0.817514	5.06793e-06	1.78614	1.37097e-16
TraesCS4B02G075000	TraesCS4B02G075000	TraesCS4B02G075000.1	protein dimerization activity	-	-0.671146	8.70117e-06	1.03935	1.54497e-06
TraesCS6A02G292800	TraesCS6A02G292800	TraesCS6A02G292800.2	-	-	-0.353857	0.000737324	-3.39056	3.67907e-30
TraesCS2A02G443300	TraesCS2A02G443300	TraesCS2A02G443300.1	-	-	-0.356612	4.59787e-06	0.737452	2.19015e-06
TraesCS2A02G095700	TraesCS2A02G095700	TraesCS2A02G095700.1.cds1	single-organism process	-	0.512638	6.26699e-06	1.31374	0.00648287
TraesCS5D02G408200	TraesCS5D02G408200	TraesCS5D02G408200.1	metabolic process	MAPK signaling pathway - plant(map04016)	0.620033	2.17112e-05	4.083	1.5831e-39
TraesCS1D02G144400	TraesCS1D02G144400	TraesCS1D02G144400.1	-	-	0.319797	0.0202372	1.62002	2.77895e-15
TraesCS2A02G573900	TraesCS2A02G573900	TraesCS2A02G573900.1.cds1	response to stimulus	Phenylpropanoid biosynthesis(map00940)	-0.337003	6.02129e-05	1.12558	4.43588e-13
TraesCS2B02G613900	TraesCS2B02G613900	TraesCS2B02G613900.1.cds1	response to stimulus	Phenylpropanoid biosynthesis(map00940)	-0.330738	0.000153703	1.13844	4.94424e-09
TraesCS1A02G355300	TraesCS1A02G355300	TraesCS1A02G355300.1	response to stimulus	-	-0.392817	0.00128412	2.59713	0.000123051
TraesCS7B02G208300	TraesCS7B02G208300	TraesCS7B02G208300.1	-	-	-0.423587	4.68735e-05	-2.5519	0.000131086
TraesCS6A02G363900	TraesCS6A02G363900	TraesCS6A02G363900.1	catalytic activity	-	0.26803	0.0327052	1.35063	8.21298e-06
TraesCS6B02G370100	TraesCS6B02G370100	TraesCS6B02G370100.1.cds1	metabolic process	-	-0.292707	0.000484781	1.08014	1.26931e-05
TraesCS3B02G533800	TraesCS3B02G533800	TraesCS3B02G533800.1.cds1	metabolic process	-	-0.330429	0.00108687	1.47273	3.40433e-05
TraesCS1A02G212300	TraesCS1A02G212300	TraesCS1A02G212300.1	-	-	0.294927	4.99972e-05	1.3526	3.5049e-08
TraesCS4B02G020300	TraesCS4B02G020300	TraesCS4B02G020300.1	-	-	-0.294902	0.00302503	2.3802	3.79571e-63
TraesCS5D02G355700	TraesCS5D02G355700	TraesCS5D02G355700.1.cds1	single-organism process	-	-0.317258	0.0024088	1.49893	1.53837e-09
TraesCS4A02G283900	TraesCS4A02G283900	TraesCS4A02G283900.1	-	-	0.35305	0.00904152	1.12753	9.76621e-13
TraesCS7B02G115300	TraesCS7B02G115300	TraesCS7B02G115300.1	-	-	0.63809	0.000145088	0.977907	0.00255438
TraesCS7B02G227200	TraesCS7B02G227200	TraesCS7B02G227200.1	-	-	-0.29667	0.000851817	-2.18373	1.72348e-10
TraesCS5B02G512100	TraesCS5B02G512100	TraesCS5B02G512100.1.cds1	membrane part	-	-0.665486	5.47628e-05	1.53924	0.00198714
TraesCS1D02G429600	TraesCS1D02G429600	TraesCS1D02G429600.1.cds1	metabolic process	-	0.415256	0.00130533	0.899543	0.000224787
TraesCS2A02G126100	TraesCS2A02G126100	TraesCS2A02G126100.1.cds1	enzyme regulator activity	-	-0.276328	0.00205481	0.556706	0.00637765
TraesCS3B02G515500	TraesCS3B02G515500	TraesCS3B02G515500.1.cds1	-	-	-0.268655	0.0298149	-1.97441	0.00761582
TraesCS6B02G112800	TraesCS6B02G112800	TraesCS6B02G112800.1	-	-	-0.400999	0.0133304	-1.07945	1.60371e-10
TraesCS2B02G125300	TraesCS2B02G125300	TraesCS2B02G125300.1	response to stimulus	-	-0.273865	1.62353e-05	-2.48015	2.30378e-05
TraesCS7A02G339600	TraesCS7A02G339600	TraesCS7A02G339600.1	response to stimulus	Phenylpropanoid biosynthesis(map00940)	-0.456656	0.000594285	1.12127	3.14989e-09
TraesCS2A02G448400	TraesCS2A02G448400	TraesCS2A02G448400.1	-	-	-0.347218	0.00177475	-0.667329	0.00578044
TraesCS3B02G586700	TraesCS3B02G586700	TraesCS3B02G586700.1.cds1	-	-	0.377682	0.0109043	-7.78217	5.00594e-06
TraesCS7D02G201300	TraesCS7D02G201300	TraesCS7D02G201300.1.cds1	-	MAPK signaling pathway - plant(map04016)	-0.896409	0.00318883	1.6364	2.0575e-25
TraesCS5B02G195300	TraesCS5B02G195300	TraesCS5B02G195300.1	metabolic process	-	-0.265786	0.0328149	-2.77166	6.10998e-12
TraesCS5D02G030000	TraesCS5D02G030000	TraesCS5D02G030000.1	-	Glutathione metabolism(map00480)	0.289289	0.00172843	0.693417	1.42652e-07
TraesCS1D02G388500	TraesCS1D02G388500	TraesCS1D02G388500.1.cds1	response to stimulus	-	-0.313019	0.00108368	0.864237	3.43089e-07
TraesCS7B02G079700	TraesCS7B02G079700	TraesCS7B02G079700.2	single-organism process	-	-0.322134	0.0365692	-0.732348	7.43809e-05
TraesCS2B02G355900	TraesCS2B02G355900	TraesCS2B02G355900.1	-	-	-0.333808	0.00017199	2.05213	2.60894e-23
TraesCS7B02G385200	TraesCS7B02G385200	TraesCS7B02G385200.1.cds1	-	-	-0.511545	0.000990216	-3.42299	3.42137e-07
TraesCS5B02G021800	TraesCS5B02G021800	TraesCS5B02G021800.1	-	Glutathione metabolism(map00480)	-0.347714	2.47987e-05	0.770471	0.00206215
TraesCS1B02G110400	TraesCS1B02G110400	TraesCS1B02G110400.1	-	-	-0.266632	0.000965746	-0.744178	0.00074183
TraesCS6A02G137200	TraesCS6A02G137200	TraesCS6A02G137200.1	-	-	-0.407934	0.000170231	-3.79706	0.000115637
TraesCS2B02G275100	TraesCS2B02G275100	TraesCS2B02G275100.1	single-organism process	-	0.302405	0.0151877	0.836226	7.91638e-07
TraesCS6B02G386400	TraesCS6B02G386400	TraesCS6B02G386400.1	single-organism process	-	0.537685	0.000825345	1.38051	4.33715e-07
TraesCS3B02G457600	TraesCS3B02G457600	TraesCS3B02G457600.1	selenium binding	-	0.562194	0.00635905	2.04489	1.3772e-28
TraesCS3D02G149000	TraesCS3D02G149000	TraesCS3D02G149000.1	-	-	0.283963	0.00842464	-2.06027	1.06021e-17
TraesCS3A02G134200	TraesCS3A02G134200	TraesCS3A02G134200.1	single-organism process	Metabolic pathways(map01100)	-0.624481	0.0216788	-2.00989	2.32997e-14
TraesCS2B02G447500	TraesCS2B02G447500	TraesCS2B02G447500.1	-	-	-0.353292	0.000450233	4.51503	1.31881e-05
TraesCS6A02G173700	TraesCS6A02G173700	TraesCS6A02G173700.1	single-organism process	Phenylpropanoid biosynthesis(map00940)	0.375388	0.00649614	0.385168	0.0032461
TraesCS6B02G462300	TraesCS6B02G462300	TraesCS6B02G462300.3	response to stimulus	Glutathione metabolism(map00480)	-0.288162	7.19873e-05	-2.28826	2.67674e-26
TraesCS5B02G209800	TraesCS5B02G209800	TraesCS5B02G209800.2	single-organism process	Phenylpropanoid biosynthesis(map00940)	0.280622	3.08814e-05	-0.644184	0.00113608
TraesCS4B02G172500	TraesCS4B02G172500	TraesCS4B02G172500.1	-	-	-0.356834	0.00201346	-0.557464	0.00158834
TraesCS2A02G382700	TraesCS2A02G382700	TraesCS2A02G382700.1	single-organism process	Biosynthesis of secondary metabolites(map01110)	0.469418	0.0218369	0.760615	0.000240508
TraesCS7A02G118300	TraesCS7A02G118300	TraesCS7A02G118300.1	metabolic process	-	-0.314456	0.000457733	1.24512	0.0015623
TraesCS4A02G061700	TraesCS4A02G061700	TraesCS4A02G061700.1	heme binding	-	-0.422517	4.63623e-05	3.36297	1.19111e-23
TraesCS5D02G103800	TraesCS5D02G103800	TraesCS5D02G103800.1	single-organism process	-	-0.274359	0.00760868	-1.26204	0.000272662
TraesCS5A02G368400	TraesCS5A02G368400	TraesCS5A02G368400.1	-	-	-0.342459	0.0143974	-1.46332	1.48186e-16
TraesCS2B02G320000	TraesCS2B02G320000	TraesCS2B02G320000.1	protein dimerization activity	-	-0.275931	0.0295614	-0.540933	0.00337936
TraesCS2A02G556500	TraesCS2A02G556500	TraesCS2A02G556500.1.cds1	-	-	-0.315063	0.00309894	-4.40883	0.000910785
TraesCS6A02G085300	TraesCS6A02G085300	TraesCS6A02G085300.1	single-organism process	Biosynthesis of secondary metabolites(map01110)	-0.285868	0.00642053	0.560741	0.00051145
TraesCS6D02G358900	TraesCS6D02G358900	TraesCS6D02G358900.1	metabolic process	Metabolic pathways(map01100)	-0.772715	0.000123303	0.773728	0.00205146
TraesCS2A02G525500	TraesCS2A02G525500	TraesCS2A02G525500.1	single-organism process	Linoleic acid metabolism(map00591)	-0.350024	7.40431e-05	-1.05038	9.5524e-13
TraesCS2D02G300100	TraesCS2D02G300100	TraesCS2D02G300100.1	response to stimulus	-	0.28322	0.0311527	-1.39912	8.50431e-14
TraesCS1B02G104500	TraesCS1B02G104500	TraesCS1B02G104500.1	metabolic process	-	-0.54596	4.76635e-07	1.04882	0.000219389
TraesCS5A02G018200	TraesCS5A02G018200	TraesCS5A02G018200.1.cds1	-	-	-0.295297	0.0133723	2.96299	8.72779e-23
TraesCS7D02G061400	TraesCS7D02G061400	TraesCS7D02G061400.1	chromatin organization	-	-0.475935	0.00208971	-1.10739	7.10079e-08
TraesCS5A02G152400	TraesCS5A02G152400	TraesCS5A02G152400.1	single-organism process	-	0.383318	0.00126869	2.32485	4.5006e-46
TraesCS2A02G301500	TraesCS2A02G301500	TraesCS2A02G301500.1	response to stimulus	-	-0.263975	0.00344617	-1.4705	2.62983e-07
TraesCS6B02G175600	TraesCS6B02G175600	TraesCS6B02G175600.2	cofactor binding	Phenylpropanoid biosynthesis(map00940)	0.459138	0.00146609	-0.806265	0.00380186
TraesCS7A02G414600	TraesCS7A02G414600	TraesCS7A02G414600.1	-	-	-0.309916	0.00416778	-2.15806	4.35806e-17
TraesCS4A02G290400	TraesCS4A02G290400	TraesCS4A02G290400.1	single-organism process	Metabolic pathways(map01100)	-0.364339	0.000910093	1.77373	4.56055e-16
TraesCS3B02G009300	TraesCS3B02G009300	TraesCS3B02G009300.1.cds1	-	-	-0.37736	0.0112419	-3.2883	0.00285665
TraesCS6B02G167600	TraesCS6B02G167600	TraesCS6B02G167600.1	-	Glutathione metabolism(map00480)	-0.468075	8.46678e-07	1.00335	2.84581e-09
TraesCS7D02G000300	TraesCS7D02G000300	TraesCS7D02G000300.1.cds1	ion binding	Photosynthesis(map00195)	-0.295074	0.00635576	-3.42072	5.61703e-75
TraesCS1A02G020000	TraesCS1A02G020000	TraesCS1A02G020000.1	-	-	-0.479337	0.00456444	-2.22627	1.30276e-11
TraesCS2A02G213508	TraesCS2A02G213508	TraesCS2A02G213508.1	-	-	-0.263368	2.16644e-05	-1.21224	0.000481068
TraesCS3A02G061600	TraesCS3A02G061600	TraesCS3A02G061600.1	heme binding	-	0.504853	2.73442e-05	2.4465	2.70936e-23
TraesCS4B02G035700	TraesCS4B02G035700	TraesCS4B02G035700.1	-	-	-0.320029	0.00368772	-1.9914	8.91611e-06
TraesCS2A02G544500	TraesCS2A02G544500	TraesCS2A02G544500.4	single-organism process	-	0.287342	0.00221978	1.93382	9.18687e-07
TraesCS2D02G396300	TraesCS2D02G396300	TraesCS2D02G396300.1	heme binding	-	-0.268911	0.0120413	0.878144	0.00017442
TraesCS5D02G219100	TraesCS5D02G219100	TraesCS5D02G219100.1	-	Photosynthesis - antenna proteins(map00196)	-0.26475	0.0381277	-1.38863	1.00454e-08
TraesCS6B02G105400	TraesCS6B02G105400	TraesCS6B02G105400.1.cds1	-	-	-0.286869	0.0210853	0.768492	0.00190567
TraesCSU02G049500	TraesCSU02G049500	TraesCSU02G049500.1.cds1	response to stimulus	-	-0.303622	0.00496205	1.6572	0.000317648
TraesCS2A02G545700	TraesCS2A02G545700	TraesCS2A02G545700.1	metabolic process	-	-0.306222	0.0100225	0.621213	0.00489179
TraesCS5B02G208100	TraesCS5B02G208100	TraesCS5B02G208100.1	metabolic process	-	-0.302524	0.00379017	1.25888	2.03813e-09
TraesCS2B02G400000	TraesCS2B02G400000	TraesCS2B02G400000.1	single-organism process	Biosynthesis of secondary metabolites(map01110)	0.558618	9.93167e-05	1.01267	4.16468e-06
TraesCS3D02G028900	TraesCS3D02G028900	TraesCS3D02G028900.1	-	-	0.321195	0.0352671	-1.08182	5.43141e-05
TraesCS4B02G226700	TraesCS4B02G226700	TraesCS4B02G226700.1	metabolic process	-	0.64471	0.00377883	1.31436	1.12025e-13
TraesCS6D02G387300	TraesCS6D02G387300	TraesCS6D02G387300.1.cds1	-	Biosynthesis of secondary metabolites(map01110)	-0.392777	0.000325655	-2.32921	1.57371e-10
TraesCS3D02G260300	TraesCS3D02G260300	TraesCS3D02G260300.1.cds1	chitin binding	MAPK signaling pathway - plant(map04016)	-0.274143	0.00386197	1.69645	1.14284e-12
TraesCS7A02G278300	TraesCS7A02G278300	TraesCS7A02G278300.1	-	-	-0.263588	0.00131001	-1.45485	9.43458e-15
TraesCS6A02G084200	TraesCS6A02G084200	TraesCS6A02G084200.1	-	-	-0.376824	0.00409731	-1.22766	2.99884e-14
TraesCS3B02G354100	TraesCS3B02G354100	TraesCS3B02G354100.1	-	-	0.639924	3.44256e-06	-1.48405	8.43608e-08
TraesCS7A02G489200	TraesCS7A02G489200	TraesCS7A02G489200.1	-	-	-0.383168	0.00158898	-1.70918	8.94757e-05
TraesCS3D02G392500	TraesCS3D02G392500	TraesCS3D02G392500.1	protein dimerization activity	-	0.331369	0.000385721	-1.41239	4.91164e-09
TraesCS5D02G064000	TraesCS5D02G064000	TraesCS5D02G064000.1	metabolic process	-	-0.387456	0.00308458	0.88957	6.73542e-07
TraesCS3D02G136800	TraesCS3D02G136800	TraesCS3D02G136800.1	-	-	0.356304	4.85517e-05	-1.25194	1.89569e-06
TraesCS2A02G172600	TraesCS2A02G172600	TraesCS2A02G172600.1	-	-	-0.272942	0.0232232	-2.96979	3.37129e-16
TraesCS3B02G539100	TraesCS3B02G539100	TraesCS3B02G539100.1	-	Glutathione metabolism(map00480)	-0.321394	0.00284533	1.81449	3.32761e-19
TraesCS6D02G162800	TraesCS6D02G162800	TraesCS6D02G162800.1	single-organism process	Phenylpropanoid biosynthesis(map00940)	0.424219	0.0003675	0.511322	0.00117764
TraesCS4D02G069100	TraesCS4D02G069100	TraesCS4D02G069100.1	-	-	-0.336798	0.00482533	1.77874	8.12718e-13
TraesCS1A02G102700	TraesCS1A02G102700	TraesCS1A02G102700.1	-	Glutathione metabolism(map00480)	-0.309821	0.00220061	0.715384	0.000445465
TraesCS7A02G009200	TraesCS7A02G009200	TraesCS7A02G009200.2	catalytic activity	-	0.311547	0.00302192	-2.78816	4.08927e-20
TraesCS6D02G403400	TraesCS6D02G403400	TraesCS6D02G403400.4	-	-	0.369334	0.00895862	3.71114	6.1017e-14
TraesCS4D02G232700	TraesCS4D02G232700	TraesCS4D02G232700.1	single-organism process	Biosynthesis of secondary metabolites(map01110)	0.322691	0.00822738	0.68997	0.00263279
TraesCS7D02G161200	TraesCS7D02G161200	TraesCS7D02G161200.1.cds1	-	MAPK signaling pathway - plant(map04016)	-0.855838	1.2943e-05	1.67737	4.53824e-12
TraesCS1B02G170100	TraesCS1B02G170100	TraesCS1B02G170100.1	catalytic activity	-	-0.487833	0.000195156	-3.30157	6.45095e-29
TraesCS5D02G100100	TraesCS5D02G100100	TraesCS5D02G100100.1.cds1	-	-	-0.305479	0.00481862	0.763009	0.00782362
TraesCS2B02G124600	TraesCS2B02G124600	TraesCS2B02G124600.1	response to stimulus	Phenylpropanoid biosynthesis(map00940)	-0.446361	0.00104478	1.77241	3.0973e-15
TraesCS3D02G023900	TraesCS3D02G023900	TraesCS3D02G023900.1	single-organism process	Biosynthesis of secondary metabolites(map01110)	0.305533	0.00133515	-1.37975	7.64898e-19
TraesCS1A02G055400	TraesCS1A02G055400	TraesCS1A02G055400.2	-	-	-0.359098	0.00162736	-0.72562	0.00246657
TraesCS2B02G240700	TraesCS2B02G240700	TraesCS2B02G240700.1	-	-	-0.318394	0.0470941	-6.1012	0.000266069
TraesCS1A02G424100	TraesCS1A02G424100	TraesCS1A02G424100.1	single-organism process	-	-0.367117	0.000979574	2.32594	2.42176e-34
TraesCS2D02G150500	TraesCS2D02G150500	TraesCS2D02G150500.1	-	-	0.316864	0.0113232	-1.85415	1.43791e-11
TraesCS5A02G484800	TraesCS5A02G484800	TraesCS5A02G484800.1	-	-	0.340687	0.00681586	1.37347	6.54084e-10
TraesCS6A02G025700	TraesCS6A02G025700	TraesCS6A02G025700.1	cofactor binding	-	-0.522678	0.0351698	-2.74468	6.21524e-46
TraesCS7B02G162600	TraesCS7B02G162600	TraesCS7B02G162600.1	-	-	0.281676	0.000212982	0.605566	0.000424597
TraesCS2B02G469100	TraesCS2B02G469100	TraesCS2B02G469100.1	-	-	-0.274359	0.0346876	-0.622641	0.00191232
TraesCS4A02G109200	TraesCS4A02G109200	TraesCS4A02G109200.1	single-organism process	-	0.394869	0.0204524	1.48175	8.64849e-06
TraesCS6D02G332900	TraesCS6D02G332900	TraesCS6D02G332900.2	response to stimulus	-	-1.2765	1.67177e-05	2.27609	0.00475068
TraesCS5B02G443600	TraesCS5B02G443600	TraesCS5B02G443600.1.cds1	-	MAPK signaling pathway - plant(map04016)	-0.849744	0.00104788	4.3683	0.00555584
TraesCS1D02G147000	TraesCS1D02G147000	TraesCS1D02G147000.1	-	-	0.301558	0.00429457	-2.29304	5.75011e-28
TraesCS7D02G023300	TraesCS7D02G023300	TraesCS7D02G023300.1	heme binding	-	-0.270452	0.00101137	-1.69732	4.02336e-12
TraesCS2A02G501900	TraesCS2A02G501900	TraesCS2A02G501900.1	single-organism process	Biosynthesis of secondary metabolites(map01110)	0.433459	0.000249592	-2.90769	1.87084e-14
TraesCS6A02G141500	TraesCS6A02G141500	TraesCS6A02G141500.2	-	Metabolic pathways(map01100)	-0.358351	0.0239064	2.3806	1.84964e-23
TraesCS5B02G321800	TraesCS5B02G321800	TraesCS5B02G321800.1	metabolic process	Metabolic pathways(map01100)	0.444337	0.000171101	0.967425	1.75376e-06
TraesCS2B02G623400	TraesCS2B02G623400	TraesCS2B02G623400.1.cds1	metabolic process	Ribosome(map03010)	-0.502299	0.00145819	-1.3376	2.10604e-10
TraesCS3B02G333700	TraesCS3B02G333700	TraesCS3B02G333700.1	-	-	-0.28922	0.00202776	-1.70911	8.95187e-10
TraesCS5A02G482800	TraesCS5A02G482800	TraesCS5A02G482800.1	metabolic process	Metabolic pathways(map01100)	-0.31475	0.0381802	-2.90003	1.04474e-62
TraesCSU02G209300	TraesCSU02G209300	TraesCSU02G209300.1	-	-	-0.312784	0.00609716	-4.86781	0.00469087
TraesCS5A02G261400	TraesCS5A02G261400	TraesCS5A02G261400.1.cds1	single-organism process	-	-0.571114	2.73805e-05	3.53973	4.64601e-42
TraesCS7D02G009400	TraesCS7D02G009400	TraesCS7D02G009400.2	-	-	0.454183	0.000895455	-2.11382	1.25935e-41
TraesCS1B02G433300	TraesCS1B02G433300	TraesCS1B02G433300.1.cds1	-	Metabolic pathways(map01100)	-0.292579	0.000891868	-6.5088	2.34375e-66
TraesCS1A02G210000	TraesCS1A02G210000	TraesCS1A02G210000.1.cds1	-	-	-0.304835	0.0049764	-2.58568	7.70996e-15
TraesCS4A02G442500	TraesCS4A02G442500	TraesCS4A02G442500.1	single-organism process	-	-0.294208	0.00637415	-5.6073	2.53438e-30
TraesCS6A02G216800	TraesCS6A02G216800	TraesCS6A02G216800.1	metabolic process	-	0.392439	0.000810723	0.502327	0.00303779
TraesCS2B02G194200	TraesCS2B02G194200	TraesCS2B02G194200.1	single-organism process	Metabolic pathways(map01100)	0.414537	0.000158839	-1.04572	0.00828541
TraesCS7A02G221300	TraesCS7A02G221300	TraesCS7A02G221300.1	-	Biosynthesis of secondary metabolites(map01110)	-0.372931	0.0129053	-2.29572	6.34275e-06
TraesCS4B02G363700	TraesCS4B02G363700	TraesCS4B02G363700.1	catalytic activity	-	-0.294298	0.00147367	-0.714886	1.69987e-08
TraesCS3B02G037300	TraesCS3B02G037300	TraesCS3B02G037300.1	enzyme regulator activity	-	0.377748	0.00621795	2.61341	2.50439e-07
TraesCS6A02G094500	TraesCS6A02G094500	TraesCS6A02G094500.1.cds1	-	Metabolic pathways(map01100)	-0.522387	0.00230907	-8.17077	4.39175e-10
TraesCS1A02G013600	TraesCS1A02G013600	TraesCS1A02G013600.1	-	-	0.270541	0.00102898	2.08551	1.89501e-06
TraesCS3A02G040800	TraesCS3A02G040800	TraesCS3A02G040800.1.cds1	-	-	-0.294777	0.00521787	2.08721	5.50014e-15
TraesCS1D02G331900	TraesCS1D02G331900	TraesCS1D02G331900.1.cds1	-	-	-0.515304	0.00164299	-10.6237	8.17152e-12
TraesCS7A02G246300	TraesCS7A02G246300	TraesCS7A02G246300.1	metabolic process	Phenylpropanoid biosynthesis(map00940)	-0.266918	0.0287196	-0.823532	5.69449e-05
TraesCS3D02G032400	TraesCS3D02G032400	TraesCS3D02G032400.2	single-organism process	-	0.849507	8.58312e-05	0.478182	0.00783209
TraesCS1A02G396800	TraesCS1A02G396800	TraesCS1A02G396800.1.cds1	-	-	0.631428	0.000338037	-1.36064	6.56732e-09
TraesCS5B02G559000	TraesCS5B02G559000	TraesCS5B02G559000.2	metabolic process	-	-0.320601	0.000908301	0.908165	3.5018e-05
TraesCS5B02G370700	TraesCS5B02G370700	TraesCS5B02G370700.1	-	-	-0.275976	0.0436058	-1.15951	4.33135e-13
TraesCS4A02G399300	TraesCS4A02G399300	TraesCS4A02G399300.1	-	-	0.359972	0.018603	-2.22338	6.08735e-23
TraesCS6B02G063900	TraesCS6B02G063900	TraesCS6B02G063900.1	response to stimulus	Phenylpropanoid biosynthesis(map00940)	-0.404426	0.00673966	1.44856	3.52309e-09
TraesCS2D02G069100	TraesCS2D02G069100	TraesCS2D02G069100.1.cds1	metabolic process	-	0.294956	0.00655646	-1.12205	1.45274e-05
TraesCS3A02G332500	TraesCS3A02G332500	TraesCS3A02G332500.1	metabolic process	-	-0.298214	0.000441545	-1.57602	3.10693e-07
TraesCS4D02G323400	TraesCS4D02G323400	TraesCS4D02G323400.1.cds1	-	-	-0.428242	0.00235117	-1.93849	8.39423e-15
TraesCS1B02G308200	TraesCS1B02G308200	TraesCS1B02G308200.1	-	MAPK signaling pathway - plant(map04016)	0.395186	0.00921776	0.786198	0.00598583
TraesCS5D02G496400	TraesCS5D02G496400	TraesCS5D02G496400.2	metabolic process	Metabolic pathways(map01100)	-0.392417	0.0188804	-2.3566	2.20678e-42
TraesCS3D02G184300	TraesCS3D02G184300	TraesCS3D02G184300.1	membrane part	-	0.507364	0.000821472	-2.00283	3.25324e-16
TraesCS7A02G558500	TraesCS7A02G558500	TraesCS7A02G558500.1.cds1	-	-	-0.344728	0.0287356	1.99889	6.04523e-11
TraesCS1A02G243700	TraesCS1A02G243700	TraesCS1A02G243700.1	-	-	-0.269447	0.000623559	-0.994817	3.73471e-06
TraesCS3A02G081300	TraesCS3A02G081300	TraesCS3A02G081300.1	-	-	-0.665911	0.000600282	2.70347	7.74277e-30
TraesCS3A02G271600	TraesCS3A02G271600	TraesCS3A02G271600.2	-	-	-0.331864	0.005097	0.602708	0.0041848
TraesCS2B02G459000	TraesCS2B02G459000	TraesCS2B02G459000.1.cds1	single-organism process	-	0.572979	0.000906895	-0.58686	0.00779272
TraesCS7D02G288700	TraesCS7D02G288700	TraesCS7D02G288700.1	-	-	-0.271688	0.000464651	-1.38797	1.72042e-10
TraesCS2A02G301400	TraesCS2A02G301400	TraesCS2A02G301400.1.cds1	-	-	-0.294884	0.000833025	-1.02219	0.000880478
TraesCS5A02G007900	TraesCS5A02G007900	TraesCS5A02G007900.1	single-organism process	Linoleic acid metabolism(map00591)	-0.565281	0.00144317	-2.15247	7.55614e-30
TraesCS5B02G532400	TraesCS5B02G532400	TraesCS5B02G532400.1	catalytic activity	-	-0.279208	0.00066459	-2.55573	4.19461e-31
TraesCS5A02G267800	TraesCS5A02G267800	TraesCS5A02G267800.1.cds1	-	-	0.446771	0.00104492	2.83327	0.00128737
TraesCS7D02G008800	TraesCS7D02G008800	TraesCS7D02G008800.2	-	-	0.776189	2.51091e-06	-1.74921	1.70612e-20
TraesCS7D02G110700	TraesCS7D02G110700	TraesCS7D02G110700.1	metabolic process	Metabolic pathways(map01100)	-0.263123	0.0033715	2.12124	1.71984e-18
TraesCS4B02G182100	TraesCS4B02G182100	TraesCS4B02G182100.1	-	-	-0.598552	0.0299379	-2.90762	4.61286e-44
TraesCS3D02G473200	TraesCS3D02G473200	TraesCS3D02G473200.1	-	-	-0.269671	0.000260134	1.31319	5.44943e-10
TraesCS1A02G164800	TraesCS1A02G164800	TraesCS1A02G164800.2	metabolic process	Galactose metabolism(map00052)	-0.276112	0.000662273	0.560711	0.00105926
TraesCS1A02G166100	TraesCS1A02G166100	TraesCS1A02G166100.1	-	-	0.288801	1.33254e-05	0.904262	1.55432e-06
TraesCS2A02G578400	TraesCS2A02G578400	TraesCS2A02G578400.1	-	Glutathione metabolism(map00480)	-0.313247	0.000158984	1.28873	0.00050467
TraesCS7A02G376800	TraesCS7A02G376800	TraesCS7A02G376800.1	-	Metabolic pathways(map01100)	-0.530807	8.5709e-06	1.39942	7.56207e-19
TraesCS3A02G135800	TraesCS3A02G135800	TraesCS3A02G135800.1	-	-	0.329491	4.9594e-05	-2.29602	1.25797e-26
TraesCS2A02G289300	TraesCS2A02G289300	TraesCS2A02G289300.1	single-organism process	-	-0.266795	0.00120455	0.950994	1.49192e-06
TraesCS4A02G424900	TraesCS4A02G424900	TraesCS4A02G424900.1	heme binding	-	-0.331269	0.00717569	2.30513	2.24722e-17
TraesCS2D02G000200	TraesCS2D02G000200	TraesCS2D02G000200.1	-	-	-0.301264	0.0357611	1.9976	4.64784e-19
TraesCS1D02G080400	TraesCS1D02G080400	TraesCS1D02G080400.1	response to stimulus	Phenylpropanoid biosynthesis(map00940)	-0.315519	0.0112791	0.875706	0.0033775
TraesCS2B02G040500	TraesCS2B02G040500	TraesCS2B02G040500.1.cds1	metabolic process	-	-0.277664	0.0299144	1.71255	1.79851e-06
TraesCS2A02G345500	TraesCS2A02G345500	TraesCS2A02G345500.1	single-organism process	Biosynthesis of secondary metabolites(map01110)	-0.450611	0.0115743	4.06703	7.4446e-05
TraesCS2D02G057900	TraesCS2D02G057900	TraesCS2D02G057900.1	-	-	-0.281975	9.37574e-05	-1.95584	5.42898e-09
TraesCS3B02G574600	TraesCS3B02G574600	TraesCS3B02G574600.1.cds1	cofactor binding	-	0.435153	0.000188086	1.15258	2.45856e-05
TraesCS6D02G054800	TraesCS6D02G054800	TraesCS6D02G054800.1	response to stimulus	Phenylpropanoid biosynthesis(map00940)	-0.29015	0.0249286	-5.60689	1.16747e-13
TraesCS2D02G238700	TraesCS2D02G238700	TraesCS2D02G238700.1	-	-	-0.308822	0.000232621	-1.80899	3.64813e-18
TraesCS5D02G210600	TraesCS5D02G210600	TraesCS5D02G210600.1	single-organism process	Phenylpropanoid biosynthesis(map00940)	-0.327816	0.000412765	1.35544	2.2108e-13
TraesCS5B02G350700	TraesCS5B02G350700	TraesCS5B02G350700.1.cds1	single-organism process	-	-0.336837	0.00121073	0.822004	0.000738154
TraesCS7B02G104900	TraesCS7B02G104900	TraesCS7B02G104900.1.cds1	-	MAPK signaling pathway - plant(map04016)	-0.480314	0.00140406	1.37411	2.05865e-12
TraesCS3D02G512300	TraesCS3D02G512300	TraesCS3D02G512300.1.cds1	metabolic process	-	-0.411603	0.000307895	1.65363	1.40539e-06
TraesCS3B02G096500	TraesCS3B02G096500	TraesCS3B02G096500.1	-	-	-0.599929	4.67933e-05	2.89134	1.66764e-32
TraesCS6B02G028400	TraesCS6B02G028400	TraesCS6B02G028400.1.cds1	-	-	-0.328768	0.00173878	-3.75064	0.00195377
TraesCS3D02G081300	TraesCS3D02G081300	TraesCS3D02G081300.1	-	-	-0.399864	0.00109027	2.63195	1.4645e-24
TraesCS3B02G163000	TraesCS3B02G163000	TraesCS3B02G163000.1	metabolic process	-	-0.440607	0.0223882	1.96293	1.82206e-08
TraesCS1B02G424900	TraesCS1B02G424900	TraesCS1B02G424900.1.cds1	-	-	0.287857	0.0010078	-0.974741	4.64669e-06
TraesCS1A02G015700	TraesCS1A02G015700	TraesCS1A02G015700.1	single-organism process	Biosynthesis of secondary metabolites(map01110)	-0.338396	0.00189546	1.29411	8.33523e-15
TraesCS6A02G319100	TraesCS6A02G319100	TraesCS6A02G319100.1	metabolic process	Ribosome(map03010)	-0.336	0.000696517	-1.14279	8.59732e-08
TraesCS2D02G425200	TraesCS2D02G425200	TraesCS2D02G425200.1	-	-	-0.876019	0.0180904	1.88336	1.35829e-11
TraesCS5A02G029700	TraesCS5A02G029700	TraesCS5A02G029700.1	-	Biosynthesis of secondary metabolites(map01110)	0.293308	0.0256976	-2.47672	8.03157e-28
TraesCS2A02G440300	TraesCS2A02G440300	TraesCS2A02G440300.1.cds1	-	-	0.739607	0.00686635	3.29746	9.39213e-12
TraesCS7D02G469500	TraesCS7D02G469500	TraesCS7D02G469500.1.cds1	-	-	-0.383809	0.000333092	-2.06921	7.53929e-10
TraesCS2A02G307300	TraesCS2A02G307300	TraesCS2A02G307300.1	ribosomal small subunit biogenesis	-	-0.290281	0.00213691	-0.947638	0.00700399
TraesCS5D02G108800	TraesCS5D02G108800	TraesCS5D02G108800.1	-	-	-0.314756	0.00249257	-1.28343	0.000385749
TraesCS5A02G228900	TraesCS5A02G228900	TraesCS5A02G228900.1	metabolic process	-	-0.275684	0.000408414	1.24524	1.51573e-07
TraesCS4A02G334000	TraesCS4A02G334000	TraesCS4A02G334000.1.cds1	-	-	-0.452328	0.011345	-4.47178	1.35452e-09
TraesCS1A02G106600	TraesCS1A02G106600	TraesCS1A02G106600.1	response to stimulus	-	0.360616	0.0175788	0.575418	7.93554e-05
TraesCS7A02G084600	TraesCS7A02G084600	TraesCS7A02G084600.1	protein dimerization activity	-	-0.677292	0.00329529	1.27721	3.12936e-05
TraesCS1A02G203700	TraesCS1A02G203700	TraesCS1A02G203700.1	metabolic process	MAPK signaling pathway - plant(map04016)	-0.371161	0.0160994	3.25145	1.82614e-22
TraesCS4B02G116300	TraesCS4B02G116300	TraesCS4B02G116300.1	-	-	-0.272428	0.00170323	3.86825	5.20295e-05
TraesCS3D02G004500	TraesCS3D02G004500	TraesCS3D02G004500.1	-	-	-0.279236	0.00213413	0.885711	0.000241312
TraesCS4A02G052600	TraesCS4A02G052600	TraesCS4A02G052600.2	-	-	-0.27348	0.0297908	-1.25717	0.000860052
TraesCS7A02G317500	TraesCS7A02G317500	TraesCS7A02G317500.1	single-organism process	-	-0.381328	1.6051e-05	1.5891	1.84496e-08
TraesCS7D02G199400	TraesCS7D02G199400	TraesCS7D02G199400.1.cds1	-	Metabolic pathways(map01100)	-0.318981	0.0109244	-6.66759	9.30025e-18
TraesCS7A02G009800	TraesCS7A02G009800	TraesCS7A02G009800.2	-	-	0.267637	0.00253889	-0.914295	1.38102e-06
TraesCS3D02G517800	TraesCS3D02G517800	TraesCS3D02G517800.1.cds1	response to stimulus	Phenylpropanoid biosynthesis(map00940)	-0.517796	0.0355235	1.29106	3.9981e-14
TraesCS2B02G614400	TraesCS2B02G614400	TraesCS2B02G614400.1	response to stimulus	Phenylpropanoid biosynthesis(map00940)	-0.730643	5.76986e-05	2.2942	3.0634e-07
TraesCSU02G009000	TraesCSU02G009000	TraesCSU02G009000.1.cds1	metabolic process	-	-0.483433	0.000198828	1.86694	1.0555e-07
TraesCS5A02G355000	TraesCS5A02G355000	TraesCS5A02G355000.1.cds1	-	-	-0.356952	0.000495886	-3.41985	1.29424e-41
TraesCS1B02G159700	TraesCS1B02G159700	TraesCS1B02G159700.1.cds1	-	-	-0.302629	0.00448647	-1.14717	4.25356e-07
TraesCS2A02G571300	TraesCS2A02G571300	TraesCS2A02G571300.1.cds1	response to stimulus	Phenylpropanoid biosynthesis(map00940)	-0.287101	0.00384633	0.470065	0.000660827
TraesCS7B02G140600	TraesCS7B02G140600	TraesCS7B02G140600.1	response to stimulus	Glutathione metabolism(map00480)	-0.326836	0.000673647	-1.70127	0.00134466
TraesCS2B02G244600	TraesCS2B02G244600	TraesCS2B02G244600.1	single-organism process	Biosynthesis of secondary metabolites(map01110)	-0.396991	5.85285e-05	4.44031	9.12176e-05
TraesCS7A02G391000	TraesCS7A02G391000	TraesCS7A02G391000.1	catalytic activity	-	-0.290183	0.0229492	0.813408	0.000625825
TraesCS4D02G201100	TraesCS4D02G201100	TraesCS4D02G201100.1	-	Glutathione metabolism(map00480)	0.286783	0.000226874	0.598375	0.00150249
TraesCS1A02G265600	TraesCS1A02G265600	TraesCS1A02G265600.1	-	-	-0.323468	0.00285612	2.05703	3.57995e-36
TraesCS1A02G102800	TraesCS1A02G102800	TraesCS1A02G102800.1	-	Glutathione metabolism(map00480)	-0.287612	0.000231849	0.975866	1.43581e-08
TraesCS5B02G006500	TraesCS5B02G006500	TraesCS5B02G006500.1	single-organism process	Linoleic acid metabolism(map00591)	-0.317977	6.28007e-05	-1.33646	1.93631e-13
TraesCS4B02G037800	TraesCS4B02G037800	TraesCS4B02G037800.1	single-organism process	Linoleic acid metabolism(map00591)	-0.282984	0.00851636	0.656169	0.00297726
TraesCS5A02G452600	TraesCS5A02G452600	TraesCS5A02G452600.1	-	-	0.535865	0.0297394	-4.32167	5.7628e-15
TraesCS3B02G578600	TraesCS3B02G578600	TraesCS3B02G578600.1.cds1	response to stimulus	Phenylpropanoid biosynthesis(map00940)	-0.272212	0.00931653	1.13852	1.23058e-09
TraesCS5B02G560800	TraesCS5B02G560800	TraesCS5B02G560800.1.cds1	-	-	-0.349206	0.00454883	0.970621	1.36924e-08
TraesCS5B02G202700	TraesCS5B02G202700	TraesCS5B02G202700.1	single-organism process	Phenylpropanoid biosynthesis(map00940)	-0.337475	0.00031732	1.32907	3.12392e-12
TraesCS1B02G321900	TraesCS1B02G321900	TraesCS1B02G321900.1	single-organism process	Phenylpropanoid biosynthesis(map00940)	-0.462746	0.000286125	0.817662	8.53423e-06
TraesCS2D02G132200	TraesCS2D02G132200	TraesCS2D02G132200.1	-	-	0.309412	0.000126865	-1.28256	5.02906e-10
TraesCS7A02G489000	TraesCS7A02G489000	TraesCS7A02G489000.1	-	-	-0.322425	9.7965e-05	0.956863	0.00734059
TraesCS7D02G010000	TraesCS7D02G010000	TraesCS7D02G010000.2	catalytic activity	-	-0.277467	3.58509e-06	0.527159	0.00497851
TraesCS5B02G097900	TraesCS5B02G097900	TraesCS5B02G097900.1	single-organism process	-	-0.743135	0.0110924	-1.77169	8.72749e-06
TraesCS4B02G100800	TraesCS4B02G100800	TraesCS4B02G100800.1	-	-	0.279007	0.00671696	1.12365	1.98907e-08
TraesCS1B02G194700	TraesCS1B02G194700	TraesCS1B02G194700.1	-	Glutathione metabolism(map00480)	-0.362111	0.00654703	1.23798	6.53762e-11
TraesCS2B02G614100	TraesCS2B02G614100	TraesCS2B02G614100.1	response to stimulus	Phenylpropanoid biosynthesis(map00940)	-0.352892	1.28047e-06	0.944446	2.345e-06
TraesCS2D02G131900	TraesCS2D02G131900	TraesCS2D02G131900.1	-	-	0.402652	0.0106998	-1.77403	4.80576e-18
TraesCS2A02G411700	TraesCS2A02G411700	TraesCS2A02G411700.1.cds1	-	-	-0.565149	0.00211381	-9.91851	2.66051e-15
TraesCS1B02G456900	TraesCS1B02G456900	TraesCS1B02G456900.1	single-organism process	-	-0.310748	0.00383942	1.14788	2.17005e-07
TraesCS5D02G041100	TraesCS5D02G041100	TraesCS5D02G041100.1	single-organism process	Linoleic acid metabolism(map00591)	0.457867	2.73358e-05	-4.32611	1.16975e-52
TraesCS6D02G029300	TraesCS6D02G029300	TraesCS6D02G029300.1	cofactor binding	-	-0.331801	0.000986783	-2.97028	1.40786e-40
TraesCS3D02G185100	TraesCS3D02G185100	TraesCS3D02G185100.1	response to stimulus	Phenylpropanoid biosynthesis(map00940)	-0.321606	0.00580976	-1.03886	0.000357555
TraesCS6D02G161200	TraesCS6D02G161200	TraesCS6D02G161200.1	catalytic activity	ABC transporters(map02010)	-0.363276	0.0434798	0.980048	8.24684e-07
TraesCS6D02G337500	TraesCS6D02G337500	TraesCS6D02G337500.1	metabolic process	-	-0.285592	0.00408112	-1.20863	4.12499e-09
TraesCS2A02G563100	TraesCS2A02G563100	TraesCS2A02G563100.1.cds1	metabolic process	Ribosome(map03010)	-0.452175	0.00432692	-1.4163	1.12785e-07
TraesCS1A02G100600	TraesCS1A02G100600	TraesCS1A02G100600.1	-	-	-0.34896	0.000653438	-0.78341	0.00143262
TraesCS6D02G264000	TraesCS6D02G264000	TraesCS6D02G264000.2	-	-	-0.336882	0.0133677	-0.677606	5.45489e-05
TraesCS1A02G234400	TraesCS1A02G234400	TraesCS1A02G234400.1	single-organism process	-	0.400422	0.0216291	-1.41351	0.000756832
TraesCSU02G082000	TraesCSU02G082000	TraesCSU02G082000.1	single-organism process	Metabolic pathways(map01100)	0.368216	0.00270141	1.78498	2.77453e-06
TraesCS3B02G384800	TraesCS3B02G384800	TraesCS3B02G384800.1	metabolic process	-	-0.27642	0.00646941	-2.36323	3.45875e-13
TraesCS3A02G146800	TraesCS3A02G146800	TraesCS3A02G146800.1	single-organism process	Metabolic pathways(map01100)	0.417085	0.00709714	-0.640691	0.000110677
TraesCS4D02G073700	TraesCS4D02G073700	TraesCS4D02G073700.1	protein dimerization activity	-	-0.57839	0.000338616	1.26048	1.67139e-07
TraesCS6D02G356100	TraesCS6D02G356100	TraesCS6D02G356100.2.cds1	single-organism process	-	-0.324139	0.000898775	-2.52224	7.99334e-27
TraesCS2A02G427200	TraesCS2A02G427200	TraesCS2A02G427200.1	-	-	-0.492295	9.6115e-06	-1.53065	0.000400091
TraesCS3A02G437400	TraesCS3A02G437400	TraesCS3A02G437400.1.cds1	-	Glutathione metabolism(map00480)	-0.430077	0.00793226	0.794168	0.00120398
TraesCS6A02G389900	TraesCS6A02G389900	TraesCS6A02G389900.1	protein dimerization activity	Stilbenoid, diarylheptanoid and gingerol biosynthesis(map00945)	-0.306726	0.000146545	0.659749	0.000328053
TraesCS2B02G344600	TraesCS2B02G344600	TraesCS2B02G344600.1	-	-	-0.347552	0.000958101	1.0678	4.46801e-11
TraesCS7D02G254000	TraesCS7D02G254000	TraesCS7D02G254000.1	-	-	0.316583	0.0110595	-0.524789	0.000826161
TraesCS2D02G489200	TraesCS2D02G489200	TraesCS2D02G489200.2	-	Metabolic pathways(map01100)	0.708574	0.000119923	3.4829	4.32009e-36
TraesCS5A02G147000	TraesCS5A02G147000	TraesCS5A02G147000.1	-	-	-0.39735	0.0151553	-1.30838	5.0672e-10
TraesCS5D02G013400	TraesCS5D02G013400	TraesCS5D02G013400.1	single-organism process	Linoleic acid metabolism(map00591)	-0.588608	0.0128111	-1.51896	1.49432e-18
TraesCS1B02G199600	TraesCS1B02G199600	TraesCS1B02G199600.1	cofactor binding	Selenocompound metabolism(map00450)	0.34377	0.000217865	1.51139	4.36686e-11
TraesCS4D02G310400	TraesCS4D02G310400	TraesCS4D02G310400.1.cds1	-	-	-0.870774	0.000984914	-8.30782	3.00566e-05
TraesCS2D02G449400	TraesCS2D02G449400	TraesCS2D02G449400.1.cds1	-	-	0.340518	0.00122062	0.783957	8.74384e-06
TraesCS6B02G093100	TraesCS6B02G093100	TraesCS6B02G093100.2.cds1	metabolic process	-	0.304312	0.000311664	0.324459	0.00633128
TraesCS2D02G152900	TraesCS2D02G152900	TraesCS2D02G152900.1	response to stimulus	Phenylpropanoid biosynthesis(map00940)	-0.352005	0.00313616	-4.56828	0.00252588
TraesCS3B02G009200	TraesCS3B02G009200	TraesCS3B02G009200.1.cds1	-	-	-0.278716	0.027751	-5.93957	1.38285e-06
TraesCS7B02G105300	TraesCS7B02G105300	TraesCS7B02G105300.1.cds1	-	MAPK signaling pathway - plant(map04016)	-1.18903	5.80947e-05	2.15296	2.69673e-17
TraesCS7B02G079500	TraesCS7B02G079500	TraesCS7B02G079500.1	single-organism process	Biosynthesis of secondary metabolites(map01110)	0.548559	0.00034381	1.86284	6.56245e-16
TraesCS7B02G114600	TraesCS7B02G114600	TraesCS7B02G114600.1	metabolic process	-	-0.452982	0.000517326	1.29413	3.10578e-06
TraesCS6A02G036600	TraesCS6A02G036600	TraesCS6A02G036600.1.cds1	-	-	-0.31777	0.0185904	1.79509	8.56611e-14
TraesCS2D02G020200	TraesCS2D02G020200	TraesCS2D02G020200.2	catalytic activity	-	-0.296299	0.0131302	-5.96736	6.32401e-19
TraesCS4A02G144500	TraesCS4A02G144500	TraesCS4A02G144500.1	metabolic process	Ribosome(map03010)	-0.352438	0.0042725	-0.733882	2.96822e-06
TraesCS7B02G251100	TraesCS7B02G251100	TraesCS7B02G251100.1	response to stimulus	Phenylpropanoid biosynthesis(map00940)	-0.352776	0.00283424	0.840743	8.22721e-09
TraesCS7B02G274500	TraesCS7B02G274500	TraesCS7B02G274500.1	response to stimulus	Phenylpropanoid biosynthesis(map00940)	-0.521776	0.000713166	-7.40249	2.54977e-10
TraesCS3B02G042800	TraesCS3B02G042800	TraesCS3B02G042800.1.cds1	-	-	-0.310055	0.0263766	2.31725	9.62157e-12
TraesCS7B02G206900	TraesCS7B02G206900	TraesCS7B02G206900.1	single-organism process	-	0.274977	0.00930629	-0.964738	0.00104207
TraesCS7D02G210500	TraesCS7D02G210500	TraesCS7D02G210500.1	-	-	0.408032	0.000828267	1.20562	0.0019466
TraesCS2D02G128700	TraesCS2D02G128700	TraesCS2D02G128700.1	-	-	0.351172	0.000452123	1.37515	8.52439e-14
TraesCS4B02G378200	TraesCS4B02G378200	TraesCS4B02G378200.1	nutrient reservoir activity	-	-0.291511	0.00415482	2.22951	0.000193611
TraesCS6A02G005100	TraesCS6A02G005100	TraesCS6A02G005100.1	-	-	-0.363886	0.000355759	1.20369	5.49859e-07
TraesCS2A02G032500	TraesCS2A02G032500	TraesCS2A02G032500.1	catalytic activity	Metabolic pathways(map01100)	-0.291369	0.000398097	-0.977547	1.14451e-05
TraesCS3B02G107200	TraesCS3B02G107200	TraesCS3B02G107200.1	response to stimulus	-	0.828081	4.80011e-05	1.04518	0.000179814
TraesCS4B02G384000	TraesCS4B02G384000	TraesCS4B02G384000.2	protein dimerization activity	-	-0.325146	0.0183803	1.87602	6.38943e-10
TraesCS7B02G318500	TraesCS7B02G318500	TraesCS7B02G318500.1	-	-	-0.497758	0.0009062	-6.75123	4.31134e-15
TraesCS2B02G396100	TraesCS2B02G396100	TraesCS2B02G396100.1	-	-	-0.412902	0.00279565	-2.08091	1.6269e-07
TraesCS5A02G338400	TraesCS5A02G338400	TraesCS5A02G338400.3	metabolic process	-	-0.395533	0.000142069	1.88334	9.82137e-11

## Sheet: DEPDEG between Se3h and Se12h
Gene_id	Tran_id	Prot_id	GO_fun	kegg	Protein(log2fc)	Protein(pval)	Tran(log2fc)	Tran(pval)
TraesCS6B02G188300	TraesCS6B02G188300	TraesCS6B02G188300.1	-	Cutin, suberine and wax biosynthesis(map00073)	0.267265	0.00787473	-1.79168	5.91032e-14
TraesCS3A02G158800	TraesCS3A02G158800	TraesCS3A02G158800.1.cds1	single-organism process	-	-0.290926	0.0131517	-3.23741	1.46764e-72
TraesCS3A02G161300	TraesCS3A02G161300	TraesCS3A02G161300.1	-	-	0.390571	0.0181339	-1.65459	2.62051e-13
TraesCS2A02G501900	TraesCS2A02G501900	TraesCS2A02G501900.1	single-organism process	Biosynthesis of secondary metabolites(map01110)	0.293139	0.00101587	-3.19458	7.62971e-18
TraesCS5B02G028300	TraesCS5B02G028300	TraesCS5B02G028300.1	-	Biosynthesis of secondary metabolites(map01110)	0.35575	0.0132794	-1.95756	1.48911e-09
TraesCS2A02G107800	TraesCS2A02G107800	TraesCS2A02G107800.1	response to stimulus	-	-0.410788	0.00490115	-1.67067	4.97411e-05
TraesCS5B02G202700	TraesCS5B02G202700	TraesCS5B02G202700.1	single-organism process	Phenylpropanoid biosynthesis(map00940)	-0.286823	0.00970044	0.900631	3.74071e-05
TraesCS1D02G013600	TraesCS1D02G013600	TraesCS1D02G013600.1	single-organism process	Biosynthesis of secondary metabolites(map01110)	-0.276765	0.000784669	0.909396	1.17198e-06
TraesCS1B02G263100	TraesCS1B02G263100	TraesCS1B02G263100.1.cds1	-	-	-0.401217	0.00589473	0.683269	0.0014298
TraesCS3B02G189800	TraesCS3B02G189800	TraesCS3B02G189800.1.cds1	single-organism process	-	-0.276587	0.0469375	-3.30364	1.97682e-48
TraesCS5B02G300200	TraesCS5B02G300200	TraesCS5B02G300200.2	-	-	0.292315	0.00344651	-1.18844	3.24778e-08
TraesCS2B02G594900	TraesCS2B02G594900	TraesCS2B02G594900.1	-	Starch and sucrose metabolism(map00500)	0.395023	0.0042683	-4.72233	3.46866e-36
TraesCS5A02G355000	TraesCS5A02G355000	TraesCS5A02G355000.1.cds1	-	-	-0.298612	0.00379593	-2.93347	3.2495e-33
TraesCS6B02G447700	TraesCS6B02G447700	TraesCS6B02G447700.1.cds1	-	Biosynthesis of secondary metabolites(map01110)	-0.448556	0.00624048	-2.25527	6.36253e-13
TraesCS7D02G498300	TraesCS7D02G498300	TraesCS7D02G498300.1	single-organism process	Biosynthesis of secondary metabolites(map01110)	-0.273997	0.0172015	0.701955	0.00336881
TraesCS6D02G367700	TraesCS6D02G367700	TraesCS6D02G367700.1	nutrient reservoir activity	-	-0.347258	0.000868592	1.05388	0.000113984
TraesCS3D02G516800	TraesCS3D02G516800	TraesCS3D02G516800.1	single-organism process	-	0.326265	0.031409	-0.718517	0.000994558
TraesCS5A02G492000	TraesCS5A02G492000	TraesCS5A02G492000.1	response to stimulus	-	-0.302151	0.00179022	-1.13296	1.5116e-11
TraesCS1D02G207000	TraesCS1D02G207000	TraesCS1D02G207000.1	catalytic activity	MAPK signaling pathway - plant(map04016)	-0.437439	0.00130937	0.709401	0.000517921
TraesCS1A02G200400	TraesCS1A02G200400	TraesCS1A02G200400.1	-	-	-0.303997	0.00842809	-1.28479	1.68653e-05
TraesCS2A02G443300	TraesCS2A02G443300	TraesCS2A02G443300.1	-	-	-0.427641	0.00718067	0.706556	0.000124461
TraesCS4D02G099100	TraesCS4D02G099100	TraesCS4D02G099100.1	binding	-	0.266877	0.000212235	-1.6356	4.1577e-09
TraesCS5A02G261400	TraesCS5A02G261400	TraesCS5A02G261400.1.cds1	single-organism process	-	-0.317274	0.000546957	2.14428	2.91347e-13
TraesCS1B02G170100	TraesCS1B02G170100	TraesCS1B02G170100.1	catalytic activity	-	-0.458649	0.000390742	-2.86091	1.46566e-18
TraesCS2B02G124600	TraesCS2B02G124600	TraesCS2B02G124600.1	response to stimulus	Phenylpropanoid biosynthesis(map00940)	-0.547754	0.001671	-0.919767	1.30366e-05
TraesCS2B02G442700	TraesCS2B02G442700	TraesCS2B02G442700.1	response to stimulus	-	-0.37836	0.000935638	0.720875	0.000206736
TraesCS4D02G073700	TraesCS4D02G073700	TraesCS4D02G073700.1	catalytic activity	-	-0.43774	0.00104883	0.768582	0.000778055
TraesCS1D02G432400	TraesCS1D02G432400	TraesCS1D02G432400.1	-	-	0.28923	0.00350976	0.560655	0.0030885
TraesCS7A02G241600	TraesCS7A02G241600	TraesCS7A02G241600.1	response to stimulus	-	-0.313246	0.000123192	-1.75689	1.62599e-21
TraesCS1D02G027200	TraesCS1D02G027200	TraesCS1D02G027200.1	-	-	-0.34452	0.000234707	1.10087	3.90309e-08
TraesCS2D02G584600	TraesCS2D02G584600	TraesCS2D02G584600.1	response to stimulus	Phenylpropanoid biosynthesis(map00940)	-0.271045	0.00409222	0.882511	6.8609e-05
TraesCS5D02G065100	TraesCS5D02G065100	TraesCS5D02G065100.1	binding	Metabolic pathways(map01100)	-0.361382	0.00303653	1.43861	7.22458e-16
TraesCS6B02G326800	TraesCS6B02G326800	TraesCS6B02G326800.1.cds1	-	-	-0.308382	0.0230082	1.10076	0.00367598
TraesCS4D02G323400	TraesCS4D02G323400	TraesCS4D02G323400.1.cds1	-	-	-0.285388	0.00937159	-1.42328	5.65805e-05
TraesCS5D02G285900	TraesCS5D02G285900	TraesCS5D02G285900.1.cds1	-	-	-0.347795	0.0147382	3.10908	0.0054047
TraesCS4A02G304400	TraesCS4A02G304400	TraesCS4A02G304400.1	-	Cutin, suberine and wax biosynthesis(map00073)	0.288388	0.01358	2.8697	2.22646e-05
TraesCS7D02G475600	TraesCS7D02G475600	TraesCS7D02G475600.1	-	-	-0.279679	0.000239228	-1.82022	1.62659e-17
TraesCS7B02G079500	TraesCS7B02G079500	TraesCS7B02G079500.1	single-organism process	Biosynthesis of secondary metabolites(map01110)	0.594783	0.000210465	1.27624	9.16763e-09
TraesCS2A02G581600	TraesCS2A02G581600	TraesCS2A02G581600.1	catalytic activity	Metabolic pathways(map01100)	0.37516	0.0110906	-1.14222	6.89213e-11
TraesCS4D02G069100	TraesCS4D02G069100	TraesCS4D02G069100.1	-	-	0.264436	0.00228508	2.33282	3.80651e-29
TraesCS4B02G122300	TraesCS4B02G122300	TraesCS4B02G122300.1	-	-	-0.323453	0.000281545	-3.19537	9.5894e-50
TraesCS2A02G292900	TraesCS2A02G292900	TraesCS2A02G292900.1	catalytic activity	-	0.440337	0.030645	-0.655286	0.000360406
TraesCS7A02G489200	TraesCS7A02G489200	TraesCS7A02G489200.1	-	-	-0.281863	0.00312166	-2.4516	3.64993e-09
TraesCS6D02G320200	TraesCS6D02G320200	TraesCS6D02G320200.1	catalytic activity	-	0.328174	0.00575505	-1.65873	1.67602e-11
TraesCS2A02G333500	TraesCS2A02G333500	TraesCS2A02G333500.1.cds1	response to stimulus	Phenylpropanoid biosynthesis(map00940)	-0.280317	0.0389934	-0.98321	6.91474e-05
TraesCS7D02G463700	TraesCS7D02G463700	TraesCS7D02G463700.1	catalytic activity	-	0.460244	0.0107226	-0.949558	0.000880869
TraesCS6B02G167600	TraesCS6B02G167600	TraesCS6B02G167600.1	binding	Glutathione metabolism(map00480)	-0.541242	0.0123709	0.922436	1.54258e-05
TraesCS2B02G459000	TraesCS2B02G459000	TraesCS2B02G459000.1.cds1	single-organism process	-	0.419564	0.00220255	-0.713764	0.00527672
TraesCS5D02G364600	TraesCS5D02G364600	TraesCS5D02G364600.1	response to stimulus	Phenylpropanoid biosynthesis(map00940)	-0.356813	0.000151212	2.04856	2.84554e-07
TraesCS4A02G235800	TraesCS4A02G235800	TraesCS4A02G235800.1	response to stimulus	Phenylpropanoid biosynthesis(map00940)	-0.269636	0.000643437	1.96041	0.00105057
TraesCS3A02G207900	TraesCS3A02G207900	TraesCS3A02G207900.2	-	-	-0.362366	5.57838e-05	-4.86503	6.42476e-104
TraesCS2B02G355900	TraesCS2B02G355900	TraesCS2B02G355900.1	-	-	-0.388087	0.000243177	0.828395	1.46846e-05
TraesCS1B02G033700	TraesCS1B02G033700	TraesCS1B02G033700.1	-	-	-0.328483	0.00261561	1.48585	2.1906e-14
TraesCS3A02G102000	TraesCS3A02G102000	TraesCS3A02G102000.1	catalytic activity	-	-0.440584	0.00196566	0.882241	6.4463e-06
TraesCS4B02G270200	TraesCS4B02G270200	TraesCS4B02G270200.1	binding	-	-0.302802	0.00130317	0.529195	0.00174305
TraesCS4A02G250400	TraesCS4A02G250400	TraesCS4A02G250400.1	-	-	-0.323716	0.0199799	1.18364	3.82704e-08
TraesCS2A02G545700	TraesCS2A02G545700	TraesCS2A02G545700.1	catalytic activity	-	-0.390004	0.0127736	0.645304	0.000185183
TraesCS7A02G198900	TraesCS7A02G198900	TraesCS7A02G198900.1.cds1	-	MAPK signaling pathway - plant(map04016)	-0.76266	1.50855e-05	0.837936	4.67133e-06
TraesCS6D02G403400	TraesCS6D02G403400	TraesCS6D02G403400.4	-	-	0.460786	0.0110098	3.01187	1.75455e-11
TraesCS4D02G296200	TraesCS4D02G296200	TraesCS4D02G296200.1	single-organism process	-	-0.303522	0.0130559	1.42301	3.30659e-08
TraesCS6A02G139100	TraesCS6A02G139100	TraesCS6A02G139100.1	binding	Glutathione metabolism(map00480)	-0.306738	0.00846707	0.868463	1.1979e-06
TraesCS2A02G365000	TraesCS2A02G365000	TraesCS2A02G365000.1.cds1	transporter activity	-	-0.357603	0.0022958	-1.21606	1.62765e-09
TraesCS2B02G125300	TraesCS2B02G125300	TraesCS2B02G125300.1	response to stimulus	-	-0.39132	2.47435e-06	-1.87439	0.00529572
TraesCS3D02G130200	TraesCS3D02G130200	TraesCS3D02G130200.1	-	-	0.346593	0.00917147	-2.28234	1.9731e-20
TraesCS6A02G405700	TraesCS6A02G405700	TraesCS6A02G405700.1	transporter activity	-	-0.274367	0.00119512	-0.996194	2.37633e-08
TraesCS1A02G173100	TraesCS1A02G173100	TraesCS1A02G173100.2	single-organism process	Biosynthesis of secondary metabolites(map01110)	-0.37246	9.47664e-05	-0.561188	0.00195356
TraesCS1A02G210000	TraesCS1A02G210000	TraesCS1A02G210000.1.cds1	-	-	-0.294977	0.00146255	-1.02314	0.00165647
TraesCS3A02G376800	TraesCS3A02G376800	TraesCS3A02G376800.1	-	-	0.333548	0.0132885	1.18535	7.40122e-14
TraesCS3B02G457600	TraesCS3B02G457600	TraesCS3B02G457600.1	binding	-	0.426133	0.000964108	1.08935	2.11805e-09
TraesCS2B02G454000	TraesCS2B02G454000	TraesCS2B02G454000.1	binding	-	-0.290997	0.0192645	0.59302	0.00318767
TraesCS7A02G376800	TraesCS7A02G376800	TraesCS7A02G376800.1	-	Metabolic pathways(map01100)	-0.274653	7.85602e-05	1.68821	1.59658e-30
TraesCS2A02G440300	TraesCS2A02G440300	TraesCS2A02G440300.1.cds1	-	-	0.567002	0.0156121	5.77985	2.38112e-12
TraesCS3B02G483500	TraesCS3B02G483500	TraesCS3B02G483500.3	metabolic process	Phenylpropanoid biosynthesis(map00940)	0.365782	0.00481405	-0.750639	0.00523227
TraesCS2A02G158800	TraesCS2A02G158800	TraesCS2A02G158800.1.cds1	response to stimulus	-	-0.276686	0.00830295	2.24966	1.6283e-25
TraesCS6D02G322300	TraesCS6D02G322300	TraesCS6D02G322300.1	-	Protein processing in endoplasmic reticulum(map04141)	0.299083	0.00218635	-1.59323	0.000534335
TraesCS5B02G151000	TraesCS5B02G151000	TraesCS5B02G151000.1	single-organism process	-	0.43899	0.000207578	0.591066	0.00020002
TraesCS6B02G424200	TraesCS6B02G424200	TraesCS6B02G424200.1	-	-	-0.330499	0.0480196	-2.45399	7.90089e-10
TraesCS6B02G370600	TraesCS6B02G370600	TraesCS6B02G370600.1	catalytic activity	-	0.396391	0.000847278	-1.94968	6.68434e-10
TraesCS7A02G483000	TraesCS7A02G483000	TraesCS7A02G483000.1.cds1	-	-	-0.341468	1.81089e-05	-0.99855	0.00187174
TraesCS2B02G481600	TraesCS2B02G481600	TraesCS2B02G481600.1	nutrient reservoir activity	-	-0.280287	0.00784153	0.867928	4.44876e-05
TraesCS5A02G147000	TraesCS5A02G147000	TraesCS5A02G147000.1	-	-	-0.519656	0.023201	-0.785159	0.000209946
TraesCS4A02G092100	TraesCS4A02G092100	TraesCS4A02G092100.1.cds1	-	Protein processing in endoplasmic reticulum(map04141)	0.493467	0.000247196	-0.877447	0.0014388
TraesCS2D02G150500	TraesCS2D02G150500	TraesCS2D02G150500.1	-	-	0.283228	0.0199092	-3.13949	6.12085e-39
TraesCS7D02G061400	TraesCS7D02G061400	TraesCS7D02G061400.1	binding	-	-0.369222	0.00898001	-1.02202	4.35835e-06
TraesCS3A02G193600	TraesCS3A02G193600	TraesCS3A02G193600.1	-	-	-0.315809	0.00115658	-0.534101	0.00476986
TraesCS7A02G552400	TraesCS7A02G552400	TraesCS7A02G552400.1	-	-	-0.292373	0.0433758	0.581274	4.43904e-06
TraesCS3B02G574600	TraesCS3B02G574600	TraesCS3B02G574600.1.cds1	catalytic activity	-	0.275402	0.00596652	-1.09949	6.73506e-09
TraesCS2A02G588300	TraesCS2A02G588300	TraesCS2A02G588300.1	-	Starch and sucrose metabolism(map00500)	0.367595	0.00491411	-2.88885	4.41137e-06
TraesCS3D02G392500	TraesCS3D02G392500	TraesCS3D02G392500.1	catalytic activity	-	0.325965	0.000642619	-1.5661	2.4195e-11
TraesCS3A02G437400	TraesCS3A02G437400	TraesCS3A02G437400.1.cds1	binding	Glutathione metabolism(map00480)	-0.41442	0.00362981	0.872666	0.000184822
TraesCS4A02G080900	TraesCS4A02G080900	TraesCS4A02G080900.1	-	-	-0.304823	0.0061261	-1.68571	9.26458e-09
TraesCS6A02G068300	TraesCS6A02G068300	TraesCS6A02G068300.1	catalytic activity	-	0.289129	0.00742574	0.657411	0.00120976
TraesCS7B02G079700	TraesCS7B02G079700	TraesCS7B02G079700.2	single-organism process	-	-0.302257	0.0150894	-0.732157	0.000155508
TraesCS1B02G190600	TraesCS1B02G190600	TraesCS1B02G190600.1	-	-	0.267458	0.00151992	-0.822701	2.88746e-05
TraesCS5A02G532200	TraesCS5A02G532200	TraesCS5A02G532200.1	-	-	-0.288312	3.11118e-05	5.15799	1.00905e-14
TraesCS6A02G369800	TraesCS6A02G369800	TraesCS6A02G369800.1	single-organism process	Phenylpropanoid biosynthesis(map00940)	0.721221	0.000156265	-5.75066	6.63694e-57
TraesCS7B02G417700	TraesCS7B02G417700	TraesCS7B02G417700.1.cds1	-	-	-0.36905	0.00584726	-1.12001	0.000102629
TraesCS1B02G449700	TraesCS1B02G449700	TraesCS1B02G449700.2	catalytic activity	Starch and sucrose metabolism(map00500)	0.289222	0.00014872	-0.885404	0.00381733
TraesCS2A02G427200	TraesCS2A02G427200	TraesCS2A02G427200.1	-	-	-0.357338	0.000386821	-3.26263	1.47914e-15
TraesCS5A02G532000	TraesCS5A02G532000	TraesCS5A02G532000.1	catalytic activity	-	-0.297685	0.00279746	1.88482	1.21817e-21
TraesCS2B02G614400	TraesCS2B02G614400	TraesCS2B02G614400.1	response to stimulus	Phenylpropanoid biosynthesis(map00940)	-0.317153	0.0136345	2.31582	5.43984e-07
TraesCS7D02G201300	TraesCS7D02G201300	TraesCS7D02G201300.1.cds1	-	MAPK signaling pathway - plant(map04016)	-0.515818	7.46344e-07	1.08358	2.10571e-09
TraesCS5A02G153900	TraesCS5A02G153900	TraesCS5A02G153900.5	single-organism process	Biosynthesis of secondary metabolites(map01110)	0.404974	3.67267e-05	2.07847	1.38885e-25
TraesCS4A02G033500	TraesCS4A02G033500	TraesCS4A02G033500.1.cds1	electron carrier activity	-	-0.305141	0.0133131	0.842809	0.000130802
TraesCS7A02G327800	TraesCS7A02G327800	TraesCS7A02G327800.1.cds1	catalytic activity	-	-0.29948	0.02838	-3.11924	3.07656e-13
TraesCS7A02G537900	TraesCS7A02G537900	TraesCS7A02G537900.3	catalytic activity	-	-0.56211	5.12548e-05	0.89755	0.000177533
TraesCS1D02G149700	TraesCS1D02G149700	TraesCS1D02G149700.1	catalytic activity	-	-0.270958	0.00172244	-5.42072	8.8754e-52
TraesCS5D02G064000	TraesCS5D02G064000	TraesCS5D02G064000.1	metabolic process	-	-0.391633	0.000899107	0.584409	0.00133832
TraesCS3A02G285900	TraesCS3A02G285900	TraesCS3A02G285900.2	single-organism process	Metabolic pathways(map01100)	-0.436556	0.0113631	0.733588	0.000235393
TraesCS6B02G364800	TraesCS6B02G364800	TraesCS6B02G364800.1	catalytic activity	Starch and sucrose metabolism(map00500)	0.49788	0.00101765	-3.39413	0.00195079
TraesCS1D02G101900	TraesCS1D02G101900	TraesCS1D02G101900.1	metabolic process	-	-0.497239	0.00076324	1.31503	6.28825e-13
TraesCS7D02G008800	TraesCS7D02G008800	TraesCS7D02G008800.2	-	-	0.287017	0.0010533	-2.87513	3.52982e-67
TraesCS3A02G321000	TraesCS3A02G321000	TraesCS3A02G321000.1	-	-	0.325644	0.0342902	-2.02376	0.00195677
TraesCS1B02G199600	TraesCS1B02G199600	TraesCS1B02G199600.1	binding	-	0.270038	0.000431518	0.95574	5.85844e-06
TraesCS7D02G161200	TraesCS7D02G161200	TraesCS7D02G161200.1.cds1	-	MAPK signaling pathway - plant(map04016)	-0.660834	7.40743e-06	-0.762572	0.00350537
TraesCS2B02G472100	TraesCS2B02G472100	TraesCS2B02G472100.1	-	-	-0.656545	0.000619479	8.99553	2.94627e-13
TraesCS3A02G108700	TraesCS3A02G108700	TraesCS3A02G108700.1	single-organism process	-	0.409408	0.00054815	-1.08628	1.7579e-09
TraesCS5B02G162100	TraesCS5B02G162100	TraesCS5B02G162100.1	-	-	0.316701	0.000872877	-0.679021	0.00082768
TraesCS1A02G102800	TraesCS1A02G102800	TraesCS1A02G102800.1	binding	Glutathione metabolism(map00480)	-0.401258	7.22407e-05	0.847586	4.24082e-05
TraesCS7B02G104900	TraesCS7B02G104900	TraesCS7B02G104900.1.cds1	-	MAPK signaling pathway - plant(map04016)	-0.348895	6.81887e-05	0.601395	0.00293956
TraesCS3B02G586700	TraesCS3B02G586700	TraesCS3B02G586700.1.cds1	-	-	0.340319	0.0195719	-6.17341	3.06429e-07
TraesCS3B02G455200	TraesCS3B02G455200	TraesCS3B02G455200.1.cds1	-	-	-0.353079	0.00288531	-0.538022	0.00533486
TraesCS1D02G149800	TraesCS1D02G149800	TraesCS1D02G149800.1	catalytic activity	-	-0.339207	0.0133365	-1.95518	2.29114e-14
TraesCS1D02G174100	TraesCS1D02G174100	TraesCS1D02G174100.1.cds1	-	-	-0.340525	0.0118463	0.925531	6.41202e-05
TraesCS1A02G424100	TraesCS1A02G424100	TraesCS1A02G424100.1	single-organism process	-	-0.276679	0.0191373	0.656871	0.000574124
TraesCS3B02G037300	TraesCS3B02G037300	TraesCS3B02G037300.1	extracellular region	-	0.364709	0.00684808	5.21764	7.27905e-11
TraesCS5A02G521000	TraesCS5A02G521000	TraesCS5A02G521000.2	catalytic activity	-	-0.404991	0.0117635	0.690467	0.00193856
TraesCS2D02G489200	TraesCS2D02G489200	TraesCS2D02G489200.2	-	Starch and sucrose metabolism(map00500)	0.419589	0.0124942	2.672	4.93137e-22
TraesCS2A02G573400	TraesCS2A02G573400	TraesCS2A02G573400.1	response to stimulus	Phenylpropanoid biosynthesis(map00940)	-0.560091	0.000530981	0.817759	2.55056e-05
TraesCS2A02G573300	TraesCS2A02G573300	TraesCS2A02G573300.1	response to stimulus	-	-0.276639	0.00034617	1.81178	3.01963e-08
TraesCS3A02G134200	TraesCS3A02G134200	TraesCS3A02G134200.1	single-organism process	Metabolic pathways(map01100)	-0.264823	0.00742322	-1.84199	1.73165e-15
TraesCS7D02G469500	TraesCS7D02G469500	TraesCS7D02G469500.1.cds1	-	-	-0.296789	0.000591876	-2.72746	3.10155e-20
TraesCS6A02G046300	TraesCS6A02G046300	TraesCS6A02G046300.4	catalytic activity	-	0.264713	0.000758569	-0.946432	4.93753e-06
TraesCS4D02G015600	TraesCS4D02G015600	TraesCS4D02G015600.1.cds1	-	-	-0.784011	8.74349e-05	-1.11939	0.000956942
TraesCS6A02G360700	TraesCS6A02G360700	TraesCS6A02G360700.2	metabolic process	Biosynthesis of secondary metabolites(map01110)	0.350483	0.0219303	-0.581101	0.000492908
TraesCS5A02G338400	TraesCS5A02G338400	TraesCS5A02G338400.3	metabolic process	-	-0.329011	7.30912e-05	0.838463	0.00115874
TraesCS4B02G241900	TraesCS4B02G241900	TraesCS4B02G241900.1	-	-	-0.351979	0.00445305	0.705349	0.00165949
TraesCS2A02G301400	TraesCS2A02G301400	TraesCS2A02G301400.1.cds1	-	-	-0.340718	0.00539711	-1.50721	5.10432e-07
TraesCS2A02G376200	TraesCS2A02G376200	TraesCS2A02G376200.1	transmembrane transport	-	-0.269453	0.0360887	0.630613	0.000128192
TraesCS6D02G367000	TraesCS6D02G367000	TraesCS6D02G367000.1	nutrient reservoir activity	-	-0.410233	0.000107964	1.23966	0.000455858
TraesCS7A02G482900	TraesCS7A02G482900	TraesCS7A02G482900.1.cds1	-	-	-0.598514	2.3398e-08	-1.71819	5.32176e-05
TraesCS3B02G166900	TraesCS3B02G166900	TraesCS3B02G166900.1	-	-	0.396828	0.000243912	-3.16982	1.97281e-21
TraesCS3A02G423200	TraesCS3A02G423200	TraesCS3A02G423200.1	binding	-	0.34329	0.00387409	-0.638043	0.000170954
TraesCS5B02G355900	TraesCS5B02G355900	TraesCS5B02G355900.1	nutrient reservoir activity	-	-0.402695	9.85394e-07	0.929568	2.80186e-06
TraesCS5B02G408100	TraesCS5B02G408100	TraesCS5B02G408100.1	single-organism process	-	-0.374019	0.014074	-1.30018	2.31495e-10
TraesCS6D02G336800	TraesCS6D02G336800	TraesCS6D02G336800.1	-	-	-0.274215	0.000776019	-1.53392	1.46786e-18
TraesCS6A02G094500	TraesCS6A02G094500	TraesCS6A02G094500.1.cds1	-	Metabolic pathways(map01100)	-0.281101	0.0330636	-10.4173	1.7511e-17
TraesCS4A02G484600	TraesCS4A02G484600	TraesCS4A02G484600.1	-	-	0.332165	0.00946771	4.07725	9.22866e-11
TraesCS1B02G429200	TraesCS1B02G429200	TraesCS1B02G429200.1	-	-	-0.501973	0.00152325	3.45623	4.70039e-08
TraesCS2D02G425200	TraesCS2D02G425200	TraesCS2D02G425200.1	-	-	-0.428098	0.00982205	0.96642	0.000200669
TraesCS3D02G417500	TraesCS3D02G417500	TraesCS3D02G417500.1	binding	-	0.276898	0.000921296	0.694453	0.000123336
TraesCS2A02G488900	TraesCS2A02G488900	TraesCS2A02G488900.1	-	Starch and sucrose metabolism(map00500)	0.340947	0.000965657	1.62642	2.31802e-15
TraesCS3B02G433000	TraesCS3B02G433000	TraesCS3B02G433000.1	-	Starch and sucrose metabolism(map00500)	0.854042	0.0210935	-0.599368	7.57743e-05
TraesCS3D02G184300	TraesCS3D02G184300	TraesCS3D02G184300.1	-	-	0.394369	0.00394084	-1.45807	3.12828e-09
TraesCS1D02G013700	TraesCS1D02G013700	TraesCS1D02G013700.1	single-organism process	Biosynthesis of secondary metabolites(map01110)	-0.485962	0.0313869	5.47234	0.000611018
TraesCS2D02G154300	TraesCS2D02G154300	TraesCS2D02G154300.2	single-organism process	Phenylpropanoid biosynthesis(map00940)	0.2771	0.00277524	3.1116	6.30668e-11
TraesCS5B02G307600	TraesCS5B02G307600	TraesCS5B02G307600.1.cds1	catalytic activity	-	0.356682	0.000248075	-2.26351	0.000111694
TraesCS3B02G354100	TraesCS3B02G354100	TraesCS3B02G354100.1	-	-	0.504191	5.4176e-06	-2.80811	8.14021e-35
TraesCS2B02G299000	TraesCS2B02G299000	TraesCS2B02G299000.1	-	-	-0.268489	0.0151863	0.898889	1.37026e-06
TraesCS4A02G135500	TraesCS4A02G135500	TraesCS4A02G135500.1	nutrient reservoir activity	-	0.326388	0.00668831	-2.63782	2.47381e-17
TraesCS6B02G449400	TraesCS6B02G449400	TraesCS6B02G449400.1	catalytic activity	-	-0.276713	0.019065	-0.845409	4.81755e-06
TraesCS5D02G041100	TraesCS5D02G041100	TraesCS5D02G041100.1	single-organism process	Biosynthesis of secondary metabolites(map01110)	-0.26564	7.33094e-05	-1.92311	3.42701e-07

## Sheet: DEP_noDEG between Se0h and Se3h
Gene_id	Tran_id	Prot_id	GO_fun	kegg	Protein(log2fc)	Protein(pval)	Tran(log2fc)	Tran(pval)
TraesCS6A02G249700	TraesCS6A02G249700	TraesCS6A02G249700.1	-	-	0.362842	0.000739705	0.62615	0.061146
TraesCS4D02G086700	TraesCS4D02G086700	TraesCS4D02G086700.1.cds1	-	-	-0.294766	0.00162492	0.0233463	0.960755
TraesCS4B02G262700	TraesCS4B02G262700	TraesCS4B02G262700.1	nutrient reservoir activity	-	-0.607692	0.000302674	0.0675657	0.980972
TraesCS2B02G501000	TraesCS2B02G501000	TraesCS2B02G501000.1.cds1	-	-	0.365985	0.000378399	0.339751	0.633809
TraesCS5D02G364600	TraesCS5D02G364600	TraesCS5D02G364600.1	response to stimulus	Metabolic pathways(map01100)	0.391178	8.82958e-05	-0.995833	0.303528
TraesCS7D02G174700	TraesCS7D02G174700	TraesCS7D02G174700.1	hydrolase activity	-	-0.31913	0.012604	-0.0589409	0.741372
TraesCS3B02G306900	TraesCS3B02G306900	TraesCS3B02G306900.1	electron carrier activity	-	-0.768151	2.03037e-05	0.638572	0.810911
TraesCS5B02G531100	TraesCS5B02G531100	TraesCS5B02G531100.1.cds1	-	-	0.288147	0.00603526	-0.016013	0.991886
TraesCS5D02G100800	TraesCS5D02G100800	TraesCS5D02G100800.1	carbohydrate derivative binding	DNA replication(map03030)	-0.329513	0.00084156	-0.402949	0.168434
TraesCS7A02G262400	TraesCS7A02G262400	TraesCS7A02G262400.1	transport	-	0.427606	0.0335921	-0.159468	0.263758
TraesCS4A02G041700	TraesCS4A02G041700	TraesCS4A02G041700.1	nutrient reservoir activity	-	-0.310206	0.000563156	0.63107	0.747159
TraesCS2B02G622400	TraesCS2B02G622400	TraesCS2B02G622400.1	carbohydrate derivative binding	MAPK signaling pathway - plant(map04016)	0.322817	0.00596471	1.41295	0.163319
TraesCS1D02G207000	TraesCS1D02G207000	TraesCS1D02G207000.1	hydrolase activity	MAPK signaling pathway - plant(map04016)	-0.453516	0.000498268	0.379082	0.112694
TraesCS3A02G034500	TraesCS3A02G034500	TraesCS3A02G034500.1.cds1	-	-	-0.38375	1.9618e-05	3.14845	0.353606
TraesCS4A02G292100	TraesCS4A02G292100	TraesCS4A02G292100.1	-	-	-0.375865	0.00415901	-2.67501	0.206505
TraesCS7D02G031800	TraesCS7D02G031800	TraesCS7D02G031800.1.cds1	-	-	0.328809	0.000820303	1.24338	0.646972
TraesCS5B02G552200	TraesCS5B02G552200	TraesCS5B02G552200.1	-	-	0.426141	0.00461101	-2.08554	0.0159434
TraesCS2B02G174400	TraesCS2B02G174400	TraesCS2B02G174400.1	oxidation-reduction process	Metabolic pathways(map01100)	-0.346415	0.0103793	0.350813	0.544855
TraesCS3B02G529300	TraesCS3B02G529300	TraesCS3B02G529300.1	carbohydrate metabolic process	-	0.487821	0.000578037	0.764687	0.0618432
TraesCS4B02G092600	TraesCS4B02G092600	TraesCS4B02G092600.1	carbohydrate derivative binding	-	-0.424087	0.0394227	0.0521186	0.796082
TraesCS7A02G439300	TraesCS7A02G439300	TraesCS7A02G439300.1	transport	-	0.44195	5.46451e-06	-0.130944	0.527074
TraesCS4D02G321100	TraesCS4D02G321100	TraesCS4D02G321100.1.cds1	-	-	0.357141	0.00275746	-1.48389	0.607229
TraesCS4D02G323800	TraesCS4D02G323800	TraesCS4D02G323800.2	-	-	0.443114	0.000632614	2.72895	0.196593
TraesCS3A02G178900	TraesCS3A02G178900	TraesCS3A02G178900.1	carbohydrate derivative binding	-	-0.335725	0.0270535	-0.463654	0.200076
TraesCS6B02G429000	TraesCS6B02G429000	TraesCS6B02G429000.1	protein dimerization activity	Stilbenoid, diarylheptanoid and gingerol biosynthesis(map00945)	-0.335831	0.000237744	0.127282	0.736221
TraesCS5B02G268100	TraesCS5B02G268100	TraesCS5B02G268100.1	-	-	0.335504	0.0132307	-0.680112	0.0272568
TraesCS1D02G422600	TraesCS1D02G422600	TraesCS1D02G422600.1.cds1	membrane	-	-0.392403	0.000951991	1.061	0.0705686
TraesCS4A02G399300	TraesCS4A02G399300	TraesCS4A02G399300.1	-	-	0.402572	0.0114569	0.322237	0.258287
TraesCSU02G006400	TraesCSU02G006400	TraesCSU02G006400.1	-	-	-0.275832	0.0244719	0.211051	0.287754
TraesCS6B02G056100	TraesCS6B02G056100	TraesCS6B02G056100.1	-	-	-0.273331	0.0203213	-0.634271	0.0148149
TraesCS7A02G070100	TraesCS7A02G070100	TraesCS7A02G070100.1	-	Metabolic pathways(map01100)	0.484978	0.000123741	-0.900454	0.778511
TraesCS2A02G345500	TraesCS2A02G345500	TraesCS2A02G345500.1	carbohydrate metabolic process	Metabolic pathways(map01100)	-0.626594	3.15893e-05	2.42394	0.0167131
TraesCS1D02G164300	TraesCS1D02G164300	TraesCS1D02G164300.1	-	-	-0.264379	0.000290207	0.155281	0.497365
TraesCS6B02G175600	TraesCS6B02G175600	TraesCS6B02G175600.2	-	Metabolic pathways(map01100)	0.263132	0.012681	0.58379	0.00984517
TraesCS5D02G304000	TraesCS5D02G304000	TraesCS5D02G304000.1	-	-	-0.343954	0.00400338	0.257797	0.124776
TraesCS5A02G391200	TraesCS5A02G391200	TraesCS5A02G391200.1	-	-	0.295576	0.00207453	0.370273	0.0364475
TraesCS2A02G558000	TraesCS2A02G558000	TraesCS2A02G558000.1.cds1	carbohydrate derivative binding	MAPK signaling pathway - plant(map04016)	0.302563	0.000325878	-0.505037	0.781329
TraesCS1B02G320800	TraesCS1B02G320800	TraesCS1B02G320800.1	hydrolase activity	Phagosome(map04145)	0.284101	0.0117404	-0.113881	0.645183
TraesCS7B02G456200	TraesCS7B02G456200	TraesCS7B02G456200.1	protein dimerization activity	-	-0.266144	0.00330194	-0.339067	0.144801
TraesCS2A02G477700	TraesCS2A02G477700	TraesCS2A02G477700.1.cds1	-	-	0.30791	0.00237316	0.174725	0.817486
TraesCS5D02G477800	TraesCS5D02G477800	TraesCS5D02G477800.2	hydrolase activity	Metabolic pathways(map01100)	0.26603	0.00530823	0.0619832	0.790833
TraesCS6A02G028100	TraesCS6A02G028100	TraesCS6A02G028100.1	carbohydrate derivative binding	-	0.331833	0.000456195	-0.292719	0.790603
TraesCS7A02G292100	TraesCS7A02G292100	TraesCS7A02G292100.1	oxidation-reduction process	Peroxisome(map04146)	-0.270899	0.0395961	-0.26229	0.0757464
TraesCS4D02G069100	TraesCS4D02G069100	TraesCS4D02G069100.1	-	-	-0.601234	0.00110561	-0.565609	0.00698149
TraesCS2D02G396000	TraesCS2D02G396000	TraesCS2D02G396000.1.cds1	-	-	0.328712	0.0040853	0.248887	0.678169
TraesCS1B02G119900	TraesCS1B02G119900	TraesCS1B02G119900.1	oxidation-reduction process	-	0.269613	0.00723468	1.25334	0.322643
TraesCS3A02G237700	TraesCS3A02G237700	TraesCS3A02G237700.1	-	Metabolic pathways(map01100)	0.278596	0.00485551	0.363971	0.00603037
TraesCS4A02G283500	TraesCS4A02G283500	TraesCS4A02G283500.3	-	-	0.457792	0.0435945	0.215518	0.295895
TraesCS2D02G344200	TraesCS2D02G344200	TraesCS2D02G344200.1	carbohydrate metabolic process	Metabolic pathways(map01100)	-0.368189	0.000971304	0.914744	0.374957
TraesCS5B02G329100	TraesCS5B02G329100	TraesCS5B02G329100.1	-	-	0.420393	0.0127476	0.349179	0.861962
TraesCS2D02G517200	TraesCS2D02G517200	TraesCS2D02G517200.1	carbohydrate metabolic process	Plant-pathogen interaction(map04626)	-0.314138	0.000962079	0.140333	0.515433
TraesCS4D02G016000	TraesCS4D02G016000	TraesCS4D02G016000.1	nutrient reservoir activity	-	-1.69291	2.26193e-05	-4.52111	0.0393023
TraesCS1B02G330000	TraesCS1B02G330000	TraesCS1B02G330000.1.cds1	-	-	0.565146	0.00248749	0.0966394	0.874898
TraesCS3B02G380100	TraesCS3B02G380100	TraesCS3B02G380100.1.cds1	transport	-	-0.312289	0.0134901	-0.165538	0.627743
TraesCS7D02G499500	TraesCS7D02G499500	TraesCS7D02G499500.1	hydrolase activity	-	0.263629	0.0185768	0.00962816	0.960383
TraesCS6A02G103300	TraesCS6A02G103300	TraesCS6A02G103300.1	-	-	0.435144	0.000766281	0.789009	0.677961
TraesCS4D02G194400	TraesCS4D02G194400	TraesCS4D02G194400.1	-	-	-0.310385	0.0235459	-0.419173	0.0709989
TraesCS5B02G483200	TraesCS5B02G483200	TraesCS5B02G483200.2	-	-	-0.660314	0.000350611	0.0978676	0.79939
TraesCS4A02G400600	TraesCS4A02G400600	TraesCS4A02G400600.1	hydrolase activity	-	0.299345	0.00110634	-2.09551	0.0468148
TraesCS7D02G000300	TraesCS7D02G000300	TraesCS7D02G000300.1.cds1	electron carrier activity	Photosynthesis(map00195)	-0.402197	0.000742142	0.0421392	0.874763
TraesCS5A02G052600	TraesCS5A02G052600	TraesCS5A02G052600.1	carbohydrate metabolic process	-	-0.270386	0.00176347	0.0337738	0.889071
TraesCS7D02G522200	TraesCS7D02G522200	TraesCS7D02G522200.1	carbohydrate derivative binding	-	0.28386	0.00260649	-0.240577	0.5265
TraesCS1B02G381400	TraesCS1B02G381400	TraesCS1B02G381400.1	-	-	-0.377572	2.82382e-05	-4.2975	NA
TraesCS3B02G529400	TraesCS3B02G529400	TraesCS3B02G529400.1	carbohydrate metabolic process	-	0.448962	0.000614351	0.979498	0.234293
TraesCS2B02G246000	TraesCS2B02G246000	TraesCS2B02G246000.1	intracellular non-membrane-bounded organelle	-	0.307103	0.0216389	0.0137031	0.938159
TraesCS2D02G107900	TraesCS2D02G107900	TraesCS2D02G107900.1	response to stimulus	-	-0.552976	7.93721e-06	1.23452	0.0738859
TraesCS4A02G415500	TraesCS4A02G415500	TraesCS4A02G415500.1	-	-	-0.316899	0.00251824	-0.146566	0.460353
TraesCS7B02G067000	TraesCS7B02G067000	TraesCS7B02G067000.1	carbohydrate metabolic process	Metabolic pathways(map01100)	-0.319964	0.000134767	-2.47595	0.150916
TraesCS1B02G392700	TraesCS1B02G392700	TraesCS1B02G392700.1	-	-	-0.71202	0.00777229	-0.708697	0.783995
TraesCS4A02G296000	TraesCS4A02G296000	TraesCS4A02G296000.1	nutrient reservoir activity	-	-2.3388	3.64062e-07	0.3404	0.79983
TraesCS4A02G020000	TraesCS4A02G020000	TraesCS4A02G020000.1	-	-	-0.815427	0.000362152	-1.31187	0.315317
TraesCS4B02G036200	TraesCS4B02G036200	TraesCS4B02G036200.1.cds1	response to stimulus	-	0.683035	0.000682935	2.50735	0.249948
TraesCS3A02G147900	TraesCS3A02G147900	TraesCS3A02G147900.1	-	-	-0.287669	0.0121905	-0.0620799	0.803919
TraesCS1B02G468300	TraesCS1B02G468300	TraesCS1B02G468300.1	-	-	0.463516	0.00069062	-1.87142	0.266147
TraesCS3B02G292800	TraesCS3B02G292800	TraesCS3B02G292800.1	hydrolase activity	-	-0.390448	0.0126896	0.295127	0.299905
TraesCS1A02G364000	TraesCS1A02G364000	TraesCS1A02G364000.1	-	-	-0.55433	0.000491943	-2.39544	NA
TraesCS4A02G169300	TraesCS4A02G169300	TraesCS4A02G169300.15	carbohydrate derivative binding	-	0.333326	0.0227978	0.234597	0.129205
TraesCS3A02G082700	TraesCS3A02G082700	TraesCS3A02G082700.1	-	-	-0.275184	0.0463454	-0.36908	0.24
TraesCS6A02G276000	TraesCS6A02G276000	TraesCS6A02G276000.1	-	-	0.275585	0.0180419	0.421443	0.00729575
TraesCS4D02G074800	TraesCS4D02G074800	TraesCS4D02G074800.1	hydrolase activity	-	-0.58201	0.000531019	0.410253	0.798272
TraesCS1D02G424800	TraesCS1D02G424800	TraesCS1D02G424800.1	carbohydrate derivative binding	-	0.294285	0.00784786	-0.868236	0.163113
TraesCS7A02G213800	TraesCS7A02G213800	TraesCS7A02G213800.1.cds1	-	-	0.294224	0.000250153	0.691912	0.817489
TraesCS4A02G224300	TraesCS4A02G224300	TraesCS4A02G224300.1	-	-	0.339095	0.000896178	0.174448	0.274411
TraesCS2A02G523700	TraesCS2A02G523700	TraesCS2A02G523700.1	-	-	-0.355078	0.0204338	0.0330816	0.916866
TraesCS2B02G212000	TraesCS2B02G212000	TraesCS2B02G212000.1	-	-	-0.263247	0.0447285	-0.292255	0.455736
TraesCS3A02G452200	TraesCS3A02G452200	TraesCS3A02G452200.1.cds1	-	-	0.324943	0.00648652	1.92177	0.633776
TraesCS2D02G158400	TraesCS2D02G158400	TraesCS2D02G158400.1	hydrolase activity	-	0.269057	0.0225783	-0.612078	0.0209299
TraesCS7D02G377200	TraesCS7D02G377200	TraesCS7D02G377200.1	hydrolase activity	ABC transporters(map02010)	-0.290584	0.0183786	-0.16694	0.395263
TraesCS6D02G332900	TraesCS6D02G332900	TraesCS6D02G332900.2	response to stimulus	-	-1.43352	1.4367e-05	-1.69392	0.267275
TraesCS4D02G262800	TraesCS4D02G262800	TraesCS4D02G262800.2	nutrient reservoir activity	-	-0.803596	0.000560041	-0.599963	0.775693
TraesCS6B02G432300	TraesCS6B02G432300	TraesCS6B02G432300.1	-	-	-0.645825	0.0165623	-0.318042	0.0981388
TraesCS7A02G269900	TraesCS7A02G269900	TraesCS7A02G269900.1	hydrolase activity	-	0.4379	0.000509141	-0.834024	0.0198838
TraesCS5D02G448800	TraesCS5D02G448800	TraesCS5D02G448800.1	carbohydrate metabolic process	-	0.609942	0.000604982	-0.294086	0.723854
TraesCS4A02G052600	TraesCS4A02G052600	TraesCS4A02G052600.2	-	-	-0.29691	0.029514	0.698157	0.0207756
TraesCS1D02G087600	TraesCS1D02G087600	TraesCS1D02G087600.1	hydrolase activity	-	-0.632806	0.00126799	0.367736	0.0743126
TraesCS6D02G356600	TraesCS6D02G356600	TraesCS6D02G356600.2	-	-	0.270571	0.00010421	-3.22258	0.331577
TraesCS7B02G031800	TraesCS7B02G031800	TraesCS7B02G031800.1.cds1	-	-	0.286916	0.00810689	0.240055	0.456312
TraesCS6B02G249400	TraesCS6B02G249400	TraesCS6B02G249400.1	-	Stilbenoid, diarylheptanoid and gingerol biosynthesis(map00945)	-0.313366	0.0252155	-0.126106	0.422629
TraesCS2B02G105400	TraesCS2B02G105400	TraesCS2B02G105400.1	carbohydrate derivative binding	Homologous recombination(map03440)	-0.81333	0.0077757	-0.772384	0.585888
TraesCS5B02G355900	TraesCS5B02G355900	TraesCS5B02G355900.1	nutrient reservoir activity	-	0.379849	0.00170246	-0.161793	0.405949
TraesCS5D02G497200	TraesCS5D02G497200	TraesCS5D02G497200.1	-	-	-0.274384	0.00667564	0.0198347	0.937516
TraesCS5B02G138700	TraesCS5B02G138700	TraesCS5B02G138700.2	hydrolase activity	Amino sugar and nucleotide sugar metabolism(map00520)	-0.337736	3.30298e-05	-0.276119	0.220235
TraesCS2D02G476900	TraesCS2D02G476900	TraesCS2D02G476900.1.cds1	-	-	0.470592	0.000317278	-0.203778	0.752538
TraesCS6D02G014500	TraesCS6D02G014500	TraesCS6D02G014500.1.cds1	hydrolase activity	-	-0.313106	0.000113711	-0.795481	0.136022
TraesCS7A02G084600	TraesCS7A02G084600	TraesCS7A02G084600.1	protein dimerization activity	-	-0.336625	0.0315965	-0.279715	0.50038
TraesCS1B02G264600	TraesCS1B02G264600	TraesCS1B02G264600.1	hydrolase activity	-	0.3233	0.00148892	-0.0181735	0.990011
TraesCS4A02G453800	TraesCS4A02G453800	TraesCS4A02G453800.1.cds1	-	-	0.38463	0.000128722	-1.78929	0.658027
TraesCS1B02G104500	TraesCS1B02G104500	TraesCS1B02G104500.1	hydrolase activity	-	-0.822164	5.7636e-06	0.586913	0.0178525
TraesCS5B02G018300	TraesCS5B02G018300	TraesCS5B02G018300.1	-	-	-0.292399	0.00700411	-2.43162	0.19377
TraesCS2B02G614400	TraesCS2B02G614400	TraesCS2B02G614400.1	response to stimulus	Metabolic pathways(map01100)	-0.413489	0.00290226	-0.0319694	0.957888
TraesCS3A02G170600	TraesCS3A02G170600	TraesCS3A02G170600.1	-	-	0.3082	0.000357016	-0.0136316	0.957032
TraesCS6A02G036600	TraesCS6A02G036600	TraesCS6A02G036600.1.cds1	-	-	-0.393991	0.00879871	-0.73538	0.00825919
TraesCS7D02G241100	TraesCS7D02G241100	TraesCS7D02G241100.1	response to stimulus	Plant-pathogen interaction(map04626)	0.263577	0.0274168	0.0614875	0.630753
TraesCS2A02G107200	TraesCS2A02G107200	TraesCS2A02G107200.1	response to stimulus	-	0.264722	0.00375666	-0.943219	0.605533
TraesCS4A02G079500	TraesCS4A02G079500	TraesCS4A02G079500.1	-	-	0.307578	0.00245822	-0.297648	0.088194
TraesCS3A02G271600	TraesCS3A02G271600	TraesCS3A02G271600.2	-	-	-0.268325	0.011146	0.120907	0.5816
TraesCS2B02G186000	TraesCS2B02G186000	TraesCS2B02G186000.1.cds1	-	-	0.266131	0.0190558	-0.706347	0.0146664
TraesCS6D02G378000	TraesCS6D02G378000	TraesCS6D02G378000.3	-	-	-0.423211	0.000164056	0.491537	0.00818155
TraesCS4D02G282400	TraesCS4D02G282400	TraesCS4D02G282400.1	-	-	-0.479369	0.000793688	-1.58367	0.0291848
TraesCS4D02G296200	TraesCS4D02G296200	TraesCS4D02G296200.1	cyanate metabolic process	Nitrogen metabolism(map00910)	-0.38132	0.00388927	-0.625856	0.00994169
TraesCS3A02G475600	TraesCS3A02G475600	TraesCS3A02G475600.1.cds1	membrane	-	0.284181	0.0052534	-0.469995	0.0857322
TraesCS2B02G531000	TraesCS2B02G531000	TraesCS2B02G531000.1	-	-	0.263496	0.0134918	-1.83105	0.650264
TraesCS7D02G116100	TraesCS7D02G116100	TraesCS7D02G116100.1	hydrolase activity	-	0.301262	0.0300129	-1.02823	0.133507
TraesCS4B02G017600	TraesCS4B02G017600	TraesCS4B02G017600.1	nutrient reservoir activity	-	-2.43641	1.33574e-05	-0.595047	0.763209
TraesCS5B02G062000	TraesCS5B02G062000	TraesCS5B02G062000.3	-	Metabolic pathways(map01100)	-0.284841	1.8775e-05	-0.0759902	0.736938
TraesCS5A02G405600	TraesCS5A02G405600	TraesCS5A02G405600.1.cds1	hydrolase activity	MAPK signaling pathway - plant(map04016)	-0.274384	0.0005081	0.599313	0.807691
TraesCS4A02G235800	TraesCS4A02G235800	TraesCS4A02G235800.1	response to stimulus	Metabolic pathways(map01100)	0.355682	0.00024725	-1.58213	0.013061
TraesCS6A02G169600	TraesCS6A02G169600	TraesCS6A02G169600.1	-	-	-0.265224	0.00196624	0.277085	0.227141
TraesCS4B02G096000	TraesCS4B02G096000	TraesCS4B02G096000.1.cds1	-	-	0.276758	0.0374248	1.50977	0.151526
TraesCS7B02G471500	TraesCS7B02G471500	TraesCS7B02G471500.1.cds1	hydrolase activity	MAPK signaling pathway - plant(map04016)	0.380772	0.000101645	0.229969	0.84303
TraesCS2B02G117000	TraesCS2B02G117000	TraesCS2B02G117000.1	-	Biosynthesis of secondary metabolites(map01110)	-0.320634	0.00387402	0.0497966	0.870754
TraesCS4B02G346000	TraesCS4B02G346000	TraesCS4B02G346000.1	-	-	0.530787	0.000472869	-0.0227518	0.910215
TraesCS1A02G202900	TraesCS1A02G202900	TraesCS1A02G202900.1.cds1	-	-	-0.38619	0.0403608	-2.43058	0.190635
TraesCS1A02G086100	TraesCS1A02G086100	TraesCS1A02G086100.1	hydrolase activity	-	-0.379054	0.0151705	0.132412	0.505638
TraesCS4A02G343700	TraesCS4A02G343700	TraesCS4A02G343700.1	-	-	-0.476829	0.0012481	0.59824	0.806129
TraesCS5D02G188400	TraesCS5D02G188400	TraesCS5D02G188400.1.cds1	membrane	-	-0.911151	0.000188693	-4.73449	0.0327524
TraesCS7D02G399500	TraesCS7D02G399500	TraesCS7D02G399500.1	-	-	-0.420843	0.0468944	0.441536	0.0234574
TraesCSU02G032900	TraesCSU02G032900	TraesCSU02G032900.1.cds1	-	-	0.374746	0.00411908	0.469578	0.49823
TraesCS7A02G241600	TraesCS7A02G241600	TraesCS7A02G241600.1	response to stimulus	-	0.277674	0.00175358	0.34132	0.0264746
TraesCS1D02G067100	TraesCS1D02G067100	TraesCS1D02G067100.1	nutrient reservoir activity	-	0.333758	0.00224992	-1.413	0.665544
TraesCS1A02G212300	TraesCS1A02G212300	TraesCS1A02G212300.1	-	-	0.268649	5.20216e-05	-0.103506	0.720824
TraesCS4B02G046300	TraesCS4B02G046300	TraesCS4B02G046300.1	membrane	-	0.41635	0.0207374	0.0231231	0.882724
TraesCS4B02G037400	TraesCS4B02G037400	TraesCS4B02G037400.1	carbohydrate derivative binding	Metabolic pathways(map01100)	-0.29917	0.00807125	-0.544017	0.0284229
TraesCS5A02G008800	TraesCS5A02G008800	TraesCS5A02G008800.1	oxidation-reduction process	Biosynthesis of secondary metabolites(map01110)	0.284551	0.000112412	-1.19076	0.192657
TraesCS4D02G016100	TraesCS4D02G016100	TraesCS4D02G016100.2	nutrient reservoir activity	-	-2.01347	6.11379e-06	-4.0496	0.0188912
TraesCS7B02G384200	TraesCS7B02G384200	TraesCS7B02G384200.1	-	-	0.37082	0.00544382	0.40122	0.0267161
TraesCS2B02G244600	TraesCS2B02G244600	TraesCS2B02G244600.1	isocitrate lyase activity	Metabolic pathways(map01100)	-0.41771	4.97399e-05	1.67178	0.135141
TraesCS4B02G169700	TraesCS4B02G169700	TraesCS4B02G169700.1	nutrient reservoir activity	-	-0.284752	0.000242638	-1.33084	0.114267
TraesCS7A02G089700	TraesCS7A02G089700	TraesCS7A02G089700.1	response to stimulus	Metabolic pathways(map01100)	0.542121	2.01987e-05	0.222959	0.277876
TraesCS2D02G530600	TraesCS2D02G530600	TraesCS2D02G530600.1	-	Metabolic pathways(map01100)	0.361411	0.0014534	-0.203838	0.545934
TraesCS5D02G030000	TraesCS5D02G030000	TraesCS5D02G030000.1	-	-	0.355247	0.00189743	0.363894	0.038691
TraesCS5A02G432100	TraesCS5A02G432100	TraesCS5A02G432100.1	nutrient reservoir activity	-	-1.121	4.45053e-06	-1.86923	0.537223
TraesCS6D02G042500	TraesCS6D02G042500	TraesCS6D02G042500.1.cds1	-	-	-0.370678	0.00244199	0.292747	0.179885
TraesCS7A02G353500	TraesCS7A02G353500	TraesCS7A02G353500.1	anion binding	Metabolic pathways(map01100)	0.274759	0.0195212	0.322324	0.0999661
TraesCS3D02G209100	TraesCS3D02G209100	TraesCS3D02G209100.1	carbohydrate derivative binding	Metabolic pathways(map01100)	-0.266682	0.00010866	0.319036	0.0656128
TraesCS6B02G410400	TraesCS6B02G410400	TraesCS6B02G410400.1	-	-	0.290299	0.000392085	-0.984177	0.503062
TraesCS1A02G398200	TraesCS1A02G398200	TraesCS1A02G398200.1	response to stimulus	-	0.683789	0.000595844	3.50056	0.203206
TraesCS4A02G397000	TraesCS4A02G397000	TraesCS4A02G397000.1	-	-	0.434974	0.0180245	-1.3927	0.0332612
TraesCS3A02G376800	TraesCS3A02G376800	TraesCS3A02G376800.1	-	-	-0.476248	0.00110495	-0.245954	0.211218
TraesCS3A02G135100	TraesCS3A02G135100	TraesCS3A02G135100.1.cds1	-	-	-0.514429	0.00224243	-0.218926	0.59005
TraesCS6B02G332700	TraesCS6B02G332700	TraesCS6B02G332700.1	-	-	0.280757	0.00191569	-0.272553	0.579291
TraesCS3B02G353700	TraesCS3B02G353700	TraesCS3B02G353700.1	electron carrier activity	-	0.466514	0.00290113	0.922538	0.367415
TraesCS1B02G256700	TraesCS1B02G256700	TraesCS1B02G256700.1	carbohydrate derivative binding	Homologous recombination(map03440)	-0.271749	0.000749408	0.176172	0.532148
TraesCS3D02G411100	TraesCS3D02G411100	TraesCS3D02G411100.1	-	-	0.308801	0.0192218	-0.192617	0.335974
TraesCS7A02G548000	TraesCS7A02G548000	TraesCS7A02G548000.1.cds1	hydrolase activity	MAPK signaling pathway - plant(map04016)	0.284684	0.000779431	0.359668	0.814399
TraesCS2B02G447500	TraesCS2B02G447500	TraesCS2B02G447500.1	-	-	-0.334766	0.0193895	3.25416	0.00793381
TraesCS2D02G425200	TraesCS2D02G425200	TraesCS2D02G425200.1	-	-	-0.447921	0.0249886	0.907432	0.00742159
TraesCS4B02G274500	TraesCS4B02G274500	TraesCS4B02G274500.2	-	-	1.05957	0.0439341	0.250661	0.0790661
TraesCS6B02G367200	TraesCS6B02G367200	TraesCS6B02G367200.1	carbohydrate derivative binding	-	0.302411	0.0239687	-0.0313779	0.864982
TraesCS2D02G371800	TraesCS2D02G371800	TraesCS2D02G371800.1.cds1	enzyme inhibitor activity	-	0.298955	0.000121769	-0.827227	0.678346
TraesCS4D02G171800	TraesCS4D02G171800	TraesCS4D02G171800.1	nutrient reservoir activity	-	-0.293445	0.00873495	-3.86355	0.0539519
TraesCS3B02G217900	TraesCS3B02G217900	TraesCS3B02G217900.1	-	-	-0.365937	0.000934109	-2.07138	0.117066
TraesCS4B02G205600	TraesCS4B02G205600	TraesCS4B02G205600.1	-	-	-0.335492	8.82645e-05	-2.43861	0.487439
TraesCS5B02G394600	TraesCS5B02G394600	TraesCS5B02G394600.1	response to stimulus	-	-0.279709	0.00153924	-2.12611	0.272686
TraesCS5A02G073700	TraesCS5A02G073700	TraesCS5A02G073700.1.cds1	-	-	0.299965	0.00129277	-1.04698	0.233614
TraesCS2A02G141100	TraesCS2A02G141100	TraesCS2A02G141100.2	-	-	-0.346094	0.000276759	0.0552455	0.821075
TraesCS7A02G333100	TraesCS7A02G333100	TraesCS7A02G333100.1	-	-	-0.432919	0.00130312	-2.04185	0.188047
TraesCS3A02G237000	TraesCS3A02G237000	TraesCS3A02G237000.1.cds1	-	-	-0.551819	0.000455193	-0.876497	0.542149

## Sheet: noDEP_DEG between Se0h and Se3h
Gene_id	Tran_id	Prot_id	GO_fun	kegg	Protein(log2fc)	Protein(pval)	Tran(log2fc)	Tran(pval)
TraesCS5D02G111500	TraesCS5D02G111500	TraesCS5D02G111500.1	cofactor metabolic process	-	0.0225959	0.428613	0.497298	0.00428449
TraesCS1A02G072200	TraesCS1A02G072200	TraesCS1A02G072200.1	vitamin binding	-	-0.0486903	0.289995	0.915301	1.77391e-09
TraesCS4B02G033600	TraesCS4B02G033600	TraesCS4B02G033600.1.cds1	nutrient reservoir activity	-	-0.0276102	0.511911	0.855522	2.52584e-05
TraesCS4A02G202300	TraesCS4A02G202300	TraesCS4A02G202300.1	-	alpha-Linolenic acid metabolism(ats00592)	-0.0137428	0.760517	0.758188	0.000283081
TraesCS3D02G518200	TraesCS3D02G518200	TraesCS3D02G518200.1.cds1	-	-	-0.0297528	0.177535	1.12632	7.3631e-12
TraesCS7B02G105300	TraesCS7B02G105300	TraesCS7B02G105300.1.cds1	-	-	-0.199969	0.0201064	1.85853	5.59049e-21
TraesCS2D02G220900	TraesCS2D02G220900	TraesCS2D02G220900.1	polysaccharide metabolic process	-	0.0776126	0.0445344	-2.46319	1.67161e-06
TraesCS2A02G005100	TraesCS2A02G005100	TraesCS2A02G005100.1.cds1	-	-	-0.0663771	0.28056	0.563595	0.00348564
TraesCS5A02G181800	TraesCS5A02G181800	TraesCS5A02G181800.1	lyase activity	Carbon metabolism(ats01200)	0.0583867	0.00823918	0.528232	0.000155337
TraesCS2A02G311200	TraesCS2A02G311200	TraesCS2A02G311200.3	FMN binding	alpha-Linolenic acid metabolism(ats00592)	0.11368	0.00108064	0.530374	0.000553423
TraesCS2B02G050100	TraesCS2B02G050100	TraesCS2B02G050100.1	-	-	-0.130677	0.00549391	-2.2832	0.000129177
TraesCS3D02G417500	TraesCS3D02G417500	TraesCS3D02G417500.1	-	-	-0.00218375	0.951594	0.760456	1.78294e-08
TraesCS6A02G195600	TraesCS6A02G195600	TraesCS6A02G195600.1	lyase activity	Carbon metabolism(ats01200)	0.00469356	0.753183	0.480628	0.00365755
TraesCS2B02G595300	TraesCS2B02G595300	TraesCS2B02G595300.1	hydrolase activity, acting on carbon-nitrogen (but not peptide) bonds	-	0.0647871	0.0183199	0.814271	2.89645e-05
TraesCS5B02G559200	TraesCS5B02G559200	TraesCS5B02G559200.1	-	-	-0.0149706	0.640513	-1.89422	0.00464711
TraesCS1A02G210000	TraesCS1A02G210000	TraesCS1A02G210000.1.cds1	-	-	-0.0098589	0.840988	-1.57454	1.98192e-07
TraesCS5B02G181500	TraesCS5B02G181500	TraesCS5B02G181500.1.cds1	-	-	0.0252992	0.365452	2.74191	3.72349e-37
TraesCS4B02G223400	TraesCS4B02G223400	TraesCS4B02G223400.2	-	-	-0.0200474	0.832923	1.11478	0.000252699
TraesCS3D02G131900	TraesCS3D02G131900	TraesCS3D02G131900.1.cds1	-	-	-0.031172	0.504639	1.1383	0.00390691
TraesCS2A02G133700	TraesCS2A02G133700	TraesCS2A02G133700.1	serine hydrolase activity	-	-0.107428	0.0166974	0.503528	0.0033452
TraesCS2A02G468800	TraesCS2A02G468800	TraesCS2A02G468800.1	polysaccharide binding	-	0.0195658	0.174022	0.827475	2.69837e-08
TraesCS3B02G528500	TraesCS3B02G528500	TraesCS3B02G528500.1	-	-	0.00693525	0.939353	2.81029	3.13932e-09
TraesCS3D02G150800	TraesCS3D02G150800	TraesCS3D02G150800.1.cds1	-	-	0.142532	0.0157665	0.581184	0.000249497
TraesCS4B02G382200	TraesCS4B02G382200	TraesCS4B02G382200.1.cds1	-	-	-0.0580949	0.524679	1.20782	0.000253877
TraesCS2D02G594400	TraesCS2D02G594400	TraesCS2D02G594400.1	-	-	-0.0212731	0.392547	-6.74865	5.59109e-05
TraesCS7A02G227100	TraesCS7A02G227100	TraesCS7A02G227100.1	-	-	-0.0727762	0.142615	1.12009	1.5549e-05
TraesCS3B02G286300	TraesCS3B02G286300	TraesCS3B02G286300.2	lipid biosynthetic process	-	0.119535	0.0429536	0.5258	0.0027086
TraesCS2A02G508900	TraesCS2A02G508900	TraesCS2A02G508900.1	organic acid binding	Biosynthesis of amino acids(ats01230)	0.0424057	0.0204808	0.695933	4.32188e-05
TraesCS3A02G222700	TraesCS3A02G222700	TraesCS3A02G222700.1	-	-	0.0203823	0.0548561	-1.00835	0.00401678
TraesCS2B02G414700	TraesCS2B02G414700	TraesCS2B02G414700.2	-	-	-0.0855948	0.364133	0.999312	8.67398e-05
TraesCS7A02G350100	TraesCS7A02G350100	TraesCS7A02G350100.1	-	-	-0.0879896	0.189662	0.832292	1.30005e-07
TraesCS3D02G305000	TraesCS3D02G305000	TraesCS3D02G305000.1	-	Phenylpropanoid biosynthesis(ats00940)	-0.0931094	0.134686	-4.0625	8.53124e-05
TraesCS7B02G441100	TraesCS7B02G441100	TraesCS7B02G441100.1	-	-	-0.0259606	0.679916	1.19534	1.54696e-05
TraesCS4D02G012100	TraesCS4D02G012100	TraesCS4D02G012100.1	-	-	0.0909886	0.198492	1.34347	2.74139e-09
TraesCS1A02G253900	TraesCS1A02G253900	TraesCS1A02G253900.1	-	-	0.0369733	0.258242	0.768472	0.00038981
TraesCS7B02G355200	TraesCS7B02G355200	TraesCS7B02G355200.1	electron transfer activity	-	0.121592	0.032776	0.837621	5.49653e-06
TraesCS4A02G330000	TraesCS4A02G330000	TraesCS4A02G330000.1	-	-	-0.027539	0.718114	1.57212	3.5538e-05
TraesCS1A02G166100	TraesCS1A02G166100	TraesCS1A02G166100.1	-	-	0.037592	0.102953	2.06713	2.5112e-33
TraesCS2A02G450500	TraesCS2A02G450500	TraesCS2A02G450500.1.cds1	-	-	0.172792	0.00829969	-0.408911	0.00409762
TraesCS7A02G150900	TraesCS7A02G150900	TraesCS7A02G150900.1	serine hydrolase activity	-	0.00717274	0.930548	0.567222	0.000274366
TraesCS7A02G200300	TraesCS7A02G200300	TraesCS7A02G200300.1	-	-	0.00471965	0.831857	0.700173	0.0044189
TraesCS3D02G481400	TraesCS3D02G481400	TraesCS3D02G481400.1.cds1	-	-	-0.0496186	0.120558	0.849656	2.19698e-06
TraesCS4A02G355600	TraesCS4A02G355600	TraesCS4A02G355600.1	photosynthesis	-	0.107287	0.115258	-0.940502	0.00341134
TraesCS3B02G433000	TraesCS3B02G433000	TraesCS3B02G433000.1	-	-	-0.133374	0.422022	0.623577	5.65657e-06
TraesCS4A02G431300	TraesCS4A02G431300	TraesCS4A02G431300.1	-	-	-0.153322	0.325806	-1.70627	0.00108497
TraesCS7D02G551600	TraesCS7D02G551600	TraesCS7D02G551600.1.cds1	-	-	0.128196	0.14166	-0.968102	0.000999141
TraesCS1D02G213900	TraesCS1D02G213900	TraesCS1D02G213900.1	flavin adenine dinucleotide binding	-	0.00925166	0.817747	0.594408	0.000782141
TraesCS3A02G093900	TraesCS3A02G093900	TraesCS3A02G093900.1.cds1	molecular function regulator	-	0.0328616	0.120443	1.89768	3.87651e-18
TraesCS2A02G351400	TraesCS2A02G351400	TraesCS2A02G351400.1	-	-	-0.0721029	0.479403	-4.34803	0.00409088
TraesCS3D02G258200	TraesCS3D02G258200	TraesCS3D02G258200.2	ATPase activity, coupled	ABC transporters(ats02010)	-0.0710966	0.0911863	-0.552591	0.00229668
TraesCS6D02G162800	TraesCS6D02G162800	TraesCS6D02G162800.1	-	-	0.19277	0.0305786	0.892505	2.89234e-10
TraesCS5D02G211400	TraesCS5D02G211400	TraesCS5D02G211400.1	protein-containing complex subunit organization	-	-0.0666543	0.309027	-0.768517	0.00135135
TraesCS5B02G449500	TraesCS5B02G449500	TraesCS5B02G449500.1	-	-	-0.0469045	0.348309	2.325	2.21792e-34
TraesCS1D02G222800	TraesCS1D02G222800	TraesCS1D02G222800.1	-	-	-0.131822	0.212437	0.936117	2.91461e-06
TraesCS2B02G066100	TraesCS2B02G066100	TraesCS2B02G066100.1	O-methyltransferase activity	-	-0.190609	0.0438286	-1.59095	1.80458e-07
TraesCS3D02G149000	TraesCS3D02G149000	TraesCS3D02G149000.1	-	-	0.178249	0.183581	1.05958	1.0853e-08
TraesCS6A02G214900	TraesCS6A02G214900	TraesCS6A02G214900.1	-	-	0.00691041	0.749383	-1.10887	0.0006187
TraesCS3A02G224800	TraesCS3A02G224800	TraesCS3A02G224800.1	lyase activity	-	-0.0254468	0.456785	-0.720368	0.00436955
TraesCS2A02G161700	TraesCS2A02G161700	TraesCS2A02G161700.1.cds1	-	-	0.0405531	0.148905	-1.1709	3.1601e-13
TraesCS2B02G554900	TraesCS2B02G554900	TraesCS2B02G554900.1	-	-	-0.0359268	0.340861	1.08026	7.38614e-09
TraesCS4D02G273000	TraesCS4D02G273000	TraesCS4D02G273000.1	-	-	0.0224348	0.452448	-0.726129	0.00406206
TraesCS2D02G150500	TraesCS2D02G150500	TraesCS2D02G150500.1	-	-	0.0336361	0.464034	1.27184	3.05758e-13
TraesCS1A02G177300	TraesCS1A02G177300	TraesCS1A02G177300.1.cds1	-	-	0.167889	0.0675292	0.606914	0.00043485
TraesCS2A02G274700	TraesCS2A02G274700	TraesCS2A02G274700.1	-	-	0.0251257	0.108902	1.0317	4.36355e-11
TraesCS5B02G463000	TraesCS5B02G463000	TraesCS5B02G463000.1.cds1	-	-	-0.107354	0.0952331	1.97935	4.80082e-12
TraesCS2B02G157800	TraesCS2B02G157800	TraesCS2B02G157800.2	-	-	0.219738	0.00258656	1.29473	0.000884468
TraesCS4D02G199300	TraesCS4D02G199300	TraesCS4D02G199300.1	-	-	0.0349709	0.00196533	1.05298	1.53981e-06
TraesCS1D02G199100	TraesCS1D02G199100	TraesCS1D02G199100.1	-	-	-0.0330031	0.22024	-0.81183	0.00283862
TraesCS5A02G396700	TraesCS5A02G396700	TraesCS5A02G396700.1	-	-	-0.0441578	0.133558	-0.593501	0.00423249
TraesCS5B02G559600	TraesCS5B02G559600	TraesCS5B02G559600.1.cds1	-	-	-0.158054	0.0149049	-1.20733	2.73359e-05
TraesCS7A02G424100	TraesCS7A02G424100	TraesCS7A02G424100.1	-	Phenylpropanoid biosynthesis(ats00940)	0.0955039	0.0270299	-1.48621	5.3704e-06
TraesCS2B02G407400	TraesCS2B02G407400	TraesCS2B02G407400.1	-	-	0.0317219	0.311413	-0.733279	0.00428758
TraesCS2A02G525500	TraesCS2A02G525500	TraesCS2A02G525500.1	oxidoreductase activity, acting on single donors with incorporation of molecular oxygen	Linoleic acid metabolism(ats00591)	-0.248355	3.05666e-05	-1.74166	3.44561e-17
TraesCS2D02G418900	TraesCS2D02G418900	TraesCS2D02G418900.1	-	Peroxisome(ats04146)	-0.00547721	0.947765	0.707174	4.08591e-06
TraesCS4A02G031700	TraesCS4A02G031700	TraesCS4A02G031700.1	-	-	0.0602596	0.00920029	-0.914184	0.000219205
TraesCS4D02G189200	TraesCS4D02G189200	TraesCS4D02G189200.2	defense response	-	-0.0794366	0.15024	0.674802	0.00173669
TraesCS5B02G151000	TraesCS5B02G151000	TraesCS5B02G151000.1	regulation of biological quality	-	-0.120766	0.292529	1.59293	5.15914e-32
TraesCS3B02G038300	TraesCS3B02G038300	TraesCS3B02G038300.2	extracellular region	-	0.493255	0.0525061	-1.50805	0.000237992
TraesCS3A02G215000	TraesCS3A02G215000	TraesCS3A02G215000.1	-	-	0.0363515	0.357306	0.950239	0.000239752
TraesCS2B02G012000	TraesCS2B02G012000	TraesCS2B02G012000.1.cds1	-	-	0.00780432	0.796084	0.631569	6.71488e-05
TraesCS7B02G455700	TraesCS7B02G455700	TraesCS7B02G455700.1	-	-	-0.0313584	0.40929	1.86764	2.57944e-17
TraesCS7B02G400300	TraesCS7B02G400300	TraesCS7B02G400300.1.cds1	-	-	0.0395171	0.246383	1.41058	1.5664e-12
TraesCS3A02G136100	TraesCS3A02G136100	TraesCS3A02G136100.1	-	Phenylpropanoid biosynthesis(ats00940)	-0.0012547	0.92259	0.646441	0.000136613
TraesCS1A02G251400	TraesCS1A02G251400	TraesCS1A02G251400.2	-	-	0.157164	0.0324977	0.541084	5.59545e-05
TraesCS2D02G197100	TraesCS2D02G197100	TraesCS2D02G197100.1.cds1	-	-	0.0566329	0.0907387	0.532001	0.000114036
TraesCS2B02G151800	TraesCS2B02G151800	TraesCS2B02G151800.2	-	-	0.109072	0.0236424	1.66218	8.87193e-16
TraesCS2D02G290800	TraesCS2D02G290800	TraesCS2D02G290800.4	-	-	-0.0908566	0.0173552	0.804448	3.94629e-07
TraesCS6D02G031100	TraesCS6D02G031100	TraesCS6D02G031100.2.cds1	-	-	-0.0248412	0.647374	-0.88485	0.00206664
TraesCS2A02G421400	TraesCS2A02G421400	TraesCS2A02G421400.1	-	Alanine, aspartate and glutamate metabolism(ats00250)	0.0615527	0.146476	0.514801	0.00185374
TraesCS5D02G401300	TraesCS5D02G401300	TraesCS5D02G401300.1	cysteine-type peptidase activity	-	0.215083	0.000856006	1.34025	4.00714e-13
TraesCS6A02G272700	TraesCS6A02G272700	TraesCS6A02G272700.1	-	-	0.0315858	0.368044	2.93505	8.76453e-25
TraesCS3D02G538900	TraesCS3D02G538900	TraesCS3D02G538900.3	-	-	-0.08488	0.0684033	-1.48028	1.65254e-07
TraesCS3B02G166900	TraesCS3B02G166900	TraesCS3B02G166900.1	-	-	0.0833574	0.100634	1.30862	1.42281e-09
TraesCS5A02G424100	TraesCS5A02G424100	TraesCS5A02G424100.1.cds1	-	Glutathione metabolism(ats00480)	0.0350532	0.0902754	-0.40163	0.00362105
TraesCS2A02G592600	TraesCS2A02G592600	TraesCS2A02G592600.1	-	-	-0.0162281	0.611214	-0.67851	0.00450141
TraesCS2A02G147500	TraesCS2A02G147500	TraesCS2A02G147500.1	-	-	0.0835925	0.11038	0.53592	0.000153983
TraesCS1B02G269500	TraesCS1B02G269500	TraesCS1B02G269500.1	-	-	-0.00720417	0.931242	0.578042	0.00158785
TraesCS2A02G177000	TraesCS2A02G177000	TraesCS2A02G177000.1	-	-	-0.0477298	0.192864	0.57395	0.000673481
TraesCS7A02G489000	TraesCS7A02G489000	TraesCS7A02G489000.1	-	-	-0.0582929	0.124487	1.76014	3.60491e-14
TraesCS5D02G488900	TraesCS5D02G488900	TraesCS5D02G488900.1	O-methyltransferase activity	-	-0.0164336	0.567625	2.65299	7.73428e-08
TraesCS6A02G146700	TraesCS6A02G146700	TraesCS6A02G146700.1	organonitrogen compound catabolic process	-	0.0468767	0.173795	0.479536	0.00407129
TraesCS3D02G077200	TraesCS3D02G077200	TraesCS3D02G077200.1	oxidoreductase activity, acting on CH-OH group of donors	-	0.165658	0.00212676	0.669444	0.000126909
TraesCS3A02G132700	TraesCS3A02G132700	TraesCS3A02G132700.1	-	-	0.140935	0.255586	0.846301	1.03473e-05
TraesCS4A02G029100	TraesCS4A02G029100	TraesCS4A02G029100.1	anion transport	-	-0.00316511	0.982495	0.533965	0.000132522
TraesCS2B02G119700	TraesCS2B02G119700	TraesCS2B02G119700.1	polysaccharide metabolic process	-	0.108346	0.0113133	-0.453827	0.00341194
TraesCS2B02G551700	TraesCS2B02G551700	TraesCS2B02G551700.1.cds1	-	-	0.0608507	0.354856	-2.17929	1.62585e-06
TraesCS1B02G367500	TraesCS1B02G367500	TraesCS1B02G367500.1	-	-	-0.177342	0.153423	-2.86418	3.07543e-10
TraesCS4D02G241100	TraesCS4D02G241100	TraesCS4D02G241100.1	-	-	0.159043	0.00930743	-0.707768	0.00335966
TraesCS7A02G362300	TraesCS7A02G362300	TraesCS7A02G362300.1	-	-	-0.0810682	0.013345	-1.66482	3.94326e-12
TraesCS5B02G394300	TraesCS5B02G394300	TraesCS5B02G394300.1	-	-	-0.0977949	0.0851904	-0.613735	0.00142884
TraesCS7B02G104900	TraesCS7B02G104900	TraesCS7B02G104900.1.cds1	-	-	-0.131419	0.0682224	0.758441	3.03851e-06
TraesCS6B02G191500	TraesCS6B02G191500	TraesCS6B02G191500.1	-	-	-0.0395643	0.146985	0.883187	0.000158706
TraesCS1D02G237500	TraesCS1D02G237500	TraesCS1D02G237500.1	-	-	-0.0446666	0.339464	0.853507	7.43834e-06
TraesCS5D02G496800	TraesCS5D02G496800	TraesCS5D02G496800.2	-	Other glycan degradation(ats00511)	-0.0268727	0.460327	-0.492696	0.00073578
TraesCS2D02G489200	TraesCS2D02G489200	TraesCS2D02G489200.2	-	-	0.288985	0.121316	0.795637	6.60758e-05
TraesCS2D02G528500	TraesCS2D02G528500	TraesCS2D02G528500.1	oxidoreductase activity, acting on single donors with incorporation of molecular oxygen	-	-0.212029	0.0386678	-1.96626	1.6049e-11
TraesCS7D02G173800	TraesCS7D02G173800	TraesCS7D02G173800.1.cds1	-	-	-0.0247787	0.637451	0.71214	7.49312e-05
TraesCS3A02G268800	TraesCS3A02G268800	TraesCS3A02G268800.1.cds1	-	-	-0.336788	0.116479	1.31232	0.000460475
TraesCS2B02G148400	TraesCS2B02G148400	TraesCS2B02G148400.1.cds1	-	-	0.0505344	0.196335	0.723752	3.02207e-05
TraesCS7B02G027200	TraesCS7B02G027200	TraesCS7B02G027200.1	O-methyltransferase activity	Phenylpropanoid biosynthesis(ats00940)	0.0428383	0.367087	0.500505	0.00474134
TraesCS6A02G237800	TraesCS6A02G237800	TraesCS6A02G237800.2	-	-	-0.0685262	0.19719	0.720988	0.00257247
TraesCS2A02G215100	TraesCS2A02G215100	TraesCS2A02G215100.1	polysaccharide metabolic process	-	-0.0153713	0.677324	-2.00799	5.22809e-10
TraesCS6A02G151700	TraesCS6A02G151700	TraesCS6A02G151700.1	-	-	0.0478474	0.631283	0.477477	0.00372562
TraesCS6A02G373900	TraesCS6A02G373900	TraesCS6A02G373900.1	-	-	0.028113	0.640094	0.593272	0.000423233
TraesCS6B02G384500	TraesCS6B02G384500	TraesCS6B02G384500.1	cellular carbohydrate metabolic process	-	-0.0509216	0.342836	1.4868	6.60687e-18
TraesCS2D02G500300	TraesCS2D02G500300	TraesCS2D02G500300.2	-	-	-0.117633	0.0940431	0.839798	0.00222203
TraesCS2B02G322400	TraesCS2B02G322400	TraesCS2B02G322400.1	-	Glutathione metabolism(ats00480)	-0.0232389	0.636415	0.72278	7.83318e-05
TraesCS6A02G222800	TraesCS6A02G222800	TraesCS6A02G222800.1	-	-	0.122338	0.00269313	0.568383	0.000436516
TraesCS4A02G262600	TraesCS4A02G262600	TraesCS4A02G262600.1	vitamin binding	-	-0.0111646	0.24791	0.676945	3.74916e-06
TraesCS7A02G414600	TraesCS7A02G414600	TraesCS7A02G414600.1	-	-	-0.109999	0.0598867	1.02725	6.68852e-11
TraesCS7B02G385200	TraesCS7B02G385200	TraesCS7B02G385200.1.cds1	-	-	-0.101052	0.186832	-1.99137	0.00107155
TraesCS2A02G235000	TraesCS2A02G235000	TraesCS2A02G235000.1	-	-	-0.0563928	0.383916	-1.32967	4.71612e-05
TraesCS5A02G168600	TraesCS5A02G168600	TraesCS5A02G168600.1	-	-	0.0464184	0.290523	1.41951	2.32202e-15
TraesCS2D02G198200	TraesCS2D02G198200	TraesCS2D02G198200.1.cds1	-	-	-0.0516279	0.335795	-0.645381	0.000178226
TraesCS2B02G181600	TraesCS2B02G181600	TraesCS2B02G181600.1	-	-	-0.0173067	0.66841	-0.762406	0.00309554
TraesCS2D02G195800	TraesCS2D02G195800	TraesCS2D02G195800.1	-	-	0.0454046	0.172017	0.60888	0.00234599
TraesCS3D02G326900	TraesCS3D02G326900	TraesCS3D02G326900.1	GTPase activity	-	-0.00120198	0.945046	-0.747952	0.000332265
TraesCS2B02G040600	TraesCS2B02G040600	TraesCS2B02G040600.1.cds1	-	-	-0.0441853	0.50896	2.19026	4.1037e-15
TraesCS5B02G265200	TraesCS5B02G265200	TraesCS5B02G265200.1	-	-	0.115603	0.0340475	-1.98615	1.07148e-08
TraesCS1B02G264900	TraesCS1B02G264900	TraesCS1B02G264900.1	-	-	-0.0568653	0.383388	0.967909	1.15085e-06
TraesCS5D02G476400	TraesCS5D02G476400	TraesCS5D02G476400.1.cds1	-	-	0.234916	0.000587498	1.22071	0.000774289
TraesCS2B02G041700	TraesCS2B02G041700	TraesCS2B02G041700.1	NAD binding	-	0.01534	0.166603	1.32886	3.33906e-07
TraesCS7A02G514200	TraesCS7A02G514200	TraesCS7A02G514200.1	-	-	0.0910483	0.0551489	0.860743	0.000211309
TraesCS2A02G497100	TraesCS2A02G497100	TraesCS2A02G497100.1	-	-	-0.0335648	0.452466	0.641581	4.2822e-05
TraesCS2A02G588300	TraesCS2A02G588300	TraesCS2A02G588300.1	-	-	-0.00684717	0.927577	2.30308	3.66681e-06
TraesCS6B02G389200	TraesCS6B02G389200	TraesCS6B02G389200.1	exopeptidase activity	-	-0.00036605	0.991026	0.603877	7.10755e-05
TraesCS3B02G457600	TraesCS3B02G457600	TraesCS3B02G457600.1	-	Sulfur metabolism(ats00920)	0.136062	0.00420091	0.9441	2.20217e-08
TraesCS7A02G339600	TraesCS7A02G339600	TraesCS7A02G339600.1	-	-	-0.0144793	0.718314	0.651746	8.16237e-06
TraesCS2B02G446100	TraesCS2B02G446100	TraesCS2B02G446100.1	-	-	-0.185339	0.0613781	0.761148	0.000248299
TraesCS7A02G203200	TraesCS7A02G203200	TraesCS7A02G203200.1	-	-	0.041705	0.143113	0.782526	3.63248e-05
TraesCS2D02G408900	TraesCS2D02G408900	TraesCS2D02G408900.1	-	-	-0.0695041	0.254476	0.759074	0.000312224
TraesCS4B02G003400	TraesCS4B02G003400	TraesCS4B02G003400.1	-	-	0.149534	0.0196372	0.591352	0.00119241
TraesCS6D02G061600	TraesCS6D02G061600	TraesCS6D02G061600.2	cellular aldehyde metabolic process	-	0.055471	0.559196	0.563496	0.0043562
TraesCS4D02G079900	TraesCS4D02G079900	TraesCS4D02G079900.1	-	-	0.0725194	0.338541	0.827856	1.58016e-07
TraesCS1D02G388500	TraesCS1D02G388500	TraesCS1D02G388500.1.cds1	defense response	-	-0.105845	0.0415918	0.768665	4.98026e-06
TraesCS3A02G345200	TraesCS3A02G345200	TraesCS3A02G345200.1	-	-	0.0841787	0.252561	1.54286	5.22991e-07
TraesCS4D02G143200	TraesCS4D02G143200	TraesCS4D02G143200.1	-	-	-0.0132672	0.281074	0.805114	2.60354e-05
TraesCS6D02G226100	TraesCS6D02G226100	TraesCS6D02G226100.1	-	-	-0.0400207	0.465365	-1.82045	1.46496e-05
TraesCS2D02G557900	TraesCS2D02G557900	TraesCS2D02G557900.1	-	-	-0.103285	0.185313	0.700776	0.000237936
TraesCS1A02G265800	TraesCS1A02G265800	TraesCS1A02G265800.1	-	-	0.0032054	0.941892	0.506601	0.00111613
TraesCS3D02G130200	TraesCS3D02G130200	TraesCS3D02G130200.1	-	-	0.119146	0.0516527	1.83345	2.87797e-22
TraesCS6A02G296700	TraesCS6A02G296700	TraesCS6A02G296700.1	-	Cutin, suberine and wax biosynthesis(ats00073)	0.0321505	0.378472	0.961157	7.21319e-08
TraesCS7A02G479300	TraesCS7A02G479300	TraesCS7A02G479300.1.cds1	-	-	0.0422782	0.54603	1.15226	1.89568e-11
TraesCS3B02G059700	TraesCS3B02G059700	TraesCS3B02G059700.2	-	-	0.083741	0.0670561	0.941769	3.77249e-05
TraesCS2B02G369100	TraesCS2B02G369100	TraesCS2B02G369100.1	chitin binding	Amino sugar and nucleotide sugar metabolism(ats00520)	-0.203494	0.00296189	2.28	7.03174e-29
TraesCS1D02G333500	TraesCS1D02G333500	TraesCS1D02G333500.1.cds1	magnesium ion binding	Phosphatidylinositol signaling system(ats04070)	0.118749	0.0705485	0.802992	5.69488e-08
TraesCS6A02G108000	TraesCS6A02G108000	TraesCS6A02G108000.1	-	-	0.0711801	0.19224	-2.73491	2.01272e-11
TraesCS4D02G310400	TraesCS4D02G310400	TraesCS4D02G310400.1.cds1	-	-	-0.108387	0.285451	-5.67716	0.000272645
TraesCS6D02G153400	TraesCS6D02G153400	TraesCS6D02G153400.1	cellular amino acid metabolic process	-	0.128472	0.0752027	0.958738	6.00661e-11
TraesCS5A02G468600	TraesCS5A02G468600	TraesCS5A02G468600.2	-	-	-0.0845799	0.0199564	-0.863356	0.00171923
TraesCS3D02G473200	TraesCS3D02G473200	TraesCS3D02G473200.1	-	-	-0.123713	0.00168298	1.03834	2.60992e-05
TraesCS2A02G224000	TraesCS2A02G224000	TraesCS2A02G224000.1	-	-	0.000183374	0.997112	0.437545	0.00261551
TraesCS1A02G186100	TraesCS1A02G186100	TraesCS1A02G186100.1.cds1	-	-	0.0227719	0.296656	0.546187	0.0042977
TraesCS4B02G273500	TraesCS4B02G273500	TraesCS4B02G273500.1.cds1	-	-	0.0635686	0.202985	0.793976	5.13836e-08
TraesCS1A02G145800	TraesCS1A02G145800	TraesCS1A02G145800.1	-	-	-0.0597931	0.552886	1.4987	3.15722e-16
TraesCS3B02G100600	TraesCS3B02G100600	TraesCS3B02G100600.1	vitamin binding	-	-0.0601142	0.184847	0.447363	0.00425683
TraesCS1D02G278300	TraesCS1D02G278300	TraesCS1D02G278300.2	-	-	0.0106779	0.776544	-0.7118	0.00134607
TraesCS2B02G275100	TraesCS2B02G275100	TraesCS2B02G275100.1	regulation of biological quality	-	0.0963183	3.32274e-05	0.672713	5.90133e-05
TraesCS7A02G133500	TraesCS7A02G133500	TraesCS7A02G133500.2	-	-	0.118798	0.000530947	-0.963292	5.2254e-05
TraesCS6D02G393200	TraesCS6D02G393200	TraesCS6D02G393200.1	-	-	0.0193458	0.624915	0.712398	0.000377088
TraesCS7D02G498300	TraesCS7D02G498300	TraesCS7D02G498300.1	flavin adenine dinucleotide binding	-	0.259361	0.00651589	-0.742667	0.00154224
TraesCS2D02G404800	TraesCS2D02G404800	TraesCS2D02G404800.2	-	-	-0.0620478	0.0646857	-0.646136	0.000501716
TraesCS1B02G472200	TraesCS1B02G472200	TraesCS1B02G472200.1	oxidoreductase activity, acting on single donors with incorporation of molecular oxygen	-	0.0261323	0.630153	0.602619	0.00140242
TraesCS2D02G593400	TraesCS2D02G593400	TraesCS2D02G593400.1	nucleobase-containing small molecule metabolic process	Amino sugar and nucleotide sugar metabolism(ats00520)	0.000957213	0.95752	-0.668055	0.00193244
TraesCS6A02G083200	TraesCS6A02G083200	TraesCS6A02G083200.1	-	-	-0.161751	0.308075	0.614755	3.26028e-05
TraesCS2A02G214700	TraesCS2A02G214700	TraesCS2A02G214700.1	-	-	-0.0683153	0.417319	-0.932744	0.00024301
TraesCS1D02G013700	TraesCS1D02G013700	TraesCS1D02G013700.1	FMN binding	-	-0.0619203	0.41613	-5.29582	0.00111288
TraesCS5A02G389000	TraesCS5A02G389000	TraesCS5A02G389000.2	-	-	0.0285113	0.296599	0.528229	0.000222708
TraesCS5B02G226300	TraesCS5B02G226300	TraesCS5B02G226300.1	-	-	-0.0178233	0.287722	0.700082	0.000181317
TraesCS2D02G020200	TraesCS2D02G020200	TraesCS2D02G020200.2	-	-	-0.176986	0.11244	-5.80621	6.95264e-20
TraesCS4D02G038800	TraesCS4D02G038800	TraesCS4D02G038800.1	-	-	0.0252748	0.786803	1.18809	3.39778e-07
TraesCS6A02G220500	TraesCS6A02G220500	TraesCS6A02G220500.1.cds1	-	-	0.0522089	0.0347266	0.943767	1.45877e-08
TraesCS5A02G188000	TraesCS5A02G188000	TraesCS5A02G188000.1	-	-	0.0995065	0.0606717	-1.31181	3.38368e-07
TraesCS3D02G130900	TraesCS3D02G130900	TraesCS3D02G130900.1	-	-	-0.00385982	0.796153	-0.371308	0.0030859
TraesCS1B02G046200	TraesCS1B02G046200	TraesCS1B02G046200.1	isomerase activity	-	-0.108439	0.00395047	-0.834526	0.00309663
TraesCS6D02G339200	TraesCS6D02G339200	TraesCS6D02G339200.1	exopeptidase activity	Glutathione metabolism(ats00480)	0.0548966	0.01599	0.752959	2.71351e-06
TraesCS6A02G173700	TraesCS6A02G173700	TraesCS6A02G173700.1	-	-	0.175934	0.0238653	0.721323	3.05074e-08
TraesCS6A02G105400	TraesCS6A02G105400	TraesCS6A02G105400.1	-	-	-0.0809864	0.0169173	-0.97083	0.00100879
TraesCS3B02G013100	TraesCS3B02G013100	TraesCS3B02G013100.1.cds1	-	-	0.0127397	0.676027	0.830236	7.03907e-09
TraesCS5B02G507300	TraesCS5B02G507300	TraesCS5B02G507300.1	-	-	0.074101	0.0074751	0.666795	8.66067e-05
TraesCS2B02G472100	TraesCS2B02G472100	TraesCS2B02G472100.1	-	-	0.0309899	0.425804	-5.96628	5.02067e-05
TraesCS7B02G502000	TraesCS7B02G502000	TraesCS7B02G502000.1	cysteine-type peptidase activity	-	0.21406	0.00289938	-1.68273	1.72803e-05
TraesCS6D02G130800	TraesCS6D02G130800	TraesCS6D02G130800.1	-	-	0.00668189	0.834565	1.33382	1.26542e-14
TraesCS4B02G228600	TraesCS4B02G228600	TraesCS4B02G228600.1	-	-	0.0824922	0.00703214	0.442895	0.00273919
TraesCS6D02G261300	TraesCS6D02G261300	TraesCS6D02G261300.1	-	-	0.0504793	0.0781766	0.907886	5.8974e-07
TraesCS7A02G477900	TraesCS7A02G477900	TraesCS7A02G477900.1	-	Glutathione metabolism(ats00480)	0.0162737	0.680684	0.479311	0.00446471
TraesCS2B02G396800	TraesCS2B02G396800	TraesCS2B02G396800.1	-	-	0.0105373	0.628615	0.799754	9.35069e-05
TraesCS2A02G216700	TraesCS2A02G216700	TraesCS2A02G216700.1	-	-	0.0166858	0.662349	0.757662	1.92517e-07
TraesCS3A02G158800	TraesCS3A02G158800	TraesCS3A02G158800.1.cds1	-	-	0.0981477	0.265323	0.671437	0.000363436
TraesCS5B02G561300	TraesCS5B02G561300	TraesCS5B02G561300.1.cds1	-	-	-0.148245	0.00373068	0.618722	0.00348961
TraesCS7A02G370400	TraesCS7A02G370400	TraesCS7A02G370400.1.cds1	-	-	0.00956913	0.623311	1.06139	0.000297225
TraesCS2D02G573300	TraesCS2D02G573300	TraesCS2D02G573300.1	-	-	-0.204899	0.0151924	-0.654936	0.00295966
TraesCS7B02G345700	TraesCS7B02G345700	TraesCS7B02G345700.1	-	Pyruvate metabolism(ats00620)	-0.0682671	0.151104	0.513825	0.00158865
TraesCS5A02G413300	TraesCS5A02G413300	TraesCS5A02G413300.1	transferase activity, transferring acyl groups, acyl groups converted into alkyl on transfer	-	0.0432746	0.166931	0.557333	6.28648e-05
TraesCS5A02G548800	TraesCS5A02G548800	TraesCS5A02G548800.2	-	-	-0.101195	0.0225894	-0.726055	0.000685572
TraesCS2B02G615800	TraesCS2B02G615800	TraesCS2B02G615800.1.cds1	-	-	-0.149422	0.298321	0.659118	1.29927e-05
TraesCS7A02G394300	TraesCS7A02G394300	TraesCS7A02G394300.1.cds1	-	-	-0.0876173	0.142026	0.530504	0.00111731
TraesCS7A02G034300	TraesCS7A02G034300	TraesCS7A02G034300.1	-	-	0.0443166	0.243722	0.768752	5.42305e-08
TraesCS5D02G480400	TraesCS5D02G480400	TraesCS5D02G480400.1	-	-	-0.0105965	0.845853	0.541879	0.00357651
TraesCS1D02G429600	TraesCS1D02G429600	TraesCS1D02G429600.1.cds1	serine hydrolase activity	-	-0.159592	0.015372	0.957515	1.32976e-05
TraesCS4A02G296300	TraesCS4A02G296300	TraesCS4A02G296300.1.cds1	-	-	0.0807797	0.0475061	1.45731	2.97135e-18
TraesCS2D02G443500	TraesCS2D02G443500	TraesCS2D02G443500.1	-	-	0.0237734	0.718624	1.10561	1.66123e-06
TraesCS5B02G462200	TraesCS5B02G462200	TraesCS5B02G462200.1.cds1	nutrient reservoir activity	-	-0.0398706	0.423412	1.41942	4.06301e-14
TraesCS7B02G162600	TraesCS7B02G162600	TraesCS7B02G162600.1	-	-	0.128988	0.0064827	0.638372	0.000204436
TraesCS6D02G161200	TraesCS6D02G161200	TraesCS6D02G161200.1	ATPase activity, coupled	-	-0.152278	0.306156	0.607323	0.000316622
TraesCS6A02G143300	TraesCS6A02G143300	TraesCS6A02G143300.1	tetrapyrrole metabolic process	-	-0.118679	0.0157428	-0.720105	0.00396365
TraesCS4D02G195100	TraesCS4D02G195100	TraesCS4D02G195100.1	monocarboxylic acid metabolic process	Biosynthesis of amino acids(ats01230)	0.179373	0.00994699	-1.36118	7.17352e-09
TraesCS5D02G271900	TraesCS5D02G271900	TraesCS5D02G271900.1	polygalacturonase activity	-	-0.0530563	0.241933	-0.747313	0.00288901
TraesCS6A02G383800	TraesCS6A02G383800	TraesCS6A02G383800.1	flavin adenine dinucleotide binding	Glutathione metabolism(ats00480)	0.086284	0.0303201	0.694791	7.50822e-09
TraesCS3A02G317400	TraesCS3A02G317400	TraesCS3A02G317400.1	macromolecule localization	-	0.0291835	0.480138	0.506049	0.00260543
TraesCS3D02G475000	TraesCS3D02G475000	TraesCS3D02G475000.1	-	-	-0.13181	0.0180171	0.703711	0.00107249
TraesCS1D02G001600	TraesCS1D02G001600	TraesCS1D02G001600.1	flavin adenine dinucleotide binding	Ascorbate and aldarate metabolism(ats00053)	0.0317089	0.139249	-0.398249	0.00450834
TraesCS6B02G461200	TraesCS6B02G461200	TraesCS6B02G461200.1	-	-	0.0359709	0.578607	0.899267	7.69699e-08
TraesCS2B02G244100	TraesCS2B02G244100	TraesCS2B02G244100.1.cds1	-	-	0.120024	0.0287029	0.710084	6.31214e-05
TraesCS4A02G070600	TraesCS4A02G070600	TraesCS4A02G070600.1	-	-	-0.0367727	0.601652	1.11129	1.38332e-10
TraesCS3B02G335400	TraesCS3B02G335400	TraesCS3B02G335400.1	hydrolase activity, acting on carbon-nitrogen (but not peptide) bonds	-	0.0605847	0.137628	-0.548295	0.00287902
TraesCS5D02G480600	TraesCS5D02G480600	TraesCS5D02G480600.1	ATPase activity, coupled	-	0.0106874	0.730153	0.783639	1.9355e-05
TraesCS1B02G424500	TraesCS1B02G424500	TraesCS1B02G424500.1	extracellular region	-	0.141599	0.00667548	-0.789995	4.18476e-06
TraesCS3B02G310900	TraesCS3B02G310900	TraesCS3B02G310900.1	-	-	-0.0408749	0.550345	0.847477	1.04046e-06
TraesCS6A02G405700	TraesCS6A02G405700	TraesCS6A02G405700.1	-	-	0.0447566	0.351086	0.621883	0.000247192
TraesCS6A02G339400	TraesCS6A02G339400	TraesCS6A02G339400.1.cds1	serine hydrolase activity	-	-0.00091365	0.959808	0.609952	0.000181098
TraesCS6B02G122200	TraesCS6B02G122200	TraesCS6B02G122200.1	-	-	0.0151044	0.747485	-0.584656	0.001668
TraesCS1D02G389900	TraesCS1D02G389900	TraesCS1D02G389900.1	-	-	0.149047	0.0219891	-3.69589	1.85963e-07
TraesCS3A02G422200	TraesCS3A02G422200	TraesCS3A02G422200.1.cds1	-	-	-0.148314	0.112792	1.66269	4.55247e-07
TraesCS5B02G376900	TraesCS5B02G376900	TraesCS5B02G376900.1	vitamin binding	-	0.0977803	0.000925524	0.535228	0.00325738
TraesCS4A02G407500	TraesCS4A02G407500	TraesCS4A02G407500.1	intracellular signal transduction	-	-0.016197	0.734644	1.13072	3.10656e-07
TraesCS4A02G050500	TraesCS4A02G050500	TraesCS4A02G050500.1	-	-	0.0703236	0.161283	1.57208	1.03342e-16
TraesCS4B02G075000	TraesCS4B02G075000	TraesCS4B02G075000.1	O-methyltransferase activity	-	-0.0497936	0.192539	0.797732	1.99106e-05
TraesCS7A02G364100	TraesCS7A02G364100	TraesCS7A02G364100.1	-	-	0.0407332	0.291814	0.626055	0.00408737
TraesCS4A02G012300	TraesCS4A02G012300	TraesCS4A02G012300.1	O-methyltransferase activity	-	-0.0613001	0.0230544	-1.67865	6.19986e-05
TraesCS6A02G232500	TraesCS6A02G232500	TraesCS6A02G232500.2	hydrolase activity, acting on carbon-nitrogen (but not peptide) bonds	-	0.0903037	0.00538212	1.1657	7.25067e-10
TraesCS1B02G182500	TraesCS1B02G182500	TraesCS1B02G182500.1	plastid	-	0.0457044	0.495504	-0.536405	0.00193637
TraesCS2D02G123300	TraesCS2D02G123300	TraesCS2D02G123300.1	reactive oxygen species metabolic process	Peroxisome(ats04146)	-0.115454	0.0273576	0.350026	0.00422606
TraesCS4D02G022300	TraesCS4D02G022300	TraesCS4D02G022300.1	-	-	-0.0769783	0.137131	-3.33313	1.08103e-05
TraesCS2B02G429800	TraesCS2B02G429800	TraesCS2B02G429800.2	-	-	-0.0632396	0.280046	0.719745	0.00214676
TraesCS2B02G555400	TraesCS2B02G555400	TraesCS2B02G555400.2	oxidoreductase activity, acting on single donors with incorporation of molecular oxygen	-	-0.141426	0.000323709	-1.38689	7.86022e-15
TraesCS1B02G250600	TraesCS1B02G250600	TraesCS1B02G250600.1	oxidoreductase activity, acting on single donors with incorporation of molecular oxygen	-	0.0436862	0.285415	1.1215	1.45743e-10
TraesCS1D02G124000	TraesCS1D02G124000	TraesCS1D02G124000.1.cds1	-	-	-0.232885	0.0873713	0.498395	0.00179104
TraesCS1B02G202400	TraesCS1B02G202400	TraesCS1B02G202400.1	-	-	0.0381725	0.826009	1.20017	2.72627e-13
TraesCS2D02G449400	TraesCS2D02G449400	TraesCS2D02G449400.1.cds1	-	-	0.181848	0.000615285	1.0729	1.50233e-13
TraesCS2D02G324900	TraesCS2D02G324900	TraesCS2D02G324900.1	-	-	-0.11583	0.0216509	-0.845862	0.000694935
TraesCS3A02G046000	TraesCS3A02G046000	TraesCS3A02G046000.1	extracellular region	-	0.176491	0.00380015	-1.21885	7.83874e-06
TraesCS3B02G135400	TraesCS3B02G135400	TraesCS3B02G135400.1	-	-	0.0339956	0.530398	3.58822	6.70761e-54
TraesCS7D02G354600	TraesCS7D02G354600	TraesCS7D02G354600.1	-	-	0.0550003	0.275592	1.53018	5.36544e-08
TraesCS3B02G357200	TraesCS3B02G357200	TraesCS3B02G357200.1	oxidoreductase activity, acting on CH-OH group of donors	Phenylalanine metabolism(ats00360)	0.115437	0.112219	0.509813	0.00153396
TraesCS7A02G317500	TraesCS7A02G317500	TraesCS7A02G317500.1	flavin adenine dinucleotide binding	-	-0.0487704	0.155797	1.15814	5.24089e-05
TraesCS4D02G326400	TraesCS4D02G326400	TraesCS4D02G326400.2	-	-	0.043445	0.185372	0.502068	0.00185155
TraesCS5A02G326300	TraesCS5A02G326300	TraesCS5A02G326300.3	secondary active transmembrane transporter activity	-	0.14124	0.025293	0.686739	5.91265e-07
TraesCS5A02G226400	TraesCS5A02G226400	TraesCS5A02G226400.1	-	-	-0.0910283	0.0782071	0.955736	1.65869e-09
TraesCS6B02G258400	TraesCS6B02G258400	TraesCS6B02G258400.2	-	-	-0.0656681	0.266131	0.699661	1.45253e-05
TraesCS5B02G419000	TraesCS5B02G419000	TraesCS5B02G419000.1	guanyl nucleotide binding	-	-0.0852763	0.124457	-0.959234	7.91912e-05
TraesCS2A02G395000	TraesCS2A02G395000	TraesCS2A02G395000.1	-	-	-0.0205815	0.461928	1.73144	4.57843e-25
TraesCS3D02G545300	TraesCS3D02G545300	TraesCS3D02G545300.1.cds1	-	-	0.0995249	0.00101933	-2.60428	1.47003e-11
TraesCS6A02G118200	TraesCS6A02G118200	TraesCS6A02G118200.1	-	-	0.229583	0.0305205	0.910708	0.000308926
TraesCS6B02G317400	TraesCS6B02G317400	TraesCS6B02G317400.1.cds1	vitamin binding	-	0.0457734	0.0189621	0.452858	0.00156911
TraesCS3A02G040800	TraesCS3A02G040800	TraesCS3A02G040800.1.cds1	-	-	-0.112667	0.14743	1.62047	9.1242e-13
TraesCS1B02G190600	TraesCS1B02G190600	TraesCS1B02G190600.1	-	-	0.174273	0.0107464	0.89468	4.77279e-05
TraesCS5B02G353200	TraesCS5B02G353200	TraesCS5B02G353200.1.cds1	-	-	-0.0486173	0.309188	1.67873	1.37098e-11
TraesCS5D02G489000	TraesCS5D02G489000	TraesCS5D02G489000.1	isomerase activity	-	-0.108888	0.0799646	0.868584	2.12607e-05
TraesCS4B02G363700	TraesCS4B02G363700	TraesCS4B02G363700.1	-	-	-0.157658	0.00292283	-0.828063	2.37897e-09
TraesCS1B02G283300	TraesCS1B02G283300	TraesCS1B02G283300.1	magnesium ion binding	-	0.0478159	0.198379	-1.24828	0.000251349
TraesCS6A02G369800	TraesCS6A02G369800	TraesCS6A02G369800.1	-	-	-0.0241834	0.784881	1.60641	6.41827e-13
TraesCS7A02G287100	TraesCS7A02G287100	TraesCS7A02G287100.1	-	-	0.0239889	0.765902	0.498186	0.00258249
TraesCS2B02G172800	TraesCS2B02G172800	TraesCS2B02G172800.1	protein-containing complex subunit organization	-	0.0223549	0.708239	0.520492	0.000426825
TraesCS7B02G282500	TraesCS7B02G282500	TraesCS7B02G282500.1	vacuolar transport	-	-0.0112877	0.80697	0.470315	0.00178012
TraesCS5A02G486000	TraesCS5A02G486000	TraesCS5A02G486000.1	-	-	-0.133317	0.471079	-1.29034	5.58079e-05
TraesCS5A02G199400	TraesCS5A02G199400	TraesCS5A02G199400.1.cds1	-	-	0.12953	0.140207	0.775104	0.000300366
TraesCS4A02G297800	TraesCS4A02G297800	TraesCS4A02G297800.1	-	-	-0.0860856	0.130365	1.65419	8.57196e-28
TraesCS4A02G187600	TraesCS4A02G187600	TraesCS4A02G187600.2	-	-	0.145519	0.000761117	0.537098	0.0010886
TraesCS3B02G248400	TraesCS3B02G248400	TraesCS3B02G248400.1	-	-	-0.0571078	0.530489	1.88553	5.12631e-22
TraesCS6D02G336800	TraesCS6D02G336800	TraesCS6D02G336800.1	-	-	-0.0567425	0.149465	-0.506795	0.00240599
TraesCS6A02G281000	TraesCS6A02G281000	TraesCS6A02G281000.1	-	-	0.00652152	0.892861	0.745234	2.96414e-05
TraesCS2A02G145900	TraesCS2A02G145900	TraesCS2A02G145900.1	-	-	-0.069615	0.210191	1.1321	8.0054e-12
TraesCS2B02G603100	TraesCS2B02G603100	TraesCS2B02G603100.1.cds1	-	-	-0.0816572	0.381835	-0.912299	1.04957e-06
TraesCS7B02G077600	TraesCS7B02G077600	TraesCS7B02G077600.1	-	-	0.0295557	0.486828	0.817484	4.97026e-07
TraesCS3A02G297200	TraesCS3A02G297200	TraesCS3A02G297200.1	-	-	-0.00332499	0.90925	0.825868	9.27684e-06
TraesCS1D02G327000	TraesCS1D02G327000	TraesCS1D02G327000.1	cysteine-type peptidase activity	-	0.0876285	0.00416179	0.654726	2.29205e-05
TraesCS4B02G395100	TraesCS4B02G395100	TraesCS4B02G395100.1.cds1	-	-	0.114869	0.511163	0.784366	5.84408e-05
TraesCS1A02G046600	TraesCS1A02G046600	TraesCS1A02G046600.1	-	-	-0.0077634	0.880206	0.617375	0.00145089
TraesCS1D02G272900	TraesCS1D02G272900	TraesCS1D02G272900.1.cds1	serine hydrolase activity	-	-0.0857018	0.289753	-2.08762	4.56964e-06
TraesCS7A02G477100	TraesCS7A02G477100	TraesCS7A02G477100.1	-	-	0.0327975	0.630787	-2.4387	3.15157e-10
TraesCS3B02G228900	TraesCS3B02G228900	TraesCS3B02G228900.2	-	-	0.03389	0.144666	-0.446715	0.00189831
TraesCS5B02G426600	TraesCS5B02G426600	TraesCS5B02G426600.1.cds1	-	-	0.0268194	0.583308	0.560648	0.000929181
TraesCS5B02G196700	TraesCS5B02G196700	TraesCS5B02G196700.1	-	-	0.0720634	0.263994	0.713118	0.000380303
TraesCS6A02G305400	TraesCS6A02G305400	TraesCS6A02G305400.1	-	-	0.238811	0.0963832	0.554425	0.000101233
TraesCS3A02G291100	TraesCS3A02G291100	TraesCS3A02G291100.1	lyase activity	beta-Alanine metabolism(ats00410)	0.0822093	0.190927	0.456891	0.00312998
TraesCS6D02G387300	TraesCS6D02G387300	TraesCS6D02G387300.1.cds1	-	-	-0.206307	0.0123736	-1.20476	0.000209432
TraesCS1D02G450100	TraesCS1D02G450100	TraesCS1D02G450100.1	-	-	0.165783	0.0169334	1.63692	3.59718e-16
TraesCS3D02G094200	TraesCS3D02G094200	TraesCS3D02G094200.1.cds1	-	-	-0.00618002	0.870075	1.24935	1.74975e-12
TraesCS3B02G426300	TraesCS3B02G426300	TraesCS3B02G426300.1	-	-	0.0227292	0.0571738	0.584799	0.00349787
TraesCS1A02G266000	TraesCS1A02G266000	TraesCS1A02G266000.1	-	-	0.019987	0.500645	-1.09	0.00458737
TraesCS4A02G272100	TraesCS4A02G272100	TraesCS4A02G272100.1	-	-	-0.114425	0.0244173	-1.15062	4.48662e-05
TraesCS2D02G598500	TraesCS2D02G598500	TraesCS2D02G598500.1	-	-	0.103614	0.249717	0.911184	4.04964e-08
TraesCS2A02G129600	TraesCS2A02G129600	TraesCS2A02G129600.3	-	-	-0.0686334	0.210151	1.56903	1.40418e-18
TraesCS7B02G274500	TraesCS7B02G274500	TraesCS7B02G274500.1	-	Phenylpropanoid biosynthesis(ats00940)	0.0603524	0.291308	-6.88453	1.57857e-07
TraesCS5A02G174000	TraesCS5A02G174000	TraesCS5A02G174000.1	-	-	-0.0606628	0.161869	-0.606526	0.00417341
TraesCS1D02G283900	TraesCS1D02G283900	TraesCS1D02G283900.1.cds1	-	-	0.048726	0.28433	0.62437	0.000729234
TraesCS2A02G346000	TraesCS2A02G346000	TraesCS2A02G346000.1.cds1	-	-	-0.00864088	0.816994	0.5424	0.000372784
TraesCS7D02G113800	TraesCS7D02G113800	TraesCS7D02G113800.1	serine hydrolase activity	-	-0.0627499	0.547527	1.16263	0.000257764
TraesCS6D02G057700	TraesCS6D02G057700	TraesCS6D02G057700.1	-	-	0.0620808	0.0578454	0.643734	2.07254e-05
TraesCS1D02G238900	TraesCS1D02G238900	TraesCS1D02G238900.1	oxidoreductase activity, acting on single donors with incorporation of molecular oxygen	-	-0.14096	0.0171602	0.807428	1.58284e-05
TraesCS5A02G365800	TraesCS5A02G365800	TraesCS5A02G365800.1	cysteine-type peptidase activity	-	-0.0116909	0.839081	0.671477	4.43052e-06
TraesCS5A02G357300	TraesCS5A02G357300	TraesCS5A02G357300.1	-	-	-0.135304	0.0525631	1.09859	1.06349e-07
TraesCS1A02G279000	TraesCS1A02G279000	TraesCS1A02G279000.4	-	-	0.0476857	0.39916	-0.811746	0.000143852
TraesCS3D02G085400	TraesCS3D02G085400	TraesCS3D02G085400.1	-	-	-0.157395	0.0134843	0.697109	0.000683287
TraesCS3A02G201000	TraesCS3A02G201000	TraesCS3A02G201000.1	cysteine-type peptidase activity	-	-0.0749399	0.207006	0.401703	0.00383289
TraesCS7A02G172700	TraesCS7A02G172700	TraesCS7A02G172700.1	-	Ubiquinone and other terpenoid-quinone biosynthesis(ats00130)	0.0227279	0.0431395	0.598805	6.02262e-05
TraesCS2B02G564200	TraesCS2B02G564200	TraesCS2B02G564200.1	tetrapyrrole metabolic process	Porphyrin and chlorophyll metabolism(ats00860)	-0.0732077	0.295339	1.25539	8.09045e-07
TraesCS2D02G069100	TraesCS2D02G069100	TraesCS2D02G069100.1.cds1	-	-	0.0951793	0.0893001	0.909483	3.41307e-05
TraesCS5A02G498000	TraesCS5A02G498000	TraesCS5A02G498000.1	-	-	0.0012194	0.94974	1.06062	1.41386e-07
TraesCS5A02G447300	TraesCS5A02G447300	TraesCS5A02G447300.1	-	-	-0.0233713	0.752919	0.70745	3.9055e-05
TraesCS5B02G426400	TraesCS5B02G426400	TraesCS5B02G426400.1.cds1	-	-	0.0524193	0.011022	-0.515273	0.000632654
TraesCS2D02G033100	TraesCS2D02G033100	TraesCS2D02G033100.1	chitin binding	Amino sugar and nucleotide sugar metabolism(ats00520)	-0.117416	0.048449	0.8143	7.6475e-07
TraesCS6A02G248000	TraesCS6A02G248000	TraesCS6A02G248000.1.cds1	drug metabolic process	-	-0.116634	0.00373432	0.757107	1.12348e-05
TraesCS2B02G232300	TraesCS2B02G232300	TraesCS2B02G232300.1	cytoskeleton	-	0.0698245	0.102879	0.6755	1.25331e-05
TraesCS6D02G259500	TraesCS6D02G259500	TraesCS6D02G259500.1	drug metabolic process	-	0.0606937	0.0354662	-0.79656	0.00259419
TraesCS4A02G438500	TraesCS4A02G438500	TraesCS4A02G438500.1	vitamin binding	-	0.0234709	0.739918	1.17758	0.000263191
TraesCS2D02G395200	TraesCS2D02G395200	TraesCS2D02G395200.1	protein-containing complex subunit organization	-	0.0260661	0.809931	-0.771504	0.00459498
TraesCS7B02G219900	TraesCS7B02G219900	TraesCS7B02G219900.1	-	-	-0.0126379	0.625409	1.02476	1.09162e-06
TraesCS1B02G361500	TraesCS1B02G361500	TraesCS1B02G361500.1.cds1	-	-	0.110681	0.0116748	1.01322	5.0827e-10
TraesCS4B02G182100	TraesCS4B02G182100	TraesCS4B02G182100.1	-	-	-0.259432	0.246062	0.654422	0.000104112
TraesCS7B02G118400	TraesCS7B02G118400	TraesCS7B02G118400.1	-	-	0.05866	0.184935	0.517926	0.000990379
TraesCS3B02G144400	TraesCS3B02G144400	TraesCS3B02G144400.1	-	-	0.0112734	0.768412	0.945578	1.91751e-05
TraesCS1A02G306600	TraesCS1A02G306600	TraesCS1A02G306600.1.cds1	-	-	-0.088834	0.0267731	-1.56541	0.00284329
TraesCS4A02G066200	TraesCS4A02G066200	TraesCS4A02G066200.1	-	-	-0.00265527	0.952536	1.72922	6.67974e-13
TraesCS1B02G280600	TraesCS1B02G280600	TraesCS1B02G280600.1	vitamin binding	-	-0.014488	0.579631	0.502121	0.00313278
TraesCS2A02G041100	TraesCS2A02G041100	TraesCS2A02G041100.1	-	Carbon metabolism(ats01200)	-0.00479063	0.857157	0.608874	0.00172967
TraesCS6B02G343300	TraesCS6B02G343300	TraesCS6B02G343300.1	-	-	0.00442574	0.856785	1.14287	9.47746e-14
TraesCS5A02G341000	TraesCS5A02G341000	TraesCS5A02G341000.1	-	-	-0.0343863	0.71735	0.568446	0.0018457
TraesCS1A02G372400	TraesCS1A02G372400	TraesCS1A02G372400.2	-	-	0.00628012	0.837084	0.573015	0.000156175
TraesCS2D02G329500	TraesCS2D02G329500	TraesCS2D02G329500.1	lyase activity	Biosynthesis of amino acids(ats01230)	-0.108658	0.0605878	-0.82968	0.000575328
TraesCS6D02G319700	TraesCS6D02G319700	TraesCS6D02G319700.1.cds1	serine hydrolase activity	-	-3.38959e-05	0.999502	0.846458	8.26634e-08
TraesCS5A02G093200	TraesCS5A02G093200	TraesCS5A02G093200.1	translation factor activity, RNA binding	-	-0.133831	0.000734001	-0.698375	0.00165332
TraesCS5A02G444300	TraesCS5A02G444300	TraesCS5A02G444300.1	protein-containing complex subunit organization	-	0.022349	0.724601	-0.971857	0.000300497
TraesCS2D02G291100	TraesCS2D02G291100	TraesCS2D02G291100.2	catalytic activity, acting on a glycoprotein	-	-0.00548207	0.929571	0.52292	0.00253939
TraesCS3D02G524700	TraesCS3D02G524700	TraesCS3D02G524700.1.cds1	defense response	-	0.163708	0.0241366	2.34772	7.51429e-16
TraesCS4A02G430100	TraesCS4A02G430100	TraesCS4A02G430100.1	-	-	0.00497501	0.887495	-3.62078	0.000323406
TraesCS5D02G396300	TraesCS5D02G396300	TraesCS5D02G396300.1	cytoskeleton	-	0.0111611	0.738344	-0.869699	0.000391118
TraesCS6B02G063800	TraesCS6B02G063800	TraesCS6B02G063800.1	-	-	-0.120021	0.109123	-1.33779	4.02574e-06
TraesCS5D02G027600	TraesCS5D02G027600	TraesCS5D02G027600.1	-	-	0.00170947	0.926285	0.717198	4.15008e-09
TraesCS1B02G321900	TraesCS1B02G321900	TraesCS1B02G321900.1	-	-	-0.0747433	0.189968	0.696617	2.16326e-05
TraesCS2B02G174500	TraesCS2B02G174500	TraesCS2B02G174500.1.cds1	-	-	-0.00890024	0.847982	0.713168	1.60342e-06
TraesCS5D02G324300	TraesCS5D02G324300	TraesCS5D02G324300.1	-	-	0.100801	0.0554746	0.932787	1.6814e-05
TraesCS3A02G046200	TraesCS3A02G046200	TraesCS3A02G046200.2	extracellular region	-	0.104199	0.171693	-1.75561	0.0008475
TraesCS5B02G166400	TraesCS5B02G166400	TraesCS5B02G166400.1	-	Peroxisome(ats04146)	-0.0426532	0.434088	0.442894	0.000999488
TraesCS4B02G033100	TraesCS4B02G033100	TraesCS4B02G033100.1.cds1	nutrient reservoir activity	-	-0.0357021	0.390522	0.831194	4.32275e-06
TraesCS4A02G106500	TraesCS4A02G106500	TraesCS4A02G106500.1	lyase activity	-	0.0810926	0.346395	0.744697	0.000836878
TraesCS1D02G067900	TraesCS1D02G067900	TraesCS1D02G067900.1	-	-	0.0286675	0.285824	0.966616	2.06511e-08
TraesCS6A02G271700	TraesCS6A02G271700	TraesCS6A02G271700.1	-	-	-0.0215972	0.548896	0.886737	0.000691445
TraesCS3D02G451000	TraesCS3D02G451000	TraesCS3D02G451000.1	electron transfer activity	Oxidative phosphorylation(ats00190)	0.102655	0.0667126	1.52786	4.68127e-08
TraesCS3B02G152200	TraesCS3B02G152200	TraesCS3B02G152200.1	-	-	0.0183195	0.52644	0.962521	1.01991e-10
TraesCS6A02G383000	TraesCS6A02G383000	TraesCS6A02G383000.1	nutrient reservoir activity	-	-0.0695736	0.0887164	-1.10309	0.000752068
TraesCS7A02G009200	TraesCS7A02G009200	TraesCS7A02G009200.2	alpha-glucosidase activity	-	0.136266	0.150824	1.10684	6.24517e-05
TraesCS5D02G513100	TraesCS5D02G513100	TraesCS5D02G513100.1	oxidoreductase activity, acting on single donors with incorporation of molecular oxygen	Linoleic acid metabolism(ats00591)	0.0101555	0.788079	-4.95372	7.19746e-05
TraesCS6A02G218100	TraesCS6A02G218100	TraesCS6A02G218100.1	-	-	0.0055533	0.932192	0.577557	0.00326508
TraesCS7A02G391000	TraesCS7A02G391000	TraesCS7A02G391000.1	-	-	-0.239677	0.0136801	0.959225	9.33739e-06
TraesCS2B02G333900	TraesCS2B02G333900	TraesCS2B02G333900.1	-	-	0.0766706	0.0456768	1.20406	8.01097e-13
TraesCS2B02G372500	TraesCS2B02G372500	TraesCS2B02G372500.1	-	-	0.111386	0.0386338	-1.78052	1.38304e-05
TraesCS6D02G171800	TraesCS6D02G171800	TraesCS6D02G171800.1	metallopeptidase activity	-	0.0109781	0.748749	0.72038	8.57185e-07
TraesCS5D02G392300	TraesCS5D02G392300	TraesCS5D02G392300.1	nucleotidyltransferase activity	-	-0.021703	0.5624	0.456153	0.000718263
TraesCS1A02G227300	TraesCS1A02G227300	TraesCS1A02G227300.1.cds1	-	-	0.0447976	0.525868	-0.689742	0.00308578
TraesCS4A02G098600	TraesCS4A02G098600	TraesCS4A02G098600.2	-	Protein processing in endoplasmic reticulum(ats04141)	-0.181953	0.000414265	2.08403	8.29623e-10
TraesCS1D02G213400	TraesCS1D02G213400	TraesCS1D02G213400.1.cds1	-	-	-0.0143564	0.570892	-11.0393	5.47958e-09
TraesCS7A02G419200	TraesCS7A02G419200	TraesCS7A02G419200.1	-	-	0.0299689	0.0484949	0.659228	3.32802e-05
TraesCS2A02G343900	TraesCS2A02G343900	TraesCS2A02G343900.1	isomerase activity	-	-0.00537432	0.906869	0.755123	0.00221425
TraesCS3A02G038300	TraesCS3A02G038300	TraesCS3A02G038300.1.cds1	-	Plant-pathogen interaction(ats04626)	0.0234994	0.272686	-1.19011	2.48869e-07
TraesCS4A02G073800	TraesCS4A02G073800	TraesCS4A02G073800.1	-	-	-0.0691902	0.0759694	0.850001	0.000198428
TraesCS3A02G076500	TraesCS3A02G076500	TraesCS3A02G076500.1	cofactor metabolic process	-	-0.0502119	0.228238	0.711847	0.000499393
TraesCS2D02G409700	TraesCS2D02G409700	TraesCS2D02G409700.2	serine hydrolase activity	-	-0.100722	0.0622562	-0.929894	0.00135454
TraesCS1B02G376100	TraesCS1B02G376100	TraesCS1B02G376100.1.cds1	-	-	-0.096508	0.280688	-1.46672	0.00201155
TraesCS5D02G478900	TraesCS5D02G478900	TraesCS5D02G478900.1	-	Porphyrin and chlorophyll metabolism(ats00860)	-0.0682815	0.0149496	-0.674273	0.00185235
TraesCS2A02G496200	TraesCS2A02G496200	TraesCS2A02G496200.1.cds1	anion transport	-	0.122121	0.0597711	0.995484	9.46421e-06
TraesCSU02G092300	TraesCSU02G092300	TraesCSU02G092300.1	-	-	-0.190932	0.0226298	-1.84368	0.000148352
TraesCS7B02G269700	TraesCS7B02G269700	TraesCS7B02G269700.1	ATPase activity, coupled	-	0.0595574	0.0629865	0.912599	7.70398e-05
TraesCS3B02G436300	TraesCS3B02G436300	TraesCS3B02G436300.1.cds1	-	-	-0.0238668	0.746246	0.65439	0.00133338
TraesCS1D02G433600	TraesCS1D02G433600	TraesCS1D02G433600.1.cds1	flavin adenine dinucleotide binding	-	0.0875873	0.15797	0.812838	4.57947e-07
TraesCS1B02G124100	TraesCS1B02G124100	TraesCS1B02G124100.1	-	-	0.0306869	0.335386	-0.508922	0.00279136
TraesCS5D02G436000	TraesCS5D02G436000	TraesCS5D02G436000.1	flavin adenine dinucleotide binding	-	0.05837	0.406457	1.06884	4.23541e-08
TraesCS1A02G415200	TraesCS1A02G415200	TraesCS1A02G415200.3	-	-	0.00682978	0.721551	0.835884	9.65146e-07
TraesCS2D02G361400	TraesCS2D02G361400	TraesCS2D02G361400.1	oxidoreductase activity, acting on a sulfur group of donors	-	-0.0618568	0.071435	0.744627	2.32012e-08
TraesCS7A02G558500	TraesCS7A02G558500	TraesCS7A02G558500.1.cds1	-	-	-0.118806	0.256864	2.18526	1.34403e-14
TraesCS7A02G195800	TraesCS7A02G195800	TraesCS7A02G195800.1.cds1	extracellular region	-	-0.0649925	0.441657	-0.765586	4.45342e-06
TraesCS5D02G408200	TraesCS5D02G408200	TraesCS5D02G408200.1	drug metabolic process	-	0.182938	0.00759753	3.74445	5.87081e-43
TraesCS4D02G358800	TraesCS4D02G358800	TraesCS4D02G358800.1	-	-	-0.125117	0.0886048	-1.47962	4.88216e-12
TraesCS2A02G145800	TraesCS2A02G145800	TraesCS2A02G145800.1	-	-	-0.0626568	0.0659971	1.31697	2.87851e-07
TraesCS1B02G331200	TraesCS1B02G331200	TraesCS1B02G331200.1	-	-	-0.0816438	0.149188	-6.0214	1.32101e-05
TraesCS3D02G105900	TraesCS3D02G105900	TraesCS3D02G105900.1	nuclease activity	-	0.0851323	0.0437278	-1.03857	0.000391342
TraesCS6D02G320200	TraesCS6D02G320200	TraesCS6D02G320200.1	nuclease activity	-	0.173364	0.0458519	1.77581	9.11377e-20
TraesCS2A02G379800	TraesCS2A02G379800	TraesCS2A02G379800.1	-	-	-0.0149486	0.829184	0.606183	1.05692e-05
TraesCS5D02G302800	TraesCS5D02G302800	TraesCS5D02G302800.1	-	Phenylpropanoid biosynthesis(ats00940)	0.0217804	0.791984	0.737189	5.72097e-05
TraesCS4A02G266500	TraesCS4A02G266500	TraesCS4A02G266500.1	-	-	-0.0740574	0.359158	-1.38256	0.000794478
TraesCS7D02G354100	TraesCS7D02G354100	TraesCS7D02G354100.1	oxygen binding	-	0.0550668	0.0757952	0.734744	4.00157e-05
TraesCS7B02G434100	TraesCS7B02G434100	TraesCS7B02G434100.1	phosphoric ester hydrolase activity	-	-0.0927917	0.384699	0.540762	0.00125592
TraesCS1D02G415900	TraesCS1D02G415900	TraesCS1D02G415900.1	-	-	-0.000803879	0.988746	0.431481	0.00396452
TraesCS5A02G305100	TraesCS5A02G305100	TraesCS5A02G305100.1	-	-	0.0840277	0.0421394	0.768121	1.97091e-05
TraesCS5A02G096800	TraesCS5A02G096800	TraesCS5A02G096800.1	vesicle-mediated transport	-	0.0127403	0.891296	0.55826	0.00378981
TraesCS4A02G283900	TraesCS4A02G283900	TraesCS4A02G283900.1	-	-	0.101457	0.20625	0.683487	1.18615e-05
TraesCS7A02G236200	TraesCS7A02G236200	TraesCS7A02G236200.3	-	-	0.0144996	0.676168	1.57761	1.22971e-26
TraesCS5B02G448400	TraesCS5B02G448400	TraesCS5B02G448400.1	protein-containing complex subunit organization	-	-0.0226435	0.495315	-1.37541	0.000445502
TraesCS5A02G256600	TraesCS5A02G256600	TraesCS5A02G256600.1.cds1	anion transport	-	0.0896124	0.0189362	1.08879	8.67139e-05
TraesCS5B02G099100	TraesCS5B02G099100	TraesCS5B02G099100.1.cds1	-	-	0.071325	0.428288	-0.752633	7.53425e-05
TraesCS2D02G000200	TraesCS2D02G000200	TraesCS2D02G000200.1	-	-	-0.220735	0.0725763	1.26346	2.55942e-09
TraesCS4B02G041100	TraesCS4B02G041100	TraesCS4B02G041100.1	-	-	0.025639	0.582592	-2.09837	0.000668512
TraesCS3A02G365600	TraesCS3A02G365600	TraesCS3A02G365600.1.cds1	-	-	0.125922	0.377431	1.3461	1.11644e-15
TraesCS1A02G171200	TraesCS1A02G171200	TraesCS1A02G171200.1	-	-	0.0534512	0.795867	-1.15504	0.00372213
TraesCS4D02G173100	TraesCS4D02G173100	TraesCS4D02G173100.1.cds1	-	-	0.0850325	0.309099	-0.761096	0.000235457
TraesCS5D02G285900	TraesCS5D02G285900	TraesCS5D02G285900.1.cds1	-	-	-0.138789	0.0554586	-5.97236	9.11553e-05
TraesCS2B02G118700	TraesCS2B02G118700	TraesCS2B02G118700.1	-	-	0.0399124	0.363401	1.48775	5.03659e-07
TraesCS4A02G393600	TraesCS4A02G393600	TraesCS4A02G393600.1	-	-	-0.0782397	0.044033	-2.24505	0.000214095
TraesCS2D02G249200	TraesCS2D02G249200	TraesCS2D02G249200.1	cellular amino acid metabolic process	-	-0.0226487	0.626398	-0.832887	9.26372e-05
TraesCS6B02G422000	TraesCS6B02G422000	TraesCS6B02G422000.1	nutrient reservoir activity	-	0.454566	0.0701425	-1.38704	0.00184122
TraesCS3D02G311100	TraesCS3D02G311100	TraesCS3D02G311100.3	-	-	-0.0269059	0.532344	-0.764124	4.18076e-07
TraesCS1A02G328100	TraesCS1A02G328100	TraesCS1A02G328100.1.cds1	-	-	-0.226581	0.0475495	1.40535	9.50892e-07
TraesCS2A02G352800	TraesCS2A02G352800	TraesCS2A02G352800.1	-	Starch and sucrose metabolism(ats00500)	0.091423	0.0303049	-0.635524	0.000458483
TraesCS3D02G010500	TraesCS3D02G010500	TraesCS3D02G010500.1	-	-	0.129682	0.00346477	-2.61532	0.002527
TraesCS2D02G301600	TraesCS2D02G301600	TraesCS2D02G301600.1	-	-	0.0331186	0.622116	0.5696	0.000749268
TraesCS4B02G009800	TraesCS4B02G009800	TraesCS4B02G009800.1.cds1	-	-	0.0382331	0.480881	0.525205	0.0009774
TraesCS7D02G347300	TraesCS7D02G347300	TraesCS7D02G347300.1	-	Phenylpropanoid biosynthesis(ats00940)	0.186528	0.0309243	0.911287	6.21604e-10
TraesCS7B02G471600	TraesCS7B02G471600	TraesCS7B02G471600.1	endopeptidase activity	-	-0.0732106	0.033428	1.15254	4.01695e-14
TraesCS4D02G268400	TraesCS4D02G268400	TraesCS4D02G268400.1	-	Phenylpropanoid biosynthesis(ats00940)	-0.109948	0.0477417	1.0806	4.67375e-07
TraesCS7A02G009800	TraesCS7A02G009800	TraesCS7A02G009800.2	-	-	0.145813	3.92246e-05	1.11392	1.05519e-17
TraesCS5D02G283600	TraesCS5D02G283600	TraesCS5D02G283600.2	-	-	0.16195	0.0829989	1.71696	2.91899e-08
TraesCS6B02G193400	TraesCS6B02G193400	TraesCS6B02G193400.1	oxidoreductase activity, acting on single donors with incorporation of molecular oxygen	Linoleic acid metabolism(ats00591)	-0.0246117	0.717392	0.951365	8.34344e-08
TraesCS5A02G449400	TraesCS5A02G449400	TraesCS5A02G449400.1.cds1	-	-	0.0268616	0.62116	0.64925	0.00295184
TraesCS4A02G316500	TraesCS4A02G316500	TraesCS4A02G316500.1	-	-	0.104823	0.0909056	-1.77444	0.00168516
TraesCS1A02G288600	TraesCS1A02G288600	TraesCS1A02G288600.1	ubiquitin-like protein transferase activity	Ubiquitin mediated proteolysis(ats04120)	-0.0100644	0.823622	0.550512	0.00135802
TraesCS6D02G166400	TraesCS6D02G166400	TraesCS6D02G166400.1	-	-	0.0670846	0.146271	0.827477	8.60277e-07
TraesCS2B02G600200	TraesCS2B02G600200	TraesCS2B02G600200.1	-	-	0.0190655	0.296729	-3.86752	0.000151498
TraesCS5D02G195900	TraesCS5D02G195900	TraesCS5D02G195900.1	-	-	-0.0217394	0.406398	1.3073	0.000922878
TraesCS4D02G031900	TraesCS4D02G031900	TraesCS4D02G031900.1.cds1	nutrient reservoir activity	-	-0.196093	0.00242931	1.08012	3.78472e-06
TraesCS6A02G319100	TraesCS6A02G319100	TraesCS6A02G319100.1	-	-	-0.153714	0.0179858	-0.890761	0.00143978
TraesCS5A02G160100	TraesCS5A02G160100	TraesCS5A02G160100.2	cellular amino acid metabolic process	Aminoacyl-tRNA biosynthesis(ats00970)	-0.0138876	0.831642	0.480736	0.00250174
TraesCS2D02G407700	TraesCS2D02G407700	TraesCS2D02G407700.1	glutathione peroxidase activity	Glutathione metabolism(ats00480)	-0.0787685	0.0475482	0.479803	0.00134206
TraesCS6D02G358100	TraesCS6D02G358100	TraesCS6D02G358100.1	-	-	0.0189972	0.444938	0.531345	0.000657859
TraesCS5B02G504900	TraesCS5B02G504900	TraesCS5B02G504900.1	helicase activity	-	0.0205007	0.243898	-0.613083	0.00053979
TraesCS5D02G487900	TraesCS5D02G487900	TraesCS5D02G487900.1	-	-	-0.10655	0.0372142	3.08147	1.4242e-33
TraesCS1D02G206900	TraesCS1D02G206900	TraesCS1D02G206900.1	-	-	0.0176774	0.772681	0.546173	0.00243297
TraesCS2A02G351300	TraesCS2A02G351300	TraesCS2A02G351300.1	-	-	0.0078195	0.916672	-1.00881	0.00159615
TraesCS2B02G595400	TraesCS2B02G595400	TraesCS2B02G595400.1	-	-	-0.0293776	0.631593	1.35281	0.000107545
TraesCS7A02G285800	TraesCS7A02G285800	TraesCS7A02G285800.3	polysaccharide binding	-	-0.0970544	0.0684241	-0.561372	0.00103085
TraesCS3D02G441200	TraesCS3D02G441200	TraesCS3D02G441200.1	-	Phenylpropanoid biosynthesis(ats00940)	0.0128655	0.837135	0.539639	0.00253796
TraesCS5D02G302700	TraesCS5D02G302700	TraesCS5D02G302700.1	-	-	0.042646	0.101444	0.8883	1.92893e-05
TraesCS7B02G245500	TraesCS7B02G245500	TraesCS7B02G245500.1	O-methyltransferase activity	-	0.0167743	0.749368	0.734902	2.10898e-07
TraesCS1D02G428200	TraesCS1D02G428200	TraesCS1D02G428200.1	-	-	-0.113156	0.0141824	0.823807	0.00163377
TraesCS6D02G015200	TraesCS6D02G015200	TraesCS6D02G015200.1	-	-	0.0421915	0.543666	-4.07103	0.000273782
TraesCS2B02G125900	TraesCS2B02G125900	TraesCS2B02G125900.1	-	-	0.0591222	0.0648932	-5.32102	0.001302
TraesCS7B02G274100	TraesCS7B02G274100	TraesCS7B02G274100.1	vitamin binding	-	-0.101248	0.347047	0.804631	6.3139e-06
TraesCS6D02G141700	TraesCS6D02G141700	TraesCS6D02G141700.1	-	-	0.00633457	0.902064	0.528096	0.000997576
TraesCS2A02G420000	TraesCS2A02G420000	TraesCS2A02G420000.1	-	-	-0.114748	0.067109	-1.38144	7.94254e-06
TraesCS5A02G495400	TraesCS5A02G495400	TraesCS5A02G495400.1.cds1	-	-	0.0684596	0.280432	1.43067	8.92511e-09
TraesCS1B02G338600	TraesCS1B02G338600	TraesCS1B02G338600.1	-	-	0.0660518	0.241339	-0.868571	1.68034e-05
TraesCS5B02G442700	TraesCS5B02G442700	TraesCS5B02G442700.1.cds1	-	Plant hormone signal transduction(ats04075)	-0.27888	0.148301	3.30873	1.02388e-10
TraesCS3D02G243200	TraesCS3D02G243200	TraesCS3D02G243200.2	-	-	-0.0216539	0.623977	0.741242	0.000551498
TraesCS3B02G584700	TraesCS3B02G584700	TraesCS3B02G584700.1.cds1	defense response	-	0.132213	0.00536943	2.5715	8.56397e-14
TraesCS3B02G154000	TraesCS3B02G154000	TraesCS3B02G154000.1	-	-	-0.0554587	0.0819816	0.612727	0.000281711
TraesCS3D02G251900	TraesCS3D02G251900	TraesCS3D02G251900.1	-	-	-0.0614719	0.15243	0.809983	5.67056e-07
TraesCS3B02G248500	TraesCS3B02G248500	TraesCS3B02G248500.1	-	-	-0.00544375	0.831113	0.634286	0.000560917
TraesCS3D02G391600	TraesCS3D02G391600	TraesCS3D02G391600.1	-	-	0.00113768	0.964365	0.779718	0.00113507
TraesCS7D02G078700	TraesCS7D02G078700	TraesCS7D02G078700.1.cds1	-	-	-0.0438432	0.452915	0.757751	1.95285e-05
TraesCS2B02G350500	TraesCS2B02G350500	TraesCS2B02G350500.1	drug metabolic process	-	0.040308	0.048558	1.11895	0.00012694
TraesCS5D02G524100	TraesCS5D02G524100	TraesCS5D02G524100.1.cds1	-	-	0.102301	0.016304	-1.4738	0.000935213
TraesCS6B02G424200	TraesCS6B02G424200	TraesCS6B02G424200.1	-	-	-0.0208838	0.828917	-0.87724	0.00208989
TraesCS5A02G332300	TraesCS5A02G332300	TraesCS5A02G332300.1	-	-	-0.0650984	0.0956093	2.62031	0.000772769
TraesCS4A02G213300	TraesCS4A02G213300	TraesCS4A02G213300.1	flavin adenine dinucleotide binding	-	0.00381385	0.959953	1.60391	4.45614e-07
TraesCS1D02G213203	TraesCS1D02G213203	TraesCS1D02G213203.1.cds1	-	-	0.173155	0.061641	-9.85265	4.62388e-17
TraesCS2B02G609600	TraesCS2B02G609600	TraesCS2B02G609600.1	-	-	0.069679	0.0392392	1.46392	5.64802e-07
TraesCS5A02G017900	TraesCS5A02G017900	TraesCS5A02G017900.1.cds1	-	-	0.173996	0.000269212	1.96105	1.03554e-12
TraesCS5A02G535400	TraesCS5A02G535400	TraesCS5A02G535400.1.cds1	-	-	0.0483919	0.609233	-2.96074	8.75773e-05
TraesCS2B02G239200	TraesCS2B02G239200	TraesCS2B02G239200.1	-	-	-0.0219271	0.5499	0.662395	0.000429056
TraesCS2A02G313500	TraesCS2A02G313500	TraesCS2A02G313500.1	-	Fatty acid metabolism(ats01212)	-0.01933	0.422606	-0.832114	0.00237049
TraesCS4D02G117100	TraesCS4D02G117100	TraesCS4D02G117100.1	-	Phenylpropanoid biosynthesis(ats00940)	0.118428	0.0258353	0.977938	0.0014249
TraesCS7A02G331300	TraesCS7A02G331300	TraesCS7A02G331300.1	-	-	0.0167492	0.791308	-1.13319	9.09229e-07
TraesCS5D02G001900	TraesCS5D02G001900	TraesCS5D02G001900.1	oxidoreductase activity, acting on single donors with incorporation of molecular oxygen	-	0.0611531	0.253937	0.962412	4.22065e-12
TraesCS2B02G509500	TraesCS2B02G509500	TraesCS2B02G509500.1.cds1	-	-	-0.0733167	0.0524934	-1.44151	0.00417816
TraesCS3D02G183400	TraesCS3D02G183400	TraesCS3D02G183400.1	-	-	0.0498289	0.490086	-1.42382	0.00185457
TraesCS1D02G013100	TraesCS1D02G013100	TraesCS1D02G013100.3	-	-	-0.126484	0.250845	-0.615837	0.00341292
TraesCS7B02G208700	TraesCS7B02G208700	TraesCS7B02G208700.1	-	-	-0.0028353	0.923506	0.811637	0.000468403
TraesCS2B02G156000	TraesCS2B02G156000	TraesCS2B02G156000.1.cds1	-	-	-0.0959833	0.126549	0.970025	0.000669026
TraesCS2D02G152900	TraesCS2D02G152900	TraesCS2D02G152900.1	-	Phenylpropanoid biosynthesis(ats00940)	-0.0821805	0.176356	-5.58826	0.000316375
TraesCS7A02G112700	TraesCS7A02G112700	TraesCS7A02G112700.1.cds1	-	-	0.0404684	0.125796	0.72928	2.06432e-05
TraesCS4D02G201100	TraesCS4D02G201100	TraesCS4D02G201100.1	-	-	-0.114847	0.0601985	0.876697	2.3541e-10
TraesCS3D02G387600	TraesCS3D02G387600	TraesCS3D02G387600.1	-	-	0.0264332	0.376326	-0.826667	0.0038763
TraesCS5A02G532400	TraesCS5A02G532400	TraesCS5A02G532400.1	-	-	-0.119007	0.0567387	-4.31141	5.19938e-11
TraesCS6A02G210200	TraesCS6A02G210200	TraesCS6A02G210200.1	-	-	-0.0804496	0.037471	-1.05858	3.49611e-06
TraesCS1B02G035100	TraesCS1B02G035100	TraesCS1B02G035100.1.cds1	-	-	-0.0539303	0.316744	-1.48936	0.00361408
TraesCS5B02G150300	TraesCS5B02G150300	TraesCS5B02G150300.2	-	-	-0.0930307	0.185154	-1.16939	0.00460636
TraesCS2D02G458500	TraesCS2D02G458500	TraesCS2D02G458500.2	flavin adenine dinucleotide binding	-	0.0564706	0.0953622	0.678818	1.74743e-05
TraesCS3D02G338400	TraesCS3D02G338400	TraesCS3D02G338400.1	-	-	0.0366539	0.799407	-1.03793	0.00311082
TraesCS7B02G297200	TraesCS7B02G297200	TraesCS7B02G297200.2	-	-	0.0177009	0.771427	0.515241	0.00371967
TraesCS1D02G176400	TraesCS1D02G176400	TraesCS1D02G176400.1	-	-	0.0342205	0.614257	1.83787	1.13829e-31
TraesCS6B02G328700	TraesCS6B02G328700	TraesCS6B02G328700.1	oxidoreductase activity, acting on the CH-CH group of donors	beta-Alanine metabolism(ats00410)	0.0617658	0.0953061	0.72243	5.54641e-07
TraesCS1D02G280700	TraesCS1D02G280700	TraesCS1D02G280700.2	-	Arginine and proline metabolism(ats00330)	-0.0438133	0.398508	0.906264	9.32062e-09
TraesCS3D02G297300	TraesCS3D02G297300	TraesCS3D02G297300.1	-	Fatty acid metabolism(ats01212)	0.0532972	0.144313	0.483512	0.00348218
TraesCS1A02G410300	TraesCS1A02G410300	TraesCS1A02G410300.1.cds1	-	-	0.0371322	0.297165	-0.815767	0.00255422
TraesCS7B02G110400	TraesCS7B02G110400	TraesCS7B02G110400.1	-	-	-0.133297	0.188416	0.707686	5.18068e-05
TraesCS6D02G193400	TraesCS6D02G193400	TraesCS6D02G193400.1	-	-	0.109179	0.0692319	-1.42269	7.17189e-05
TraesCS1D02G304700	TraesCS1D02G304700	TraesCS1D02G304700.1.cds1	-	-	-0.0125641	0.594646	0.95639	9.07095e-07
TraesCS3A02G374000	TraesCS3A02G374000	TraesCS3A02G374000.2	-	-	-0.02846	0.379585	0.572945	0.00342653
TraesCS5B02G536000	TraesCS5B02G536000	TraesCS5B02G536000.2	-	-	0.00340174	0.912385	0.75587	5.77484e-06
TraesCS7D02G142000	TraesCS7D02G142000	TraesCS7D02G142000.2	-	-	0.00191625	0.954433	0.922711	1.83246e-08
TraesCS2A02G399200	TraesCS2A02G399200	TraesCS2A02G399200.1	-	-	0.114341	0.0375045	1.5019	2.75301e-16
TraesCS3A02G513500	TraesCS3A02G513500	TraesCS3A02G513500.1	-	Biosynthesis of cofactors(ats01240)	0.0274438	0.714077	-0.767354	0.00176636
TraesCS4A02G383300	TraesCS4A02G383300	TraesCS4A02G383300.1	O-methyltransferase activity	-	-0.00199267	0.986822	-5.89445	0.000185394
TraesCS5A02G361100	TraesCS5A02G361100	TraesCS5A02G361100.1	FMN binding	-	0.13843	0.0086952	0.547902	0.000957444
TraesCS1A02G142000	TraesCS1A02G142000	TraesCS1A02G142000.1.cds1	-	-	-0.145507	0.00468562	-0.920127	0.000533803
TraesCS1D02G162800	TraesCS1D02G162800	TraesCS1D02G162800.1	copper ion binding	-	0.000948985	0.9866	-1.53008	5.31306e-06
TraesCS2D02G029900	TraesCS2D02G029900	TraesCS2D02G029900.1	-	-	-0.137202	0.0221818	1.78262	1.18588e-05
TraesCS4D02G031800	TraesCS4D02G031800	TraesCS4D02G031800.1.cds1	nutrient reservoir activity	-	-0.129814	0.419737	1.04321	4.49068e-09
TraesCS5A02G338400	TraesCS5A02G338400	TraesCS5A02G338400.3	-	-	-0.0665211	0.0736332	1.03313	0.00048632
TraesCS4A02G320200	TraesCS4A02G320200	TraesCS4A02G320200.2	-	-	-0.154622	0.0122618	-0.525745	0.00239485
TraesCS5A02G543000	TraesCS5A02G543000	TraesCS5A02G543000.1.cds1	-	-	-0.0596357	0.34923	-0.767585	0.000918145
TraesCS3D02G159800	TraesCS3D02G159800	TraesCS3D02G159800.1	-	-	-0.106145	0.0385727	0.646789	0.000367736
TraesCS2A02G507500	TraesCS2A02G507500	TraesCS2A02G507500.1	aromatic compound catabolic process	-	0.0562859	0.303033	1.23114	8.07604e-13
TraesCS5A02G213700	TraesCS5A02G213700	TraesCS5A02G213700.1.cds1	metal ion transport	-	0.100025	0.114425	0.569571	0.000862392
TraesCS6D02G154600	TraesCS6D02G154600	TraesCS6D02G154600.1	oxidoreductase activity, acting on single donors with incorporation of molecular oxygen	-	-0.00720089	0.858467	0.933971	1.69912e-06
TraesCS7B02G076500	TraesCS7B02G076500	TraesCS7B02G076500.1	isomerase activity	-	-0.0307755	0.371358	-0.92814	0.00334305
TraesCS7D02G233700	TraesCS7D02G233700	TraesCS7D02G233700.1	-	-	0.0561599	0.335173	0.461622	0.00283233
TraesCS2A02G188600	TraesCS2A02G188600	TraesCS2A02G188600.1	-	-	-0.0527839	0.504971	0.913903	1.37061e-09
TraesCS3A02G020300	TraesCS3A02G020300	TraesCS3A02G020300.1	lyase activity	-	0.0547245	0.0885106	0.461084	0.00429522
TraesCS1B02G272200	TraesCS1B02G272200	TraesCS1B02G272200.2	defense response	-	-0.0527071	0.274103	0.726418	0.000717229
TraesCS5A02G513500	TraesCS5A02G513500	TraesCS5A02G513500.1	-	Ribosome(ats03010)	-0.0576245	0.474615	-0.751927	0.000969963
TraesCS5D02G422000	TraesCS5D02G422000	TraesCS5D02G422000.1	transferase activity, transferring acyl groups, acyl groups converted into alkyl on transfer	Biosynthesis of amino acids(ats01230)	0	1	0.76446	1.00436e-06
TraesCS6A02G048600	TraesCS6A02G048600	TraesCS6A02G048600.1	-	-	-0.158698	0.0289288	-0.922411	0.000954337
TraesCS4D02G198500	TraesCS4D02G198500	TraesCS4D02G198500.1	-	Glutathione metabolism(ats00480)	0.0419388	0.587314	0.590058	0.00163402
TraesCS5D02G565100	TraesCS5D02G565100	TraesCS5D02G565100.1	-	-	0.024641	0.672661	0.624559	0.000309741
TraesCS3A02G363400	TraesCS3A02G363400	TraesCS3A02G363400.1	-	-	0.0482613	0.0876774	1.86905	1.24019e-25
TraesCS7A02G471000	TraesCS7A02G471000	TraesCS7A02G471000.2	endopeptidase activity	-	0.0641016	0.0768498	0.923672	2.73529e-10
TraesCS3B02G072200	TraesCS3B02G072200	TraesCS3B02G072200.1	intracellular organelle lumen	-	-0.0785905	0.0299194	-0.968123	0.00110065
TraesCS1D02G379800	TraesCS1D02G379800	TraesCS1D02G379800.1	-	Glycerolipid metabolism(ats00561)	0.0482964	0.0217128	0.661576	0.000183956
TraesCS4D02G170300	TraesCS4D02G170300	TraesCS4D02G170300.1	vitamin binding	Alanine, aspartate and glutamate metabolism(ats00250)	0.0325709	0.0912122	0.582597	0.00460899
TraesCS7D02G175900	TraesCS7D02G175900	TraesCS7D02G175900.2	FMN binding	-	-0.0705956	0.158544	0.774563	1.79546e-05
TraesCS3A02G207900	TraesCS3A02G207900	TraesCS3A02G207900.2	-	-	0.150148	0.00983271	0.872166	0.000152752
TraesCS6B02G370000	TraesCS6B02G370000	TraesCS6B02G370000.1.cds1	serine hydrolase activity	-	-0.00894879	0.576016	0.868162	8.14644e-08
TraesCS6A02G339600	TraesCS6A02G339600	TraesCS6A02G339600.1	nuclease activity	-	-0.208659	0.216572	1.53246	5.86155e-14
TraesCS5A02G163800	TraesCS5A02G163800	TraesCS5A02G163800.1	-	-	-0.160848	0.073789	1.02536	8.39059e-05
TraesCS5D02G463000	TraesCS5D02G463000	TraesCS5D02G463000.1	-	-	0.1074	0.16862	-1.94422	6.38868e-05
TraesCS4D02G061400	TraesCS4D02G061400	TraesCS4D02G061400.1	endopeptidase activity	-	0.102698	0.0114493	0.667724	0.000419637
TraesCS3A02G517100	TraesCS3A02G517100	TraesCS3A02G517100.1.cds1	defense response	-	0.189667	0.0244658	2.70314	2.18709e-08
TraesCS2A02G002900	TraesCS2A02G002900	TraesCS2A02G002900.1.cds1	-	-	0.0427982	0.493759	-1.75526	3.95947e-05
TraesCS5A02G212300	TraesCS5A02G212300	TraesCS5A02G212300.1	-	-	0.0437754	0.173632	0.578448	0.00276794
TraesCS5A02G092000	TraesCS5A02G092000	TraesCS5A02G092000.1	-	-	0.0684674	0.344827	0.558026	0.00145677
TraesCS7D02G475600	TraesCS7D02G475600	TraesCS7D02G475600.1	-	-	0.057413	0.110073	1.15576	1.57847e-07
TraesCS4A02G100400	TraesCS4A02G100400	TraesCS4A02G100400.1.cds1	-	-	0.108584	0.0825782	-0.91396	0.00133889
TraesCS6B02G357800	TraesCS6B02G357800	TraesCS6B02G357800.1	-	Porphyrin and chlorophyll metabolism(ats00860)	-0.00703724	0.691834	0.998042	3.62701e-05
TraesCS3A02G439800	TraesCS3A02G439800	TraesCS3A02G439800.1	-	Biosynthesis of amino acids(ats01230)	0.0365126	0.150978	0.597936	8.46359e-06
TraesCS2B02G048700	TraesCS2B02G048700	TraesCS2B02G048700.1	-	-	0.0878078	0.0715212	0.827345	0.000122675
TraesCS2A02G354500	TraesCS2A02G354500	TraesCS2A02G354500.1	-	-	0.00928283	0.831367	0.638946	0.000218153
TraesCS3A02G510100	TraesCS3A02G510100	TraesCS3A02G510100.1	-	-	-0.100352	0.19047	-0.873658	2.0341e-09
TraesCS5A02G074200	TraesCS5A02G074200	TraesCS5A02G074200.1.cds1	-	-	0.0905337	0.0336338	1.12089	3.90881e-08
TraesCS7D02G048400	TraesCS7D02G048400	TraesCS7D02G048400.2	-	-	-0.107138	0.128745	0.91445	0.000402813
TraesCS5B02G334100	TraesCS5B02G334100	TraesCS5B02G334100.1	-	-	-0.160218	0.0231614	-0.677129	0.00199729
TraesCS1B02G151900	TraesCS1B02G151900	TraesCS1B02G151900.1	-	-	0.0835389	0.0903334	0.58232	0.000718225
TraesCS6B02G014300	TraesCS6B02G014300	TraesCS6B02G014300.1	-	-	-0.158831	0.0080043	-1.36081	1.52144e-07
TraesCS6A02G316600	TraesCS6A02G316600	TraesCS6A02G316600.1.cds1	-	-	-0.0458663	0.269662	-1.13598	7.95639e-05
TraesCS6A02G225200	TraesCS6A02G225200	TraesCS6A02G225200.1	cellular amino acid metabolic process	-	-0.0551334	0.0174241	-0.586156	0.00367561
TraesCS5B02G006500	TraesCS5B02G006500	TraesCS5B02G006500.1	oxidoreductase activity, acting on single donors with incorporation of molecular oxygen	-	-0.22587	0.00124354	-1.81206	7.1282e-17
TraesCS5B02G354800	TraesCS5B02G354800	TraesCS5B02G354800.1	-	-	-0.0610877	0.308512	-1.01002	0.00390626
TraesCS5B02G409400	TraesCS5B02G409400	TraesCS5B02G409400.1	-	-	0.0264422	0.512543	-0.96379	0.000952281
TraesCS5B02G474500	TraesCS5B02G474500	TraesCS5B02G474500.1	-	Plant-pathogen interaction(ats04626)	-0.0291591	0.0327229	0.4743	0.00337153
TraesCS6A02G174900	TraesCS6A02G174900	TraesCS6A02G174900.1	-	-	-0.00722654	0.849938	0.579593	0.00428661
TraesCS3A02G418400	TraesCS3A02G418400	TraesCS3A02G418400.1	regulation of biological quality	-	0.0500189	0.11542	1.10649	3.09894e-08
TraesCS2A02G409200	TraesCS2A02G409200	TraesCS2A02G409200.2	-	Biosynthesis of unsaturated fatty acids(ats01040)	-0.00304406	0.946317	0.464833	0.00374263
TraesCS1D02G274400	TraesCS1D02G274400	TraesCS1D02G274400.1	-	-	0.075472	0.0309126	0.837499	4.82548e-07
TraesCS2D02G585000	TraesCS2D02G585000	TraesCS2D02G585000.1.cds1	-	-	0.0836871	0.0552765	0.677511	0.00445289
TraesCS5D02G470300	TraesCS5D02G470300	TraesCS5D02G470300.1	-	-	-0.0697035	0.0639434	1.24965	4.94098e-13
TraesCS3B02G278300	TraesCS3B02G278300	TraesCS3B02G278300.1	-	-	0.0144865	0.802107	0.662528	0.00129767
TraesCS6D02G368800	TraesCS6D02G368800	TraesCS6D02G368800.1	flavin adenine dinucleotide binding	-	0.0675234	0.0120169	0.59592	5.73727e-07
TraesCS5D02G550100	TraesCS5D02G550100	TraesCS5D02G550100.1	-	-	-0.0701735	0.00489249	-2.0647	9.32544e-10
TraesCS5B02G162100	TraesCS5B02G162100	TraesCS5B02G162100.1	-	-	0.0667412	0.00552629	0.890121	3.55688e-07
TraesCS5B02G532400	TraesCS5B02G532400	TraesCS5B02G532400.1	S-adenosylmethionine-dependent methyltransferase activity	-	-0.0364663	0.219602	-1.41346	2.59618e-12
TraesCS5B02G159500	TraesCS5B02G159500	TraesCS5B02G159500.1	-	-	-0.0788966	0.173517	0.529782	0.00227459
TraesCS1A02G076700	TraesCS1A02G076700	TraesCS1A02G076700.1	-	-	0.151048	0.143546	2.01041	1.08055e-10
TraesCS2B02G553100	TraesCS2B02G553100	TraesCS2B02G553100.1	-	Amino sugar and nucleotide sugar metabolism(ats00520)	-0.002135	0.92121	-0.982191	0.000483912
TraesCS3B02G099400	TraesCS3B02G099400	TraesCS3B02G099400.1	endopeptidase activity	-	-0.00992926	0.524562	1.38979	2.17504e-11
TraesCS3A02G061600	TraesCS3A02G061600	TraesCS3A02G061600.1	-	-	0.20701	0.000465287	2.52815	9.85286e-35
TraesCS5D02G530200	TraesCS5D02G530200	TraesCS5D02G530200.1	rRNA binding	-	-0.10706	0.374466	-0.772439	0.00237325
TraesCS3A02G305400	TraesCS3A02G305400	TraesCS3A02G305400.1	vitamin binding	-	0.0494738	0.151648	0.513253	0.000414083
TraesCS7D02G391900	TraesCS7D02G391900	TraesCS7D02G391900.1	-	-	-0.0031475	0.906428	0.632161	1.90079e-05
TraesCS7D02G346400	TraesCS7D02G346400	TraesCS7D02G346400.2	oxidoreductase activity, acting on the CH-CH group of donors	alpha-Linolenic acid metabolism(ats00592)	0.0129631	0.633704	0.503343	0.000410052
TraesCS5B02G252100	TraesCS5B02G252100	TraesCS5B02G252100.1	polysaccharide metabolic process	-	0.0818054	0.202623	1.14632	1.12319e-08
TraesCS5A02G115200	TraesCS5A02G115200	TraesCS5A02G115200.1	-	-	-0.0026341	0.961025	-0.574307	0.0040334
TraesCS3A02G502300	TraesCS3A02G502300	TraesCS3A02G502300.1	cell periphery	-	-0.0668687	0.192338	-1.02726	5.23124e-05
TraesCS3A02G385600	TraesCS3A02G385600	TraesCS3A02G385600.1	-	-	0.0526313	0.126966	0.430701	0.00331753
TraesCS2D02G152600	TraesCS2D02G152600	TraesCS2D02G152600.1.cds1	-	Phenylpropanoid biosynthesis(ats00940)	0.0468808	0.330198	-6.93229	0.000103901
TraesCS4A02G472600	TraesCS4A02G472600	TraesCS4A02G472600.1	organonitrogen compound catabolic process	-	-0.0119965	0.734708	0.724998	0.000183839
TraesCS2B02G508400	TraesCS2B02G508400	TraesCS2B02G508400.1	-	-	0.140535	0.0549848	-5.70833	0.000214198
TraesCS7D02G336200	TraesCS7D02G336200	TraesCS7D02G336200.1	translation factor activity, RNA binding	-	-0.00461499	0.883659	0.465845	0.00416968
TraesCS2B02G040500	TraesCS2B02G040500	TraesCS2B02G040500.1.cds1	-	-	0.0355195	0.824978	2.24065	2.4616e-12
TraesCS1A02G268400	TraesCS1A02G268400	TraesCS1A02G268400.1	-	-	-0.204606	0.279607	0.509657	0.00466833
TraesCS6D02G008900	TraesCS6D02G008900	TraesCS6D02G008900.2	-	-	0.137691	0.0111183	2.58514	0.000543508
TraesCS2B02G183700	TraesCS2B02G183700	TraesCS2B02G183700.1	-	-	0.0432259	0.357346	0.722144	8.01952e-05
TraesCS6A02G351300	TraesCS6A02G351300	TraesCS6A02G351300.1	cellular carbohydrate metabolic process	-	0.101325	0.193176	1.38548	3.62652e-18
TraesCS7A02G357800	TraesCS7A02G357800	TraesCS7A02G357800.2	oxidoreductase activity, acting on single donors with incorporation of molecular oxygen	-	-0.00223587	0.94	-0.682858	0.00187048
TraesCS3A02G398500	TraesCS3A02G398500	TraesCS3A02G398500.1	-	-	-0.109479	0.0217652	0.882371	1.13177e-05
TraesCS4B02G049800	TraesCS4B02G049800	TraesCS4B02G049800.1	-	-	0.0509999	0.205639	-0.850892	0.000115934
TraesCS5A02G320400	TraesCS5A02G320400	TraesCS5A02G320400.1	-	-	-0.0660089	0.000360733	0.936398	1.26796e-06
TraesCS6A02G241400	TraesCS6A02G241400	TraesCS6A02G241400.1	-	-	-0.143081	0.0194542	0.807675	4.75325e-06
TraesCSU02G047800	TraesCSU02G047800	TraesCSU02G047800.1.cds1	-	Arginine and proline metabolism(ats00330)	0.121495	0.00753732	-1.77236	1.25806e-10
TraesCS4D02G050600	TraesCS4D02G050600	TraesCS4D02G050600.2.cds1	oxidoreductase activity, acting on CH-OH group of donors	Amino sugar and nucleotide sugar metabolism(ats00520)	-0.00977392	0.758972	-1.72874	0.00317047
TraesCS1D02G162400	TraesCS1D02G162400	TraesCS1D02G162400.1	-	-	-0.0330756	0.840728	-0.669013	8.31392e-05
TraesCS4A02G388700	TraesCS4A02G388700	TraesCS4A02G388700.1	-	-	0.0199362	0.328548	1.82741	0.0018687
TraesCS4B02G263100	TraesCS4B02G263100	TraesCS4B02G263100.1	-	-	-0.071472	0.135266	-0.767422	0.00279899
TraesCS3B02G299800	TraesCS3B02G299800	TraesCS3B02G299800.1	metal cluster binding	-	0.0730567	0.0353511	0.531888	0.00299763
TraesCS3B02G597800	TraesCS3B02G597800	TraesCS3B02G597800.2	-	-	0.107045	0.0328006	-6.88478	7.56649e-08
TraesCS7A02G353900	TraesCS7A02G353900	TraesCS7A02G353900.1.cds1	flavin adenine dinucleotide binding	-	-0.00422649	0.900276	-1.95537	2.61999e-07
TraesCS2D02G376000	TraesCS2D02G376000	TraesCS2D02G376000.1	-	-	0.0391766	0.598923	0.515278	0.00104896
TraesCS3B02G483500	TraesCS3B02G483500	TraesCS3B02G483500.3	-	-	0.0484815	0.376484	0.945351	0.000477674
TraesCS7B02G383900	TraesCS7B02G383900	TraesCS7B02G383900.3	-	-	0.200198	0.00167937	0.749335	9.2372e-07
TraesCS5B02G038400	TraesCS5B02G038400	TraesCS5B02G038400.1	FMN binding	-	-0.0186791	0.702241	-0.984084	0.000527048
TraesCS7A02G339100	TraesCS7A02G339100	TraesCS7A02G339100.1	oxidoreductase activity, acting on the CH-CH group of donors	-	-0.0556214	0.0659754	0.551876	0.000450639
TraesCS5A02G120200	TraesCS5A02G120200	TraesCS5A02G120200.1	organic acid binding	-	-0.0186613	0.725463	0.585087	0.000131889
TraesCS6A02G273700	TraesCS6A02G273700	TraesCS6A02G273700.1.cds1	-	-	-0.00480655	0.915211	-0.775388	0.00391165
TraesCS4A02G334000	TraesCS4A02G334000	TraesCS4A02G334000.1.cds1	-	-	-0.256746	0.027353	-6.96805	9.7362e-06
TraesCS2B02G267900	TraesCS2B02G267900	TraesCS2B02G267900.1	-	-	0.150503	0.0147811	1.12416	2.54808e-07
TraesCS7B02G336700	TraesCS7B02G336700	TraesCS7B02G336700.1.cds1	-	-	0.0126457	0.651399	-0.866323	0.000272019
TraesCS1B02G127500	TraesCS1B02G127500	TraesCS1B02G127500.3	oxidoreductase activity, acting on CH-OH group of donors	-	0.143081	0.0661007	-2.99657	9.02749e-09
TraesCS4D02G015600	TraesCS4D02G015600	TraesCS4D02G015600.1.cds1	-	-	-0.0879719	0.0444031	2.71665	3.09495e-05
TraesCS7D02G403700	TraesCS7D02G403700	TraesCS7D02G403700.1	-	-	-0.0118746	0.65937	-0.535671	0.000600184
TraesCS2B02G614100	TraesCS2B02G614100	TraesCS2B02G614100.1	-	-	-0.0591096	0.000906042	0.634692	0.00047871
TraesCS6B02G245100	TraesCS6B02G245100	TraesCS6B02G245100.1	lipid biosynthetic process	Terpenoid backbone biosynthesis(ats00900)	0.0548742	0.572955	0.497776	0.00123123
TraesCS3D02G039300	TraesCS3D02G039300	TraesCS3D02G039300.1.cds1	-	-	-0.0193798	0.688725	1.60784	4.51267e-10
TraesCS7A02G374900	TraesCS7A02G374900	TraesCS7A02G374900.1.cds1	-	-	0.00894004	0.928331	4.0581	6.44815e-12
TraesCS6D02G135800	TraesCS6D02G135800	TraesCS6D02G135800.2	oxidoreductase activity, acting on CH-OH group of donors	-	-0.0987872	0.0253969	-0.928608	0.000178891
TraesCS1A02G342900	TraesCS1A02G342900	TraesCS1A02G342900.2	-	-	-0.0160413	0.22729	1.10813	1.25622e-08
TraesCS6B02G138700	TraesCS6B02G138700	TraesCS6B02G138700.1	-	-	-0.0356829	0.456613	-0.979583	0.00181235
TraesCS4A02G442100	TraesCS4A02G442100	TraesCS4A02G442100.1	chaperone binding	-	0.136291	0.0362575	-0.737388	0.000147895
TraesCS6B02G056900	TraesCS6B02G056900	TraesCS6B02G056900.1.cds1	oxidoreductase activity, acting on diphenols and related substances as donors	-	0.142098	0.00517456	3.35302	3.11749e-62
TraesCS2A02G254100	TraesCS2A02G254100	TraesCS2A02G254100.1	-	-	0.0433939	0.0939362	1.45171	6.43469e-08
TraesCS3B02G271300	TraesCS3B02G271300	TraesCS3B02G271300.1	-	-	0.121579	0.0395962	0.719566	0.000937084
TraesCS4A02G419400	TraesCS4A02G419400	TraesCS4A02G419400.1.cds1	-	Arginine and proline metabolism(ats00330)	0.226016	0.00107111	1.27104	2.23002e-17
TraesCS5B02G468800	TraesCS5B02G468800	TraesCS5B02G468800.1	-	-	0.0493596	0.450943	1.30474	7.1401e-15
TraesCS7A02G225600	TraesCS7A02G225600	TraesCS7A02G225600.1	-	-	0.01988	0.667853	1.90796	6.92574e-15
TraesCS2A02G126100	TraesCS2A02G126100	TraesCS2A02G126100.1.cds1	-	-	-0.0901147	0.0998502	0.642706	0.000336281
TraesCS7A02G301700	TraesCS7A02G301700	TraesCS7A02G301700.1	-	-	0.0569151	0.111913	0.624224	2.94551e-05
TraesCS2D02G222700	TraesCS2D02G222700	TraesCS2D02G222700.1	-	-	-0.0036873	0.888717	0.547059	0.000689329
TraesCS2A02G048600	TraesCS2A02G048600	TraesCS2A02G048600.1	-	-	-0.0211531	0.604465	1.79616	4.27984e-17
TraesCS4B02G140300	TraesCS4B02G140300	TraesCS4B02G140300.2	-	-	-0.18671	0.0271156	0.610232	0.00337705
TraesCS1A02G284900	TraesCS1A02G284900	TraesCS1A02G284900.1.cds1	-	-	-0.0195809	0.591	0.943427	2.21995e-10
TraesCS7B02G129300	TraesCS7B02G129300	TraesCS7B02G129300.1	protein folding	-	-0.0473947	0.0539386	-1.14058	1.01839e-06
TraesCS4D02G198000	TraesCS4D02G198000	TraesCS4D02G198000.3	-	-	-0.075461	0.0452354	-1.76185	1.68223e-06
TraesCS1D02G310300	TraesCS1D02G310300	TraesCS1D02G310300.1	molecular function regulator	-	0.167546	0.00924718	0.407226	0.00483811
TraesCS4B02G037900	TraesCS4B02G037900	TraesCS4B02G037900.1	oxidoreductase activity, acting on single donors with incorporation of molecular oxygen	-	0.0079506	0.766503	1.16335	6.83189e-15
TraesCS3B02G514800	TraesCS3B02G514800	TraesCS3B02G514800.1.cds1	-	-	-0.0257516	0.187903	1.04848	1.58648e-06
TraesCS5B02G461500	TraesCS5B02G461500	TraesCS5B02G461500.1	-	-	0.194919	0.0474936	-4.0112	0.000231372
TraesCS4A02G278500	TraesCS4A02G278500	TraesCS4A02G278500.2	cellular amino acid metabolic process	-	-0.0865728	0.0205042	0.950438	0.00485771
TraesCS1D02G249600	TraesCS1D02G249600	TraesCS1D02G249600.1.cds1	chitin binding	-	-0.250277	0.00860964	0.915038	8.08416e-07
TraesCS7D02G260700	TraesCS7D02G260700	TraesCS7D02G260700.1	molybdenum ion binding	Sulfur metabolism(ats00920)	-0.0115085	0.739286	0.416115	0.00271696
TraesCS2D02G382600	TraesCS2D02G382600	TraesCS2D02G382600.2	alpha-glucosidase activity	Starch and sucrose metabolism(ats00500)	-0.0503564	0.0551713	0.97958	8.29395e-05
TraesCS5D02G500000	TraesCS5D02G500000	TraesCS5D02G500000.1	-	-	-0.0108319	0.851833	-1.37006	2.72157e-05
TraesCS2A02G317000	TraesCS2A02G317000	TraesCS2A02G317000.1	flavin adenine dinucleotide binding	Carotenoid biosynthesis(ats00906)	-0.0164299	0.270656	1.74683	1.65906e-28
TraesCS3A02G346100	TraesCS3A02G346100	TraesCS3A02G346100.1.cds1	-	-	0.0310499	0.628331	0.776992	0.000962219
TraesCS3A02G486000	TraesCS3A02G486000	TraesCS3A02G486000.1.cds1	-	-	-0.107235	0.0207016	1.14803	2.29368e-10
TraesCS6B02G041200	TraesCS6B02G041200	TraesCS6B02G041200.1	serine hydrolase activity	-	-0.0346809	0.106487	1.22097	2.07539e-08
TraesCS1D02G101900	TraesCS1D02G101900	TraesCS1D02G101900.1	-	-	0.0253857	0.652398	0.560612	0.000218047
TraesCS1A02G242600	TraesCS1A02G242600	TraesCS1A02G242600.1	-	-	0.0300597	0.157213	0.762823	1.04107e-06
TraesCS6B02G011100	TraesCS6B02G011100	TraesCS6B02G011100.1	O-methyltransferase activity	-	-0.16549	0.379226	0.783149	8.49396e-06
TraesCS1D02G219700	TraesCS1D02G219700	TraesCS1D02G219700.1	-	Fatty acid metabolism(ats01212)	-0.12257	0.372324	-0.727303	0.000102956
TraesCS7A02G422300	TraesCS7A02G422300	TraesCS7A02G422300.1.cds1	-	-	0.00817393	0.932765	0.834678	0.00354989
TraesCS1B02G001800	TraesCS1B02G001800	TraesCS1B02G001800.2	-	-	0.153539	0.0136144	0.647455	6.68891e-05
TraesCS5A02G312500	TraesCS5A02G312500	TraesCS5A02G312500.1	chaperone binding	-	0.103942	0.0132834	-0.653303	0.00484007
TraesCS5D02G253700	TraesCS5D02G253700	TraesCS5D02G253700.1	carbohydrate biosynthetic process	Amino sugar and nucleotide sugar metabolism(ats00520)	0.0896658	0.0322996	0.522376	0.000261643
TraesCS2A02G157400	TraesCS2A02G157400	TraesCS2A02G157400.1	nuclease activity	-	-0.072096	0.228603	1.64248	1.71124e-25
TraesCS1B02G290600	TraesCS1B02G290600	TraesCS1B02G290600.2	-	-	0.0585419	0.107365	0.992897	1.25835e-10
TraesCS5D02G012000	TraesCS5D02G012000	TraesCS5D02G012000.1	-	Steroid biosynthesis(ats00100)	-0.0302612	0.346782	1.98264	2.08819e-31
TraesCS3D02G260300	TraesCS3D02G260300	TraesCS3D02G260300.1.cds1	chitin binding	-	-0.197563	0.0124795	1.91081	8.39449e-21
TraesCS3D02G306100	TraesCS3D02G306100	TraesCS3D02G306100.1	-	-	-0.0196769	0.71945	-1.84146	0.00424203
TraesCS7B02G367100	TraesCS7B02G367100	TraesCS7B02G367100.1.cds1	chitin binding	-	0.112929	0.189989	-8.52173	0.0018535
TraesCS2B02G175300	TraesCS2B02G175300	TraesCS2B02G175300.1	-	-	0.0494009	0.216968	0.700373	6.68066e-06
TraesCS7B02G111700	TraesCS7B02G111700	TraesCS7B02G111700.2	-	-	-0.0419493	0.368432	-0.894781	0.00201479
TraesCS3B02G035200	TraesCS3B02G035200	TraesCS3B02G035200.1	copper ion binding	-	0.139415	0.0052611	0.905656	5.93955e-09
TraesCS5A02G092400	TraesCS5A02G092400	TraesCS5A02G092400.1	pyrimidine-containing compound metabolic process	-	-0.0364698	0.206719	-0.788188	0.000172875
TraesCS6A02G094500	TraesCS6A02G094500	TraesCS6A02G094500.1.cds1	-	-	-0.241286	0.00803338	2.23073	1.35308e-07
TraesCS4A02G032100	TraesCS4A02G032100	TraesCS4A02G032100.1.cds1	-	Biosynthesis of amino acids(ats01230)	0.0500767	0.177688	0.877453	4.21622e-09
TraesCS6A02G409600	TraesCS6A02G409600	TraesCS6A02G409600.1	-	-	-0.0124311	0.854329	0.627065	0.00112919
TraesCS6D02G382800	TraesCS6D02G382800	TraesCS6D02G382800.1	-	-	-0.0468265	0.197908	0.892726	7.20673e-06
TraesCS5A02G416700	TraesCS5A02G416700	TraesCS5A02G416700.2	guanyl nucleotide binding	-	-0.0701995	0.0459192	-0.792803	0.00321661
TraesCS3A02G489100	TraesCS3A02G489100	TraesCS3A02G489100.1	-	-	-0.0476853	0.456476	0.844977	9.74679e-07
TraesCS1B02G456900	TraesCS1B02G456900	TraesCS1B02G456900.1	flavin adenine dinucleotide binding	-	-0.197107	0.00502498	0.991495	4.71953e-09
TraesCS1B02G267700	TraesCS1B02G267700	TraesCS1B02G267700.1.cds1	-	-	-0.156427	0.0571482	1.76211	4.53277e-05
TraesCS3D02G076400	TraesCS3D02G076400	TraesCS3D02G076400.1	cofactor metabolic process	Glutathione metabolism(ats00480)	0.0742117	0.273941	0.556564	0.000738483
TraesCS6D02G367700	TraesCS6D02G367700	TraesCS6D02G367700.1	nutrient reservoir activity	-	-0.0982339	0.0518888	-2.10192	9.95229e-09
TraesCS1A02G178300	TraesCS1A02G178300	TraesCS1A02G178300.1	serine hydrolase activity	-	0.0461146	0.285831	0.682049	0.00061023
TraesCS6A02G182500	TraesCS6A02G182500	TraesCS6A02G182500.1	metallopeptidase activity	-	0.0256025	0.259252	0.937954	1.42112e-07
TraesCS4A02G104300	TraesCS4A02G104300	TraesCS4A02G104300.1	-	-	-0.0976705	0.0859521	0.655264	0.00190531
TraesCS2A02G338300	TraesCS2A02G338300	TraesCS2A02G338300.1	-	-	-0.0618956	0.140354	0.67831	0.000389635
TraesCS3B02G441800	TraesCS3B02G441800	TraesCS3B02G441800.1	-	-	0.0474681	0.581824	-0.835468	0.000459989
TraesCS6A02G171800	TraesCS6A02G171800	TraesCS6A02G171800.1	ATPase activity, coupled	-	0.203264	0.0920441	0.510094	0.00445578
TraesCS2D02G035500	TraesCS2D02G035500	TraesCS2D02G035500.1	-	-	0.0754892	0.490452	-1.9234	9.96335e-05
TraesCS5D02G440900	TraesCS5D02G440900	TraesCS5D02G440900.1.cds1	-	-	0.133267	0.316114	0.610122	3.36725e-05
TraesCS3B02G357000	TraesCS3B02G357000	TraesCS3B02G357000.1	glucosylceramidase activity	-	-0.171876	0.0340739	1.32276	0.000964172
TraesCS4A02G368800	TraesCS4A02G368800	TraesCS4A02G368800.1	-	Ribosome(ats03010)	-0.116072	0.00560331	-0.94156	0.000649903
TraesCS1A02G272000	TraesCS1A02G272000	TraesCS1A02G272000.1.cds1	serine hydrolase activity	-	-0.111449	0.0184611	-1.73543	0.000150777
TraesCS6D02G224900	TraesCS6D02G224900	TraesCS6D02G224900.1	-	-	0.10085	0.313479	-0.532384	0.00399863
TraesCS4D02G329400	TraesCS4D02G329400	TraesCS4D02G329400.1	-	-	-0.00249073	0.964158	1.68003	7.98041e-16
TraesCS7B02G277000	TraesCS7B02G277000	TraesCS7B02G277000.1	tetrapyrrole metabolic process	Porphyrin and chlorophyll metabolism(ats00860)	-0.0237471	0.785171	0.486868	0.00232822
TraesCS3A02G177400	TraesCS3A02G177400	TraesCS3A02G177400.1	-	-	0.10299	0.221638	-1.38615	0.000810431
TraesCS7B02G103800	TraesCS7B02G103800	TraesCS7B02G103800.2	oxidoreductase activity, acting on the aldehyde or oxo group of donors	-	-0.0102579	0.873501	0.814606	0.000638185
TraesCS1B02G159700	TraesCS1B02G159700	TraesCS1B02G159700.1.cds1	-	-	-0.099589	0.0233182	-1.06772	0.000368498
TraesCS5B02G478200	TraesCS5B02G478200	TraesCS5B02G478200.1	-	-	-0.0865667	0.0728558	0.884787	0.00240031
TraesCS1B02G223800	TraesCS1B02G223800	TraesCS1B02G223800.1.cds1	-	-	0.0166879	0.881029	-5.01285	2.65604e-05
TraesCS3A02G113900	TraesCS3A02G113900	TraesCS3A02G113900.2	-	Galactose metabolism(ats00052)	0.0942894	0.0479766	0.809979	0.000339488
TraesCS5A02G090600	TraesCS5A02G090600	TraesCS5A02G090600.1.cds1	defense response	-	-0.160511	0.00852311	2.36407	1.22261e-16
TraesCS2A02G143500	TraesCS2A02G143500	TraesCS2A02G143500.1.cds1	-	-	0.116184	0.148791	0.689561	0.00235144
TraesCS5D02G142600	TraesCS5D02G142600	TraesCS5D02G142600.1	-	-	-0.195754	0.0517151	0.937322	0.00112945
TraesCS7A02G253000	TraesCS7A02G253000	TraesCS7A02G253000.2	-	-	0.073641	0.0993684	0.39617	0.00487248
TraesCS4A02G061800	TraesCS4A02G061800	TraesCS4A02G061800.1.cds1	-	-	-0.160206	0.07816	-2.0961	4.64613e-06
TraesCS5D02G292000	TraesCS5D02G292000	TraesCS5D02G292000.1	hydrolase activity, acting on carbon-nitrogen (but not peptide) bonds	-	-0.0239457	0.700199	0.613318	5.1625e-05
TraesCS3A02G276700	TraesCS3A02G276700	TraesCS3A02G276700.1	-	-	0.116205	0.199605	0.698928	1.0538e-05
TraesCS6A02G160400	TraesCS6A02G160400	TraesCS6A02G160400.1	-	-	-0.0563277	0.550428	1.98723	0.000164213
TraesCS2B02G118900	TraesCS2B02G118900	TraesCS2B02G118900.1	-	-	-0.0381372	0.0547329	-0.798325	1.09928e-07
TraesCS6D02G003200	TraesCS6D02G003200	TraesCS6D02G003200.1	-	-	-0.184419	0.0119557	-0.5644	0.00063898
TraesCS4D02G009200	TraesCS4D02G009200	TraesCS4D02G009200.1	flavin adenine dinucleotide binding	-	-0.0769159	0.225698	0.569784	1.35026e-05
TraesCS3D02G394200	TraesCS3D02G394200	TraesCS3D02G394200.1	-	-	0.0404076	0.445606	0.589032	0.000139046
TraesCS6A02G331300	TraesCS6A02G331300	TraesCS6A02G331300.2	-	-	0.154217	0.0580499	1.05515	0.00124745
TraesCS7B02G326400	TraesCS7B02G326400	TraesCS7B02G326400.1.cds1	-	-	-0.0161542	0.724711	1.15131	2.29506e-08
TraesCS6A02G242300	TraesCS6A02G242300	TraesCS6A02G242300.1	-	-	-0.16747	0.0161529	-0.986745	3.75991e-05
TraesCS5D02G452000	TraesCS5D02G452000	TraesCS5D02G452000.1	protein-containing complex subunit organization	-	-0.123043	0.375068	-0.856967	0.00246069
TraesCS2D02G114800	TraesCS2D02G114800	TraesCS2D02G114800.1	-	-	0.103103	0.286566	1.15651	0.000170015
TraesCS6A02G147000	TraesCS6A02G147000	TraesCS6A02G147000.1	drug metabolic process	-	-0.0383037	0.131323	0.589088	0.000209933
TraesCS2A02G302700	TraesCS2A02G302700	TraesCS2A02G302700.1	phosphoric ester hydrolase activity	-	-0.0036322	0.943478	0.86287	6.15171e-05
TraesCS2B02G261500	TraesCS2B02G261500	TraesCS2B02G261500.1	-	-	-0.0656519	0.183151	0.738309	5.6289e-07
TraesCSU02G009200	TraesCSU02G009200	TraesCSU02G009200.1	-	-	0.0246912	0.199741	-1.06444	0.000663962
TraesCS5B02G408100	TraesCS5B02G408100	TraesCS5B02G408100.1	regulation of biological quality	-	0.0660779	0.0886243	0.893836	2.21024e-06
TraesCS4B02G378200	TraesCS4B02G378200	TraesCS4B02G378200.1	nutrient reservoir activity	-	-0.099965	0.16186	1.97846	0.00148536
TraesCS2A02G434700	TraesCS2A02G434700	TraesCS2A02G434700.1	-	-	0.147534	0.0882259	-4.70098	0.000597119
TraesCS7A02G436600	TraesCS7A02G436600	TraesCS7A02G436600.1.cds1	-	-	0.11586	0.0304608	-1.51987	0.00120699
TraesCS3A02G459200	TraesCS3A02G459200	TraesCS3A02G459200.1.cds1	-	-	-0.0094656	0.735825	-1.11161	5.48399e-05
TraesCS1A02G357400	TraesCS1A02G357400	TraesCS1A02G357400.1	-	-	-0.0447879	0.497254	-1.31139	0.000734255
TraesCS5A02G278900	TraesCS5A02G278900	TraesCS5A02G278900.1.cds1	-	-	0.0336981	0.847095	-4.58755	0.00465157
TraesCS5B02G109900	TraesCS5B02G109900	TraesCS5B02G109900.1	metal cluster binding	Biosynthesis of cofactors(ats01240)	-0.155294	0.126535	0.760658	7.88115e-05
TraesCS3A02G127300	TraesCS3A02G127300	TraesCS3A02G127300.1.cds1	-	-	0.078424	0.169708	0.735966	6.51092e-07
TraesCS6D02G298300	TraesCS6D02G298300	TraesCS6D02G298300.1	-	Ribosome(ats03010)	-0.230539	0.0161423	-0.938825	0.00204604
TraesCS2A02G292000	TraesCS2A02G292000	TraesCS2A02G292000.1.cds1	lyase activity	Biosynthesis of amino acids(ats01230)	-0.0468911	0.402501	0.748531	8.01472e-07
TraesCS6D02G252700	TraesCS6D02G252700	TraesCS6D02G252700.1	-	-	0.0766786	0.023505	2.48541	4.98908e-29
TraesCS6A02G173100	TraesCS6A02G173100	TraesCS6A02G173100.1	-	-	-0.0911867	0.00747134	-0.716446	0.00138719
TraesCSU02G145500	TraesCSU02G145500	TraesCSU02G145500.1.cds1	nutrient reservoir activity	-	-0.10797	0.127225	2.20036	2.20403e-06
TraesCS3B02G023700	TraesCS3B02G023700	TraesCS3B02G023700.1	-	-	0.0430129	0.113006	0.525547	0.00149971
TraesCS5A02G218300	TraesCS5A02G218300	TraesCS5A02G218300.1	signal transducer activity	-	-0.173478	0.0319408	1.47516	2.88687e-08
TraesCS5A02G281900	TraesCS5A02G281900	TraesCS5A02G281900.1.cds1	-	-	-0.0465841	0.191619	-5.87436	0.000266507
TraesCS6B02G450000	TraesCS6B02G450000	TraesCS6B02G450000.1	-	-	-0.0949257	0.443806	0.474689	0.000345172
TraesCS6A02G232400	TraesCS6A02G232400	TraesCS6A02G232400.2	hydrolase activity, acting on carbon-nitrogen (but not peptide) bonds	Cyanoamino acid metabolism(ats00460)	0.026294	0.413215	0.850685	2.05347e-08
TraesCS7A02G172500	TraesCS7A02G172500	TraesCS7A02G172500.1.cds1	-	-	0.0515078	0.0441672	1.12842	4.73299e-05
TraesCS2A02G046400	TraesCS2A02G046400	TraesCS2A02G046400.2	-	-	0.0693827	0.594534	-1.54822	9.42591e-08
TraesCS2B02G599800	TraesCS2B02G599800	TraesCS2B02G599800.1	-	-	-0.0268957	0.485287	-8.46441	1.6161e-14
TraesCS2B02G428700	TraesCS2B02G428700	TraesCS2B02G428700.1.cds1	-	-	0.0709218	0.56197	0.707765	0.00184592
TraesCS2A02G284700	TraesCS2A02G284700	TraesCS2A02G284700.1	-	-	0.0954831	0.0289473	0.670137	5.22916e-05
TraesCS2D02G360100	TraesCS2D02G360100	TraesCS2D02G360100.1	-	-	0.0727483	0.147816	1.39125	0.00194196
TraesCS2D02G182100	TraesCS2D02G182100	TraesCS2D02G182100.1.cds1	-	-	-0.0600073	0.541619	0.459272	0.00343529
TraesCS4A02G098900	TraesCS4A02G098900	TraesCS4A02G098900.1	-	-	-0.039253	0.373164	0.495373	0.00121504
TraesCS5B02G423800	TraesCS5B02G423800	TraesCS5B02G423800.1	-	-	0.0500846	0.165208	0.623212	0.00235806
TraesCS5A02G429600	TraesCS5A02G429600	TraesCS5A02G429600.1	-	-	0.00254624	0.915086	-1.25186	0.000192513
TraesCS1A02G209800	TraesCS1A02G209800	TraesCS1A02G209800.1.cds1	-	-	-0.0340284	0.746165	-2.4873	3.68281e-05
TraesCS2B02G062500	TraesCS2B02G062500	TraesCS2B02G062500.1	-	-	0.115395	0.0889551	1.40516	8.16788e-08
TraesCS4B02G098300	TraesCS4B02G098300	TraesCS4B02G098300.1	-	-	-0.100825	0.118964	0.39469	0.0024595
TraesCS6B02G110200	TraesCS6B02G110200	TraesCS6B02G110200.1.cds1	-	-	-0.00383653	0.94226	-0.655845	0.000281269
TraesCS3B02G234300	TraesCS3B02G234300	TraesCS3B02G234300.1	-	-	-0.141109	0.232583	-0.93832	0.00113396
TraesCS4A02G208900	TraesCS4A02G208900	TraesCS4A02G208900.1.cds1	-	-	-0.0963606	0.151127	-0.965357	2.312e-06
TraesCS6A02G102700	TraesCS6A02G102700	TraesCS6A02G102700.1	serine hydrolase activity	-	-0.0722439	0.374244	0.412713	0.003903
TraesCS6A02G209800	TraesCS6A02G209800	TraesCS6A02G209800.1.cds1	guanyl nucleotide binding	-	-0.0684107	0.00309876	-0.55684	0.00353225
TraesCS4B02G015500	TraesCS4B02G015500	TraesCS4B02G015500.1	-	-	0.0642626	0.123167	0.645896	0.000465488
TraesCSU02G076400	TraesCSU02G076400	TraesCSU02G076400.1.cds1	vesicle-mediated transport	SNARE interactions in vesicular transport(ats04130)	0.0100353	0.648322	-0.803389	9.97126e-07
TraesCS2D02G377200	TraesCS2D02G377200	TraesCS2D02G377200.1	-	Phenylpropanoid biosynthesis(ats00940)	0.0387134	0.26781	1.13454	8.42178e-13
TraesCS7D02G309500	TraesCS7D02G309500	TraesCS7D02G309500.1	oxidoreductase activity, acting on the aldehyde or oxo group of donors	-	0.0304388	0.326205	0.408905	0.000904719
TraesCS4B02G106300	TraesCS4B02G106300	TraesCS4B02G106300.1	-	alpha-Linolenic acid metabolism(ats00592)	0.0692073	0.0224347	0.633282	0.000377846
TraesCS2B02G613900	TraesCS2B02G613900	TraesCS2B02G613900.1.cds1	-	-	-0.0210819	0.378991	1.01282	7.97865e-09
TraesCS6B02G286300	TraesCS6B02G286300	TraesCS6B02G286300.1	-	-	-0.212722	0.0821478	0.782797	0.0018707
TraesCS3D02G124300	TraesCS3D02G124300	TraesCS3D02G124300.1	vitamin binding	-	-0.0451912	0.609717	0.770522	4.13999e-08
TraesCS5A02G544400	TraesCS5A02G544400	TraesCS5A02G544400.1	nutrient reservoir activity	-	-0.0303934	0.520323	0.958119	2.35698e-06
TraesCS7A02G084800	TraesCS7A02G084800	TraesCS7A02G084800.1	O-methyltransferase activity	-	-0.0217193	0.740944	-3.11489	0.00182807
TraesCS3D02G291700	TraesCS3D02G291700	TraesCS3D02G291700.2	-	-	0.0681257	0.11965	0.874696	2.08106e-05
TraesCS3A02G332500	TraesCS3A02G332500	TraesCS3A02G332500.1	photosynthesis	-	-0.179046	0.00274199	-1.14496	0.000925612
TraesCS7A02G196500	TraesCS7A02G196500	TraesCS7A02G196500.1	oxidoreductase activity, acting on paired donors, with oxidation of a pair of donors resulting in the reduction of molecular oxygen to two molecules of water	-	-0.0680014	0.1535	1.41034	0.00459415
TraesCS1A02G332200	TraesCS1A02G332200	TraesCS1A02G332200.1	-	-	-0.00436638	0.915269	0.976986	2.93854e-08
TraesCS2A02G488900	TraesCS2A02G488900	TraesCS2A02G488900.1	-	-	-0.0834136	0.151867	0.903717	1.32999e-08
TraesCS3B02G331100	TraesCS3B02G331100	TraesCS3B02G331100.1	vitamin binding	Phenylalanine metabolism(ats00360)	0.0700721	0.0964842	0.725321	2.58326e-06
TraesCS4A02G091100	TraesCS4A02G091100	TraesCS4A02G091100.1	-	-	-0.0696089	0.0473212	-0.93076	0.00131928
TraesCS1B02G042300	TraesCS1B02G042300	TraesCS1B02G042300.1	-	-	-0.0361432	0.160961	-1.81024	8.16269e-07
TraesCS1B02G463100	TraesCS1B02G463100	TraesCS1B02G463100.1	lyase activity	Biosynthesis of amino acids(ats01230)	-0.0446901	0.027324	0.590773	0.00336745
TraesCS7B02G175300	TraesCS7B02G175300	TraesCS7B02G175300.2	flavin adenine dinucleotide binding	-	0.0528494	0.138356	0.584113	0.000238434
TraesCS6D02G278900	TraesCS6D02G278900	TraesCS6D02G278900.1	oxidoreductase activity, acting on the CH-CH group of donors	-	0.00880734	0.842153	0.925052	6.91286e-08
TraesCS2A02G424900	TraesCS2A02G424900	TraesCS2A02G424900.1	cellular component biogenesis	-	-0.0421334	0.237447	0.571624	0.00188889
TraesCS2B02G457600	TraesCS2B02G457600	TraesCS2B02G457600.1	-	Glutathione metabolism(ats00480)	-0.0246656	0.471332	-0.965753	0.000791967
TraesCS5B02G321800	TraesCS5B02G321800	TraesCS5B02G321800.1	-	-	0.187865	0.00310919	1.18486	6.77254e-11
TraesCS7A02G492800	TraesCS7A02G492800	TraesCS7A02G492800.1	-	-	-0.280647	0.0507584	0.846258	0.000885456
TraesCS4A02G065700	TraesCS4A02G065700	TraesCS4A02G065700.1	GTPase activity	Phagosome(ats04145)	0.0777604	0.00423646	0.666474	0.00016623
TraesCSU02G063400	TraesCSU02G063400	TraesCSU02G063400.1	-	-	-0.0382186	0.429451	0.432783	0.00187958
TraesCS3D02G315900	TraesCS3D02G315900	TraesCS3D02G315900.1	-	-	-0.00337186	0.960768	0.413653	0.00394436
TraesCS4B02G241500	TraesCS4B02G241500	TraesCS4B02G241500.1	-	-	0.0912216	0.108691	-0.658432	0.002875
TraesCS5D02G552000	TraesCS5D02G552000	TraesCS5D02G552000.1	-	-	0.0957006	0.0826765	0.763178	0.00348556
TraesCS6A02G146500	TraesCS6A02G146500	TraesCS6A02G146500.1	oxidoreductase activity, acting on CH-OH group of donors	-	-0.142675	0.226098	-0.895124	0.00161387
TraesCS6D02G010300	TraesCS6D02G010300	TraesCS6D02G010300.1	-	-	0.0580461	0.186149	-2.80718	3.25876e-09
TraesCS4A02G334400	TraesCS4A02G334400	TraesCS4A02G334400.1	-	-	-0.0472483	0.285931	0.877402	2.03977e-06
TraesCS1B02G277000	TraesCS1B02G277000	TraesCS1B02G277000.2	-	-	0.0961524	0.281574	-1.3563	7.63074e-05
TraesCS2B02G087400	TraesCS2B02G087400	TraesCS2B02G087400.1	-	-	0.0249273	0.358446	0.882477	0.00322448
TraesCS6B02G169700	TraesCS6B02G169700	TraesCS6B02G169700.1	-	Phenylalanine metabolism(ats00360)	0.101659	0.46983	1.22761	3.6331e-18
TraesCS4B02G010500	TraesCS4B02G010500	TraesCS4B02G010500.1	flavin adenine dinucleotide binding	Ascorbate and aldarate metabolism(ats00053)	0.00858608	0.788341	0.540507	6.01903e-05
TraesCS2A02G467700	TraesCS2A02G467700	TraesCS2A02G467700.1	-	-	-0.036696	0.357753	0.660373	0.00265917
TraesCS2D02G163300	TraesCS2D02G163300	TraesCS2D02G163300.1	nuclease activity	-	-0.130761	0.0247755	1.82994	3.9412e-32
TraesCS2A02G268800	TraesCS2A02G268800	TraesCS2A02G268800.1	cellular aldehyde metabolic process	-	0.132974	1.37617e-05	1.0713	1.69093e-06
TraesCS4A02G253300	TraesCS4A02G253300	TraesCS4A02G253300.1	photosynthesis	-	-0.0540792	0.274385	1.77113	4.13445e-05
TraesCS1A02G115400	TraesCS1A02G115400	TraesCS1A02G115400.1	-	-	0.0379307	0.507194	-1.57718	1.26978e-06
TraesCS3A02G268600	TraesCS3A02G268600	TraesCS3A02G268600.1	-	-	-0.0296252	0.716477	-0.898988	0.00148205
TraesCS6A02G363900	TraesCS6A02G363900	TraesCS6A02G363900.1	-	-	0.0455128	0.443319	0.93274	0.00206385
TraesCS3A02G535300	TraesCS3A02G535300	TraesCS3A02G535300.1	-	-	0.0986886	0.00156732	0.633538	1.53339e-05
TraesCS6B02G243500	TraesCS6B02G243500	TraesCS6B02G243500.1	tetrapyrrole metabolic process	-	0.0477402	0.278136	-1.01364	0.000214879
TraesCS5B02G572300	TraesCS5B02G572300	TraesCS5B02G572300.1	-	-	0.00304007	0.951552	0.516508	0.000544187
TraesCS1B02G310400	TraesCS1B02G310400	TraesCS1B02G310400.1.cds1	-	-	0.178809	0.0862523	1.72005	9.36088e-15
TraesCS3B02G009300	TraesCS3B02G009300	TraesCS3B02G009300.1.cds1	-	-	-0.25628	0.0302482	-6.54586	1.27312e-05
TraesCS2B02G605800	TraesCS2B02G605800	TraesCS2B02G605800.1	-	Glyoxylate and dicarboxylate metabolism(ats00630)	-0.048116	0.248241	0.850367	1.62899e-07
TraesCS5B02G097900	TraesCS5B02G097900	TraesCS5B02G097900.1	-	-	-0.171979	0.284472	-2.3404	4.65169e-08
TraesCS4B02G142000	TraesCS4B02G142000	TraesCS4B02G142000.1	-	-	0.09958	0.266458	0.72556	9.12526e-05
TraesCS2B02G341400	TraesCS2B02G341400	TraesCS2B02G341400.2	isomerase activity	Galactose metabolism(ats00052)	0.176774	0.0498938	0.892994	0.000115612
TraesCS7A02G164100	TraesCS7A02G164100	TraesCS7A02G164100.1.cds1	-	-	-0.0229025	0.356064	2.25875	2.85861e-19
TraesCS1D02G192400	TraesCS1D02G192400	TraesCS1D02G192400.1	-	-	0.0376171	0.309227	-0.595983	0.00359188
TraesCS3A02G479900	TraesCS3A02G479900	TraesCS3A02G479900.1	-	-	-0.0154638	0.713167	2.66479	3.29644e-12
TraesCS2D02G380900	TraesCS2D02G380900	TraesCS2D02G380900.1	unfolded protein binding	-	-0.0801313	0.00390391	-1.21131	0.00174747
TraesCS2D02G349000	TraesCS2D02G349000	TraesCS2D02G349000.1	chitin binding	Amino sugar and nucleotide sugar metabolism(ats00520)	0.0273693	0.0576289	1.99259	1.53246e-15
TraesCS3B02G454900	TraesCS3B02G454900	TraesCS3B02G454900.1.cds1	-	-	0.120182	0.0764901	-2.66768	4.03058e-14
TraesCS6D02G319900	TraesCS6D02G319900	TraesCS6D02G319900.2.cds1	serine hydrolase activity	-	0.0364199	0.471611	0.930243	1.0496e-07
TraesCS5D02G413300	TraesCS5D02G413300	TraesCS5D02G413300.1	regulation of biological quality	-	-0.0438307	0.216847	0.790391	1.80383e-05
TraesCS3B02G578600	TraesCS3B02G578600	TraesCS3B02G578600.1.cds1	-	-	-0.0379417	0.371327	0.777858	4.46094e-07
TraesCS3B02G536500	TraesCS3B02G536500	TraesCS3B02G536500.1	-	-	0.0421242	0.172552	0.620799	0.000108952
TraesCS4D02G279400	TraesCS4D02G279400	TraesCS4D02G279400.4	-	-	0.0237718	0.350286	-1.02101	0.000120879
TraesCS3B02G429600	TraesCS3B02G429600	TraesCS3B02G429600.1	-	-	-0.0803775	0.273397	1.04843	6.24296e-06
TraesCS5D02G166900	TraesCS5D02G166900	TraesCS5D02G166900.1	-	-	-0.0401768	0.337749	0.759316	1.15869e-05
TraesCS6D02G072100	TraesCS6D02G072100	TraesCS6D02G072100.1.cds1	-	-	0.033205	0.44689	0.639159	0.00153132
TraesCS2A02G292900	TraesCS2A02G292900	TraesCS2A02G292900.1	-	-	0.111096	0.115372	0.640701	6.20703e-06
TraesCS4A02G218200	TraesCS4A02G218200	TraesCS4A02G218200.2	metal cluster binding	-	0.10255	0.0616787	0.647101	0.000705283
TraesCS2B02G233300	TraesCS2B02G233300	TraesCS2B02G233300.1	generation of precursor metabolites and energy	-	-0.0381834	0.403193	0.548248	0.00130095
TraesCS2D02G415900	TraesCS2D02G415900	TraesCS2D02G415900.1	-	-	0.0589204	0.376316	0.830861	0.000224928
TraesCS2A02G384200	TraesCS2A02G384200	TraesCS2A02G384200.1	unfolded protein binding	-	-0.0103734	0.694245	-1.45362	3.18765e-05
TraesCS4D02G339300	TraesCS4D02G339300	TraesCS4D02G339300.1	-	-	-0.0159355	0.702935	1.21379	2.88316e-10
TraesCS5D02G399000	TraesCS5D02G399000	TraesCS5D02G399000.2	-	-	0.0169684	0.666569	0.571399	0.00182239
TraesCS3A02G025300	TraesCS3A02G025300	TraesCS3A02G025300.1	-	-	0.0707785	0.176379	1.27558	7.22755e-14
TraesCS5D02G388700	TraesCS5D02G388700	TraesCS5D02G388700.1	oxidoreductase activity, acting on single donors with incorporation of molecular oxygen	-	0.128781	0.00494854	-2.45418	0.00275412
TraesCS7B02G003000	TraesCS7B02G003000	TraesCS7B02G003000.1	-	-	0.0531091	0.213759	-0.642109	0.000117113
TraesCS3A02G280000	TraesCS3A02G280000	TraesCS3A02G280000.1	-	-	0.00496546	0.920788	-1.07236	9.01831e-08
TraesCS1B02G194700	TraesCS1B02G194700	TraesCS1B02G194700.1	-	-	-0.0452702	0.479587	0.785656	1.62458e-06
TraesCS2B02G401400	TraesCS2B02G401400	TraesCS2B02G401400.1	unfolded protein binding	-	-0.112943	0.178872	-1.36122	5.5202e-05
TraesCS1B02G099600	TraesCS1B02G099600	TraesCS1B02G099600.1	-	-	-0.0585168	0.323594	0.424297	0.00314119
TraesCS4A02G092100	TraesCS4A02G092100	TraesCS4A02G092100.1.cds1	-	-	-0.16233	0.00243399	0.76499	0.00377584
TraesCS1D02G086700	TraesCS1D02G086700	TraesCS1D02G086700.1	vitamin binding	Biosynthesis of amino acids(ats01230)	0.0678771	0.00259888	0.516687	0.00155657
TraesCS3A02G367900	TraesCS3A02G367900	TraesCS3A02G367900.1.cds1	-	-	0.132411	0.00435798	0.759613	0.000371981
TraesCS7B02G136600	TraesCS7B02G136600	TraesCS7B02G136600.1	acetyltransferase activity	-	0.0636129	0.420952	0.800655	0.00228688
TraesCS7D02G314200	TraesCS7D02G314200	TraesCS7D02G314200.1	flavin adenine dinucleotide binding	-	-0.0701572	0.118207	1.25775	1.23847e-05
TraesCS4B02G271800	TraesCS4B02G271800	TraesCS4B02G271800.1.cds1	electron transfer activity	-	-0.115426	0.348199	0.903714	2.01367e-07
TraesCS1D02G144400	TraesCS1D02G144400	TraesCS1D02G144400.1	-	-	0.0185499	0.676494	1.29235	1.21572e-14
TraesCS1B02G058600	TraesCS1B02G058600	TraesCS1B02G058600.2	phosphoric ester hydrolase activity	-	0.0134614	0.842931	0.649829	0.000616682
TraesCS2A02G573300	TraesCS2A02G573300	TraesCS2A02G573300.1	-	-	0.0908392	0.0160986	-1.58861	0.000674276
TraesCS2A02G556900	TraesCS2A02G556900	TraesCS2A02G556900.1	-	-	-0.02202	0.758665	0.911611	0.000205434
TraesCS5B02G457100	TraesCS5B02G457100	TraesCS5B02G457100.1	anion transport	-	-0.0531968	0.108969	-0.903248	0.000167589
TraesCS3B02G020700	TraesCS3B02G020700	TraesCS3B02G020700.1	-	-	-0.0606398	0.0377263	1.49738	8.77703e-06
TraesCS2A02G252700	TraesCS2A02G252700	TraesCS2A02G252700.3	-	-	-0.145948	0.0396039	-0.632383	0.000221309
TraesCS3B02G317300	TraesCS3B02G317300	TraesCS3B02G317300.1	serine hydrolase activity	-	0.00568364	0.786844	0.981751	0.00296381
TraesCS3A02G249400	TraesCS3A02G249400	TraesCS3A02G249400.2	-	-	-0.0540901	0.207105	0.564433	0.00444183
TraesCS4B02G220200	TraesCS4B02G220200	TraesCS4B02G220200.1	lyase activity	Carbon metabolism(ats01200)	-0.0129871	0.717942	0.759929	5.62269e-07
TraesCS3A02G363700	TraesCS3A02G363700	TraesCS3A02G363700.1	-	-	-0.157709	0.0403405	0.976689	8.63252e-06
TraesCS7B02G245300	TraesCS7B02G245300	TraesCS7B02G245300.1.cds1	translation factor activity, RNA binding	RNA transport(ats03013)	-0.0302743	0.54406	0.530775	5.12568e-05
TraesCS2D02G424100	TraesCS2D02G424100	TraesCS2D02G424100.1	-	-	0.0652586	0.195285	-0.945432	1.12701e-05
TraesCS1A02G394600	TraesCS1A02G394600	TraesCS1A02G394600.1	phosphoric ester hydrolase activity	-	-0.222203	0.112189	-2.12939	0.00252931
TraesCS6B02G386400	TraesCS6B02G386400	TraesCS6B02G386400.1	oxidoreductase activity, acting on single donors with incorporation of molecular oxygen	-	0.121609	0.0884885	0.87695	0.000185587
TraesCS4A02G202100	TraesCS4A02G202100	TraesCS4A02G202100.2	-	-	-0.046474	0.136892	0.981933	5.89366e-07
TraesCS2B02G535500	TraesCS2B02G535500	TraesCS2B02G535500.1	aromatic compound catabolic process	-	-0.052911	0.103945	1.14216	7.42467e-12
TraesCS2D02G036300	TraesCS2D02G036300	TraesCS2D02G036300.1	-	-	-0.0355546	0.653839	-0.731855	0.00379924
TraesCS4A02G173800	TraesCS4A02G173800	TraesCS4A02G173800.1.cds1	-	Amino sugar and nucleotide sugar metabolism(ats00520)	0.0102352	0.843107	0.612168	0.00371345
TraesCS2A02G590600	TraesCS2A02G590600	TraesCS2A02G590600.1	-	-	-0.0549679	0.133858	-1.91356	0.00106374
TraesCS1A02G255100	TraesCS1A02G255100	TraesCS1A02G255100.1	-	-	0.0452859	0.208055	0.673999	2.01525e-05
TraesCS6D02G004300	TraesCS6D02G004300	TraesCS6D02G004300.1.cds1	-	-	-0.141763	0.0545729	2.34598	6.31178e-23
TraesCS2B02G168300	TraesCS2B02G168300	TraesCS2B02G168300.1.cds1	-	-	0.031032	0.42778	1.04919	0.000622737
TraesCS2A02G153000	TraesCS2A02G153000	TraesCS2A02G153000.1	-	-	0.24873	0.02455	-0.818956	0.0019553
TraesCS3A02G024200	TraesCS3A02G024200	TraesCS3A02G024200.1	-	-	-0.227512	0.0540094	1.08196	1.56157e-05
TraesCS5A02G246200	TraesCS5A02G246200	TraesCS5A02G246200.1.cds1	-	-	-0.0639909	0.638635	-0.822736	0.00323733
TraesCS4A02G298300	TraesCS4A02G298300	TraesCS4A02G298300.1	-	-	-0.0497496	0.2218	0.890471	6.01018e-05
TraesCS1B02G244300	TraesCS1B02G244300	TraesCS1B02G244300.1.cds1	-	-	-0.0335411	0.399983	1.02878	7.72615e-05
TraesCS4D02G035200	TraesCS4D02G035200	TraesCS4D02G035200.1	oxidoreductase activity, acting on single donors with incorporation of molecular oxygen	Linoleic acid metabolism(ats00591)	0.0114529	0.676007	0.556323	0.000806325
TraesCS5B02G355800	TraesCS5B02G355800	TraesCS5B02G355800.1	nutrient reservoir activity	-	-0.0602075	0.0646497	1.40558	2.63033e-14
TraesCS3A02G257500	TraesCS3A02G257500	TraesCS3A02G257500.1	-	-	0.0349046	0.58099	0.962653	5.23943e-06
TraesCS5B02G134600	TraesCS5B02G134600	TraesCS5B02G134600.2	-	-	-0.031729	0.450368	-1.75934	7.16304e-13
TraesCS5D02G514700	TraesCS5D02G514700	TraesCS5D02G514700.1	-	-	0.00402671	0.898212	0.823179	0.000161053
TraesCS2A02G573900	TraesCS2A02G573900	TraesCS2A02G573900.1.cds1	-	Phenylpropanoid biosynthesis(ats00940)	-0.0266259	0.0877475	0.981729	1.41079e-06
TraesCS6D02G040300	TraesCS6D02G040300	TraesCS6D02G040300.1	-	-	-0.311944	0.153125	-1.00911	0.00245041
TraesCS7B02G004800	TraesCS7B02G004800	TraesCS7B02G004800.1.cds1	-	-	0.0286697	0.181221	1.03967	5.4723e-07
TraesCS6A02G334800	TraesCS6A02G334800	TraesCS6A02G334800.1	plastid	-	-0.0103362	0.197692	0.472433	0.00427615
TraesCS6A02G110400	TraesCS6A02G110400	TraesCS6A02G110400.1	-	-	0.127364	0.201973	-1.06814	0.00144147
TraesCS4B02G062800	TraesCS4B02G062800	TraesCS4B02G062800.1	cellular aldehyde metabolic process	Terpenoid backbone biosynthesis(ats00900)	-0.0277539	0.334916	0.615324	2.15903e-05
TraesCS2B02G148600	TraesCS2B02G148600	TraesCS2B02G148600.2	-	-	0.0773591	0.0108884	0.476688	0.00265032
TraesCS4A02G135100	TraesCS4A02G135100	TraesCS4A02G135100.3	-	-	0.0125363	0.572515	0.366888	0.00416718
TraesCS2B02G540100	TraesCS2B02G540100	TraesCS2B02G540100.2	cysteine-type peptidase activity	-	-0.0339064	0.146289	1.08927	1.36491e-13
TraesCS1A02G285000	TraesCS1A02G285000	TraesCS1A02G285000.2	-	Protein processing in endoplasmic reticulum(ats04141)	0.126251	0.0156553	0.621558	0.000821003
TraesCS7B02G084400	TraesCS7B02G084400	TraesCS7B02G084400.1	-	-	0.00347847	0.962189	0.736035	2.61313e-05
TraesCS2A02G382700	TraesCS2A02G382700	TraesCS2A02G382700.1	lyase activity	Biosynthesis of amino acids(ats01230)	0.17472	0.0258422	1.78823	6.75338e-22
TraesCS3D02G129900	TraesCS3D02G129900	TraesCS3D02G129900.2	ATPase activity, coupled	-	0.09695	0.0959694	0.803096	2.64327e-05
TraesCS4B02G332800	TraesCS4B02G332800	TraesCS4B02G332800.1	-	-	-0.0861831	0.0743382	1.99978	1.48416e-14
TraesCS7B02G299500	TraesCS7B02G299500	TraesCS7B02G299500.1.cds1	-	Phenylpropanoid biosynthesis(ats00940)	-0.0551647	0.146272	1.11564	5.26664e-06
TraesCS2D02G226000	TraesCS2D02G226000	TraesCS2D02G226000.2	-	-	-0.112989	0.0113117	1.22903	9.14242e-10
TraesCS3D02G392600	TraesCS3D02G392600	TraesCS3D02G392600.1	-	-	-0.139614	0.0435871	0.835904	2.47921e-05
TraesCS6B02G020800	TraesCS6B02G020800	TraesCS6B02G020800.1	guanyl nucleotide binding	-	0.0533717	0.192903	0.776612	1.56033e-05
TraesCS2A02G326100	TraesCS2A02G326100	TraesCS2A02G326100.1	-	-	0.0163151	0.520527	1.31528	6.43229e-10
TraesCS4A02G043800	TraesCS4A02G043800	TraesCS4A02G043800.2	vitamin binding	-	0.0876045	0.308327	1.95339	1.09891e-05
TraesCS7B02G318500	TraesCS7B02G318500	TraesCS7B02G318500.1	-	-	-0.144853	0.0570048	-9.66869	8.63867e-11
TraesCS5D02G233700	TraesCS5D02G233700	TraesCS5D02G233700.1	-	-	-0.011289	0.856046	0.449239	0.00152637
TraesCS2B02G170800	TraesCS2B02G170800	TraesCS2B02G170800.1	-	-	0.00930733	0.34842	-2.23195	1.22478e-05
TraesCS3D02G415400	TraesCS3D02G415400	TraesCS3D02G415400.1.cds1	-	-	0.0117023	0.881747	1.3556	1.0634e-15
TraesCS3B02G362900	TraesCS3B02G362900	TraesCS3B02G362900.1	-	-	0.0611425	0.19435	0.580446	0.00198058
TraesCS4A02G226900	TraesCS4A02G226900	TraesCS4A02G226900.1	-	Photosynthesis - antenna proteins(ats00196)	-0.103946	0.00155727	1.03502	7.7797e-05
TraesCS5B02G414900	TraesCS5B02G414900	TraesCS5B02G414900.1	-	-	-0.0073607	0.891848	0.477126	0.00119858
TraesCS6A02G284700	TraesCS6A02G284700	TraesCS6A02G284700.1	-	-	0.153117	0.0244441	-0.614167	0.00299914
TraesCS1D02G350200	TraesCS1D02G350200	TraesCS1D02G350200.1.cds1	-	-	0.0200326	0.402399	0.609014	0.00177383
TraesCS5D02G019400	TraesCS5D02G019400	TraesCS5D02G019400.1.cds1	-	-	-0.00309886	0.910376	0.535248	0.00215283
TraesCS3A02G288000	TraesCS3A02G288000	TraesCS3A02G288000.1.cds1	serine hydrolase activity	-	0.181711	0.0369664	1.96448	0.00155436
TraesCS7A02G568800	TraesCS7A02G568800	TraesCS7A02G568800.1	-	-	-0.0634297	0.0293592	-0.753424	0.000648891
TraesCS4B02G384000	TraesCS4B02G384000	TraesCS4B02G384000.2	O-methyltransferase activity	-	-0.261749	0.0229853	-6.03795	5.48065e-14
TraesCS5D02G145300	TraesCS5D02G145300	TraesCS5D02G145300.1.cds1	-	-	0.152617	0.00588137	-0.96469	0.000148178
TraesCS2A02G427200	TraesCS2A02G427200	TraesCS2A02G427200.1	-	-	-0.134957	0.00736843	1.71562	1.25153e-06
TraesCS7D02G089000	TraesCS7D02G089000	TraesCS7D02G089000.1	-	-	0.0393349	0.703848	-1.02917	6.23833e-05
TraesCS7D02G407700	TraesCS7D02G407700	TraesCS7D02G407700.1	-	-	-0.171326	0.00752466	0.65374	0.00155417
TraesCS6B02G207100	TraesCS6B02G207100	TraesCS6B02G207100.1	-	Proteasome(ats03050)	-0.0404483	0.342019	0.432395	0.0033206
TraesCS2B02G130900	TraesCS2B02G130900	TraesCS2B02G130900.1	guanyl nucleotide binding	-	0.010418	0.836611	0.535855	0.00158217
TraesCS6B02G041100	TraesCS6B02G041100	TraesCS6B02G041100.1.cds1	nutrient reservoir activity	-	0.0590838	0.0719391	-0.778467	3.52732e-05
TraesCS4A02G270700	TraesCS4A02G270700	TraesCS4A02G270700.1	-	-	0.0223963	0.340278	0.7908	3.80559e-07
TraesCS7A02G210300	TraesCS7A02G210300	TraesCS7A02G210300.1.cds1	-	-	-0.104414	0.148351	0.732637	0.00211229
TraesCS5B02G529400	TraesCS5B02G529400	TraesCS5B02G529400.1	-	-	-0.0766917	0.0845843	0.881656	0.000404586
TraesCS4A02G125500	TraesCS4A02G125500	TraesCS4A02G125500.1	-	-	0.0337707	0.590902	0.654047	0.00388949
TraesCS3D02G358700	TraesCS3D02G358700	TraesCS3D02G358700.1.cds1	-	-	0.115624	0.118419	1.03589	3.37579e-12
TraesCS3A02G355200	TraesCS3A02G355200	TraesCS3A02G355200.1	-	-	0.0285772	0.182138	0.389538	0.00486942
TraesCS5A02G261400	TraesCS5A02G261400	TraesCS5A02G261400.1.cds1	flavin adenine dinucleotide binding	-	-0.25384	0.000332365	1.37809	5.59454e-05
TraesCS5A02G089200	TraesCS5A02G089200	TraesCS5A02G089200.1	guanyl nucleotide binding	-	0.131245	0.0262865	0.43432	0.00150082
TraesCS6B02G284000	TraesCS6B02G284000	TraesCS6B02G284000.1	-	-	0.0950983	0.388876	1.22778	1.17705e-09
TraesCS3A02G258600	TraesCS3A02G258600	TraesCS3A02G258600.2	lipid biosynthetic process	Terpenoid backbone biosynthesis(ats00900)	0.0510417	0.349734	-0.791621	0.00308169
TraesCS2B02G521600	TraesCS2B02G521600	TraesCS2B02G521600.2	-	-	0.198568	0.000440617	0.718037	0.000252959
TraesCS5A02G242600	TraesCS5A02G242600	TraesCS5A02G242600.1.cds1	-	-	0.0416947	0.0996423	-0.666166	0.000242823
TraesCS5D02G395900	TraesCS5D02G395900	TraesCS5D02G395900.1.cds1	-	-	-0.00342277	0.939134	1.55925	0.00321279
TraesCS7D02G530700	TraesCS7D02G530700	TraesCS7D02G530700.1	-	-	-0.114218	0.0025059	-4.05435	0.0008734
TraesCS3A02G483000	TraesCS3A02G483000	TraesCS3A02G483000.1	-	-	-0.136444	0.0176627	1.5428	2.20108e-11
TraesCS1B02G465000	TraesCS1B02G465000	TraesCS1B02G465000.1	-	-	-0.100505	0.715852	1.50646	1.5735e-07
TraesCS4A02G290400	TraesCS4A02G290400	TraesCS4A02G290400.1	drug metabolic process	Biosynthesis of cofactors(ats01240)	-0.225745	0.00140263	-0.958522	5.87961e-05
TraesCS5B02G185400	TraesCS5B02G185400	TraesCS5B02G185400.1	-	-	-0.0552645	0.0369306	-0.529468	0.00288882
TraesCS1B02G063800	TraesCS1B02G063800	TraesCS1B02G063800.1	-	-	0.075437	0.365977	0.706541	0.000781479
TraesCS3D02G052100	TraesCS3D02G052100	TraesCS3D02G052100.1.cds1	-	-	0.0830321	0.0188769	-0.556299	0.00446043
TraesCS2A02G411700	TraesCS2A02G411700	TraesCS2A02G411700.1.cds1	-	-	-0.120081	0.1814	-6.72505	2.04786e-23
TraesCS3B02G037000	TraesCS3B02G037000	TraesCS3B02G037000.2	extracellular region	-	0.0590824	0.332343	0.865898	0.000506578
TraesCS4A02G061700	TraesCS4A02G061700	TraesCS4A02G061700.1	oxygen binding	-	0.0645672	0.0919477	2.76939	7.83831e-13
TraesCS3A02G117800	TraesCS3A02G117800	TraesCS3A02G117800.2	-	-	-0.0986312	0.0360771	-0.701985	0.000971905
TraesCS2B02G398200	TraesCS2B02G398200	TraesCS2B02G398200.1	-	Phenylpropanoid biosynthesis(ats00940)	0.0535042	0.608127	0.729742	8.32318e-05
TraesCS5B02G131500	TraesCS5B02G131500	TraesCS5B02G131500.1	-	-	0.00981667	0.864122	0.588741	5.46189e-05
TraesCS1B02G229700	TraesCS1B02G229700	TraesCS1B02G229700.1	transferase activity, transferring alkyl or aryl (other than methyl) groups	-	0.0276706	0.41902	0.907562	0.00058059
TraesCS2D02G300000	TraesCS2D02G300000	TraesCS2D02G300000.1.cds1	-	-	0.135535	0.179177	0.696791	0.00130677
TraesCS3B02G288900	TraesCS3B02G288900	TraesCS3B02G288900.2	macromolecule localization	-	0.0522375	0.2613	-0.570694	0.00206975
TraesCS5A02G330700	TraesCS5A02G330700	TraesCS5A02G330700.1	-	-	0.0077118	0.651979	0.583906	2.22384e-05
TraesCS6A02G137200	TraesCS6A02G137200	TraesCS6A02G137200.1	electron transfer activity	-	-0.0949049	0.0369737	-3.87066	9.06525e-05
TraesCS6B02G136600	TraesCS6B02G136600	TraesCS6B02G136600.1	-	-	-0.0387211	0.584413	-2.0971	2.12998e-07
TraesCS3A02G108700	TraesCS3A02G108700	TraesCS3A02G108700.1	-	-	0.0253574	0.362917	0.793516	6.67648e-06
TraesCS7D02G548400	TraesCS7D02G548400	TraesCS7D02G548400.1	cysteine-type peptidase activity	-	0.00569089	0.53903	-2.08219	5.69638e-11
TraesCS5A02G015000	TraesCS5A02G015000	TraesCS5A02G015000.1	-	-	-0.0286573	0.274051	0.539546	4.53736e-05
TraesCS5A02G469100	TraesCS5A02G469100	TraesCS5A02G469100.2	-	-	-0.0145361	0.820734	-0.957811	8.88483e-05
TraesCS7D02G512800	TraesCS7D02G512800	TraesCS7D02G512800.1	-	-	0.0373557	0.370863	1.24611	6.61601e-10
TraesCS5A02G378700	TraesCS5A02G378700	TraesCS5A02G378700.1	oxidoreductase activity, acting on single donors with incorporation of molecular oxygen	Linoleic acid metabolism(ats00591)	-0.00891437	0.845468	-3.85256	2.44573e-05
TraesCS6B02G420700	TraesCS6B02G420700	TraesCS6B02G420700.1	nutrient reservoir activity	-	0.00891755	0.860278	-1.12862	0.00235088
TraesCS3D02G028900	TraesCS3D02G028900	TraesCS3D02G028900.1	-	-	0.17698	0.0117355	-1.2591	1.41789e-06
TraesCS2D02G313700	TraesCS2D02G313700	TraesCS2D02G313700.1	-	-	0.140914	0.0252118	0.670786	0.000304044
TraesCS3D02G053700	TraesCS3D02G053700	TraesCS3D02G053700.1	-	-	-0.0237346	0.459406	0.770928	1.35918e-05
TraesCS3D02G020700	TraesCS3D02G020700	TraesCS3D02G020700.1	-	-	0.0333795	0.540135	0.971121	4.38322e-05
TraesCS5B02G395800	TraesCS5B02G395800	TraesCS5B02G395800.1	-	-	0.184001	0.00582042	0.649658	0.000655313
TraesCS3B02G474900	TraesCS3B02G474900	TraesCS3B02G474900.1	-	-	-0.0489619	0.592244	-0.600589	0.00388154
TraesCS3D02G325500	TraesCS3D02G325500	TraesCS3D02G325500.1.cds1	-	-	-0.0448185	0.251644	1.06034	1.91273e-05
TraesCS2B02G226900	TraesCS2B02G226900	TraesCS2B02G226900.1.cds1	-	-	0.152743	0.00398162	-1.76763	0.00183191
TraesCS7A02G372200	TraesCS7A02G372200	TraesCS7A02G372200.1	-	-	0.0666481	0.136254	1.0268	3.01856e-07
TraesCS5B02G436300	TraesCS5B02G436300	TraesCS5B02G436300.1.cds1	-	-	0.172762	0.239513	0.623004	9.70285e-05
TraesCS5A02G093100	TraesCS5A02G093100	TraesCS5A02G093100.1	regulation of biological quality	-	-0.102902	0.210283	0.5381	0.00489503
TraesCS5A02G505000	TraesCS5A02G505000	TraesCS5A02G505000.2	-	-	0.1129	1.95783e-05	0.52422	0.000333193
TraesCS1D02G142700	TraesCS1D02G142700	TraesCS1D02G142700.1	-	alpha-Linolenic acid metabolism(ats00592)	0.0417531	0.201669	0.613938	0.00136934
TraesCS6A02G258500	TraesCS6A02G258500	TraesCS6A02G258500.1	lyase activity	-	0.0711217	0.316939	0.734421	0.000124349
TraesCS1A02G068400	TraesCS1A02G068400	TraesCS1A02G068400.1	-	-	0.21605	0.0392811	0.977168	6.97314e-06
TraesCS7D02G375700	TraesCS7D02G375700	TraesCS7D02G375700.1	-	Arginine and proline metabolism(ats00330)	0.0952305	0.00350024	-1.49086	0.000103453
TraesCS7B02G183300	TraesCS7B02G183300	TraesCS7B02G183300.1	nucleotidyltransferase activity	Amino sugar and nucleotide sugar metabolism(ats00520)	-0.0471122	0.00863954	-0.80273	3.58055e-06
TraesCS5B02G503200	TraesCS5B02G503200	TraesCS5B02G503200.1	-	-	0.00609859	0.946074	0.573473	5.20686e-05
TraesCS2D02G541900	TraesCS2D02G541900	TraesCS2D02G541900.1	-	-	0.02698	0.546982	1.38084	1.70838e-08
TraesCS2A02G272400	TraesCS2A02G272400	TraesCS2A02G272400.1	-	-	-0.131321	0.0431186	0.547019	0.00231966
TraesCS7B02G373000	TraesCS7B02G373000	TraesCS7B02G373000.1	endopeptidase activity	-	0.01159	0.726217	0.695966	8.76978e-06
TraesCS1B02G429200	TraesCS1B02G429200	TraesCS1B02G429200.1	-	-	0.0647057	0.34311	-2.76779	0.000119444
TraesCS6B02G370600	TraesCS6B02G370600	TraesCS6B02G370600.1	nuclease activity	-	0.0659689	0.0676889	1.56571	3.96051e-09
TraesCS4D02G012900	TraesCS4D02G012900	TraesCS4D02G012900.2	sulfur compound metabolic process	-	0.0471484	0.366713	0.620937	0.00280145
TraesCS6D02G325100	TraesCS6D02G325100	TraesCS6D02G325100.1	-	-	-0.0448784	0.292187	1.29382	2.02489e-12
TraesCS3B02G430900	TraesCS3B02G430900	TraesCS3B02G430900.1	-	-	-0.116591	0.0180699	0.890556	7.60666e-07
TraesCS3A02G498600	TraesCS3A02G498600	TraesCS3A02G498600.1.cds1	-	-	0.0168176	0.834247	-3.49121	1.61262e-06
TraesCS2A02G459800	TraesCS2A02G459800	TraesCS2A02G459800.1	nutrient reservoir activity	-	-0.0992346	0.258206	0.884488	2.3961e-06
TraesCS1D02G080300	TraesCS1D02G080300	TraesCS1D02G080300.1	-	-	0.0274937	0.206609	-2.41863	7.54743e-07
TraesCS7A02G545000	TraesCS7A02G545000	TraesCS7A02G545000.1	-	-	-0.0931094	0.0758051	-1.85766	0.00411869
TraesCS1A02G186600	TraesCS1A02G186600	TraesCS1A02G186600.1	-	-	0.0337678	0.279735	-7.65449	2.78366e-09
TraesCS4D02G001900	TraesCS4D02G001900	TraesCS4D02G001900.1	-	-	0.031842	0.103257	1.16401	7.84509e-11
TraesCS6D02G239700	TraesCS6D02G239700	TraesCS6D02G239700.1	lyase activity	Terpenoid backbone biosynthesis(ats00900)	0.154335	0.097901	0.568404	0.00110765
TraesCS2A02G197900	TraesCS2A02G197900	TraesCS2A02G197900.1	-	-	-0.117841	0.0017184	-1.06657	0.000168091
TraesCS2A02G121200	TraesCS2A02G121200	TraesCS2A02G121200.1	reactive oxygen species metabolic process	-	-0.121216	0.0180614	0.4219	0.00048864
TraesCS1D02G191900	TraesCS1D02G191900	TraesCS1D02G191900.1.cds1	-	-	0.000367051	0.994961	0.582779	0.00174039
TraesCS6D02G038600	TraesCS6D02G038600	TraesCS6D02G038600.1.cds1	-	-	-0.222766	0.109009	1.00878	0.000286807
TraesCS5B02G517200	TraesCS5B02G517200	TraesCS5B02G517200.1	-	-	0.146099	0.288328	0.846971	0.00130566
TraesCS2D02G058400	TraesCS2D02G058400	TraesCS2D02G058400.1	-	-	-0.0858786	0.624693	0.919528	9.04442e-09
TraesCS2A02G095700	TraesCS2A02G095700	TraesCS2A02G095700.1.cds1	drug metabolic process	-	0.14207	0.00857262	1.49736	3.389e-08
TraesCS5D02G464800	TraesCS5D02G464800	TraesCS5D02G464800.1.cds1	-	-	-0.0459494	0.274555	1.31703	0.00469001
TraesCS1A02G197200	TraesCS1A02G197200	TraesCS1A02G197200.1	-	-	-0.181356	0.0762154	0.611638	0.00012338
TraesCS5B02G066900	TraesCS5B02G066900	TraesCS5B02G066900.1	-	Purine metabolism(ats00230)	0.0361597	0.807037	0.602011	0.00109393
TraesCS3B02G515500	TraesCS3B02G515500	TraesCS3B02G515500.1.cds1	-	-	-0.116115	0.0400891	-3.9976	1.13821e-05
TraesCS7A02G375400	TraesCS7A02G375400	TraesCS7A02G375400.1	tetrapyrrole metabolic process	-	-0.0154001	0.849414	0.700699	3.26009e-06
TraesCS2B02G060900	TraesCS2B02G060900	TraesCS2B02G060900.1	-	-	0.0645047	0.265805	0.766124	0.00353641
TraesCS5A02G177400	TraesCS5A02G177400	TraesCS5A02G177400.1	organic acid binding	-	-0.00230047	0.719506	-0.570501	0.000466596
TraesCS5D02G410500	TraesCS5D02G410500	TraesCS5D02G410500.1	-	-	-0.0725484	0.123014	0.910739	2.68671e-06
TraesCS2D02G584600	TraesCS2D02G584600	TraesCS2D02G584600.1	-	-	-0.0603852	0.291596	1.18409	1.15927e-05
TraesCS6A02G123300	TraesCS6A02G123300	TraesCS6A02G123300.1.cds1	-	-	-0.0877063	0.280765	-0.701399	0.000928174
TraesCS6A02G047700	TraesCS6A02G047700	TraesCS6A02G047700.2	-	-	0.0201348	0.835655	-0.56985	0.000593746
TraesCS4A02G079200	TraesCS4A02G079200	TraesCS4A02G079200.1.cds1	-	-	-0.0718427	0.0578317	-0.894749	0.000572706
TraesCS3D02G297900	TraesCS3D02G297900	TraesCS3D02G297900.1	-	-	-0.0441221	0.0600961	-0.620528	0.0016264
TraesCS2A02G036900	TraesCS2A02G036900	TraesCS2A02G036900.1.cds1	-	-	-0.151739	0.46156	1.15017	1.19813e-06
TraesCS3A02G204400	TraesCS3A02G204400	TraesCS3A02G204400.1	-	-	0.0113055	0.914931	0.737613	3.30943e-07
TraesCS7D02G346100	TraesCS7D02G346100	TraesCS7D02G346100.1	-	-	0.0068258	0.810631	1.11205	3.43365e-09
TraesCS2D02G025400	TraesCS2D02G025400	TraesCS2D02G025400.2	-	-	0.12717	0.0630885	-0.778238	0.000109405
TraesCS2B02G360400	TraesCS2B02G360400	TraesCS2B02G360400.1	-	-	-0.00309857	0.959173	-0.542375	0.000310808
TraesCS5D02G528500	TraesCS5D02G528500	TraesCS5D02G528500.1	-	-	-0.114126	0.144516	1.04108	2.03461e-07
TraesCS6B02G387400	TraesCS6B02G387400	TraesCS6B02G387400.1	-	-	-0.0279133	0.522128	-0.556054	0.00214804
TraesCS7D02G245000	TraesCS7D02G245000	TraesCS7D02G245000.1	-	-	-0.116588	0.0386999	-1.40978	0.000447453
TraesCS1A02G217300	TraesCS1A02G217300	TraesCS1A02G217300.1	oxidoreductase activity, acting on a sulfur group of donors	-	-0.00742511	0.801611	0.489436	0.00105471
TraesCS3B02G293200	TraesCS3B02G293200	TraesCS3B02G293200.1.cds1	chitin binding	Amino sugar and nucleotide sugar metabolism(ats00520)	-0.195724	0.00300203	2.412	6.65237e-15
TraesCS3B02G533800	TraesCS3B02G533800	TraesCS3B02G533800.1.cds1	-	-	-0.147188	0.00908467	1.84199	1.52808e-13
TraesCS2B02G204600	TraesCS2B02G204600	TraesCS2B02G204600.1	-	-	0.0288735	0.371599	1.04329	7.83033e-12
TraesCS6B02G174700	TraesCS6B02G174700	TraesCS6B02G174700.1	oxidoreductase activity, acting on CH-OH group of donors	Glutathione metabolism(ats00480)	-0.0319305	0.706446	-0.723443	0.00349056
TraesCS1B02G115900	TraesCS1B02G115900	TraesCS1B02G115900.1	-	-	-0.241219	0.00262396	-1.30506	6.84401e-07
TraesCS1D02G036900	TraesCS1D02G036900	TraesCS1D02G036900.1.cds1	-	-	0.0671976	0.0228131	0.684219	0.00106422
TraesCS7D02G211900	TraesCS7D02G211900	TraesCS7D02G211900.1	-	Arginine and proline metabolism(ats00330)	-0.131564	0.0817867	0.565913	5.50135e-05
TraesCS3A02G275400	TraesCS3A02G275400	TraesCS3A02G275400.1	signal transducer activity	-	0.00531677	0.91171	-0.932632	0.00165154
TraesCS7A02G130300	TraesCS7A02G130300	TraesCS7A02G130300.1	secondary active transmembrane transporter activity	-	-0.0906413	0.221861	0.683304	0.000541075
TraesCS5A02G309000	TraesCS5A02G309000	TraesCS5A02G309000.1	-	-	0.0874381	0.0447877	-1.42852	2.23201e-05
TraesCS3A02G122400	TraesCS3A02G122400	TraesCS3A02G122400.1	vitamin binding	-	-0.0690931	0.235648	0.763727	5.01527e-06
TraesCS3B02G574600	TraesCS3B02G574600	TraesCS3B02G574600.1.cds1	-	-	0.15975	0.0214199	2.24359	4.59779e-17
TraesCS7D02G030700	TraesCS7D02G030700	TraesCS7D02G030700.1	-	-	0.102392	0.00287107	0.489353	0.000329244
TraesCS4B02G271900	TraesCS4B02G271900	TraesCS4B02G271900.1.cds1	electron transfer activity	-	0.215059	0.00699366	1.53036	3.19163e-08
TraesCS7A02G314000	TraesCS7A02G314000	TraesCS7A02G314000.2	metal cluster binding	-	0.0316377	0.362083	0.54022	0.00050926
TraesCS4B02G100800	TraesCS4B02G100800	TraesCS4B02G100800.1	-	-	0.219858	0.0223766	1.93709	1.78378e-26
TraesCS3A02G237100	TraesCS3A02G237100	TraesCS3A02G237100.1	oxidoreductase activity, acting on CH-OH group of donors	-	0.0110354	0.751252	0.385136	0.0014433
TraesCS2D02G231100	TraesCS2D02G231100	TraesCS2D02G231100.1	regulation of biological quality	Sulfur metabolism(ats00920)	0.247126	0.0121634	0.569217	0.00121265
TraesCS2A02G322400	TraesCS2A02G322400	TraesCS2A02G322400.2	-	-	0.0450221	0.366449	-0.532677	0.000202942
TraesCS3B02G526700	TraesCS3B02G526700	TraesCS3B02G526700.1	-	-	-0.098522	0.0821599	0.990315	0.000584717
TraesCS7D02G349300	TraesCS7D02G349300	TraesCS7D02G349300.1	-	Circadian rhythm - plant(ats04712)	-0.110255	0.118762	1.58629	0.00261388
TraesCS7A02G222800	TraesCS7A02G222800	TraesCS7A02G222800.1	protein folding	-	-0.0435219	0.354534	-1.19243	2.46577e-08
TraesCS2D02G203300	TraesCS2D02G203300	TraesCS2D02G203300.1	-	-	-0.193609	0.000194169	0.491023	0.00451191
TraesCS4A02G100100	TraesCS4A02G100100	TraesCS4A02G100100.1.cds1	-	-	0.163944	0.144414	-0.887921	0.000668628
TraesCS7A02G396100	TraesCS7A02G396100	TraesCS7A02G396100.1	-	-	-0.0180112	0.34114	-1.21442	0.000702015
TraesCS2A02G273100	TraesCS2A02G273100	TraesCS2A02G273100.1	cysteine-type peptidase activity	Plant-pathogen interaction(ats04626)	0.0856824	0.0485744	0.710208	4.46389e-05
TraesCS7A02G333900	TraesCS7A02G333900	TraesCS7A02G333900.1	O-methyltransferase activity	-	-0.0378493	0.830323	0.602712	2.83977e-05
TraesCS1D02G013500	TraesCS1D02G013500	TraesCS1D02G013500.1	FMN binding	-	-0.182932	0.0175563	-0.604728	0.00405815
TraesCS7B02G175200	TraesCS7B02G175200	TraesCS7B02G175200.1.cds1	-	-	0.0924564	0.138414	0.869133	8.06962e-06
TraesCS7D02G161200	TraesCS7D02G161200	TraesCS7D02G161200.1.cds1	-	Plant hormone signal transduction(ats04075)	-0.195004	0.00133942	2.43	8.66681e-25
TraesCS5B02G320700	TraesCS5B02G320700	TraesCS5B02G320700.1	-	-	0.0271527	0.505334	0.812356	0.000111712
TraesCS2D02G566800	TraesCS2D02G566800	TraesCS2D02G566800.1.cds1	-	-	0.0521807	0.0162283	1.19551	7.67069e-09
TraesCS4A02G264500	TraesCS4A02G264500	TraesCS4A02G264500.1	-	-	0.231756	0.00288259	0.649401	0.000119968
TraesCS5D02G364100	TraesCS5D02G364100	TraesCS5D02G364100.1	tetrapyrrole metabolic process	-	-0.04304	0.402375	-2.62695	2.3888e-06
TraesCS4D02G015800	TraesCS4D02G015800	TraesCS4D02G015800.1.cds1	-	-	0.0456295	0.2651	1.51162	2.09199e-10
TraesCS2A02G158000	TraesCS2A02G158000	TraesCS2A02G158000.1	-	-	0.178277	0.0442388	0.672985	0.00186177
TraesCS2A02G581600	TraesCS2A02G581600	TraesCS2A02G581600.1	-	-	0.0744117	0.559971	1.14269	2.12125e-13
TraesCS5D02G398500	TraesCS5D02G398500	TraesCS5D02G398500.1	-	Phenylpropanoid biosynthesis(ats00940)	0.0684701	0.106972	-4.32321	0.000426154
TraesCS2A02G216200	TraesCS2A02G216200	TraesCS2A02G216200.1	-	-	0.124108	0.032958	0.861065	8.83522e-05
TraesCS1D02G354300	TraesCS1D02G354300	TraesCS1D02G354300.1	-	-	0.125088	0.203766	0.950108	0.0022203
TraesCS3D02G120200	TraesCS3D02G120200	TraesCS3D02G120200.1.cds1	-	-	0.18232	0.0011743	0.988449	4.57178e-05
TraesCS2D02G584700	TraesCS2D02G584700	TraesCS2D02G584700.1	-	-	-0.117299	0.237716	0.635333	5.53664e-05
TraesCS2A02G221000	TraesCS2A02G221000	TraesCS2A02G221000.1	-	-	-0.0996623	0.0481767	-1.1976	6.10103e-05
TraesCS2A02G302400	TraesCS2A02G302400	TraesCS2A02G302400.1	cofactor metabolic process	-	0.215612	0.0179473	0.798268	5.35985e-05
TraesCS1B02G282000	TraesCS1B02G282000	TraesCS1B02G282000.1.cds1	serine hydrolase activity	-	-0.0468475	0.396422	-2.23383	0.000740587
TraesCS4A02G230500	TraesCS4A02G230500	TraesCS4A02G230500.1.cds1	-	-	0.133096	0.00219078	1.32608	6.07894e-07
TraesCS5A02G124300	TraesCS5A02G124300	TraesCS5A02G124300.2	-	-	0.0128847	0.674749	0.649319	7.20862e-06
TraesCS2B02G355900	TraesCS2B02G355900	TraesCS2B02G355900.1	-	-	0.0542792	0.152891	1.2106	5.33638e-12
TraesCS1D02G374900	TraesCS1D02G374900	TraesCS1D02G374900.1.cds1	-	-	-0.117882	0.00340662	-1.21859	0.000738101
TraesCS2D02G425600	TraesCS2D02G425600	TraesCS2D02G425600.1	-	-	-0.0462368	0.587265	-0.767448	0.00153847
TraesCS3D02G022100	TraesCS3D02G022100	TraesCS3D02G022100.1	-	-	-0.177709	0.105159	1.40622	9.73629e-08
TraesCS2D02G031800	TraesCS2D02G031800	TraesCS2D02G031800.1	nucleotidyltransferase activity	Monobactam biosynthesis(ats00261)	-0.0804478	0.223473	0.690035	0.000418556
TraesCS3D02G368900	TraesCS3D02G368900	TraesCS3D02G368900.1.cds1	-	Amino sugar and nucleotide sugar metabolism(ats00520)	-0.108098	0.425753	0.747915	0.00449658
TraesCS4D02G128400	TraesCS4D02G128400	TraesCS4D02G128400.1.cds1	-	-	-0.0124326	0.790214	0.493152	0.00106039
TraesCS5D02G210700	TraesCS5D02G210700	TraesCS5D02G210700.1	-	-	-0.0841542	0.036799	-1.3771	3.5568e-05
TraesCS3B02G579600	TraesCS3B02G579600	TraesCS3B02G579600.1.cds1	-	-	-0.0790928	0.527212	-1.30596	0.00464548
TraesCS3B02G113500	TraesCS3B02G113500	TraesCS3B02G113500.2	-	-	0.0162329	0.680516	0.553727	0.000764757
TraesCS3A02G144700	TraesCS3A02G144700	TraesCS3A02G144700.2	-	-	-0.0566622	0.169967	1.14078	8.49246e-06
TraesCS2A02G233100	TraesCS2A02G233100	TraesCS2A02G233100.1	-	-	-0.0117306	0.6265	0.478376	0.000618497
TraesCS4D02G358200	TraesCS4D02G358200	TraesCS4D02G358200.1.cds1	-	-	0.129738	0.0228749	-6.98294	0.000369888
TraesCS3A02G327200	TraesCS3A02G327200	TraesCS3A02G327200.1	translation factor activity, RNA binding	-	-0.0943018	0.00687385	0.636827	2.4214e-05
TraesCS5A02G392000	TraesCS5A02G392000	TraesCS5A02G392000.1	cell wall organization or biogenesis	-	0.176457	4.71862e-05	-0.554535	0.00430967
TraesCS5B02G265500	TraesCS5B02G265500	TraesCS5B02G265500.1	-	-	-0.0788494	0.0392241	-3.30481	5.13639e-50
TraesCS4B02G205400	TraesCS4B02G205400	TraesCS4B02G205400.1	-	-	-0.0156034	0.82216	0.688118	1.67311e-05
TraesCS6D02G292700	TraesCS6D02G292700	TraesCS6D02G292700.1	-	-	0.0118142	0.813226	1.22566	6.90304e-14
TraesCS4A02G114600	TraesCS4A02G114600	TraesCS4A02G114600.1	-	-	-0.025876	0.544853	-1.90901	0.000245829
TraesCS1A02G090600	TraesCS1A02G090600	TraesCS1A02G090600.1	-	-	-0.00840484	0.728434	0.573536	0.000371641
TraesCS4D02G099100	TraesCS4D02G099100	TraesCS4D02G099100.1	flavin adenine dinucleotide binding	-	-0.00615855	0.865442	1.14326	8.11923e-09
TraesCS5A02G205000	TraesCS5A02G205000	TraesCS5A02G205000.1	regulation of biological quality	-	-0.169818	0.00479768	0.634826	9.82644e-05
TraesCS1A02G104200	TraesCS1A02G104200	TraesCS1A02G104200.1	-	Phenylpropanoid biosynthesis(ats00940)	-0.0520268	0.0741926	0.785399	5.90717e-05
TraesCS6B02G327200	TraesCS6B02G327200	TraesCS6B02G327200.1	electron transfer activity	-	0.0255446	0.694619	1.08133	7.65123e-11
TraesCS5D02G055700	TraesCS5D02G055700	TraesCS5D02G055700.1	-	-	-0.175908	0.00598895	-0.893594	0.00152734
TraesCS2D02G339600	TraesCS2D02G339600	TraesCS2D02G339600.1	oxidoreductase activity, acting on a sulfur group of donors	-	0.108129	0.0158123	0.788508	2.28185e-06
TraesCS3A02G516200	TraesCS3A02G516200	TraesCS3A02G516200.1	-	-	0.111442	0.01795	2.1707	9.5045e-28
TraesCS6A02G313400	TraesCS6A02G313400	TraesCS6A02G313400.1	-	-	0.125774	0.269916	1.02684	1.50434e-09
TraesCS2A02G315600	TraesCS2A02G315600	TraesCS2A02G315600.1	-	-	0.0506319	0.072707	1.3308	5.56132e-13
TraesCS7B02G350000	TraesCS7B02G350000	TraesCS7B02G350000.1.cds1	-	-	0.151019	0.00173151	0.592627	0.00349672
TraesCS3A02G148700	TraesCS3A02G148700	TraesCS3A02G148700.1.cds1	-	-	0.0475595	0.0450831	0.528113	0.00288434
TraesCS4A02G196000	TraesCS4A02G196000	TraesCS4A02G196000.1	-	-	-0.0456649	0.510832	1.07586	9.83258e-05
TraesCS5A02G022200	TraesCS5A02G022200	TraesCS5A02G022200.1	-	-	0.0927277	0.118005	0.500479	0.000817288
TraesCS3B02G045500	TraesCS3B02G045500	TraesCS3B02G045500.1.cds1	-	-	-0.0139734	0.751498	-1.03808	2.40086e-07
TraesCS2A02G191600	TraesCS2A02G191600	TraesCS2A02G191600.2	-	-	-0.0676034	0.0184533	0.67866	0.00167397
TraesCS4D02G309000	TraesCS4D02G309000	TraesCS4D02G309000.1	oxidoreductase activity, acting on single donors with incorporation of molecular oxygen	-	0.0113353	0.851247	0.996478	8.90473e-09
TraesCS3D02G321200	TraesCS3D02G321200	TraesCS3D02G321200.1	oxidoreductase activity, acting on CH-OH group of donors	-	0.12377	0.0428656	0.576167	0.00241803
TraesCS1B02G150400	TraesCS1B02G150400	TraesCS1B02G150400.3	lyase activity	-	-0.0082548	0.858442	-0.603045	0.0013088
TraesCS1A02G424100	TraesCS1A02G424100	TraesCS1A02G424100.1	flavin adenine dinucleotide binding	-	-0.0904382	0.221797	1.65485	7.89477e-35
TraesCS4D02G242400	TraesCS4D02G242400	TraesCS4D02G242400.1	-	Ribosome(ats03010)	0.0137299	0.718427	-0.851188	0.00173827
TraesCS2B02G219400	TraesCS2B02G219400	TraesCS2B02G219400.1	lipid biosynthetic process	-	-0.0110778	0.888146	0.583337	0.003916
TraesCS1B02G096600	TraesCS1B02G096600	TraesCS1B02G096600.1	-	-	0.0725389	0.0150592	0.90208	0.000188925
TraesCS1B02G164000	TraesCS1B02G164000	TraesCS1B02G164000.2	-	-	0.0936563	0.292601	1.31325	1.5436e-12
TraesCSU02G002600	TraesCSU02G002600	TraesCSU02G002600.1	guanyl nucleotide binding	-	-0.188762	0.00349218	1.69397	0.000927926
TraesCS1D02G162000	TraesCS1D02G162000	TraesCS1D02G162000.1	-	Galactose metabolism(ats00052)	0.0473995	0.226595	0.794624	8.84342e-06
TraesCS7A02G308600	TraesCS7A02G308600	TraesCS7A02G308600.1	-	-	-0.0406044	0.0731471	1.01389	0.000146819
TraesCS2A02G249600	TraesCS2A02G249600	TraesCS2A02G249600.1	-	-	-0.095349	0.0158794	-0.739752	0.00168573
TraesCS5A02G286100	TraesCS5A02G286100	TraesCS5A02G286100.2	phosphoric ester hydrolase activity	-	0.0520163	0.00549788	1.33801	4.16778e-18
TraesCS7A02G075600	TraesCS7A02G075600	TraesCS7A02G075600.1	lyase activity	Biosynthesis of amino acids(ats01230)	0.0433741	0.516893	1.47019	2.19131e-06
TraesCS6B02G031700	TraesCS6B02G031700	TraesCS6B02G031700.1	alpha-glucosidase activity	-	0.146025	0.254672	1.02868	1.93129e-12
TraesCS7D02G534500	TraesCS7D02G534500	TraesCS7D02G534500.1	endopeptidase activity	-	-0.0484915	0.116683	1.12816	2.08926e-11
TraesCS7B02G253600	TraesCS7B02G253600	TraesCS7B02G253600.1	vitamin binding	-	-0.0987464	0.0822896	3.24833	3.1666e-47
TraesCS3A02G052700	TraesCS3A02G052700	TraesCS3A02G052700.1	photosynthesis	-	0.00913514	0.816658	0.695637	0.0016294
TraesCS5A02G004600	TraesCS5A02G004600	TraesCS5A02G004600.1	-	-	0.0182203	0.48872	2.21627	4.93141e-35
TraesCS3B02G141600	TraesCS3B02G141600	TraesCS3B02G141600.1	vitamin binding	Cysteine and methionine metabolism(ats00270)	-0.135182	0.0668933	0.643943	0.000105922
TraesCS6A02G084200	TraesCS6A02G084200	TraesCS6A02G084200.1	-	-	-0.0543666	0.330455	-0.89117	0.000523245
TraesCS5A02G503900	TraesCS5A02G503900	TraesCS5A02G503900.1	-	-	0.023602	0.591049	1.53078	4.73524e-12
TraesCS6B02G429500	TraesCS6B02G429500	TraesCS6B02G429500.1.cds1	-	-	0.193012	0.040897	1.511	0.00110327
TraesCS5D02G165200	TraesCS5D02G165200	TraesCS5D02G165200.1	cellular amino acid metabolic process	-	-0.103927	0.0524501	0.419683	0.00434825
TraesCS3D02G126300	TraesCS3D02G126300	TraesCS3D02G126300.1	-	-	0.143591	0.0718746	0.514259	0.00430246
TraesCS7D02G490800	TraesCS7D02G490800	TraesCS7D02G490800.1	-	-	0.0188973	0.366536	1.40758	1.86313e-07
TraesCS3D02G156500	TraesCS3D02G156500	TraesCS3D02G156500.1.cds1	-	-	0.0628939	0.042251	0.585387	0.00210285
TraesCS2D02G272400	TraesCS2D02G272400	TraesCS2D02G272400.1	cysteine-type peptidase activity	-	-0.00882523	0.877171	0.770953	2.0223e-05
TraesCS7B02G025500	TraesCS7B02G025500	TraesCS7B02G025500.1	-	-	-0.0301693	0.345401	0.612175	0.000446393
TraesCS6A02G344000	TraesCS6A02G344000	TraesCS6A02G344000.2	-	Lysine degradation(ats00310)	0.0919764	0.0569666	1.27561	9.14923e-09
TraesCS3A02G282100	TraesCS3A02G282100	TraesCS3A02G282100.1	-	-	-0.0141356	0.716997	0.699374	0.000289724
TraesCS3A02G279800	TraesCS3A02G279800	TraesCS3A02G279800.1.cds1	-	-	-0.0459305	0.134651	0.567222	0.000581726
TraesCS7A02G259700	TraesCS7A02G259700	TraesCS7A02G259700.1	molybdenum ion binding	-	-0.126588	0.0475668	0.476244	0.0005418
TraesCS4D02G240700	TraesCS4D02G240700	TraesCS4D02G240700.1	cellular amino acid metabolic process	-	0.0944769	0.314006	0.704714	5.14756e-05
TraesCS2B02G523700	TraesCS2B02G523700	TraesCS2B02G523700.1	-	Glutathione metabolism(ats00480)	-0.000855437	0.992497	-4.83851	0.00140415
TraesCS7D02G343600	TraesCS7D02G343600	TraesCS7D02G343600.2	oxidoreductase activity, acting on a sulfur group of donors	-	0.0220289	0.317192	0.823522	1.52419e-06
TraesCS4A02G117100	TraesCS4A02G117100	TraesCS4A02G117100.1.cds1	cell wall organization or biogenesis	-	0.0788062	0.00857176	-1.17543	3.78099e-10
TraesCS2D02G161900	TraesCS2D02G161900	TraesCS2D02G161900.2	-	-	-0.00505188	0.957256	-0.901297	0.00195903
TraesCS3B02G384800	TraesCS3B02G384800	TraesCS3B02G384800.1	serine hydrolase activity	-	-0.180904	0.0611453	-1.37273	0.00039904
TraesCS5D02G323800	TraesCS5D02G323800	TraesCS5D02G323800.1	-	-	-0.0180559	0.350936	0.742942	4.75789e-06
TraesCS7D02G339600	TraesCS7D02G339600	TraesCS7D02G339600.1	-	-	0.0051829	0.90691	-1.63556	2.7592e-07
TraesCS1D02G011100	TraesCS1D02G011100	TraesCS1D02G011100.1	-	-	-0.102135	0.437796	-3.23394	7.10078e-05
TraesCS7A02G002700	TraesCS7A02G002700	TraesCS7A02G002700.1.cds1	-	-	-0.181206	0.265011	1.08697	0.000279692
TraesCS3B02G337400	TraesCS3B02G337400	TraesCS3B02G337400.1	serine hydrolase activity	-	0.0310714	0.514787	0.533545	0.00136463
TraesCS4A02G312300	TraesCS4A02G312300	TraesCS4A02G312300.1.cds1	-	-	-0.0693126	0.203304	1.15913	1.66928e-14
TraesCS5A02G081900	TraesCS5A02G081900	TraesCS5A02G081900.1	-	-	-0.0788715	0.0306802	0.939133	1.00663e-05
TraesCS3D02G512300	TraesCS3D02G512300	TraesCS3D02G512300.1.cds1	-	-	-0.0968639	0.0577901	1.01185	0.00325553
TraesCS5B02G161000	TraesCS5B02G161000	TraesCS5B02G161000.1	-	-	-0.149001	0.0020855	1.29144	2.84874e-05
TraesCS1B02G360500	TraesCS1B02G360500	TraesCS1B02G360500.1	-	-	-0.0161942	0.543791	-0.79455	0.00193543
TraesCS4B02G200000	TraesCS4B02G200000	TraesCS4B02G200000.1	-	Glutathione metabolism(ats00480)	-0.12401	0.157785	0.642588	0.00119392
TraesCS4A02G383400	TraesCS4A02G383400	TraesCS4A02G383400.1	O-methyltransferase activity	-	-0.0640268	0.315141	1.10621	0.00416753
TraesCS5D02G472000	TraesCS5D02G472000	TraesCS5D02G472000.1.cds1	-	-	-0.185594	0.115041	1.00394	0.00387703
TraesCS5A02G501100	TraesCS5A02G501100	TraesCS5A02G501100.1	-	-	0.0662109	0.146848	0.870681	2.04431e-06
TraesCS7D02G432800	TraesCS7D02G432800	TraesCS7D02G432800.1.cds1	-	-	0.0733911	0.068971	1.51994	6.84067e-13
TraesCS7A02G396500	TraesCS7A02G396500	TraesCS7A02G396500.1.cds1	-	-	-0.0340169	0.168194	-8.72523	0.000903641
TraesCS2D02G264400	TraesCS2D02G264400	TraesCS2D02G264400.1	-	Ubiquinone and other terpenoid-quinone biosynthesis(ats00130)	-0.0645403	0.0959292	1.21278	1.64927e-14
TraesCS5A02G340500	TraesCS5A02G340500	TraesCS5A02G340500.1.cds1	-	-	0.0340533	0.441184	0.630261	0.0013741
TraesCS7A02G315100	TraesCS7A02G315100	TraesCS7A02G315100.1	-	-	0.0631124	0.403872	-0.644151	0.000751551
TraesCS1D02G411300	TraesCS1D02G411300	TraesCS1D02G411300.1.cds1	-	-	-0.105818	0.00298357	1.12491	1.84233e-05
TraesCS7A02G277600	TraesCS7A02G277600	TraesCS7A02G277600.1	flavin adenine dinucleotide binding	Ascorbate and aldarate metabolism(ats00053)	-0.0201551	0.561255	0.608233	1.16181e-05
TraesCS2B02G344600	TraesCS2B02G344600	TraesCS2B02G344600.1	-	-	-0.136631	0.0326018	0.415568	0.00152663
TraesCS2A02G172600	TraesCS2A02G172600	TraesCS2A02G172600.1	-	-	-0.0647652	0.385223	0.859366	0.00311359
TraesCS2A02G290300	TraesCS2A02G290300	TraesCS2A02G290300.1	-	-	0.0241634	0.0724795	1.02391	3.02134e-08
TraesCS3B02G571400	TraesCS3B02G571400	TraesCS3B02G571400.1	-	-	-0.0789443	0.120869	0.832759	0.00274295
TraesCS6B02G213700	TraesCS6B02G213700	TraesCS6B02G213700.1	metallopeptidase activity	-	-0.0261197	0.507992	0.723337	2.12838e-06
TraesCS2D02G086200	TraesCS2D02G086200	TraesCS2D02G086200.1.cds1	-	-	0.1387	0.0716837	1.229	2.49872e-05
TraesCS6D02G367800	TraesCS6D02G367800	TraesCS6D02G367800.1	nutrient reservoir activity	-	-0.0703643	0.370941	-3.23235	1.73055e-07
TraesCS5A02G148700	TraesCS5A02G148700	TraesCS5A02G148700.1	-	Peroxisome(ats04146)	0.058105	0.0150304	1.10824	0.000282148
TraesCS7A02G246300	TraesCS7A02G246300	TraesCS7A02G246300.1	-	-	-0.0765248	0.221676	-2.21149	4.74306e-10
TraesCS7A02G115300	TraesCS7A02G115300	TraesCS7A02G115300.1	-	-	-0.0961665	0.095141	0.526112	0.00425142
TraesCS3B02G325800	TraesCS3B02G325800	TraesCS3B02G325800.1	lyase activity	-	0.100661	0.0308958	0.518372	0.00203612
TraesCS6D02G302300	TraesCS6D02G302300	TraesCS6D02G302300.2	FMN binding	-	0.0392431	0.436648	0.754929	4.14054e-05
TraesCS4B02G088800	TraesCS4B02G088800	TraesCS4B02G088800.4	glucosylceramidase activity	-	0.0549618	0.13347	0.494242	0.000784337
TraesCS2B02G594900	TraesCS2B02G594900	TraesCS2B02G594900.1	-	-	-0.0194387	0.755674	3.46278	4.59854e-31
TraesCS7A02G317900	TraesCS7A02G317900	TraesCS7A02G317900.1	-	-	0.00087996	0.978879	1.04362	3.00804e-05
TraesCS1A02G183000	TraesCS1A02G183000	TraesCS1A02G183000.1	cellular carbohydrate metabolic process	-	0.00708572	0.941001	0.671285	0.000996928
TraesCS6B02G197100	TraesCS6B02G197100	TraesCS6B02G197100.1.cds1	-	-	-0.255819	0.0290211	-1.15713	0.000168655
TraesCS7A02G501000	TraesCS7A02G501000	TraesCS7A02G501000.1.cds1	-	-	-0.156119	0.0717591	-1.33283	0.000119369
TraesCS5D02G071100	TraesCS5D02G071100	TraesCS5D02G071100.1	-	-	0.11752	0.180811	0.608112	0.000232043
TraesCS6B02G112800	TraesCS6B02G112800	TraesCS6B02G112800.1	-	-	-0.104052	0.372281	-0.860035	0.000277735
TraesCS3B02G362100	TraesCS3B02G362100	TraesCS3B02G362100.1	-	-	0.0565075	0.63884	-0.911016	0.0013247
TraesCS6A02G263900	TraesCS6A02G263900	TraesCS6A02G263900.1	-	Biosynthesis of amino acids(ats01230)	0.0551302	0.0330549	0.767398	2.1249e-06
TraesCS3B02G455200	TraesCS3B02G455200	TraesCS3B02G455200.1.cds1	-	-	0.185921	0.00479843	1.06541	5.90737e-07
TraesCS2B02G606700	TraesCS2B02G606700	TraesCS2B02G606700.2	-	-	-0.105327	0.0855316	0.682469	0.000245951
TraesCS5A02G000700	TraesCS5A02G000700	TraesCS5A02G000700.1.cds1	-	-	-0.0223541	0.520138	0.981223	0.000915971
TraesCS2A02G032500	TraesCS2A02G032500	TraesCS2A02G032500.1	nucleotidyltransferase activity	-	-0.105219	0.0427665	0.850834	1.21315e-05
TraesCS5D02G105500	TraesCS5D02G105500	TraesCS5D02G105500.1	translation factor activity, RNA binding	-	-0.121708	0.0137126	-0.77227	0.000481218
TraesCS2B02G396100	TraesCS2B02G396100	TraesCS2B02G396100.1	-	-	-0.0212921	0.799317	-2.929	4.33524e-05
TraesCS2A02G331600	TraesCS2A02G331600	TraesCS2A02G331600.1	intracellular signal transduction	-	0.0256613	0.414248	0.539178	0.000990763
TraesCS2A02G158800	TraesCS2A02G158800	TraesCS2A02G158800.1.cds1	-	-	-0.16993	0.0192794	1.39038	3.80983e-09
TraesCS1A02G144800	TraesCS1A02G144800	TraesCS1A02G144800.1	-	-	-0.0464462	0.0603841	-1.30859	0.000226947
TraesCS4D02G272500	TraesCS4D02G272500	TraesCS4D02G272500.1.cds1	-	-	0.0829167	0.15969	0.983647	8.0819e-14
TraesCS2A02G033900	TraesCS2A02G033900	TraesCS2A02G033900.1	-	-	-0.0420768	0.30077	-9.20281	1.20008e-06
TraesCS3A02G024300	TraesCS3A02G024300	TraesCS3A02G024300.1	-	-	0.0120728	0.785038	0.705851	9.18818e-05
TraesCS6B02G353200	TraesCS6B02G353200	TraesCS6B02G353200.2	FMN binding	alpha-Linolenic acid metabolism(ats00592)	0.00584841	0.88003	0.925956	6.31246e-08
TraesCS5D02G374000	TraesCS5D02G374000	TraesCS5D02G374000.1	vitamin binding	-	-0.0145585	0.553098	-0.648766	0.000777842
TraesCS3B02G303100	TraesCS3B02G303100	TraesCS3B02G303100.1	substrate-specific channel activity	-	-0.00618564	0.806832	-0.582908	0.000207582
TraesCS6D02G359300	TraesCS6D02G359300	TraesCS6D02G359300.1	-	-	-0.0722082	0.0544731	0.965137	7.95068e-05
TraesCS1A02G253400	TraesCS1A02G253400	TraesCS1A02G253400.1	-	Carbon metabolism(ats01200)	0.0646767	0.0140579	0.827278	2.36634e-07
TraesCS4D02G186700	TraesCS4D02G186700	TraesCS4D02G186700.1	-	Carbon metabolism(ats01200)	-0.100869	0.485752	0.546995	0.000211668
TraesCS7D02G281200	TraesCS7D02G281200	TraesCS7D02G281200.1	FMN binding	-	0.00328737	0.909732	-0.663162	0.00182662
TraesCS6D02G058200	TraesCS6D02G058200	TraesCS6D02G058200.1	-	-	-0.102853	0.0954654	-0.638956	0.00319199
TraesCS4A02G196300	TraesCS4A02G196300	TraesCS4A02G196300.1	-	Phenylpropanoid biosynthesis(ats00940)	0.0832998	0.151022	0.740918	0.00210757
TraesCS7D02G041500	TraesCS7D02G041500	TraesCS7D02G041500.1	O-methyltransferase activity	-	-0.0586581	0.254454	-0.832301	0.00345185
TraesCS7B02G421100	TraesCS7B02G421100	TraesCS7B02G421100.1	-	Ribosome(ats03010)	-0.136304	0.000303485	-0.937869	0.00154625
TraesCS3D02G194000	TraesCS3D02G194000	TraesCS3D02G194000.1	-	-	-0.0133797	0.713745	-0.998717	0.000280331
TraesCS2B02G290500	TraesCS2B02G290500	TraesCS2B02G290500.1	-	-	-0.0232856	0.557276	0.5532	0.00454359
TraesCS3A02G285900	TraesCS3A02G285900	TraesCS3A02G285900.2	oxidoreductase activity, acting on CH-OH group of donors	-	-0.273353	0.27002	0.816398	2.05016e-05
TraesCS5B02G031800	TraesCS5B02G031800	TraesCS5B02G031800.1	secondary active transmembrane transporter activity	-	-0.0521525	0.0396788	1.32068	6.8669e-12
TraesCS2A02G433500	TraesCS2A02G433500	TraesCS2A02G433500.1	extracellular region	-	-0.0544559	0.502364	1.98149	9.71559e-19
TraesCS1B02G225800	TraesCS1B02G225800	TraesCS1B02G225800.1	-	-	-0.0160748	0.649463	-3.1799	2.28926e-07
TraesCS1D02G240000	TraesCS1D02G240000	TraesCS1D02G240000.1	-	-	0.0965548	0.00101562	0.861831	1.47132e-06
TraesCS6A02G084600	TraesCS6A02G084600	TraesCS6A02G084600.1	cellular aldehyde metabolic process	Biosynthesis of cofactors(ats01240)	-0.0183722	0.706949	0.813403	6.58803e-07
TraesCS5D02G038200	TraesCS5D02G038200	TraesCS5D02G038200.1	-	-	-0.0723189	0.00520949	1.2589	1.12302e-09
TraesCS7B02G255000	TraesCS7B02G255000	TraesCS7B02G255000.1	-	-	0.108958	0.255872	0.853732	2.20643e-05
TraesCS4B02G305600	TraesCS4B02G305600	TraesCS4B02G305600.1	-	Tyrosine metabolism(ats00350)	0.00578171	0.825351	1.02147	2.18887e-05
TraesCS3D02G268700	TraesCS3D02G268700	TraesCS3D02G268700.1	-	Ribosome(ats03010)	-0.129524	0.330562	-0.849971	0.00124539
TraesCS4B02G348600	TraesCS4B02G348600	TraesCS4B02G348600.1	phosphoric ester hydrolase activity	-	-0.0681253	0.000804052	-1.01455	8.77282e-07
TraesCS7A02G211200	TraesCS7A02G211200	TraesCS7A02G211200.1	-	-	0.0312783	0.113456	0.778272	0.00106268
TraesCSU02G137700	TraesCSU02G137700	TraesCSU02G137700.1	carbohydrate derivative biosynthetic process	N-Glycan biosynthesis(ats00510)	-0.0357309	0.226166	-1.0062	1.0452e-07
TraesCS5A02G461100	TraesCS5A02G461100	TraesCS5A02G461100.1.cds1	-	-	0.0757687	0.653246	1.2639	8.5019e-09
TraesCS3A02G342900	TraesCS3A02G342900	TraesCS3A02G342900.1	-	Phenylpropanoid biosynthesis(ats00940)	0.109254	0.0144042	1.10977	7.33734e-10
TraesCS1D02G013300	TraesCS1D02G013300	TraesCS1D02G013300.1	intracellular signal transduction	-	-0.100488	0.326949	-1.24332	1.54518e-05
TraesCS2B02G317500	TraesCS2B02G317500	TraesCS2B02G317500.1	-	-	0.0308156	0.535751	1.18046	0.000921981
TraesCS4A02G296600	TraesCS4A02G296600	TraesCS4A02G296600.1	GTPase activity	Phagosome(ats04145)	-0.0825451	0.0556976	-2.12197	1.38929e-06
TraesCS5A02G532200	TraesCS5A02G532200	TraesCS5A02G532200.1	-	-	-0.0291225	0.0537449	-6.13021	1.68758e-07
TraesCS2A02G490500	TraesCS2A02G490500	TraesCS2A02G490500.1	-	-	-0.137264	0.0970763	1.54244	2.77426e-07
TraesCS7A02G390400	TraesCS7A02G390400	TraesCS7A02G390400.1	-	-	0.00357137	0.939531	-0.763705	7.19039e-05
TraesCS1B02G034100	TraesCS1B02G034100	TraesCS1B02G034100.1.cds1	-	-	-0.0917519	0.181445	-1.46347	8.8513e-05
TraesCS2B02G040300	TraesCS2B02G040300	TraesCS2B02G040300.1	-	-	0.0899098	0.136843	-1.2391	0.000103741
TraesCS3B02G575500	TraesCS3B02G575500	TraesCS3B02G575500.1.cds1	-	-	0.0862975	0.0135288	0.515131	0.00112344
TraesCS3A02G533300	TraesCS3A02G533300	TraesCS3A02G533300.1	-	-	-0.0612127	0.13797	-1.14488	0.00338958
TraesCS4B02G015900	TraesCS4B02G015900	TraesCS4B02G015900.1	-	-	-0.00765882	0.855499	0.677659	0.000998248
TraesCS1A02G112200	TraesCS1A02G112200	TraesCS1A02G112200.1	cytoskeletal protein binding	-	-0.00696315	0.903894	-0.585293	0.00345976
TraesCS4A02G083400	TraesCS4A02G083400	TraesCS4A02G083400.2	lyase activity	-	-0.0596149	0.220516	0.585553	8.77804e-05
TraesCS2A02G289300	TraesCS2A02G289300	TraesCS2A02G289300.1	metal ion transport	-	0.00962513	0.825464	1.03124	1.97221e-10
TraesCS5B02G003700	TraesCS5B02G003700	TraesCS5B02G003700.1.cds1	-	-	-0.00217121	0.882687	0.985515	2.46328e-07
TraesCS2B02G124600	TraesCS2B02G124600	TraesCS2B02G124600.1	-	Phenylpropanoid biosynthesis(ats00940)	0.101394	0.224092	2.68348	3.21828e-30
TraesCS1D02G412200	TraesCS1D02G412200	TraesCS1D02G412200.1	-	-	-0.0154843	0.820085	0.943823	2.07681e-12
TraesCS2A02G237200	TraesCS2A02G237200	TraesCS2A02G237200.2	-	-	-0.111585	0.00513037	0.650428	0.000792284
TraesCS5D02G336200	TraesCS5D02G336200	TraesCS5D02G336200.1	lipid binding	-	0.0141135	0.439094	0.407357	0.00463735
TraesCS2A02G293400	TraesCS2A02G293400	TraesCS2A02G293400.2	-	-	-0.0327859	0.69946	0.965535	5.68494e-08
TraesCS1A02G033600	TraesCS1A02G033600	TraesCS1A02G033600.1	-	-	0.0139105	0.463998	-1.11348	0.00137031
TraesCS3B02G492900	TraesCS3B02G492900	TraesCS3B02G492900.1.cds1	-	-	0.137601	0.049389	-0.52665	0.002023
TraesCS5A02G183300	TraesCS5A02G183300	TraesCS5A02G183300.1.cds1	-	Plant hormone signal transduction(ats04075)	-0.174083	0.000903485	2.58857	6.98973e-24
TraesCS3B02G283900	TraesCS3B02G283900	TraesCS3B02G283900.1	-	-	0.0892324	0.148184	2.17943	1.32684e-12
TraesCS7D02G372800	TraesCS7D02G372800	TraesCS7D02G372800.1	-	-	0.0705115	0.262064	0.616809	0.000364832
TraesCS5D02G484900	TraesCS5D02G484900	TraesCS5D02G484900.1	-	-	-0.0841157	0.0161158	2.69386	2.55276e-06
TraesCS3A02G266300	TraesCS3A02G266300	TraesCS3A02G266300.1	metal cluster binding	Biosynthesis of amino acids(ats01230)	0.111366	0.0093476	0.71451	2.95287e-05
TraesCS3A02G228700	TraesCS3A02G228700	TraesCS3A02G228700.1.cds1	membrane protein complex	-	-0.122953	0.00527139	0.682672	0.000572724
TraesCS4A02G495900	TraesCS4A02G495900	TraesCS4A02G495900.1.cds1	-	-	-0.127301	0.0262986	1.02909	0.000113088
TraesCS7A02G473900	TraesCS7A02G473900	TraesCS7A02G473900.1	drug metabolic process	-	0.100677	0.349932	0.720771	0.00137975
TraesCSU02G026500	TraesCSU02G026500	TraesCSU02G026500.1.cds1	-	-	0.138736	0.0366192	-1.34889	0.000118288
TraesCS1B02G236600	TraesCS1B02G236600	TraesCS1B02G236600.1	-	-	0.06169	0.0368407	0.657804	0.000212768
TraesCS2B02G189300	TraesCS2B02G189300	TraesCS2B02G189300.1	transferase activity, transferring alkyl or aryl (other than methyl) groups	-	0.0354674	0.152355	0.694253	0.000468751
TraesCS1D02G190000	TraesCS1D02G190000	TraesCS1D02G190000.1	-	-	-0.0374747	0.359164	1.06143	3.49111e-06
TraesCS5A02G136000	TraesCS5A02G136000	TraesCS5A02G136000.1	-	-	-0.271658	0.0692468	1.00103	0.00146421
TraesCS7B02G265200	TraesCS7B02G265200	TraesCS7B02G265200.1	copper ion binding	-	-0.0264929	0.336647	-1.29802	9.74609e-05
TraesCS2A02G290800	TraesCS2A02G290800	TraesCS2A02G290800.1	-	-	0.0162969	0.740683	1.45225	1.83894e-08
TraesCS5B02G479900	TraesCS5B02G479900	TraesCS5B02G479900.1	ATPase activity, coupled	-	0.120246	0.123066	0.760819	8.75419e-06
TraesCS2A02G502200	TraesCS2A02G502200	TraesCS2A02G502200.1	-	-	-0.0186249	0.772827	0.522098	0.000320304
TraesCS5B02G267900	TraesCS5B02G267900	TraesCS5B02G267900.1	-	-	0.0978463	0.00839874	0.769274	3.3195e-05
TraesCS5A02G367000	TraesCS5A02G367000	TraesCS5A02G367000.1	-	-	0.0739821	0.12241	0.599907	0.00107743
TraesCS1A02G265600	TraesCS1A02G265600	TraesCS1A02G265600.1	-	-	-0.140659	0.0138434	1.0242	2.37761e-10
TraesCS2A02G311700	TraesCS2A02G311700	TraesCS2A02G311700.1	-	-	0.0212404	0.66193	-1.35274	0.00345267
TraesCS6B02G276800	TraesCS6B02G276800	TraesCS6B02G276800.1.cds1	drug metabolic process	Biosynthesis of amino acids(ats01230)	0.0183313	0.590589	0.767004	6.78542e-05
TraesCS7A02G134100	TraesCS7A02G134100	TraesCS7A02G134100.1	-	-	-0.0901285	0.0346672	0.571003	0.000663752
TraesCS6D02G203800	TraesCS6D02G203800	TraesCS6D02G203800.1	-	-	-0.180178	0.00182587	0.626742	0.000968246
TraesCS4D02G232700	TraesCS4D02G232700	TraesCS4D02G232700.1	vitamin binding	beta-Alanine metabolism(ats00410)	0.136597	0.0285485	1.55004	1.19435e-12
TraesCS1A02G369800	TraesCS1A02G369800	TraesCS1A02G369800.1	-	-	-0.135089	0.00184207	0.998638	3.91465e-06
TraesCS4A02G083900	TraesCS4A02G083900	TraesCS4A02G083900.1	lyase activity	-	-0.0838221	0.371062	0.472459	0.0030524
TraesCS1D02G404700	TraesCS1D02G404700	TraesCS1D02G404700.1.cds1	-	-	0.0345553	0.152914	-0.85568	0.00186859
TraesCS1D02G111600	TraesCS1D02G111600	TraesCS1D02G111600.1.cds1	-	-	0.24131	0.0339214	-1.43524	0.000570832
TraesCS2A02G343100	TraesCS2A02G343100	TraesCS2A02G343100.1	-	-	0.015066	0.885142	0.558827	0.000290406
TraesCS3A02G426800	TraesCS3A02G426800	TraesCS3A02G426800.3	-	-	0.0259297	0.292401	0.532271	0.000268074
TraesCS1B02G183100	TraesCS1B02G183100	TraesCS1B02G183100.1.cds1	-	-	-0.000881626	0.89837	0.825125	7.66105e-07
TraesCS2A02G422500	TraesCS2A02G422500	TraesCS2A02G422500.1	-	-	0.0346596	0.530438	0.507206	0.000795893
TraesCS6B02G105400	TraesCS6B02G105400	TraesCS6B02G105400.1.cds1	-	-	-0.0724571	0.114494	1.27471	2.26895e-10
TraesCS2D02G047500	TraesCS2D02G047500	TraesCS2D02G047500.1	-	-	-0.173057	0.0163365	1.71127	1.21902e-15
TraesCS1B02G049100	TraesCS1B02G049100	TraesCS1B02G049100.1	-	-	-0.149995	0.188234	-0.928657	0.000356636
TraesCS1D02G317700	TraesCS1D02G317700	TraesCS1D02G317700.1	-	-	-0.216703	0.0244223	-1.51156	0.00391724
TraesCS7B02G251100	TraesCS7B02G251100	TraesCS7B02G251100.1	-	-	-0.0873356	0.204432	0.662785	8.23019e-06
TraesCS1B02G199600	TraesCS1B02G199600	TraesCS1B02G199600.1	vitamin binding	-	0.0737315	0.00822574	0.542651	0.00137279
TraesCS5B02G049800	TraesCS5B02G049800	TraesCS5B02G049800.1	-	-	-0.0735632	0.103078	-1.05275	6.87445e-05
TraesCS1A02G196800	TraesCS1A02G196800	TraesCS1A02G196800.1	-	-	0.105082	0.242266	0.642656	0.00482173
TraesCS2B02G491000	TraesCS2B02G491000	TraesCS2B02G491000.1	oxidoreductase activity, acting on diphenols and related substances as donors	Tyrosine metabolism(ats00350)	-0.0689217	0.424024	4.28976	4.05941e-16
TraesCS3B02G281000	TraesCS3B02G281000	TraesCS3B02G281000.1	-	-	-0.0300843	0.58021	0.485193	0.00361933
TraesCS2A02G000600	TraesCS2A02G000600	TraesCS2A02G000600.1	-	-	-0.379679	0.266235	0.632215	0.00012075
TraesCS6A02G298400	TraesCS6A02G298400	TraesCS6A02G298400.1	-	-	-0.0257609	0.716592	1.64002	3.39896e-05
TraesCS2D02G114200	TraesCS2D02G114200	TraesCS2D02G114200.1	oxidoreductase activity, acting on the CH-CH group of donors	-	0.0413768	0.259417	1.94664	0.000109361
TraesCS1D02G331900	TraesCS1D02G331900	TraesCS1D02G331900.1.cds1	-	-	-0.137333	0.0702363	-10.6893	7.52993e-12
TraesCS2D02G425000	TraesCS2D02G425000	TraesCS2D02G425000.1	tetrapyrrole metabolic process	-	-0.0993524	0.0310746	-0.567413	0.00240094
TraesCS6B02G136500	TraesCS6B02G136500	TraesCS6B02G136500.2	lyase activity	Porphyrin and chlorophyll metabolism(ats00860)	-0.113956	0.0539975	-1.3421	0.00108147
TraesCS4A02G033600	TraesCS4A02G033600	TraesCS4A02G033600.1.cds1	electron transfer activity	-	-0.100264	0.137031	0.849171	8.62895e-08
TraesCS1A02G186800	TraesCS1A02G186800	TraesCS1A02G186800.1	-	-	0.0935557	0.224703	1.33559	2.62042e-12
TraesCS5B02G202800	TraesCS5B02G202800	TraesCS5B02G202800.1	-	-	-0.0387818	0.0171708	-1.5914	1.34202e-08
TraesCS1B02G182000	TraesCS1B02G182000	TraesCS1B02G182000.1	-	-	0.11398	0.160946	0.978331	8.88469e-08
TraesCS1A02G110800	TraesCS1A02G110800	TraesCS1A02G110800.1.cds1	-	-	0.186392	0.000820364	0.613287	0.0031968
TraesCS1B02G184500	TraesCS1B02G184500	TraesCS1B02G184500.2	serine hydrolase activity	-	0.0960535	0.0520462	0.508098	0.000845848
TraesCS6D02G012700	TraesCS6D02G012700	TraesCS6D02G012700.1	-	-	-0.107047	0.68367	-0.671396	0.000921933
TraesCSU02G025800	TraesCSU02G025800	TraesCSU02G025800.1	-	-	0.0704589	0.314031	-0.724664	0.00386266
TraesCS2B02G309500	TraesCS2B02G309500	TraesCS2B02G309500.2	-	Starch and sucrose metabolism(ats00500)	0.0792889	0.200075	0.585755	0.00452245
TraesCS1A02G227000	TraesCS1A02G227000	TraesCS1A02G227000.1	-	-	0.0710674	0.0343463	0.587233	0.0020932
TraesCS7D02G447200	TraesCS7D02G447200	TraesCS7D02G447200.1	copper ion binding	-	-0.00586289	0.867034	-1.559	9.44948e-05
TraesCS5A02G152400	TraesCS5A02G152400	TraesCS5A02G152400.1	regulation of biological quality	-	-0.0477163	0.492908	1.90269	3.17548e-42
TraesCS7D02G279900	TraesCS7D02G279900	TraesCS7D02G279900.1	serine hydrolase activity	-	-0.0493478	0.584779	0.795756	1.28196e-05
TraesCS7A02G561400	TraesCS7A02G561400	TraesCS7A02G561400.1	cysteine-type peptidase activity	-	-0.0381241	0.723141	-2.17396	3.6095e-10
TraesCS2D02G170400	TraesCS2D02G170400	TraesCS2D02G170400.1	transferase activity, transferring alkyl or aryl (other than methyl) groups	-	-0.0110095	0.339141	0.75355	8.63847e-06
TraesCS3B02G141200	TraesCS3B02G141200	TraesCS3B02G141200.1.cds1	-	-	0.104933	0.0207871	1.018	0.000378691
TraesCS3B02G526000	TraesCS3B02G526000	TraesCS3B02G526000.1	-	-	-0.240656	0.000754107	2.43611	2.22789e-16
TraesCS3A02G095100	TraesCS3A02G095100	TraesCS3A02G095100.1	-	-	-0.115278	0.214231	1.39922	2.37601e-10
TraesCS1B02G478400	TraesCS1B02G478400	TraesCS1B02G478400.1	-	-	0.0335266	0.397949	0.762318	1.52606e-06
TraesCS4D02G310100	TraesCS4D02G310100	TraesCS4D02G310100.1	-	-	-0.183238	0.0611427	-0.578563	0.000233156
TraesCS2B02G169500	TraesCS2B02G169500	TraesCS2B02G169500.1.cds1	-	-	0.20762	0.0177221	-7.90618	0.00324119
TraesCS3D02G039400	TraesCS3D02G039400	TraesCS3D02G039400.1.cds1	-	-	-0.0875454	0.0038836	0.793759	6.75864e-06
TraesCS2B02G609500	TraesCS2B02G609500	TraesCS2B02G609500.1	-	Glutathione metabolism(ats00480)	0.158452	0.00307651	0.926426	5.75904e-06
TraesCS4A02G010800	TraesCS4A02G010800	TraesCS4A02G010800.1	metal ion transport	-	-0.0874946	0.215257	0.682036	4.06026e-06
TraesCS6A02G169300	TraesCS6A02G169300	TraesCS6A02G169300.1.cds1	drug metabolic process	-	0.0462919	0.158665	0.390369	0.00170743
TraesCS6A02G199600	TraesCS6A02G199600	TraesCS6A02G199600.1	-	-	-0.0101287	0.692542	0.729435	3.64368e-05
TraesCS4D02G181300	TraesCS4D02G181300	TraesCS4D02G181300.1	metal cluster binding	-	0.00296844	0.898665	0.626506	0.000860931
TraesCS4B02G107500	TraesCS4B02G107500	TraesCS4B02G107500.1	-	-	0.0800066	0.00262998	1.14556	1.75387e-11
TraesCS5D02G013400	TraesCS5D02G013400	TraesCS5D02G013400.1	oxidoreductase activity, acting on single donors with incorporation of molecular oxygen	Linoleic acid metabolism(ats00591)	-0.317173	0.0886955	-1.90405	1.95758e-21
TraesCS5A02G393900	TraesCS5A02G393900	TraesCS5A02G393900.1	-	-	0.0517751	0.35941	0.600099	0.00268168
TraesCS3D02G477300	TraesCS3D02G477300	TraesCS3D02G477300.1	-	-	0.0490356	0.325586	2.30411	7.54191e-17
TraesCS4B02G179400	TraesCS4B02G179400	TraesCS4B02G179400.1	-	-	-0.101283	0.518175	-0.84097	0.00131046
TraesCS2A02G005200	TraesCS2A02G005200	TraesCS2A02G005200.1	-	-	0.017019	0.81328	-1.48934	0.000769073
TraesCS3A02G151100	TraesCS3A02G151100	TraesCS3A02G151100.1	isomerase activity	-	-0.126137	0.0540447	-0.696571	0.00408785
TraesCS5A02G217300	TraesCS5A02G217300	TraesCS5A02G217300.1.cds1	-	-	0.102669	0.00324495	0.724718	9.15807e-05
TraesCS5A02G492000	TraesCS5A02G492000	TraesCS5A02G492000.1	-	-	0.115571	0.0921861	0.959652	1.88909e-09
TraesCS7A02G093700	TraesCS7A02G093700	TraesCS7A02G093700.1	-	-	0.00966002	0.342261	-0.801074	0.00389843
TraesCS3B02G503800	TraesCS3B02G503800	TraesCS3B02G503800.1	-	-	0.032993	0.583105	0.473604	0.00157148
TraesCS3A02G348000	TraesCS3A02G348000	TraesCS3A02G348000.1	copper ion binding	-	0.0529512	0.259127	0.793876	0.00292806
TraesCS5B02G339100	TraesCS5B02G339100	TraesCS5B02G339100.1	-	-	-0.0379857	0.224264	0.494324	0.00178249
TraesCS7A02G395800	TraesCS7A02G395800	TraesCS7A02G395800.1	-	-	0.0346668	0.356457	-1.38699	0.000946827
TraesCS6B02G093100	TraesCS6B02G093100	TraesCS6B02G093100.2.cds1	isomerase activity	-	0.0469584	0.0474024	0.389	0.00177572
TraesCS3B02G000700	TraesCS3B02G000700	TraesCS3B02G000700.1	NADP binding	-	-0.0491171	0.0156827	0.469729	0.000919769
TraesCS7B02G251200	TraesCS7B02G251200	TraesCS7B02G251200.1	-	-	0.0757913	0.249424	0.883554	0.0018059
TraesCS4B02G368400	TraesCS4B02G368400	TraesCS4B02G368400.1.cds1	-	-	0.0634381	0.172256	2.25046	5.75363e-12
TraesCS2A02G082100	TraesCS2A02G082100	TraesCS2A02G082100.1	-	-	-0.0454681	0.16113	0.346451	0.00332821
TraesCS5D02G205100	TraesCS5D02G205100	TraesCS5D02G205100.1	-	-	0.040818	0.279077	0.604214	0.000153537
TraesCS4A02G063800	TraesCS4A02G063800	TraesCS4A02G063800.1	cellular amino acid metabolic process	-	0.0157101	0.608485	0.530653	0.00147731
TraesCS7D02G024200	TraesCS7D02G024200	TraesCS7D02G024200.1	-	-	-0.0296709	0.720815	0.812436	0.00111469
TraesCS5B02G241000	TraesCS5B02G241000	TraesCS5B02G241000.1.cds1	-	-	0.124326	0.0276508	0.969655	4.1103e-05
TraesCS5A02G532000	TraesCS5A02G532000	TraesCS5A02G532000.1	-	-	-0.150953	0.0186347	-1.44759	2.47295e-12
TraesCS7D02G337800	TraesCS7D02G337800	TraesCS7D02G337800.1	-	-	-0.0803093	0.0819656	0.700988	6.33663e-09
TraesCS7A02G368300	TraesCS7A02G368300	TraesCS7A02G368300.1	-	-	-0.0021318	0.957357	1.45874	2.55604e-13
TraesCS5A02G173700	TraesCS5A02G173700	TraesCS5A02G173700.1	-	-	-0.0866983	0.116707	-0.724164	0.00181685
TraesCS2B02G230900	TraesCS2B02G230900	TraesCS2B02G230900.1	molecular function regulator	Endocytosis(ats04144)	0.0656529	0.00849045	-0.505354	0.000208587
TraesCS6A02G406500	TraesCS6A02G406500	TraesCS6A02G406500.1	-	Ribosome(ats03010)	-0.144635	0.00130726	-0.905479	0.00385342
TraesCS2A02G075000	TraesCS2A02G075000	TraesCS2A02G075000.1.cds1	nutrient reservoir activity	-	-0.170754	0.00320777	-2.59988	1.26927e-05
TraesCS2A02G583400	TraesCS2A02G583400	TraesCS2A02G583400.1.cds1	-	-	-0.000992225	0.983718	-1.18423	3.83575e-10
TraesCS4A02G252900	TraesCS4A02G252900	TraesCS4A02G252900.1	endopeptidase activity	-	0.0132379	0.778102	0.588638	0.000138611
TraesCS2A02G448300	TraesCS2A02G448300	TraesCS2A02G448300.1	-	-	-0.1606	0.000321047	0.538068	0.000528774
TraesCS5B02G145900	TraesCS5B02G145900	TraesCS5B02G145900.2	-	-	0.204	0.0437331	-0.986838	8.72485e-06
TraesCS5B02G318100	TraesCS5B02G318100	TraesCS5B02G318100.2	-	-	-0.0211372	0.651778	1.40985	1.22015e-14
TraesCS4D02G327300	TraesCS4D02G327300	TraesCS4D02G327300.2	magnesium ion binding	Biosynthesis of amino acids(ats01230)	-0.0132535	0.763306	0.400009	0.0031384
TraesCS6B02G278100	TraesCS6B02G278100	TraesCS6B02G278100.1	glutathione peroxidase activity	-	0.0086697	0.712095	-0.735366	1.03555e-05
TraesCS5D02G319700	TraesCS5D02G319700	TraesCS5D02G319700.1.cds1	-	-	0.103498	0.0536119	-1.41415	2.38964e-06
TraesCS6A02G215500	TraesCS6A02G215500	TraesCS6A02G215500.1	lipid biosynthetic process	-	-0.038137	0.37812	0.538129	7.1019e-05
TraesCS4A02G065400	TraesCS4A02G065400	TraesCS4A02G065400.1	-	-	0.0469756	0.528409	-1.16741	2.48158e-06
TraesCS4A02G080100	TraesCS4A02G080100	TraesCS4A02G080100.1	translation factor activity, RNA binding	-	0.0331473	0.393599	0.6294	0.00314916
TraesCS5A02G276300	TraesCS5A02G276300	TraesCS5A02G276300.2	-	-	0.035959	0.242863	0.598623	0.000591458
TraesCS2B02G124900	TraesCS2B02G124900	TraesCS2B02G124900.1	-	-	0.123672	0.0402123	-5.54271	1.43216e-07
TraesCS7A02G371600	TraesCS7A02G371600	TraesCS7A02G371600.1.cds1	-	-	0.0740381	0.0498123	0.954561	0.00117741
TraesCS4D02G181000	TraesCS4D02G181000	TraesCS4D02G181000.1	-	Ribosome(ats03010)	-0.248483	0.00649877	-0.785326	0.001409
TraesCS5B02G271700	TraesCS5B02G271700	TraesCS5B02G271700.1	-	-	0.0586383	0.218867	0.810326	0.000174365
TraesCS3B02G039700	TraesCS3B02G039700	TraesCS3B02G039700.1	aromatic compound catabolic process	-	-0.0332072	0.35388	0.943145	7.28476e-07
TraesCS7D02G369700	TraesCS7D02G369700	TraesCS7D02G369700.1	-	-	0.0122465	0.862014	-7.80045	1.40329e-07
TraesCS3B02G050300	TraesCS3B02G050300	TraesCS3B02G050300.1.cds1	-	-	-0.113013	0.282295	0.818855	0.00124228
TraesCS2B02G336800	TraesCS2B02G336800	TraesCS2B02G336800.1	-	-	-0.0258383	0.585223	-1.58044	1.26945e-08
TraesCS2A02G303100	TraesCS2A02G303100	TraesCS2A02G303100.1.cds1	serine hydrolase activity	-	0.00231777	0.952222	1.04849	9.40984e-05
TraesCS5B02G283800	TraesCS5B02G283800	TraesCS5B02G283800.2	hydrolase activity, acting on carbon-nitrogen (but not peptide) bonds	beta-Alanine metabolism(ats00410)	-0.138318	0.053114	0.593612	0.000638639
TraesCS4D02G221100	TraesCS4D02G221100	TraesCS4D02G221100.1	lyase activity	Biosynthesis of amino acids(ats01230)	-0.102324	0.422588	0.609326	0.000156268
TraesCS4B02G199700	TraesCS4B02G199700	TraesCS4B02G199700.1	-	-	0.184946	0.00452546	0.712475	0.000924424
TraesCS2A02G467500	TraesCS2A02G467500	TraesCS2A02G467500.1.cds1	molecular function regulator	-	0.146337	0.029449	2.13207	0.00404098
TraesCS7B02G184300	TraesCS7B02G184300	TraesCS7B02G184300.5	-	-	0.0112976	0.764723	0.539199	0.00123978
TraesCS2D02G336900	TraesCS2D02G336900	TraesCS2D02G336900.1	-	-	0.0782333	0.330972	0.701719	0.000167304
TraesCS6B02G056800	TraesCS6B02G056800	TraesCS6B02G056800.2	-	Peroxisome(ats04146)	0.00758605	0.926843	-0.722705	4.13594e-06
TraesCS3A02G268100	TraesCS3A02G268100	TraesCS3A02G268100.2	-	-	-0.0292181	0.462369	-1.00864	0.000455834
TraesCS2B02G613500	TraesCS2B02G613500	TraesCS2B02G613500.1	-	-	-0.0933642	0.13074	-2.44908	4.93729e-13
TraesCS4B02G158500	TraesCS4B02G158500	TraesCS4B02G158500.1	-	-	0.0960026	0.0199488	0.614978	0.00151951
TraesCS5A02G073000	TraesCS5A02G073000	TraesCS5A02G073000.1	anion transport	-	0.0294931	0.479936	0.698418	0.000108899
TraesCS3A02G230000	TraesCS3A02G230000	TraesCS3A02G230000.2	lyase activity	-	0.013493	0.794979	0.893515	0.00158874
TraesCS2B02G194600	TraesCS2B02G194600	TraesCS2B02G194600.1	-	Peroxisome(ats04146)	-0.13849	0.0176101	-0.733756	0.00220713
TraesCS4B02G112000	TraesCS4B02G112000	TraesCS4B02G112000.1	-	-	0.0189373	0.710302	-0.761095	0.000210754
TraesCS5D02G103800	TraesCS5D02G103800	TraesCS5D02G103800.1	-	-	0.0382654	0.63	-1.13813	0.00165387
TraesCS6D02G251000	TraesCS6D02G251000	TraesCS6D02G251000.1	-	-	-0.00759896	0.808095	0.644437	6.96524e-05
TraesCS2A02G480300	TraesCS2A02G480300	TraesCS2A02G480300.1	regulation of biological quality	-	0.0100998	0.618351	0.659046	0.00232815
TraesCS3B02G383300	TraesCS3B02G383300	TraesCS3B02G383300.1	chaperone binding	-	-0.193239	0.0832506	0.510634	0.00212323
TraesCS3A02G060300	TraesCS3A02G060300	TraesCS3A02G060300.1	-	-	0.0104883	0.672603	-1.91638	0.000166013
TraesCS2B02G180500	TraesCS2B02G180500	TraesCS2B02G180500.1	-	-	-0.00064092	0.958877	0.633885	0.000610705
TraesCS4A02G009400	TraesCS4A02G009400	TraesCS4A02G009400.1	oxidoreductase activity, acting on single donors with incorporation of molecular oxygen	Linoleic acid metabolism(ats00591)	0.0423225	0.178757	0.82945	2.5891e-05
TraesCS5B02G449000	TraesCS5B02G449000	TraesCS5B02G449000.1	protein-containing complex subunit organization	-	-0.0887546	0.249239	-0.786811	0.00382528
TraesCS4A02G485400	TraesCS4A02G485400	TraesCS4A02G485400.2	-	-	0.114483	0.0923551	0.737952	1.78733e-07
TraesCS5A02G382900	TraesCS5A02G382900	TraesCS5A02G382900.1	nucleotidyltransferase activity	Monobactam biosynthesis(ats00261)	-0.0296846	0.66768	0.469843	0.00178829
TraesCS6D02G100500	TraesCS6D02G100500	TraesCS6D02G100500.2	-	-	-0.196823	0.0772488	-4.5633	0.00256191
TraesCS5D02G219500	TraesCS5D02G219500	TraesCS5D02G219500.1	protein folding	-	-0.10706	0.0028441	-0.542881	0.00172493
TraesCS6D02G296200	TraesCS6D02G296200	TraesCS6D02G296200.1.cds1	-	-	9.33934e-05	0.996826	-1.14157	0.00145644
TraesCS6D02G018500	TraesCS6D02G018500	TraesCS6D02G018500.1	-	-	-0.116862	0.00784868	-1.68	5.97255e-13
TraesCS2A02G367200	TraesCS2A02G367200	TraesCS2A02G367200.1	-	-	-0.134025	0.0119273	-4.99028	0.00227599
TraesCS1B02G090600	TraesCS1B02G090600	TraesCS1B02G090600.1	-	-	0.0129576	0.503743	1.20578	5.32674e-18
TraesCS5B02G204800	TraesCS5B02G204800	TraesCS5B02G204800.1	-	-	0.0481543	0.0508123	0.666446	0.000942148
TraesCS1B02G147700	TraesCS1B02G147700	TraesCS1B02G147700.1	-	-	0.043966	0.444002	-0.590968	0.00492518
TraesCS2B02G257300	TraesCS2B02G257300	TraesCS2B02G257300.1	-	-	-0.114104	0.0384871	-0.658602	0.000433149
TraesCS3A02G360500	TraesCS3A02G360500	TraesCS3A02G360500.1	photosynthesis	-	0.146701	0.0101617	2.32744	2.43785e-23
TraesCS6A02G246800	TraesCS6A02G246800	TraesCS6A02G246800.1	-	-	0.0513012	0.317719	0.426065	0.0046626
TraesCS3B02G395400	TraesCS3B02G395400	TraesCS3B02G395400.1	nucleotidyltransferase activity	Amino sugar and nucleotide sugar metabolism(ats00520)	-0.0222472	0.764977	0.68353	1.2177e-05
TraesCS5D02G233600	TraesCS5D02G233600	TraesCS5D02G233600.1	-	-	0.0921356	0.434643	1.58234	2.20927e-08
TraesCS5A02G018200	TraesCS5A02G018200	TraesCS5A02G018200.1.cds1	-	-	0.101191	0.231381	2.13957	4.42813e-08
TraesCS3D02G032400	TraesCS3D02G032400	TraesCS3D02G032400.2	-	-	0.197939	0.0170421	0.844269	1.14468e-06
TraesCS1A02G420900	TraesCS1A02G420900	TraesCS1A02G420900.2	lipid biosynthetic process	-	0.143298	0.0891447	0.550683	0.000809759
TraesCS4A02G424900	TraesCS4A02G424900	TraesCS4A02G424900.1	-	-	-0.198032	0.0171708	1.0462	0.000213146
TraesCS3A02G366400	TraesCS3A02G366400	TraesCS3A02G366400.1	-	-	0.0719091	0.0819779	-0.952304	0.000730328
TraesCS1D02G350100	TraesCS1D02G350100	TraesCS1D02G350100.1.cds1	-	-	-0.0151457	0.753391	0.995471	0.00010414
TraesCS5D02G452600	TraesCS5D02G452600	TraesCS5D02G452600.1	-	-	0.0301539	0.217793	0.790488	2.86408e-05
TraesCS2B02G100800	TraesCS2B02G100800	TraesCS2B02G100800.1	-	-	-0.0373826	0.291603	-5.21094	0.00332851
TraesCS7A02G218600	TraesCS7A02G218600	TraesCS7A02G218600.1	-	-	-0.0501858	0.21196	-1.79593	1.26841e-15
TraesCS3D02G517800	TraesCS3D02G517800	TraesCS3D02G517800.1.cds1	-	Phenylpropanoid biosynthesis(ats00940)	0.0141868	0.873561	0.860722	3.41947e-09
TraesCS5D02G124500	TraesCS5D02G124500	TraesCS5D02G124500.1	organic acid binding	Alanine, aspartate and glutamate metabolism(ats00250)	0.0647418	0.40581	0.521605	0.00404613
TraesCS1A02G343000	TraesCS1A02G343000	TraesCS1A02G343000.1	-	-	-0.0349846	0.627	1.35792	1.13519e-08
TraesCS7A02G480700	TraesCS7A02G480700	TraesCS7A02G480700.1	-	-	-0.0557141	0.000187349	-0.690867	0.00468147
TraesCS2B02G400000	TraesCS2B02G400000	TraesCS2B02G400000.1	lyase activity	-	0.26209	0.000156752	1.27793	5.36438e-10
TraesCS3A02G307100	TraesCS3A02G307100	TraesCS3A02G307100.1	-	-	-0.0083208	0.793991	1.32279	0.00146039
TraesCS3D02G031100	TraesCS3D02G031100	TraesCS3D02G031100.1.cds1	-	-	-0.0191923	0.734824	0.514383	0.00184449
TraesCS2B02G240700	TraesCS2B02G240700	TraesCS2B02G240700.1	electron transfer activity	-	-0.0890227	0.431381	-6.17324	0.000245989
TraesCS6B02G386700	TraesCS6B02G386700	TraesCS6B02G386700.1	-	-	-0.0504131	0.563842	0.518068	0.00273477
TraesCS2D02G374500	TraesCS2D02G374500	TraesCS2D02G374500.1.cds1	-	-	0.065028	0.0627228	0.937809	7.88372e-06
TraesCS6B02G224800	TraesCS6B02G224800	TraesCS6B02G224800.2	-	-	0.0371718	0.206324	0.606035	0.00139545
TraesCS5B02G416700	TraesCS5B02G416700	TraesCS5B02G416700.1	transferase activity, transferring acyl groups, acyl groups converted into alkyl on transfer	-	0.0971509	0.182028	0.518574	0.000425827
TraesCS4D02G014200	TraesCS4D02G014200	TraesCS4D02G014200.1.cds1	metal cluster binding	Photosynthesis(ats00195)	0.0897953	0.0881096	-1.45406	7.73112e-06
TraesCS7D02G277400	TraesCS7D02G277400	TraesCS7D02G277400.1	-	-	0.0266612	0.680658	1.25597	4.37089e-10
TraesCS1A02G186700	TraesCS1A02G186700	TraesCS1A02G186700.1	-	-	0.155291	0.011913	0.722527	4.76321e-05
TraesCS3D02G022000	TraesCS3D02G022000	TraesCS3D02G022000.1	-	-	0.0146569	0.575448	1.25709	4.10693e-10
TraesCS7D02G388400	TraesCS7D02G388400	TraesCS7D02G388400.3	-	Biosynthesis of amino acids(ats01230)	0.0259995	0.221798	0.549586	0.000482644
TraesCS2A02G037200	TraesCS2A02G037200	TraesCS2A02G037200.1	-	-	-0.109558	0.0266144	-0.778757	0.000865795
TraesCS2A02G573400	TraesCS2A02G573400	TraesCS2A02G573400.1	-	Phenylpropanoid biosynthesis(ats00940)	-0.0644629	0.223632	0.655212	0.00340968
TraesCS4D02G003200	TraesCS4D02G003200	TraesCS4D02G003200.1	-	-	-0.0200507	0.502524	0.670442	0.000292062
TraesCS2D02G204700	TraesCS2D02G204700	TraesCS2D02G204700.1.cds1	-	-	0.0146824	0.711354	-0.609642	0.0017955
TraesCS6D02G374200	TraesCS6D02G374200	TraesCS6D02G374200.1	-	-	0.0166239	0.606266	1.03805	1.70294e-05
TraesCS5D02G273700	TraesCS5D02G273700	TraesCS5D02G273700.1	-	-	-0.054102	0.294798	-2.22972	8.13217e-10
TraesCS7A02G407200	TraesCS7A02G407200	TraesCS7A02G407200.1	-	-	0.15323	0.132154	0.615537	0.00189688
TraesCS3B02G419600	TraesCS3B02G419600	TraesCS3B02G419600.1.cds1	-	-	0.040249	0.443239	-2.66547	0.000623051
TraesCS3B02G185100	TraesCS3B02G185100	TraesCS3B02G185100.1	-	-	0.0665701	0.334854	0.677234	0.00296475
TraesCS3A02G397700	TraesCS3A02G397700	TraesCS3A02G397700.1	-	-	0.0459623	0.145927	0.853729	0.000646014
TraesCS1A02G082000	TraesCS1A02G082000	TraesCS1A02G082000.1	-	-	-0.132299	0.0103858	0.475352	0.00196318
TraesCS1A02G078800	TraesCS1A02G078800	TraesCS1A02G078800.1	-	-	0.0587296	0.0508254	0.869064	3.53158e-05
TraesCS3A02G249300	TraesCS3A02G249300	TraesCS3A02G249300.1.cds1	hydrolase activity, acting on carbon-nitrogen (but not peptide) bonds	Pyrimidine metabolism(ats00240)	0.093273	0.112785	0.712196	2.46738e-05
TraesCS1A02G125900	TraesCS1A02G125900	TraesCS1A02G125900.1.cds1	-	-	0.0705003	0.172946	1.27662	1.17762e-05
TraesCS6B02G253200	TraesCS6B02G253200	TraesCS6B02G253200.3	-	-	0.0269162	0.697335	-0.727233	0.00177109
TraesCS1B02G117500	TraesCS1B02G117500	TraesCS1B02G117500.1.cds1	-	-	0.155769	0.000335848	0.882642	1.65287e-06
TraesCS6A02G200600	TraesCS6A02G200600	TraesCS6A02G200600.1	phosphoric ester hydrolase activity	-	0.0129743	0.773045	-0.565786	0.00376902
TraesCS5B02G104500	TraesCS5B02G104500	TraesCS5B02G104500.1	cofactor metabolic process	-	0.0839084	0.00646509	0.682828	3.09039e-06
TraesCS5A02G118900	TraesCS5A02G118900	TraesCS5A02G118900.1	-	-	-0.0605894	0.657401	0.456091	0.00401908
TraesCS2B02G282400	TraesCS2B02G282400	TraesCS2B02G282400.1	-	-	-0.127369	0.0649906	0.948393	2.13557e-10
TraesCS5B02G210100	TraesCS5B02G210100	TraesCS5B02G210100.1	-	-	-0.0369374	0.86163	1.30587	8.34263e-14
TraesCS3B02G155900	TraesCS3B02G155900	TraesCS3B02G155900.1	serine hydrolase activity	-	-0.0987327	0.0264667	1.62262	6.5561e-06
TraesCS4B02G329500	TraesCS4B02G329500	TraesCS4B02G329500.3	-	-	0.0735276	0.106818	0.438119	0.00357917
TraesCS2D02G135700	TraesCS2D02G135700	TraesCS2D02G135700.3	serine hydrolase activity	-	0.0564864	0.0353842	0.454851	0.00270781
TraesCS4D02G073600	TraesCS4D02G073600	TraesCS4D02G073600.1	O-methyltransferase activity	-	-0.0166591	0.425956	-1.42241	1.4777e-09
TraesCS6D02G095800	TraesCS6D02G095800	TraesCS6D02G095800.1	lyase activity	-	-0.0104584	0.801927	-1.40536	0.000114547
TraesCS7A02G341800	TraesCS7A02G341800	TraesCS7A02G341800.1	-	-	-0.052103	0.212713	0.978218	9.02084e-13
TraesCS7A02G147200	TraesCS7A02G147200	TraesCS7A02G147200.1.cds1	-	-	0.0453749	0.540912	-1.12817	0.00353368
TraesCS2A02G501300	TraesCS2A02G501300	TraesCS2A02G501300.1	-	-	0.070006	0.211554	-0.598588	0.000338364
TraesCS4A02G462300	TraesCS4A02G462300	TraesCS4A02G462300.1	-	-	-0.0096119	0.863529	1.27235	0.000510346
TraesCS6A02G270700	TraesCS6A02G270700	TraesCS6A02G270700.1	-	-	-0.0170147	0.597368	1.54444	7.99963e-06
TraesCS2B02G050800	TraesCS2B02G050800	TraesCS2B02G050800.1	serine hydrolase activity	-	-0.06412	0.1109	-4.18625	1.22973e-06
TraesCS4B02G191400	TraesCS4B02G191400	TraesCS4B02G191400.2	-	-	-0.118561	0.19121	0.64535	3.74267e-06
TraesCS6D02G018400	TraesCS6D02G018400	TraesCS6D02G018400.1	O-methyltransferase activity	-	0.0297306	0.500211	-0.96201	5.66756e-05
TraesCS3D02G260500	TraesCS3D02G260500	TraesCS3D02G260500.1.cds1	chitin binding	Amino sugar and nucleotide sugar metabolism(ats00520)	-0.0192192	0.66077	1.73656	8.955e-08
TraesCS1A02G250000	TraesCS1A02G250000	TraesCS1A02G250000.1.cds1	chitin binding	-	-0.0847515	0.0528057	0.724807	0.000956336
TraesCS3B02G354100	TraesCS3B02G354100	TraesCS3B02G354100.1	-	-	0.135733	0.000927502	1.3105	2.14074e-11
TraesCS5D02G388800	TraesCS5D02G388800	TraesCS5D02G388800.1	oxidoreductase activity, acting on single donors with incorporation of molecular oxygen	-	0.0265979	0.193377	-2.23668	0.000613917
TraesCS4A02G303300	TraesCS4A02G303300	TraesCS4A02G303300.1	flavin adenine dinucleotide binding	-	-0.0458237	0.127833	0.389236	0.00296176
TraesCS6B02G432600	TraesCS6B02G432600	TraesCS6B02G432600.1	-	alpha-Linolenic acid metabolism(ats00592)	-0.0356526	0.404436	0.713474	1.57894e-07
TraesCS3D02G483200	TraesCS3D02G483200	TraesCS3D02G483200.1.cds1	-	Plant-pathogen interaction(ats04626)	0.230517	0.00750424	-0.690501	8.42098e-05
TraesCS1A02G318900	TraesCS1A02G318900	TraesCS1A02G318900.1	-	-	-0.100786	0.286024	-8.82108	0.00091759
TraesCS3D02G482600	TraesCS3D02G482600	TraesCS3D02G482600.1.cds1	-	-	0.0424972	0.0500902	0.667247	3.78736e-05
TraesCS7A02G386800	TraesCS7A02G386800	TraesCS7A02G386800.1	nutrient reservoir activity	-	-0.0111152	0.738017	0.662678	0.000157318
TraesCS5D02G312100	TraesCS5D02G312100	TraesCS5D02G312100.1	-	-	0.0129391	0.64111	0.671242	2.20097e-05
TraesCS1B02G141700	TraesCS1B02G141700	TraesCS1B02G141700.1	oxidoreductase activity, acting on CH-OH group of donors	-	0.0164068	0.534892	0.614689	0.000209632
TraesCS5B02G180300	TraesCS5B02G180300	TraesCS5B02G180300.2	phosphoric ester hydrolase activity	-	-0.105163	0.0441273	-1.59466	6.06041e-08
TraesCS2D02G146500	TraesCS2D02G146500	TraesCS2D02G146500.1.cds1	-	-	-0.0213498	0.353251	0.858585	0.000505215
TraesCS2A02G143300	TraesCS2A02G143300	TraesCS2A02G143300.1.cds1	-	-	0.0718253	0.293552	0.978765	0.00154969
TraesCS6B02G376200	TraesCS6B02G376200	TraesCS6B02G376200.3	-	-	-0.0322138	0.282149	1.06683	6.42663e-07

## Sheet: DEP_noDEG between Se0h andSe12h
Gene_id	Tran_id	Prot_id	GO_fun	kegg	Protein(log2fc)	Protein(pval)	Tran(log2fc)	Tran(pval)
TraesCS4A02G041700	TraesCS4A02G041700	TraesCS4A02G041700.1	nutrient reservoir activity	-	-0.445626	7.26133e-05	2.98868	0.0127213
TraesCS1B02G392700	TraesCS1B02G392700	TraesCS1B02G392700.1	-	-	-0.447766	0.00372036	2.00377	0.153409
TraesCS4B02G017600	TraesCS4B02G017600	TraesCS4B02G017600.1	nutrient reservoir activity	-	-2.22668	0.0011618	-2.98033	0.229685
TraesCS3A02G416800	TraesCS3A02G416800	TraesCS3A02G416800.1.cds1	-	-	0.368838	0.00054797	-0.554143	0.0156573
TraesCS2B02G594900	TraesCS2B02G594900	TraesCS2B02G594900.1	-	Metabolic pathways(map01100)	0.375585	0.00586552	-1.25372	0.0270888
TraesCS5B02G015700	TraesCS5B02G015700	TraesCS5B02G015700.1.cds1	-	-	-0.324489	0.0212453	0.201898	0.245588
TraesCS3B02G456300	TraesCS3B02G456300	TraesCS3B02G456300.1	-	-	0.345712	0.00174064	0.25386	0.146735
TraesCS4D02G009000	TraesCS4D02G009000	TraesCS4D02G009000.1	response to stimulus	Plant hormone signal transduction(map04075)	0.290528	0.00781606	-0.0933203	0.532573
TraesCS4B02G320500	TraesCS4B02G320500	TraesCS4B02G320500.3	-	-	-0.350099	0.0389687	-0.0354783	0.911534
TraesCS5B02G146000	TraesCS5B02G146000	TraesCS5B02G146000.1	-	-	-0.317974	0.000582997	-1.09843	0.368532
TraesCS6D02G132500	TraesCS6D02G132500	TraesCS6D02G132500.2	metabolic process	Biosynthesis of secondary metabolites(map01110)	-0.337042	0.00172071	-0.446993	0.0089371
TraesCS3A02G490400	TraesCS3A02G490400	TraesCS3A02G490400.1	catalytic activity	-	-0.304925	0.0283233	1.07357	0.154524
TraesCS4A02G172600	TraesCS4A02G172600	TraesCS4A02G172600.1	metabolic process	-	0.372171	0.00265639	-0.314737	0.395941
TraesCS3B02G038300	TraesCS3B02G038300	TraesCS3B02G038300.2	enzyme regulator activity	-	0.866422	0.0356343	0.000678931	0.998447
TraesCS1A02G412900	TraesCS1A02G412900	TraesCS1A02G412900.1	single-organism process	Biosynthesis of secondary metabolites(map01110)	0.337005	0.0259152	-0.453953	0.0350568
TraesCS4B02G346000	TraesCS4B02G346000	TraesCS4B02G346000.1	-	-	0.39097	0.00460737	-0.118845	0.51416
TraesCS4D02G074800	TraesCS4D02G074800	TraesCS4D02G074800.1	metabolic process	-	-0.508228	0.000822433	-1.44983	0.284388
TraesCS6A02G132200	TraesCS6A02G132200	TraesCS6A02G132200.1	single-organism process	Linoleic acid metabolism(map00591)	1.33987	1.17468e-06	-3.09321	0.230358
TraesCS6B02G361200	TraesCS6B02G361200	TraesCS6B02G361200.1	-	-	0.327849	0.00579304	-0.577947	0.0880146
TraesCS1D02G249200	TraesCS1D02G249200	TraesCS1D02G249200.1	catalytic activity	-	-0.452076	0.0279471	0.0519608	0.91862
TraesCS4A02G343700	TraesCS4A02G343700	TraesCS4A02G343700.1	-	-	-0.390187	0.000285417	0.0459999	0.98606
TraesCS4A02G270500	TraesCS4A02G270500	TraesCS4A02G270500.1	-	-	-0.459801	0.000639436	0.10538	0.645693
TraesCS2D02G098000	TraesCS2D02G098000	TraesCS2D02G098000.1	metabolic process	Metabolic pathways(map01100)	0.301261	5.08894e-05	-0.00596631	0.984758
TraesCS4B02G339500	TraesCS4B02G339500	TraesCS4B02G339500.1	metabolic process	Ribosome(map03010)	0.496304	0.0398972	0.0287072	0.857629
TraesCS7A02G052600	TraesCS7A02G052600	TraesCS7A02G052600.1	-	-	-0.294006	0.00359599	-2.24046	0.217831
TraesCS3A02G193600	TraesCS3A02G193600	TraesCS3A02G193600.1	membrane part	-	-0.364951	0.0027934	-0.325183	0.0766247
TraesCS4B02G165000	TraesCS4B02G165000	TraesCS4B02G165000.1	membrane part	-	0.290072	0.00667058	0.0959655	0.46178
TraesCS5B02G267400	TraesCS5B02G267400	TraesCS5B02G267400.1	-	-	0.412984	0.00292764	3.64843	0.0288936
TraesCS3D02G181700	TraesCS3D02G181700	TraesCS3D02G181700.1.cds1	-	-	-0.270089	0.00371707	-0.710926	0.0199271
TraesCS2A02G488800	TraesCS2A02G488800	TraesCS2A02G488800.1	-	-	0.3738	0.00917694	0.251212	0.33122
TraesCS6B02G367200	TraesCS6B02G367200	TraesCS6B02G367200.1	single-organism process	-	0.477859	0.0130187	-0.508411	0.0103449
TraesCS5D02G566600	TraesCS5D02G566600	TraesCS5D02G566600.1	-	-	0.341721	0.00138783	0.23946	0.179184
TraesCS1D02G092200	TraesCS1D02G092200	TraesCS1D02G092200.1	-	-	-0.331339	0.00104693	-0.641799	0.0224884
TraesCS2D02G200400	TraesCS2D02G200400	TraesCS2D02G200400.1	-	-	-0.346656	0.000146722	0.560146	0.0474345
TraesCS2B02G403600	TraesCS2B02G403600	TraesCS2B02G403600.1.cds1	-	-	-0.644105	0.00492055	0.213191	0.620105
TraesCS7B02G135900	TraesCS7B02G135900	TraesCS7B02G135900.1	catalytic activity	-	-0.328478	0.00199104	0.408674	0.031924
TraesCS4D02G195100	TraesCS4D02G195100	TraesCS4D02G195100.1	single-organism process	Biosynthesis of secondary metabolites(map01110)	0.344292	0.000263293	-0.314399	0.113797
TraesCS1B02G223700	TraesCS1B02G223700	TraesCS1B02G223700.1.cds1	-	-	-0.425483	0.00233173	-0.659243	0.288604
TraesCS3B02G524800	TraesCS3B02G524800	TraesCS3B02G524800.1	metabolic process	-	-0.479893	2.42042e-06	0.262551	0.355535
TraesCS3D02G157300	TraesCS3D02G157300	TraesCS3D02G157300.1	-	-	0.313586	0.00431337	0.775432	0.0356745
TraesCS2B02G584200	TraesCS2B02G584200	TraesCS2B02G584200.1	-	-	0.617283	0.00515096	-0.0976505	0.828894
TraesCS1A02G258800	TraesCS1A02G258800	TraesCS1A02G258800.1	catalytic activity	-	0.402985	0.0040802	-0.246273	0.169063
TraesCS4B02G016000	TraesCS4B02G016000	TraesCS4B02G016000.1	ion binding	-	-0.274235	0.04399	-0.0604811	0.714371
TraesCS2B02G568200	TraesCS2B02G568200	TraesCS2B02G568200.1.cds1	catalytic activity	-	-0.631602	0.00253593	0.357344	0.402551
TraesCS4B02G160000	TraesCS4B02G160000	TraesCS4B02G160000.1	catalytic activity	-	0.276964	0.00256355	0.180772	0.263873
TraesCS5B02G533000	TraesCS5B02G533000	TraesCS5B02G533000.1	response to stimulus	-	0.311156	0.0328391	0.14249	0.422395
TraesCS1D02G013700	TraesCS1D02G013700	TraesCS1D02G013700.1	single-organism process	Biosynthesis of secondary metabolites(map01110)	-0.547882	0.0146889	0.192355	0.810296
TraesCS3D02G448800	TraesCS3D02G448800	TraesCS3D02G448800.1	-	-	0.587619	1.04624e-07	1.76965	0.182498
TraesCS1D02G260900	TraesCS1D02G260900	TraesCS1D02G260900.1	response to stimulus	-	0.379367	0.00206344	0.19861	0.164444
TraesCS6B02G473000	TraesCS6B02G473000	TraesCS6B02G473000.1	metabolic process	-	-0.379197	9.40282e-05	-0.215742	0.118456
TraesCS2B02G081400	TraesCS2B02G081400	TraesCS2B02G081400.1.cds1	metabolic process	-	-0.317655	6.50795e-05	0.572112	0.273592
TraesCS7A02G446000	TraesCS7A02G446000	TraesCS7A02G446000.1	-	-	-0.321439	0.00305325	-0.0765387	0.590533
TraesCS1A02G180200	TraesCS1A02G180200	TraesCS1A02G180200.1	-	-	0.288581	0.00210535	0.14947	0.515934
TraesCS4B02G363800	TraesCS4B02G363800	TraesCS4B02G363800.1	-	-	-0.377893	0.000439091	0.365479	0.127516
TraesCS5B02G162100	TraesCS5B02G162100	TraesCS5B02G162100.1	-	-	0.383442	0.000422148	0.223561	0.332108
TraesCS5D02G232400	TraesCS5D02G232400	TraesCS5D02G232400.1	cofactor binding	Phenylpropanoid biosynthesis(map00940)	-0.357153	0.00039281	-0.271809	0.134703
TraesCS3D02G235200	TraesCS3D02G235200	TraesCS3D02G235200.1	-	-	-0.414258	0.0176501	-0.318353	0.271547
TraesCS3B02G088300	TraesCS3B02G088300	TraesCS3B02G088300.3	metabolic process	-	-0.267804	0.000167088	-0.170187	0.37927
TraesCS2D02G396000	TraesCS2D02G396000	TraesCS2D02G396000.1.cds1	-	-	0.328072	0.014579	0.403008	0.480449
TraesCS1B02G398800	TraesCS1B02G398800	TraesCS1B02G398800.1	-	-	-0.336497	0.00937485	0.217465	0.398603
TraesCS4D02G238700	TraesCS4D02G238700	TraesCS4D02G238700.1.cds1	heme binding	Biosynthesis of secondary metabolites(map01110)	0.457721	0.00143996	-3.11902	0.22932
TraesCS1B02G034100	TraesCS1B02G034100	TraesCS1B02G034100.1.cds1	response to stimulus	-	-0.374258	0.00504295	-0.466848	0.111506
TraesCS2B02G244100	TraesCS2B02G244100	TraesCS2B02G244100.1.cds1	-	-	0.269253	0.000445735	-0.150186	0.453691
TraesCS4A02G426300	TraesCS4A02G426300	TraesCS4A02G426300.1	-	Biosynthesis of secondary metabolites(map01110)	0.320121	0.00333759	-3.76474	0.130795
TraesCS4D02G262800	TraesCS4D02G262800	TraesCS4D02G262800.2	nutrient reservoir activity	-	-0.698559	0.00652165	-0.92994	0.634566
TraesCS5D02G285900	TraesCS5D02G285900	TraesCS5D02G285900.1.cds1	-	-	-0.486584	0.0050004	-2.83855	0.0177671
TraesCS3B02G292800	TraesCS3B02G292800	TraesCS3B02G292800.1	catalytic activity	-	-0.388208	0.0116129	-0.198037	0.558251
TraesCS3A02G025500	TraesCS3A02G025500	TraesCS3A02G025500.1	-	-	-0.271782	0.0492823	0.245861	0.11253
TraesCS5D02G381600	TraesCS5D02G381600	TraesCS5D02G381600.1	-	-	-0.294538	0.0137546	0.0653893	0.700337
TraesCS3A02G372600	TraesCS3A02G372600	TraesCS3A02G372600.1	-	Ribosome(map03010)	0.272052	0.000602853	0.0740683	0.801173
TraesCS5D02G472000	TraesCS5D02G472000	TraesCS5D02G472000.1.cds1	membrane part	-	-0.268069	0.0447323	0.556714	0.125961
TraesCS3A02G237000	TraesCS3A02G237000	TraesCS3A02G237000.1.cds1	-	-	-0.844005	0.000114833	0.0866001	0.93764
TraesCS3B02G526700	TraesCS3B02G526700	TraesCS3B02G526700.1	metabolic process	-	-0.333397	0.000679023	0.697067	0.00911071
TraesCS3A02G179500	TraesCS3A02G179500	TraesCS3A02G179500.1	membrane part	-	0.430628	0.000477417	-0.0453035	0.916604
TraesCS7B02G298400	TraesCS7B02G298400	TraesCS7B02G298400.1.cds1	response to stimulus	Phenylpropanoid biosynthesis(map00940)	-0.31361	0.0123465	-7.96147	0.0416587
TraesCS3B02G305700	TraesCS3B02G305700	TraesCS3B02G305700.1	-	-	0.398227	3.69469e-05	-0.180844	0.307723
TraesCS3B02G380100	TraesCS3B02G380100	TraesCS3B02G380100.1.cds1	single-organism process	-	-0.381693	0.00338212	0.148118	0.666325
TraesCS5B02G483200	TraesCS5B02G483200	TraesCS5B02G483200.2	-	-	-0.526311	0.000205693	0.252862	0.499456
TraesCS5B02G223200	TraesCS5B02G223200	TraesCS5B02G223200.1	-	-	0.476928	0.000230538	0.0910518	0.886096
TraesCS7A02G023100	TraesCS7A02G023100	TraesCS7A02G023100.1	heme binding	-	-0.400933	0.000607908	0.559248	0.0295055
TraesCS6D02G367000	TraesCS6D02G367000	TraesCS6D02G367000.1	nutrient reservoir activity	-	-0.403221	0.000142779	0.270847	0.507552
TraesCS6D02G320200	TraesCS6D02G320200	TraesCS6D02G320200.1	catalytic activity	-	0.501538	0.0011021	0.129968	0.636105
TraesCS3D02G486100	TraesCS3D02G486100	TraesCS3D02G486100.1	-	Glutathione metabolism(map00480)	-0.325087	0.00269895	0.46757	0.0556416
TraesCS4A02G182300	TraesCS4A02G182300	TraesCS4A02G182300.1	structural molecule activity	-	-2.17503	0.0386481	0.0760446	0.655406
TraesCS2A02G441200	TraesCS2A02G441200	TraesCS2A02G441200.1	-	-	0.311174	0.00421688	-0.0433784	0.847613
TraesCS1D02G335200	TraesCS1D02G335200	TraesCS1D02G335200.1	-	-	0.358557	0.0234478	0.183191	0.572645
TraesCS6B02G102300	TraesCS6B02G102300	TraesCS6B02G102300.1.cds1	-	-	-0.409039	0.00201402	-6.32116	0.106172
TraesCS6B02G393800	TraesCS6B02G393800	TraesCS6B02G393800.1.cds1	membrane part	-	0.484212	0.0195438	-0.151101	0.458932
TraesCS5A02G370100	TraesCS5A02G370100	TraesCS5A02G370100.1	-	-	-0.339501	0.0146027	0.205111	0.336355
TraesCS5B02G234200	TraesCS5B02G234200	TraesCS5B02G234200.1	-	-	0.335817	0.000179212	0.438431	0.118832
TraesCS2A02G141100	TraesCS2A02G141100	TraesCS2A02G141100.2	catalytic activity	-	-0.275937	0.0143886	-0.0806022	0.747044
TraesCS2D02G028600	TraesCS2D02G028600	TraesCS2D02G028600.1	single-organism process	Biosynthesis of secondary metabolites(map01110)	-0.358696	8.35597e-05	0.18437	0.37276
TraesCS7B02G244100	TraesCS7B02G244100	TraesCS7B02G244100.1	-	-	-0.327263	0.00217013	-1.33688	0.0147121
TraesCS1D02G096400	TraesCS1D02G096400	TraesCS1D02G096400.1	response to stimulus	Phenylpropanoid biosynthesis(map00940)	-0.284363	7.17251e-05	0.503405	0.0174553
TraesCS4B02G274500	TraesCS4B02G274500	TraesCS4B02G274500.2	-	-	1.57255	1.50593e-05	0.241991	0.0913285
TraesCS2B02G104300	TraesCS2B02G104300	TraesCS2B02G104300.1	catalytic activity	-	0.266378	0.0104652	0.176165	0.318811
TraesCS3B02G456500	TraesCS3B02G456500	TraesCS3B02G456500.1.cds1	enzyme regulator activity	-	0.38382	0.00824548	0.871898	0.263806
TraesCS2D02G291700	TraesCS2D02G291700	TraesCS2D02G291700.1	-	-	0.340073	0.0130918	-0.32862	0.841625
TraesCS3D02G496900	TraesCS3D02G496900	TraesCS3D02G496900.1	metabolic process	Ribosome(map03010)	0.360405	0.0192705	0.19679	0.299666
TraesCS4A02G239300	TraesCS4A02G239300	TraesCS4A02G239300.1	-	-	0.423187	0.0272357	0.0608161	0.81527
TraesCS2A02G506400	TraesCS2A02G506400	TraesCS2A02G506400.1	-	-	-0.304579	0.00712027	0.0521523	0.747781
TraesCS7D02G206400	TraesCS7D02G206400	TraesCS7D02G206400.1	-	Cutin, suberine and wax biosynthesis(map00073)	-0.273975	0.00846369	-0.862846	0.221995
TraesCS1D02G073000	TraesCS1D02G073000	TraesCS1D02G073000.1	metabolic process	Biosynthesis of secondary metabolites(map01110)	-0.273259	0.0161063	0.386921	0.0972281
TraesCS3D02G338300	TraesCS3D02G338300	TraesCS3D02G338300.1	-	-	0.409225	6.80616e-05	1.53883	0.0110353
TraesCS1B02G190600	TraesCS1B02G190600	TraesCS1B02G190600.1	-	-	0.441731	1.48246e-05	0.0828215	0.733667
TraesCS3B02G605700	TraesCS3B02G605700	TraesCS3B02G605700.1	single-organism process	Linoleic acid metabolism(map00591)	-0.343464	0.0177764	3.97703	0.0178906
TraesCS2B02G549600	TraesCS2B02G549600	TraesCS2B02G549600.1.cds1	-	Metabolic pathways(map01100)	-0.339608	0.0299757	-0.0428154	0.804759
TraesCS2B02G386900	TraesCS2B02G386900	TraesCS2B02G386900.1	-	-	-0.345209	0.0087864	0.146153	0.448168
TraesCS5A02G391200	TraesCS5A02G391200	TraesCS5A02G391200.1	-	-	0.564615	0.00039498	0.0222427	0.895168
TraesCS5A02G469300	TraesCS5A02G469300	TraesCS5A02G469300.1	metabolic process	Ribosome(map03010)	0.394338	0.000536626	0.112401	0.569668
TraesCS2D02G476900	TraesCS2D02G476900	TraesCS2D02G476900.1.cds1	-	-	0.461331	0.0144368	-0.249061	0.242507
TraesCS7A02G234100	TraesCS7A02G234100	TraesCS7A02G234100.1.cds1	intracellular non-membrane-bounded organelle	-	-0.455006	0.00049352	2.93129	0.339082
TraesCS4A02G456000	TraesCS4A02G456000	TraesCS4A02G456000.1.cds1	-	-	0.363525	0.0018114	-0.47836	0.177564
TraesCS3A02G452200	TraesCS3A02G452200	TraesCS3A02G452200.1.cds1	-	-	0.378601	0.00233385	3.96372	0.0986782
TraesCS5A02G104900	TraesCS5A02G104900	TraesCS5A02G104900.1	-	-	-0.361011	0.00145518	0.21201	0.362137
TraesCS6B02G410400	TraesCS6B02G410400	TraesCS6B02G410400.1	single-organism process	-	0.308991	0.000191775	1.69555	0.15935
TraesCS6B02G381300	TraesCS6B02G381300	TraesCS6B02G381300.2	response to stimulus	Biosynthesis of secondary metabolites(map01110)	-0.41355	0.00657361	-0.36407	0.0382131
TraesCS6D02G061600	TraesCS6D02G061600	TraesCS6D02G061600.2	catalytic activity	Biosynthesis of secondary metabolites(map01110)	0.27095	0.0149173	-0.214535	0.316811
TraesCS4A02G320200	TraesCS4A02G320200	TraesCS4A02G320200.2	metabolic process	-	-0.388571	2.03508e-05	0.376138	0.09105
TraesCS4B02G046300	TraesCS4B02G046300	TraesCS4B02G046300.1	structural molecule activity	-	0.615758	0.000260401	0.215127	0.169828
TraesCS2A02G166800	TraesCS2A02G166800	TraesCS2A02G166800.2	metabolic process	Metabolic pathways(map01100)	-0.272159	0.00152811	0.115338	0.691451
TraesCS1A02G302100	TraesCS1A02G302100	TraesCS1A02G302100.1.cds1	catalytic activity	-	-0.268332	0.00100639	-0.0495025	0.831205
TraesCS3A02G053600	TraesCS3A02G053600	TraesCS3A02G053600.1.cds1	-	-	0.280472	0.00696473	-0.0567208	0.824127
TraesCS5B02G069500	TraesCS5B02G069500	TraesCS5B02G069500.1	cofactor binding	Phenylpropanoid biosynthesis(map00940)	-0.423302	0.00278814	-0.839307	0.638234
TraesCS5B02G489600	TraesCS5B02G489600	TraesCS5B02G489600.1	metabolic process	Biosynthesis of secondary metabolites(map01110)	-0.265152	0.00563453	-0.0828368	0.65179
TraesCS3D02G276400	TraesCS3D02G276400	TraesCS3D02G276400.1.cds1	single-organism process	-	-0.381216	0.0122446	0.300133	0.154072
TraesCS1D02G004900	TraesCS1D02G004900	TraesCS1D02G004900.4	-	-	0.307494	0.000219189	0.135805	0.305595
TraesCS5A02G521000	TraesCS5A02G521000	TraesCS5A02G521000.2	protein dimerization activity	-	-0.342117	0.0151474	0.460045	0.0141551
TraesCS3A02G367400	TraesCS3A02G367400	TraesCS3A02G367400.1	-	-	-0.320047	7.25716e-05	-0.113873	0.621311
TraesCS2A02G373600	TraesCS2A02G373600	TraesCS2A02G373600.1	-	Biosynthesis of secondary metabolites(map01110)	0.339982	0.000114923	0.527187	0.310781
TraesCS7D02G001600	TraesCS7D02G001600	TraesCS7D02G001600.2	metabolic process	-	-0.304076	0.0402555	0.313758	0.115502
TraesCS1D02G220400	TraesCS1D02G220400	TraesCS1D02G220400.1	catalytic activity	Biosynthesis of secondary metabolites(map01110)	-0.33857	0.0145033	-0.19131	0.234274
TraesCS5D02G019700	TraesCS5D02G019700	TraesCS5D02G019700.1	single-organism process	Biosynthesis of secondary metabolites(map01110)	0.324659	0.00100734	0.278506	0.181687
TraesCS2A02G469200	TraesCS2A02G469200	TraesCS2A02G469200.1	single-organism process	Metabolic pathways(map01100)	0.3467	0.000789291	-0.0909798	0.683845
TraesCS3A02G201000	TraesCS3A02G201000	TraesCS3A02G201000.1	metabolic process	-	-0.378035	0.00730223	0.291487	0.0783368
TraesCS2D02G107900	TraesCS2D02G107900	TraesCS2D02G107900.1	response to stimulus	-	-1.24821	7.07877e-07	-0.0134742	0.970209
TraesCS6B02G171600	TraesCS6B02G171600	TraesCS6B02G171600.1	metabolic process	Biosynthesis of secondary metabolites(map01110)	-0.352957	0.0132091	-0.297321	0.0471136
TraesCS2D02G366300	TraesCS2D02G366300	TraesCS2D02G366300.2	-	-	-0.402731	0.00334034	-0.0494116	0.784891
TraesCS4A02G245900	TraesCS4A02G245900	TraesCS4A02G245900.1	catalytic activity	-	-0.302747	0.00106671	-0.0532514	0.83695
TraesCS6D02G322300	TraesCS6D02G322300	TraesCS6D02G322300.1	-	-	0.384892	0.000788685	-1.18374	0.0127987
TraesCS3B02G258700	TraesCS3B02G258700	TraesCS3B02G258700.1	-	-	-0.55042	0.000197015	-0.278073	0.286861
TraesCS4B02G003400	TraesCS4B02G003400	TraesCS4B02G003400.1	-	-	0.288912	0.00625612	-0.0138403	0.946909
TraesCS5D02G188400	TraesCS5D02G188400	TraesCS5D02G188400.1.cds1	intracellular non-membrane-bounded organelle	-	-0.770256	0.000307497	1.81216	0.0985402
TraesCS7D02G053800	TraesCS7D02G053800	TraesCS7D02G053800.1	-	-	0.347877	7.78473e-05	-1.30763	0.0139553
TraesCS1B02G132700	TraesCS1B02G132700	TraesCS1B02G132700.1	metabolic process	Ribosome(map03010)	0.335477	0.000392611	0.173736	0.274103
TraesCS7A02G248400	TraesCS7A02G248400	TraesCS7A02G248400.1	catalytic activity	-	0.366854	0.00436382	-0.0122	0.962314
TraesCS7A02G474200	TraesCS7A02G474200	TraesCS7A02G474200.1	response to stimulus	-	-1.06248	0.000447569	-2.57362	0.0119998
TraesCS3B02G286600	TraesCS3B02G286600	TraesCS3B02G286600.1	response to stimulus	-	-0.299206	0.0217152	3.1923	0.0397475
TraesCS6A02G258500	TraesCS6A02G258500	TraesCS6A02G258500.1	single-organism process	Biosynthesis of secondary metabolites(map01110)	0.34515	0.00668728	0.380166	0.103384
TraesCS3D02G496200	TraesCS3D02G496200	TraesCS3D02G496200.1	catalytic activity	-	0.335283	0.000200325	0.176394	0.421768
TraesCS1A02G285000	TraesCS1A02G285000	TraesCS1A02G285000.2	-	-	0.511009	7.0393e-06	0.160728	0.4392
TraesCS6A02G416500	TraesCS6A02G416500	TraesCS6A02G416500.1	-	-	0.300905	0.022861	-0.161276	0.356718
TraesCS5A02G405600	TraesCS5A02G405600	TraesCS5A02G405600.1.cds1	chitin binding	MAPK signaling pathway - plant(map04016)	-0.32903	0.000394047	-0.7982	0.801203
TraesCS1D02G268500	TraesCS1D02G268500	TraesCS1D02G268500.1	-	-	0.28237	0.037973	-0.0718963	0.740737
TraesCS5B02G407300	TraesCS5B02G407300	TraesCS5B02G407300.1.cds1	-	-	-0.297742	0.0149417	0.357681	0.087695
TraesCS6D02G356600	TraesCS6D02G356600	TraesCS6D02G356600.2	single-organism process	-	0.336791	1.10783e-05	-1.26477	0.601499
TraesCS2D02G107500	TraesCS2D02G107500	TraesCS2D02G107500.1	response to stimulus	Phenylpropanoid biosynthesis(map00940)	-0.274272	0.00555948	-0.917628	0.302452
TraesCS4D02G015600	TraesCS4D02G015600	TraesCS4D02G015600.1.cds1	-	-	-0.871983	6.60662e-05	1.6063	0.027685
TraesCS1B02G115900	TraesCS1B02G115900	TraesCS1B02G115900.1	response to stimulus	Phenylpropanoid biosynthesis(map00940)	-0.465368	0.000148372	0.320059	0.153218
TraesCS5D02G435900	TraesCS5D02G435900	TraesCS5D02G435900.2	single-organism process	-	-0.305886	0.000320002	0.528144	0.0165192
TraesCS3A02G321000	TraesCS3A02G321000	TraesCS3A02G321000.1	-	-	0.523644	0.00781609	-0.430877	0.617541
TraesCS6D02G118700	TraesCS6D02G118700	TraesCS6D02G118700.1.cds1	-	-	-0.278857	0.00763598	-0.0733016	0.905267
TraesCS2A02G357400	TraesCS2A02G357400	TraesCS2A02G357400.1	membrane part	-	-0.428986	0.0118853	-0.175263	0.545945
TraesCS4B02G051000	TraesCS4B02G051000	TraesCS4B02G051000.1.cds1	-	-	0.377075	0.000528358	0.231132	0.348774
TraesCS7D02G522200	TraesCS7D02G522200	TraesCS7D02G522200.1	ADP binding	-	0.332795	0.00376554	-1.11453	0.00979613
TraesCS4A02G264000	TraesCS4A02G264000	TraesCS4A02G264000.1	ion binding	Metabolic pathways(map01100)	0.442232	0.000496808	-0.295186	0.248512
TraesCS7A02G483000	TraesCS7A02G483000	TraesCS7A02G483000.1.cds1	-	-	-0.404135	5.82299e-06	-0.616155	0.0792146
TraesCS1A02G209800	TraesCS1A02G209800	TraesCS1A02G209800.1.cds1	-	-	-0.494223	0.0154538	-1.68078	0.0101709
TraesCS5B02G513500	TraesCS5B02G513500	TraesCS5B02G513500.1	response to stimulus	Non-homologous end-joining(map03450)	-0.289984	0.00177529	0.167732	0.540933
TraesCS3A02G399600	TraesCS3A02G399600	TraesCS3A02G399600.2	-	-	-0.267167	0.00217043	-0.705008	0.00995844
TraesCS2A02G588300	TraesCS2A02G588300	TraesCS2A02G588300.1	-	Metabolic pathways(map01100)	0.360747	0.00149396	-0.574024	0.509363
TraesCS5D02G144100	TraesCS5D02G144100	TraesCS5D02G144100.1	BLOC-1 complex	-	-0.305426	0.00438705	-0.0985607	0.760345
TraesCS5B02G280900	TraesCS5B02G280900	TraesCS5B02G280900.1.cds1	response to stimulus	-	-0.379596	0.00300297	2.46922	0.096251
TraesCS7B02G317000	TraesCS7B02G317000	TraesCS7B02G317000.1	-	Metabolic pathways(map01100)	-0.375509	0.0285885	-0.346338	0.171193
TraesCS6B02G167500	TraesCS6B02G167500	TraesCS6B02G167500.1	-	Glutathione metabolism(map00480)	-0.349748	0.0232517	0.898391	0.100445
TraesCS4D02G268900	TraesCS4D02G268900	TraesCS4D02G268900.1.cds1	-	-	-0.364729	0.0064696	0.726015	0.50832
TraesCS2B02G472800	TraesCS2B02G472800	TraesCS2B02G472800.1	catalytic activity	-	0.287814	0.00129779	-0.200673	0.431741
TraesCSU02G015100	TraesCSU02G015100	TraesCSU02G015100.1	response to stimulus	Phenylpropanoid biosynthesis(map00940)	-0.43857	0.00020946	-5.48227	0.161096
TraesCS3B02G551300	TraesCS3B02G551300	TraesCS3B02G551300.1	catalytic activity	-	0.277386	0.0198146	-0.196503	0.302713
TraesCS5B02G436300	TraesCS5B02G436300	TraesCS5B02G436300.1.cds1	metabolic process	-	0.366308	0.0157349	0.299586	0.181994
TraesCS7A02G267300	TraesCS7A02G267300	TraesCS7A02G267300.1	catalytic activity	Metabolic pathways(map01100)	0.266481	0.016433	-0.224744	0.307425
TraesCS6B02G136500	TraesCS6B02G136500	TraesCS6B02G136500.2	metabolic process	Biosynthesis of secondary metabolites(map01110)	-0.292773	0.0116762	-0.59363	0.0134991
TraesCS7B02G434700	TraesCS7B02G434700	TraesCS7B02G434700.1.cds1	ion binding	-	0.410297	0.0110409	-0.411218	0.0849271
TraesCS4A02G239900	TraesCS4A02G239900	TraesCS4A02G239900.1	protein dimerization activity	-	-0.377885	0.00021975	0.496419	0.0158545
TraesCS1A02G439300	TraesCS1A02G439300	TraesCS1A02G439300.1	-	-	0.266124	0.000784981	0.0994802	0.566847
TraesCS5D02G137500	TraesCS5D02G137500	TraesCS5D02G137500.1	-	-	-0.291041	0.0119436	0.0651349	0.718546
TraesCS6A02G167300	TraesCS6A02G167300	TraesCS6A02G167300.1	-	Biosynthesis of secondary metabolites(map01110)	0.333247	0.000163488	0.00397527	0.98102
TraesCS1B02G102600	TraesCS1B02G102600	TraesCS1B02G102600.1	catalytic activity	-	-0.273767	0.00534073	-0.32619	0.269583
TraesCS1A02G125900	TraesCS1A02G125900	TraesCS1A02G125900.1.cds1	-	-	0.271652	0.0027126	0.429326	0.157798
TraesCS1D02G368700	TraesCS1D02G368700	TraesCS1D02G368700.1	-	Ribosome(map03010)	0.451565	0.000118919	0.0377535	0.827936
TraesCS3D02G438800	TraesCS3D02G438800	TraesCS3D02G438800.1	metabolic process	-	0.285807	0.0281418	0.143421	0.800099
TraesCS3D02G130200	TraesCS3D02G130200	TraesCS3D02G130200.1	-	-	0.465739	2.90686e-06	-0.436144	0.12607
TraesCS1B02G226000	TraesCS1B02G226000	TraesCS1B02G226000.2	-	-	0.299773	0.00129687	-0.23335	0.377061
TraesCS2D02G035100	TraesCS2D02G035100	TraesCS2D02G035100.1.cds1	enzyme regulator activity	-	0.283786	0.0175527	0.566056	0.134926
TraesCS4A02G111800	TraesCS4A02G111800	TraesCS4A02G111800.1	-	Metabolic pathways(map01100)	0.418128	0.000323822	0.0109785	0.956057
TraesCS2B02G496600	TraesCS2B02G496600	TraesCS2B02G496600.1	-	-	0.269237	0.00271009	-2.55596	0.0121228
TraesCS3A02G286800	TraesCS3A02G286800	TraesCS3A02G286800.1	-	-	-0.302468	0.00816335	0.141954	0.484494
TraesCS3D02G077200	TraesCS3D02G077200	TraesCS3D02G077200.1	single-organism process	Biosynthesis of secondary metabolites(map01110)	0.31932	0.000407182	0.0730059	0.607904
TraesCSU02G002600	TraesCSU02G002600	TraesCSU02G002600.1	-	-	-0.301969	0.000670219	0.707373	0.229054
TraesCS4A02G209400	TraesCS4A02G209400	TraesCS4A02G209400.1	-	Metabolic pathways(map01100)	0.322411	0.0170085	-0.0637794	0.720697
TraesCS6B02G188300	TraesCS6B02G188300	TraesCS6B02G188300.1	-	Cutin, suberine and wax biosynthesis(map00073)	0.553386	9.81933e-05	-0.651917	0.0140685
TraesCS4A02G410300	TraesCS4A02G410300	TraesCS4A02G410300.1	-	-	-0.305274	0.0147505	-0.0322465	0.901436
TraesCS1B02G413700	TraesCS1B02G413700	TraesCS1B02G413700.1	metabolic process	Ribosome(map03010)	0.289526	0.000945711	0.105737	0.588018
TraesCS4D02G337200	TraesCS4D02G337200	TraesCS4D02G337200.1	-	-	0.300837	0.000326644	-0.0364364	0.895327
TraesCS7A02G383900	TraesCS7A02G383900	TraesCS7A02G383900.1	metabolic process	Metabolic pathways(map01100)	0.35401	0.00355259	1.08847	0.130166
TraesCS1B02G460600	TraesCS1B02G460600	TraesCS1B02G460600.1	membrane part	-	-0.333498	0.000811965	0.257169	0.385405
TraesCS1B02G256700	TraesCS1B02G256700	TraesCS1B02G256700.1	-	Homologous recombination(map03440)	0.272151	0.00417162	0.128315	0.614209
TraesCS7A02G256300	TraesCS7A02G256300	TraesCS7A02G256300.1	metabolic process	Ribosome(map03010)	0.473793	0.000106553	0.197552	0.367813
TraesCS4A02G383400	TraesCS4A02G383400	TraesCS4A02G383400.1	protein dimerization activity	-	-0.293878	0.00494917	0.871325	0.0358907
TraesCS1D02G164300	TraesCS1D02G164300	TraesCS1D02G164300.1	-	-	-0.327329	9.2617e-05	0.450854	0.0731032
TraesCS6B02G370600	TraesCS6B02G370600	TraesCS6B02G370600.1	catalytic activity	-	0.462359	0.000535486	-0.372038	0.3283
TraesCS5A02G052600	TraesCS5A02G052600	TraesCS5A02G052600.1	metabolic process	-	-0.617463	0.000128262	-0.0569105	0.825509
TraesCS7A02G492800	TraesCS7A02G492800	TraesCS7A02G492800.1	metabolic process	-	-0.319248	0.0347887	-0.511779	0.116563
TraesCS1A02G266600	TraesCS1A02G266600	TraesCS1A02G266600.2	-	-	0.494147	0.0157947	0.511317	0.0103548
TraesCS5D02G448800	TraesCS5D02G448800	TraesCS5D02G448800.1	metabolic process	-	0.316683	0.00156763	0.979957	0.12982
TraesCS1A02G394600	TraesCS1A02G394600	TraesCS1A02G394600.1	catalytic activity	-	-0.34581	0.0445142	-0.473427	0.467777
TraesCS5D02G553700	TraesCS5D02G553700	TraesCS5D02G553700.2	ion binding	-	0.329873	0.00153544	0.0756908	0.62093
TraesCS3D02G290500	TraesCS3D02G290500	TraesCS3D02G290500.1	-	-	-0.286648	0.00281558	-0.394634	0.193569
TraesCS5A02G212100	TraesCS5A02G212100	TraesCS5A02G212100.1	-	-	-0.269373	0.000934128	-0.163921	0.346106
TraesCS7D02G157900	TraesCS7D02G157900	TraesCS7D02G157900.1	-	-	0.323917	0.00459623	0.313032	0.731211
TraesCS4B02G212300	TraesCS4B02G212300	TraesCS4B02G212300.1.cds1	-	-	0.420777	0.00109951	0.320884	0.488067
TraesCS1A02G430000	TraesCS1A02G430000	TraesCS1A02G430000.1	-	-	0.356233	0.00287054	-0.0982135	0.77375
TraesCS2A02G142700	TraesCS2A02G142700	TraesCS2A02G142700.1	-	-	0.530301	0.0013723	0.123381	0.674531
TraesCS5B02G371200	TraesCS5B02G371200	TraesCS5B02G371200.2	response to stimulus	-	0.447179	0.0368384	0.0126384	0.961828
TraesCS1B02G429200	TraesCS1B02G429200	TraesCS1B02G429200.1	-	-	-0.437267	0.000298819	0.699716	0.103283
TraesCS3B02G188900	TraesCS3B02G188900	TraesCS3B02G188900.1.cds1	-	Metabolic pathways(map01100)	-0.402455	4.26433e-05	-0.506817	0.788923
TraesCSU02G006400	TraesCSU02G006400	TraesCSU02G006400.1	-	-	-0.39889	0.00730139	0.311642	0.161274
TraesCS6B02G074300	TraesCS6B02G074300	TraesCS6B02G074300.2	-	-	0.298369	0.0360528	0.449954	0.23601
TraesCS1D02G432400	TraesCS1D02G432400	TraesCS1D02G432400.1	-	-	0.404224	0.00630784	0.176742	0.436193
TraesCS2B02G433200	TraesCS2B02G433200	TraesCS2B02G433200.1	-	-	-0.321843	0.00829685	-0.648238	0.152675
TraesCS3D02G478200	TraesCS3D02G478200	TraesCS3D02G478200.1	metabolic process	-	0.29194	0.0201781	0.937157	0.119978
TraesCS1A02G033000	TraesCS1A02G033000	TraesCS1A02G033000.1	-	-	0.28515	0.000516372	-0.212963	0.392047
TraesCS7B02G117800	TraesCS7B02G117800	TraesCS7B02G117800.1.cds1	catalytic activity	Metabolic pathways(map01100)	-0.382714	0.0024598	-1.74309	0.666219
TraesCS2B02G507600	TraesCS2B02G507600	TraesCS2B02G507600.1	cofactor binding	Biosynthesis of secondary metabolites(map01110)	0.331046	0.00045497	0.0338025	0.990325
TraesCS3B02G000800	TraesCS3B02G000800	TraesCS3B02G000800.1	ion binding	-	0.35766	0.00897568	-0.187612	0.217099
TraesCS7A02G439300	TraesCS7A02G439300	TraesCS7A02G439300.1	ion transport	-	0.268974	5.26213e-05	-0.236611	0.34287
TraesCS5D02G568600	TraesCS5D02G568600	TraesCS5D02G568600.1	-	-	0.564775	0.0114508	-0.373792	0.215053
TraesCS7D02G451800	TraesCS7D02G451800	TraesCS7D02G451800.1	metabolic process	Metabolic pathways(map01100)	0.29481	0.0216231	1.84406	0.0123985
TraesCS3A02G034500	TraesCS3A02G034500	TraesCS3A02G034500.1.cds1	-	-	0.311851	1.81225e-05	2.55371	0.451982
TraesCS3A02G108700	TraesCS3A02G108700	TraesCS3A02G108700.1	single-organism process	-	0.434765	0.000515642	-0.280169	0.138804
TraesCS5D02G477800	TraesCS5D02G477800	TraesCS5D02G477800.2	single-organism process	Linoleic acid metabolism(map00591)	0.273931	0.0274697	0.513894	0.0354577
TraesCS3A02G090700	TraesCS3A02G090700	TraesCS3A02G090700.1	-	-	-0.509964	0.0021212	0.0781627	0.984666
TraesCS3D02G120200	TraesCS3D02G120200	TraesCS3D02G120200.1.cds1	metabolic process	-	0.329976	0.000302316	-0.657848	0.00923068
TraesCS2D02G417900	TraesCS2D02G417900	TraesCS2D02G417900.1	-	-	-0.273116	0.0196836	-0.449979	0.15733
TraesCS4B02G241900	TraesCS4B02G241900	TraesCS4B02G241900.1	-	-	-0.283302	0.0227801	0.274731	0.315195
TraesCS1A02G397400	TraesCS1A02G397400	TraesCS1A02G397400.1.cds1	metabolic process	Ribosome(map03010)	0.294747	0.000448958	0.298873	0.0969883
TraesCS1B02G114300	TraesCS1B02G114300	TraesCS1B02G114300.1	-	Glutathione metabolism(map00480)	-0.425973	0.0053273	1.46826	0.0634562
TraesCS5B02G105700	TraesCS5B02G105700	TraesCS5B02G105700.1	ion transport	-	0.448115	0.000823455	-0.0818006	0.630714
TraesCS7B02G074700	TraesCS7B02G074700	TraesCS7B02G074700.1.cds1	metabolic process	-	-0.442395	0.00587335	0.17641	0.633597
TraesCS1D02G305400	TraesCS1D02G305400	TraesCS1D02G305400.1	single-organism process	Amino sugar and nucleotide sugar metabolism(map00520)	0.283294	0.011816	0.175039	0.360753
TraesCS6D02G057800	TraesCS6D02G057800	TraesCS6D02G057800.1.cds1	heme binding	-	0.487428	1.98481e-05	0.420089	0.0935776
TraesCS1D02G301500	TraesCS1D02G301500	TraesCS1D02G301500.1.cds1	catalytic activity	-	-0.306181	0.000678389	-0.383153	0.162639
TraesCS5B02G307600	TraesCS5B02G307600	TraesCS5B02G307600.1.cds1	metabolic process	-	0.355871	0.000109659	-0.082585	0.896621
TraesCS2A02G512400	TraesCS2A02G512400	TraesCS2A02G512400.1.cds1	-	-	0.297146	0.00110895	0.0664591	0.752932
TraesCS7B02G245100	TraesCS7B02G245100	TraesCS7B02G245100.1	metabolic process	-	-0.374396	0.00378019	0.493893	0.392635
TraesCS2D02G108200	TraesCS2D02G108200	TraesCS2D02G108200.1	response to stimulus	Phenylpropanoid biosynthesis(map00940)	-0.486009	0.000112655	-0.0313484	0.96326
TraesCS3A02G423200	TraesCS3A02G423200	TraesCS3A02G423200.1	ion binding	-	0.574442	0.000647257	-0.32576	0.0492773
TraesCS6A02G305500	TraesCS6A02G305500	TraesCS6A02G305500.1	-	-	-0.269508	0.0248216	0.212206	0.230978
TraesCS6A02G230900	TraesCS6A02G230900	TraesCS6A02G230900.1	-	-	-0.308774	0.00315783	-0.772265	0.00960028
TraesCS2A02G107800	TraesCS2A02G107800	TraesCS2A02G107800.1	response to stimulus	-	-0.617824	0.00259611	-0.773203	0.0269132
TraesCS7B02G128000	TraesCS7B02G128000	TraesCS7B02G128000.1	-	-	-0.271111	0.00281961	-0.641751	0.0116616
TraesCS7B02G181600	TraesCS7B02G181600	TraesCS7B02G181600.1	-	-	0.358951	0.000788369	0.457896	0.0280979
TraesCS7D02G048200	TraesCS7D02G048200	TraesCS7D02G048200.1	-	-	-0.319169	0.00195228	0.0322764	0.96417
TraesCS1B02G025400	TraesCS1B02G025400	TraesCS1B02G025400.1	enzyme regulator activity	-	-0.345939	0.0106308	-3.78552	0.127193
TraesCS1B02G377000	TraesCS1B02G377000	TraesCS1B02G377000.1	chromatin organization	-	0.347606	0.00714303	0.0489489	0.766682
TraesCS3B02G526000	TraesCS3B02G526000	TraesCS3B02G526000.1	metabolic process	-	-0.691394	4.79999e-06	1.14905	0.10651
TraesCS2B02G124800	TraesCS2B02G124800	TraesCS2B02G124800.1	response to stimulus	-	-0.736446	1.60621e-05	0.907093	0.00955057
TraesCS5A02G432100	TraesCS5A02G432100	TraesCS5A02G432100.1	nutrient reservoir activity	-	-0.964951	0.000583702	0.875298	0.662535
TraesCS2B02G327200	TraesCS2B02G327200	TraesCS2B02G327200.1	metabolic process	Metabolic pathways(map01100)	-0.400584	0.00521922	-1.66909	0.38347
TraesCS2A02G303600	TraesCS2A02G303600	TraesCS2A02G303600.1	-	-	0.326221	0.043935	0.620994	0.0196806
TraesCS1A02G133100	TraesCS1A02G133100	TraesCS1A02G133100.2	-	-	-0.373423	0.00575556	-0.173222	0.237091
TraesCS5A02G115200	TraesCS5A02G115200	TraesCS5A02G115200.1	-	-	-0.442134	0.00176929	-0.184566	0.390416
TraesCS2B02G241200	TraesCS2B02G241200	TraesCS2B02G241200.3	metabolic process	-	-0.324083	0.000418209	0.636368	0.0516004
TraesCS7A02G464200	TraesCS7A02G464200	TraesCS7A02G464200.1	metabolic process	Metabolic pathways(map01100)	0.402358	0.00195133	0.440893	0.136479
TraesCS1B02G320800	TraesCS1B02G320800	TraesCS1B02G320800.1	catalytic activity	-	0.792788	0.000616699	0.2232	0.306398
TraesCS3A02G351400	TraesCS3A02G351400	TraesCS3A02G351400.2	single-organism process	-	0.432353	0.000839217	0.423475	0.475023
TraesCS5B02G138700	TraesCS5B02G138700	TraesCS5B02G138700.2	single-organism process	Amino sugar and nucleotide sugar metabolism(map00520)	-0.385841	4.61687e-06	0.0492387	0.831083
TraesCS7B02G367100	TraesCS7B02G367100	TraesCS7B02G367100.1.cds1	chitin binding	-	-0.408357	0.00271168	-3.40553	0.121513
TraesCS1D02G124000	TraesCS1D02G124000	TraesCS1D02G124000.1.cds1	-	-	-0.346537	0.00118845	0.0823125	0.631376
TraesCS1D02G207400	TraesCS1D02G207400	TraesCS1D02G207400.1	-	Glutathione metabolism(map00480)	-0.357399	0.0240857	-0.292538	0.465841
TraesCS3B02G483500	TraesCS3B02G483500	TraesCS3B02G483500.3	metabolic process	Phenylpropanoid biosynthesis(map00940)	0.414263	0.00197477	0.208273	0.394678
TraesCS4D02G346800	TraesCS4D02G346800	TraesCS4D02G346800.2	protein dimerization activity	-	-0.661048	3.09018e-05	0.330073	0.0772526
TraesCS6A02G159100	TraesCS6A02G159100	TraesCS6A02G159100.1	single-organism process	Metabolic pathways(map01100)	0.399703	0.000725587	-0.146105	0.374778
TraesCS3A02G074900	TraesCS3A02G074900	TraesCS3A02G074900.1	single-organism process	Biosynthesis of secondary metabolites(map01110)	0.530668	0.00352108	-0.443071	0.0615447
TraesCS3A02G150800	TraesCS3A02G150800	TraesCS3A02G150800.1.cds1	-	-	0.50373	0.00219404	-0.294045	0.550742
TraesCS5D02G249400	TraesCS5D02G249400	TraesCS5D02G249400.1.cds1	metabolic process	-	0.279543	0.0124472	-0.0145832	0.949115
TraesCS3B02G083400	TraesCS3B02G083400	TraesCS3B02G083400.1	chromatin organization	-	0.410973	0.00257717	0.396287	0.236624
TraesCS2B02G608300	TraesCS2B02G608300	TraesCS2B02G608300.1	ion transport	-	-0.267456	0.00431274	0.132162	0.506405
TraesCS2A02G450500	TraesCS2A02G450500	TraesCS2A02G450500.1.cds1	-	-	-0.445611	0.000407031	-0.0522738	0.783818
TraesCS5A02G167900	TraesCS5A02G167900	TraesCS5A02G167900.1	-	-	-0.283063	0.00371785	0.151096	0.577827
TraesCS1A02G041400	TraesCS1A02G041400	TraesCS1A02G041400.1.cds1	response to stimulus	-	-0.273054	0.0281939	-0.242092	0.529632
TraesCS1B02G117500	TraesCS1B02G117500	TraesCS1B02G117500.1.cds1	single-organism process	Biosynthesis of secondary metabolites(map01110)	0.30975	1.80601e-05	-0.401758	0.0761359
TraesCSU02G259600	TraesCSU02G259600	TraesCSU02G259600.1.cds1	single-organism process	Metabolic pathways(map01100)	-0.307979	0.00543154	-0.185555	0.875887
TraesCS2B02G491000	TraesCS2B02G491000	TraesCS2B02G491000.1	single-organism process	Biosynthesis of secondary metabolites(map01110)	-0.329904	0.0424927	0.323917	0.741434
TraesCS4B02G287800	TraesCS4B02G287800	TraesCS4B02G287800.1	-	-	-0.267867	0.0157209	-0.26829	0.0994218
TraesCS2B02G330700	TraesCS2B02G330700	TraesCS2B02G330700.1.cds1	single-organism process	Metabolic pathways(map01100)	-0.365287	0.00010045	-1.81072	0.54401
TraesCS2A02G523700	TraesCS2A02G523700	TraesCS2A02G523700.1	-	-	-0.733129	0.00159314	-0.41313	0.24576
TraesCS2D02G572700	TraesCS2D02G572700	TraesCS2D02G572700.1	Ran GTPase binding	-	0.268091	0.00547548	0.0242777	0.891605
TraesCS3B02G529400	TraesCS3B02G529400	TraesCS3B02G529400.1	metabolic process	-	0.638877	1.15967e-06	0.951565	0.232309
TraesCS3A02G151100	TraesCS3A02G151100	TraesCS3A02G151100.1	metabolic process	-	-0.413517	0.00743983	-0.598999	0.00838932
TraesCS4A02G092100	TraesCS4A02G092100	TraesCS4A02G092100.1.cds1	-	-	0.331137	0.00129989	-0.0981855	0.742598
TraesCS4D02G212500	TraesCS4D02G212500	TraesCS4D02G212500.1.cds1	-	-	0.813587	1.58853e-05	1.88182	0.641585
TraesCS3B02G203300	TraesCS3B02G203300	TraesCS3B02G203300.1	metabolic process	Phenylpropanoid biosynthesis(map00940)	0.327025	0.00129529	0.313991	0.655539
TraesCS2D02G508400	TraesCS2D02G508400	TraesCS2D02G508400.1	metabolic process	-	-0.276156	0.0050161	-0.295072	0.718373
TraesCS5D02G334900	TraesCS5D02G334900	TraesCS5D02G334900.1	-	-	0.356852	0.00357244	3.63512	0.0123
TraesCS1A02G107800	TraesCS1A02G107800	TraesCS1A02G107800.1	single-organism process	-	-0.285277	0.0383733	0.238028	0.178882
TraesCS6D02G239700	TraesCS6D02G239700	TraesCS6D02G239700.1	single-organism process	Biosynthesis of secondary metabolites(map01110)	0.353697	0.000454447	0.353133	0.0835629
TraesCS5B02G412000	TraesCS5B02G412000	TraesCS5B02G412000.1	metabolic process	Ribosome(map03010)	0.361976	0.000242254	0.130716	0.47458
TraesCS3A02G293900	TraesCS3A02G293900	TraesCS3A02G293900.1	-	-	0.34363	0.026161	0.23865	0.231948
TraesCS2D02G295000	TraesCS2D02G295000	TraesCS2D02G295000.1.cds1	-	-	0.538937	0.0139595	0.459918	0.190242
TraesCS5D02G010200	TraesCS5D02G010200	TraesCS5D02G010200.1.cds1	single-organism process	Metabolic pathways(map01100)	0.302616	0.000881898	0.0781628	0.984717
TraesCS5B02G278700	TraesCS5B02G278700	TraesCS5B02G278700.1	metabolic process	Ribosome(map03010)	0.526967	0.0361165	0.117774	0.671591
TraesCS4B02G262700	TraesCS4B02G262700	TraesCS4B02G262700.1	nutrient reservoir activity	-	-0.474298	0.000564178	1.6819	0.330966
TraesCS7B02G378700	TraesCS7B02G378700	TraesCS7B02G378700.1	response to stimulus	Phenylpropanoid biosynthesis(map00940)	-0.311732	0.0447551	-0.127906	0.770815
TraesCS7A02G353500	TraesCS7A02G353500	TraesCS7A02G353500.1	metabolic process	Biosynthesis of secondary metabolites(map01110)	0.545616	0.00239644	-0.0582058	0.801704
TraesCS2A02G502100	TraesCS2A02G502100	TraesCS2A02G502100.1	response to stimulus	Phenylpropanoid biosynthesis(map00940)	0.401384	0.00369626	0.255654	0.484407
TraesCS6B02G221800	TraesCS6B02G221800	TraesCS6B02G221800.1	-	-	0.364289	0.0336998	-0.145754	0.341926
TraesCS4A02G495600	TraesCS4A02G495600	TraesCS4A02G495600.2	catalytic activity	-	-0.316773	0.000399096	0.233388	0.257063
TraesCS2A02G107600	TraesCS2A02G107600	TraesCS2A02G107600.1	response to stimulus	-	-0.504114	0.000264724	-0.79243	0.015396
TraesCS4A02G180100	TraesCS4A02G180100	TraesCS4A02G180100.1	metabolic process	-	0.303208	0.00649561	0.242137	0.556112
TraesCS1A02G039400	TraesCS1A02G039400	TraesCS1A02G039400.2	-	-	-0.35056	0.0233763	0.247912	0.195583
TraesCS3A02G509900	TraesCS3A02G509900	TraesCS3A02G509900.1	response to stimulus	-	-0.343285	0.00351094	-0.698648	0.475514
TraesCS1B02G468300	TraesCS1B02G468300	TraesCS1B02G468300.1	-	-	0.497418	0.000159238	-4.25183	0.0320266
TraesCS3A02G113000	TraesCS3A02G113000	TraesCS3A02G113000.1.cds1	-	-	0.343171	0.00304206	0.0364676	0.989842
TraesCS3A02G024500	TraesCS3A02G024500	TraesCS3A02G024500.1	metabolic process	-	-0.290844	0.0016999	-7.29447	0.0620762
TraesCS2A02G291100	TraesCS2A02G291100	TraesCS2A02G291100.1	metabolic process	-	0.28139	0.0182281	-0.409063	0.0220734
TraesCS3B02G080200	TraesCS3B02G080200	TraesCS3B02G080200.1	catalytic activity	-	0.318468	0.00576166	-0.574215	0.0658881
TraesCS1D02G103200	TraesCS1D02G103200	TraesCS1D02G103200.1	single-organism process	-	-0.307692	0.000854202	0.435542	0.0197561
TraesCS7B02G067000	TraesCS7B02G067000	TraesCS7B02G067000.1	metabolic process	Biosynthesis of secondary metabolites(map01110)	-0.394047	0.000193879	0.725304	0.564171
TraesCS2D02G268000	TraesCS2D02G268000	TraesCS2D02G268000.1	single-organism process	-	-0.27745	0.0431458	-0.329904	0.251402
TraesCS1D02G067100	TraesCS1D02G067100	TraesCS1D02G067100.1	nutrient reservoir activity	-	0.454115	0.0035327	-0.43294	0.883705
TraesCS1B02G217000	TraesCS1B02G217000	TraesCS1B02G217000.1	-	-	0.450804	0.000402701	0.277594	0.0601449
TraesCS3D02G485400	TraesCS3D02G485400	TraesCS3D02G485400.2	-	-	-0.299123	0.00480167	-0.464855	0.0123216
TraesCS5B02G159900	TraesCS5B02G159900	TraesCS5B02G159900.4	-	-	0.355454	0.000810726	-0.0876236	0.546743
TraesCS7D02G428000	TraesCS7D02G428000	TraesCS7D02G428000.1	-	-	-0.424147	0.0247527	0.520999	0.0223141
TraesCS4B02G394000	TraesCS4B02G394000	TraesCS4B02G394000.1.cds1	-	-	0.41341	0.000536788	0.253974	0.801357
TraesCS4A02G175900	TraesCS4A02G175900	TraesCS4A02G175900.1	metabolic process	-	0.389351	0.00082145	0.34455	0.0640818
TraesCS4B02G123600	TraesCS4B02G123600	TraesCS4B02G123600.1	-	-	-0.303001	0.0218559	0.216724	0.33008
TraesCS1B02G322100	TraesCS1B02G322100	TraesCS1B02G322100.1	enzyme regulator activity	-	0.499595	4.26685e-05	-0.202192	0.254948
TraesCS7D02G031800	TraesCS7D02G031800	TraesCS7D02G031800.1.cds1	-	-	0.351584	0.000276205	-1.82328	0.65128
TraesCS7D02G369400	TraesCS7D02G369400	TraesCS7D02G369400.1	response to stimulus	Phenylpropanoid biosynthesis(map00940)	-0.346025	0.000134365	-1.18685	0.0182445
TraesCS4A02G259800	TraesCS4A02G259800	TraesCS4A02G259800.1	single-organism process	-	-0.340781	0.0197304	-0.834426	0.791091
TraesCS6B02G432300	TraesCS6B02G432300	TraesCS6B02G432300.1	-	-	-0.577113	0.0169494	-0.163868	0.449538
TraesCS5A02G130100	TraesCS5A02G130100	TraesCS5A02G130100.1	-	-	-0.331731	0.00967926	-0.366491	0.249189
TraesCS2D02G573300	TraesCS2D02G573300	TraesCS2D02G573300.1	-	Phenylalanine metabolism(map00360)	-0.27927	0.00144741	-0.46747	0.0342949
TraesCS2D02G538300	TraesCS2D02G538300	TraesCS2D02G538300.1	single-organism process	-	0.385557	0.00473626	0.0270477	0.858632
TraesCS6B02G144400	TraesCS6B02G144400	TraesCS6B02G144400.1.cds1	metabolic process	-	-0.388006	0.000326022	-0.440886	0.246674
TraesCS6B02G364800	TraesCS6B02G364800	TraesCS6B02G364800.1	metabolic process	Metabolic pathways(map01100)	0.350626	0.00357025	-2.45034	0.0131884
TraesCS6B02G344000	TraesCS6B02G344000	TraesCS6B02G344000.1	response to stimulus	-	0.270048	0.00882786	0.378471	0.0535886
TraesCS4A02G038400	TraesCS4A02G038400	TraesCS4A02G038400.1	-	-	0.351244	0.0407791	0.200397	0.474666
TraesCS3D02G188600	TraesCS3D02G188600	TraesCS3D02G188600.1	ion binding	MAPK signaling pathway - plant(map04016)	0.294099	0.00797108	0.146265	0.409993
TraesCS5D02G440900	TraesCS5D02G440900	TraesCS5D02G440900.1.cds1	metabolic process	-	0.314527	0.00783907	-0.152384	0.392799
TraesCS7B02G308000	TraesCS7B02G308000	TraesCS7B02G308000.1	-	-	0.405721	0.00887219	0.367229	0.0771449
TraesCS5A02G093100	TraesCS5A02G093100	TraesCS5A02G093100.1	single-organism process	-	-0.34722	0.00180517	-0.00637199	0.975357
TraesCS1B02G119900	TraesCS1B02G119900	TraesCS1B02G119900.1	heme binding	-	0.283415	0.00137844	2.24936	0.0291742
TraesCS6D02G386100	TraesCS6D02G386100	TraesCS6D02G386100.1	metabolic process	-	-0.42044	0.0459365	0.148092	0.47077
TraesCS4D02G016100	TraesCS4D02G016100	TraesCS4D02G016100.2	nutrient reservoir activity	-	-1.78406	3.28235e-06	-0.382545	0.72814
TraesCS4A02G283500	TraesCS4A02G283500	TraesCS4A02G283500.3	-	-	0.629876	0.0060102	0.480772	0.00881267
TraesCS1B02G307700	TraesCS1B02G307700	TraesCS1B02G307700.1	-	-	-0.414775	0.00017155	1.99997	0.442797
TraesCS5B02G549800	TraesCS5B02G549800	TraesCS5B02G549800.4	-	Plant-pathogen interaction(map04626)	-0.296841	0.031556	-0.28468	0.123023
TraesCS6D02G127800	TraesCS6D02G127800	TraesCS6D02G127800.1	-	Glutathione metabolism(map00480)	-0.375533	0.000974197	0.394457	0.0319896
TraesCS4A02G292100	TraesCS4A02G292100	TraesCS4A02G292100.1	-	-	-0.427983	0.00581994	-3.57896	0.122679
TraesCS1D02G121200	TraesCS1D02G121200	TraesCS1D02G121200.3	-	-	0.338096	0.0365335	0.137469	0.401215
TraesCS3A02G273600	TraesCS3A02G273600	TraesCS3A02G273600.1.cds1	-	-	-0.313069	1.01372e-05	-0.180877	0.341257
TraesCS6B02G104300	TraesCS6B02G104300	TraesCS6B02G104300.1	-	-	0.466643	6.67468e-05	-0.377154	0.0812722
TraesCS1D02G096900	TraesCS1D02G096900	TraesCS1D02G096900.1	-	-	-1.08974	0.0195842	-0.118346	0.751839
TraesCS6D02G177200	TraesCS6D02G177200	TraesCS6D02G177200.1	catalytic activity	-	0.287474	0.00241979	0.24978	0.845594
TraesCS4B02G092600	TraesCS4B02G092600	TraesCS4B02G092600.1	ADP binding	-	-0.532045	0.00708385	0.136668	0.497199
TraesCS7A02G162700	TraesCS7A02G162700	TraesCS7A02G162700.1	response to stimulus	-	-0.426222	0.000219883	0.0466079	0.871161
TraesCS4B02G301500	TraesCS4B02G301500	TraesCS4B02G301500.2	-	Terpenoid backbone biosynthesis(map00900)	-0.419688	0.00329606	0.0203032	0.912917
TraesCS5A02G148500	TraesCS5A02G148500	TraesCS5A02G148500.1	single-organism process	-	0.306254	0.0030138	0.0891009	0.645904
TraesCS4A02G296000	TraesCS4A02G296000	TraesCS4A02G296000.1	nutrient reservoir activity	-	-1.96418	3.6775e-07	0.0925342	0.942946
TraesCS2B02G246000	TraesCS2B02G246000	TraesCS2B02G246000.1	metabolic process	Ribosome(map03010)	0.588032	0.00296802	0.127443	0.577936
TraesCS4A02G007600	TraesCS4A02G007600	TraesCS4A02G007600.1	single-organism process	-	-0.558525	0.0323664	0.681753	0.0364829
TraesCS1B02G273600	TraesCS1B02G273600	TraesCS1B02G273600.1	-	-	-0.296872	2.13849e-05	-0.474874	0.0206054
TraesCS2B02G162500	TraesCS2B02G162500	TraesCS2B02G162500.1	-	-	0.932886	0.0143658	0.247237	0.283351
TraesCS7D02G174700	TraesCS7D02G174700	TraesCS7D02G174700.1	metabolic process	-	-0.440983	0.0105317	-0.0738054	0.707487
TraesCS2B02G117000	TraesCS2B02G117000	TraesCS2B02G117000.1	-	Biosynthesis of secondary metabolites(map01110)	-0.456198	0.00111548	0.392557	0.202574
TraesCS3A02G459100	TraesCS3A02G459100	TraesCS3A02G459100.1	-	-	0.343901	0.000219172	0.289584	0.141724
TraesCS3A02G135100	TraesCS3A02G135100	TraesCS3A02G135100.1.cds1	-	-	-0.70728	0.0009083	0.155589	0.660671
TraesCS5D02G395400	TraesCS5D02G395400	TraesCS5D02G395400.1	-	-	-0.283075	0.00171061	-0.543409	0.041404
TraesCS3D02G305000	TraesCS3D02G305000	TraesCS3D02G305000.1	response to stimulus	Phenylpropanoid biosynthesis(map00940)	-0.30166	0.000717967	-1.54605	0.0262631
TraesCS3A02G413200	TraesCS3A02G413200	TraesCS3A02G413200.1.cds1	metabolic process	-	0.335011	0.00179493	0.352386	0.823077
TraesCS3B02G568700	TraesCS3B02G568700	TraesCS3B02G568700.1.cds1	-	-	0.280538	0.0168723	-0.689546	0.700213
TraesCS6A02G118200	TraesCS6A02G118200	TraesCS6A02G118200.1	single-organism process	-	0.273888	0.041408	0.542857	0.0384723
TraesCS5D02G001900	TraesCS5D02G001900	TraesCS5D02G001900.1	single-organism process	-	0.26604	0.0139916	0.0122289	0.95037
TraesCS6A02G249700	TraesCS6A02G249700	TraesCS6A02G249700.1	-	-	0.730189	0.00171232	0.454839	0.211587
TraesCS1A02G066100	TraesCS1A02G066100	TraesCS1A02G066100.1	nutrient reservoir activity	-	0.495222	0.000534794	0.137721	0.950779
TraesCS6A02G072500	TraesCS6A02G072500	TraesCS6A02G072500.1	single-organism process	Biosynthesis of secondary metabolites(map01110)	0.405666	0.0114636	-0.480861	0.0490839
TraesCS1B02G449700	TraesCS1B02G449700	TraesCS1B02G449700.2	metabolic process	Biosynthesis of secondary metabolites(map01110)	0.477614	1.54928e-05	-0.558697	0.0400933
TraesCS5A02G154800	TraesCS5A02G154800	TraesCS5A02G154800.1	single-organism process	-	0.276809	0.00236628	0.523038	0.0519932
TraesCS7D02G392000	TraesCS7D02G392000	TraesCS7D02G392000.1.cds1	response to stimulus	Phenylpropanoid biosynthesis(map00940)	-0.597262	0.00206218	-8.42527	0.0310951
TraesCS2B02G122500	TraesCS2B02G122500	TraesCS2B02G122500.1	ion binding	-	-0.400247	0.00705862	0.00403924	0.982856
TraesCS6D02G121500	TraesCS6D02G121500	TraesCS6D02G121500.1	-	-	-0.304195	0.000487123	0.34112	0.17813
TraesCS3B02G211700	TraesCS3B02G211700	TraesCS3B02G211700.1	-	-	0.289893	0.0314277	-0.095106	0.594105
TraesCS3A02G281300	TraesCS3A02G281300	TraesCS3A02G281300.1.cds1	single-organism process	-	0.314623	0.0363333	-0.409901	0.266812
TraesCS6B02G412100	TraesCS6B02G412100	TraesCS6B02G412100.1	metabolic process	Metabolic pathways(map01100)	-0.397558	0.00202965	0.213917	0.399153
TraesCS1D02G430700	TraesCS1D02G430700	TraesCS1D02G430700.1	metabolic process	-	-0.440643	0.00458563	-0.306092	0.134273
TraesCS4B02G395700	TraesCS4B02G395700	TraesCS4B02G395700.3	membrane part	-	0.408324	0.0488369	0.127946	0.414396
TraesCS2D02G332400	TraesCS2D02G332400	TraesCS2D02G332400.1.cds1	-	-	-0.483779	0.000209662	-4.7336	0.0489999
TraesCS7B02G169600	TraesCS7B02G169600	TraesCS7B02G169600.1	-	-	0.559494	5.73565e-05	-0.0888823	0.559462
TraesCS3D02G475100	TraesCS3D02G475100	TraesCS3D02G475100.1	metabolic process	-	-0.521107	3.40481e-06	0.172885	0.557248
TraesCS3B02G104400	TraesCS3B02G104400	TraesCS3B02G104400.1	single-organism process	-	-0.378908	1.31897e-05	-0.528143	0.0318324
TraesCS1A02G147000	TraesCS1A02G147000	TraesCS1A02G147000.1	metabolic process	Ribosome(map03010)	0.372707	0.0310958	0.0409046	0.854643
TraesCS4A02G143000	TraesCS4A02G143000	TraesCS4A02G143000.4	catalytic activity	-	0.285329	0.00372626	0.127024	0.378935
TraesCS2A02G393700	TraesCS2A02G393700	TraesCS2A02G393700.1	-	-	0.318826	0.00288021	-0.478258	0.150594
TraesCS7D02G377200	TraesCS7D02G377200	TraesCS7D02G377200.1	catalytic activity	ABC transporters(map02010)	-0.317276	0.0196325	-0.26722	0.217839
TraesCS2B02G529900	TraesCS2B02G529900	TraesCS2B02G529900.1	-	-	-0.293879	0.00883999	-2.57918	0.0672621
TraesCS3D02G034000	TraesCS3D02G034000	TraesCS3D02G034000.1	enzyme regulator activity	-	0.357453	0.000762562	1.40828	0.0103636
TraesCS6B02G213200	TraesCS6B02G213200	TraesCS6B02G213200.1	catalytic activity	-	0.415382	0.000490473	0.256917	0.162132
TraesCS5D02G476400	TraesCS5D02G476400	TraesCS5D02G476400.1.cds1	metabolic process	-	0.368749	0.000646008	1.02011	0.0112256
TraesCS3B02G433000	TraesCS3B02G433000	TraesCS3B02G433000.1	-	Metabolic pathways(map01100)	0.720668	0.0260161	0.0373759	0.804863
TraesCS3A02G260100	TraesCS3A02G260100	TraesCS3A02G260100.1.cds1	chitin binding	MAPK signaling pathway - plant(map04016)	-0.525107	9.5605e-06	1.65954	0.0233612
TraesCS6D02G298500	TraesCS6D02G298500	TraesCS6D02G298500.1	metabolic process	Metabolic pathways(map01100)	0.31562	0.00246354	-1.58119	0.0939113
TraesCS7A02G296900	TraesCS7A02G296900	TraesCS7A02G296900.7	-	-	0.352082	0.000239093	0.143961	0.379163
TraesCS5D02G497200	TraesCS5D02G497200	TraesCS5D02G497200.1	-	-	-0.368772	0.00630529	-0.661427	0.019647
TraesCS5D02G538700	TraesCS5D02G538700	TraesCS5D02G538700.1	-	-	0.441617	0.000102418	-0.536489	0.197555
TraesCS3B02G529300	TraesCS3B02G529300	TraesCS3B02G529300.1	metabolic process	-	0.487223	0.000414897	1.08684	0.0306439
TraesCS7D02G535400	TraesCS7D02G535400	TraesCS7D02G535400.2	metabolic process	Biosynthesis of secondary metabolites(map01110)	0.354533	0.00144525	-0.172776	0.59276
TraesCS1A02G369800	TraesCS1A02G369800	TraesCS1A02G369800.1	metabolic process	-	-0.384221	3.07556e-05	-0.265575	0.303072
TraesCS5A02G557300	TraesCS5A02G557300	TraesCS5A02G557300.1	membrane part	-	-0.267974	0.0237117	0.283183	0.0352096
TraesCS5B02G408000	TraesCS5B02G408000	TraesCS5B02G408000.1.cds1	heme binding	Biosynthesis of secondary metabolites(map01110)	0.276793	0.00285178	0.0579741	0.791505
TraesCS7A02G070100	TraesCS7A02G070100	TraesCS7A02G070100.1	-	Biosynthesis of secondary metabolites(map01110)	0.998338	7.37361e-06	-0.834426	0.791091
TraesCSU02G024900	TraesCSU02G024900	TraesCSU02G024900.1.cds1	-	-	-0.264193	0.000450045	1.10311	0.279485
TraesCSU02G208900	TraesCSU02G208900	TraesCSU02G208900.1	metabolic process	-	-0.38	0.000330783	1.2367	0.229397
TraesCS6A02G384600	TraesCS6A02G384600	TraesCS6A02G384600.1	single-organism process	Biosynthesis of secondary metabolites(map01110)	-0.532568	0.0363818	-0.255063	0.550749
TraesCS4A02G411000	TraesCS4A02G411000	TraesCS4A02G411000.1	single-organism process	Biosynthesis of secondary metabolites(map01110)	0.492993	1.98171e-05	0.50387	0.0170586
TraesCS2B02G291000	TraesCS2B02G291000	TraesCS2B02G291000.1	-	Metabolic pathways(map01100)	0.298422	0.00447092	-0.164492	0.460998
TraesCS6B02G464000	TraesCS6B02G464000	TraesCS6B02G464000.1	ADP binding	-	-0.390823	0.000175036	0.539724	0.379517
TraesCS1B02G102200	TraesCS1B02G102200	TraesCS1B02G102200.2	metabolic process	Homologous recombination(map03440)	0.368453	0.0455517	0.301306	0.237931
TraesCS2A02G417500	TraesCS2A02G417500	TraesCS2A02G417500.1.cds1	intracellular non-membrane-bounded organelle	-	-0.395961	3.78562e-06	0.138844	0.893902
TraesCS2B02G125900	TraesCS2B02G125900	TraesCS2B02G125900.1	response to stimulus	Phenylpropanoid biosynthesis(map00940)	-0.354115	4.98667e-05	-3.35573	0.0120594
TraesCS3A02G025400	TraesCS3A02G025400	TraesCS3A02G025400.1	-	-	0.278217	0.000470345	-0.240218	0.314565
TraesCS7D02G079800	TraesCS7D02G079800	TraesCS7D02G079800.1	protein dimerization activity	-	-0.313822	0.0237971	1.3542	0.0713701
TraesCS7A02G264500	TraesCS7A02G264500	TraesCS7A02G264500.1	-	-	0.281355	0.000741493	0.274039	0.200087
TraesCS2B02G505600	TraesCS2B02G505600	TraesCS2B02G505600.1	Ran GTPase binding	-	0.302347	0.0162849	0.22287	0.229937
TraesCS1A02G202900	TraesCS1A02G202900	TraesCS1A02G202900.1.cds1	ion binding	-	-0.630142	0.0017524	-0.779907	0.596564
TraesCS1B02G166100	TraesCS1B02G166100	TraesCS1B02G166100.1	metabolic process	Ribosome(map03010)	0.281884	0.000266864	-0.101577	0.622805
TraesCS1A02G413700	TraesCS1A02G413700	TraesCS1A02G413700.1	-	-	0.446292	0.000107124	-0.36125	0.165513
TraesCS6B02G134000	TraesCS6B02G134000	TraesCS6B02G134000.1	-	-	-0.282994	0.00820836	0.283083	0.20147
TraesCS4D02G198000	TraesCS4D02G198000	TraesCS4D02G198000.3	-	-	-0.278643	0.00288673	-0.466428	0.0443067
TraesCS5A02G113100	TraesCS5A02G113100	TraesCS5A02G113100.1	response to stimulus	Glutathione metabolism(map00480)	0.283611	0.0291065	0.116792	0.578839
TraesCS3B02G159900	TraesCS3B02G159900	TraesCS3B02G159900.1	single-organism process	Biosynthesis of secondary metabolites(map01110)	0.29677	2.76974e-05	-0.368079	0.132256
TraesCS5D02G488800	TraesCS5D02G488800	TraesCS5D02G488800.2	protein dimerization activity	-	-0.622794	1.86472e-05	1.31542	0.0743524
TraesCS7A02G292100	TraesCS7A02G292100	TraesCS7A02G292100.1	single-organism process	-	-0.310187	0.0149402	-0.428216	0.00935019
TraesCS1D02G422600	TraesCS1D02G422600	TraesCS1D02G422600.1.cds1	intracellular non-membrane-bounded organelle	-	-0.486527	0.00609375	-0.0989616	0.906825
TraesCS6D02G107600	TraesCS6D02G107600	TraesCS6D02G107600.1	catalytic activity	ABC transporters(map02010)	0.448545	0.00134947	-1.70011	0.401426
TraesCS1B02G317200	TraesCS1B02G317200	TraesCS1B02G317200.1	-	-	0.276478	0.0046952	0.243996	0.520969
TraesCS3A02G441200	TraesCS3A02G441200	TraesCS3A02G441200.1	metabolic process	-	1.54147	0.0292514	0.118974	0.568585
TraesCS1A02G364000	TraesCS1A02G364000	TraesCS1A02G364000.1	-	-	-0.567455	0.00045258	-2.53902	NA
TraesCS5B02G329100	TraesCS5B02G329100	TraesCS5B02G329100.1	-	-	0.448313	0.0246284	2.35996	0.0887007
TraesCS6B02G429000	TraesCS6B02G429000	TraesCS6B02G429000.1	protein dimerization activity	Stilbenoid, diarylheptanoid and gingerol biosynthesis(map00945)	-1.17194	0.000595396	0.548893	0.136914
TraesCS1A02G105400	TraesCS1A02G105400	TraesCS1A02G105400.1.cds1	metabolic process	Ribosome(map03010)	0.324959	0.0023888	0.273217	0.262114
TraesCSU02G222800	TraesCSU02G222800	TraesCSU02G222800.1.cds1	metabolic process	-	-0.723294	4.57305e-06	0.96987	0.759274
TraesCS2D02G147100	TraesCS2D02G147100	TraesCS2D02G147100.1.cds1	metabolic process	-	0.360003	0.00905015	-0.419656	0.114837
TraesCS1D02G424800	TraesCS1D02G424800	TraesCS1D02G424800.1	ADP binding	-	-0.341739	0.0150286	-0.567442	0.34712
TraesCS2A02G292900	TraesCS2A02G292900	TraesCS2A02G292900.1	catalytic activity	-	0.551433	0.0161436	-0.00116051	0.995094
TraesCS2B02G105400	TraesCS2B02G105400	TraesCS2B02G105400.1	-	Homologous recombination(map03440)	-0.825446	0.000435654	-0.128448	0.932318
TraesCS2A02G476500	TraesCS2A02G476500	TraesCS2A02G476500.1	response to stimulus	-	-0.393042	0.00560559	1.0346	0.235383
TraesCS5A02G224100	TraesCS5A02G224100	TraesCS5A02G224100.1.cds1	ion transport	Metabolic pathways(map01100)	0.374961	0.00177239	-0.0559693	0.805083
TraesCS2A02G273600	TraesCS2A02G273600	TraesCS2A02G273600.1	metabolic process	-	-0.512674	0.0483848	0.0932724	0.794304
TraesCS3D02G495000	TraesCS3D02G495000	TraesCS3D02G495000.2	metabolic process	Metabolic pathways(map01100)	0.472431	0.00194954	0.0883867	0.647397
TraesCS2A02G103300	TraesCS2A02G103300	TraesCS2A02G103300.1	response to stimulus	-	0.270115	0.00464595	0.11766	0.79572
TraesCS5B02G329200	TraesCS5B02G329200	TraesCS5B02G329200.1	-	-	0.411019	0.00819543	1.78104	0.182851
TraesCS7B02G456200	TraesCS7B02G456200	TraesCS7B02G456200.1	protein dimerization activity	-	-0.978827	2.13281e-05	0.165633	0.441305
TraesCS5A02G464900	TraesCS5A02G464900	TraesCS5A02G464900.1	-	-	-0.319335	0.0126587	-0.405245	0.0255458
TraesCS7A02G219300	TraesCS7A02G219300	TraesCS7A02G219300.1	-	-	-0.52088	0.00400114	-0.550407	0.0161908
TraesCS5D02G304000	TraesCS5D02G304000	TraesCS5D02G304000.1	-	-	-0.535667	0.0417243	0.144967	0.416724
TraesCS6B02G056900	TraesCS6B02G056900	TraesCS6B02G056900.1.cds1	single-organism process	Biosynthesis of secondary metabolites(map01110)	0.387453	0.000379801	0.268352	0.35916
TraesCS7B02G274200	TraesCS7B02G274200	TraesCS7B02G274200.1	response to stimulus	Phenylpropanoid biosynthesis(map00940)	-0.692455	0.000446713	-0.664704	0.112675
TraesCS1B02G471900	TraesCS1B02G471900	TraesCS1B02G471900.1	-	-	-0.457266	8.34121e-05	0.331502	0.350843
TraesCS6A02G047600	TraesCS6A02G047600	TraesCS6A02G047600.1	response to stimulus	Phenylpropanoid biosynthesis(map00940)	-0.295371	0.00100388	0.397355	0.0686687
TraesCS2D02G558900	TraesCS2D02G558900	TraesCS2D02G558900.1	-	-	0.281637	0.0275718	0.463868	0.641417
TraesCS7D02G057600	TraesCS7D02G057600	TraesCS7D02G057600.1	-	-	-0.324919	0.00134593	-0.16932	0.458764
TraesCS5A02G300800	TraesCS5A02G300800	TraesCS5A02G300800.1.cds1	-	-	0.342815	0.000239727	-0.164293	0.292443
TraesCS2B02G181200	TraesCS2B02G181200	TraesCS2B02G181200.1	-	-	0.277934	0.000946834	-0.158642	0.687068
TraesCS2A02G581600	TraesCS2A02G581600	TraesCS2A02G581600.1	metabolic process	Metabolic pathways(map01100)	0.449572	0.00233146	0.0136697	0.934831
TraesCS4D02G016000	TraesCS4D02G016000	TraesCS4D02G016000.1	nutrient reservoir activity	-	-1.58838	2.24408e-05	-2.03831	0.234397
TraesCS4A02G187400	TraesCS4A02G187400	TraesCS4A02G187400.1	-	-	0.357086	0.000135633	0.224274	0.249589
TraesCS4B02G251700	TraesCS4B02G251700	TraesCS4B02G251700.1	-	-	-0.363746	0.00439419	0.735564	0.13021
TraesCS1D02G405700	TraesCS1D02G405700	TraesCS1D02G405700.1	response to stimulus	-	0.449062	0.000123791	0.0840137	0.934469
TraesCS7A02G262400	TraesCS7A02G262400	TraesCS7A02G262400.1	-	-	0.536053	0.000415605	-0.278162	0.0635045
TraesCS2A02G411600	TraesCS2A02G411600	TraesCS2A02G411600.1.cds1	-	-	-0.600805	4.71827e-05	-1.10021	0.558288
TraesCS7A02G208700	TraesCS7A02G208700	TraesCS7A02G208700.1	ion transport	-	-0.286187	0.0279128	0.411527	0.0923413
TraesCS5D02G440000	TraesCS5D02G440000	TraesCS5D02G440000.1	nutrient reservoir activity	-	-0.92264	2.16745e-06	1.93133	0.630638
TraesCS2D02G195400	TraesCS2D02G195400	TraesCS2D02G195400.3	-	-	-0.278133	0.00955331	0.019538	0.933807
TraesCS7D02G239400	TraesCS7D02G239400	TraesCS7D02G239400.1	catalytic activity	-	-0.273487	0.00131468	0.521514	0.547021
TraesCS2B02G198200	TraesCS2B02G198200	TraesCS2B02G198200.1	-	-	-0.26449	0.00392618	-0.00606045	0.967188
TraesCS4A02G020000	TraesCS4A02G020000	TraesCS4A02G020000.1	-	-	-0.575507	0.000555971	-0.63484	0.588047
TraesCS1B02G381400	TraesCS1B02G381400	TraesCS1B02G381400.1	-	-	-0.360393	2.74707e-05	-6.26849	NA
TraesCS1D02G084900	TraesCS1D02G084900	TraesCS1D02G084900.1	-	-	0.393923	0.000452995	-1.82017	0.132787
TraesCS3A02G064700	TraesCS3A02G064700	TraesCS3A02G064700.1	-	-	0.28791	0.0128835	2.53193	0.516925
TraesCS5A02G357500	TraesCS5A02G357500	TraesCS5A02G357500.1	-	-	0.318885	0.00405991	0.123751	0.541233
TraesCS4B02G302900	TraesCS4B02G302900	TraesCS4B02G302900.1	-	-	0.501412	0.00109939	0.185442	0.50295
TraesCS3A02G295500	TraesCS3A02G295500	TraesCS3A02G295500.1	metabolic process	Phenylpropanoid biosynthesis(map00940)	-0.272099	0.0105784	0.370982	0.145795
TraesCS5A02G532200	TraesCS5A02G532200	TraesCS5A02G532200.1	-	-	-0.317435	2.06712e-05	-0.963856	0.291662
TraesCS7D02G465400	TraesCS7D02G465400	TraesCS7D02G465400.1	-	Glutathione metabolism(map00480)	-0.341195	0.00163501	0.0163581	0.954078
TraesCS6D02G135300	TraesCS6D02G135300	TraesCS6D02G135300.1	single-organism process	Biosynthesis of secondary metabolites(map01110)	0.398846	0.000121586	-0.00564126	0.98984
TraesCS1A02G083800	TraesCS1A02G083800	TraesCS1A02G083800.1	-	-	0.278236	0.018665	0.21825	0.713638
TraesCS3A02G170600	TraesCS3A02G170600	TraesCS3A02G170600.1	-	-	0.363128	0.00062358	-0.206759	0.426439
TraesCS5B02G408100	TraesCS5B02G408100	TraesCS5B02G408100.1	single-organism process	-	-0.307941	0.00419175	-0.394722	0.101669
TraesCS5B02G090600	TraesCS5B02G090600	TraesCS5B02G090600.1	-	Biosynthesis of secondary metabolites(map01110)	-0.322718	0.00248471	0.173417	0.225521
TraesCS5B02G097100	TraesCS5B02G097100	TraesCS5B02G097100.2	metabolic process	-	-0.430634	0.00728056	-0.185152	0.505512
TraesCS1D02G420600	TraesCS1D02G420600	TraesCS1D02G420600.2	response to stimulus	-	0.500595	1.4259e-05	0.146334	0.276678
TraesCS3B02G414800	TraesCS3B02G414800	TraesCS3B02G414800.1	-	-	-0.350592	0.00905833	0.318426	0.199755

## Sheet: noDEP_DEG between SE0h andSe12h
Gene_id	Tran_id	Prot_id	GO_fun	kegg	Protein(log2fc)	Protein(pval)	Tran(log2fc)	Tran(pval)
TraesCS4D02G194800	TraesCS4D02G194800	TraesCS4D02G194800.1	-	-	0.0852742	0.0416948	-0.828193	0.00545539
TraesCS2A02G226800	TraesCS2A02G226800	TraesCS2A02G226800.1	protein folding	-	-0.100658	0.00626859	-1.08126	4.06101e-05
TraesCS4D02G069000	TraesCS4D02G069000	TraesCS4D02G069000.1	-	-	0.033548	0.608511	0.599241	0.00409596
TraesCS6A02G418400	TraesCS6A02G418400	TraesCS6A02G418400.1	-	-	-0.165821	0.139524	-1.29072	1.62351e-05
TraesCS4A02G296600	TraesCS4A02G296600	TraesCS4A02G296600.1	GTPase activity	Phagosome(ats04145)	-0.211885	0.001884	-2.03949	4.09068e-08
TraesCS2A02G556900	TraesCS2A02G556900	TraesCS2A02G556900.1	-	-	-0.0986287	0.243296	1.75109	4.97677e-13
TraesCS5A02G499900	TraesCS5A02G499900	TraesCS5A02G499900.1	oxidoreductase activity, acting on NAD(P)H	MAPK signaling pathway - plant(ats04016)	0.059293	0.570244	0.508928	0.00260791
TraesCS3B02G297600	TraesCS3B02G297600	TraesCS3B02G297600.1.cds1	-	-	-0.0616915	0.29308	0.971248	0.004206
TraesCS6B02G432600	TraesCS6B02G432600	TraesCS6B02G432600.1	-	alpha-Linolenic acid metabolism(ats00592)	-0.224204	0.00143252	0.851669	6.51257e-07
TraesCS5A02G004600	TraesCS5A02G004600	TraesCS5A02G004600.1	-	-	-0.0304907	0.147774	1.48161	4.1639e-14
TraesCS5D02G513700	TraesCS5D02G513700	TraesCS5D02G513700.2	-	-	0.158883	0.0381859	0.62188	0.0015385
TraesCS3D02G124300	TraesCS3D02G124300	TraesCS3D02G124300.1	vitamin binding	-	-0.115749	0.0127513	0.560357	0.00162561
TraesCS5A02G039100	TraesCS5A02G039100	TraesCS5A02G039100.1	-	-	-0.242809	8.08127e-05	1.01874	0.000156236
TraesCS6D02G171800	TraesCS6D02G171800	TraesCS6D02G171800.1	metallopeptidase activity	-	-0.0214472	0.657088	0.432061	0.00468672
TraesCS7D02G175900	TraesCS7D02G175900	TraesCS7D02G175900.2	FMN binding	-	0.151437	0.0512303	1.66907	8.26569e-18
TraesCS7B02G217500	TraesCS7B02G217500	TraesCS7B02G217500.1	-	-	0.0441106	0.410282	-0.801973	0.00501405
TraesCS4A02G062300	TraesCS4A02G062300	TraesCS4A02G062300.1	-	-	-0.115043	0.145555	-1.2191	1.82298e-07
TraesCS6A02G178000	TraesCS6A02G178000	TraesCS6A02G178000.1	anion transmembrane transporter activity	-	0.111075	0.14694	0.913894	1.10028e-06
TraesCS1D02G028400	TraesCS1D02G028400	TraesCS1D02G028400.1.cds1	-	-	0.012018	0.847306	0.95761	0.00412768
TraesCS1A02G152800	TraesCS1A02G152800	TraesCS1A02G152800.1	nuclease activity	-	-0.147611	0.00113018	-2.10275	1.63809e-19
TraesCS1B02G095800	TraesCS1B02G095800	TraesCS1B02G095800.1	-	-	-0.112083	0.140669	-0.453597	0.00268472
TraesCS7B02G310900	TraesCS7B02G310900	TraesCS7B02G310900.1	-	-	0.0811839	0.180237	-2.10058	1.77301e-13
TraesCS7B02G084400	TraesCS7B02G084400	TraesCS7B02G084400.1	-	-	-0.0563746	0.26163	1.11087	1.40338e-10
TraesCS5A02G469100	TraesCS5A02G469100	TraesCS5A02G469100.2	-	-	-0.0993635	0.120036	-0.704496	0.00338865
TraesCS5D02G384500	TraesCS5D02G384500	TraesCS5D02G384500.1	vitamin binding	Arginine and proline metabolism(ats00330)	0.257768	5.80498e-05	1.02145	0.000445447
TraesCS3A02G072400	TraesCS3A02G072400	TraesCS3A02G072400.2	-	-	-0.197697	0.0850811	0.444656	0.00363171
TraesCS1D02G195400	TraesCS1D02G195400	TraesCS1D02G195400.1.cds1	-	-	0.0125195	0.843472	-2.74017	1.85478e-21
TraesCS2B02G204600	TraesCS2B02G204600	TraesCS2B02G204600.1	-	-	-0.0276757	0.604717	1.00905	7.37217e-12
TraesCS5A02G173700	TraesCS5A02G173700	TraesCS5A02G173700.1	-	-	-0.00589591	0.921239	-2.44076	1.8914e-23
TraesCS4A02G010800	TraesCS4A02G010800	TraesCS4A02G010800.1	metal ion transport	-	-0.0864148	0.190939	0.55961	0.0037111
TraesCS1A02G108400	TraesCS1A02G108400	TraesCS1A02G108400.1	-	-	-0.0963879	0.160735	1.08916	0.000398898
TraesCS6A02G267300	TraesCS6A02G267300	TraesCS6A02G267300.1	-	-	-0.00657194	0.6584	-2.65876	4.31524e-44
TraesCS3D02G210300	TraesCS3D02G210300	TraesCS3D02G210300.1	oxidoreductase activity, acting on CH-OH group of donors	Carbon metabolism(ats01200)	-0.171836	0.0185766	-0.871848	0.000898064
TraesCS2A02G523500	TraesCS2A02G523500	TraesCS2A02G523500.2	-	-	0.158044	0.000482293	-1.92494	5.8009e-08
TraesCS6B02G387400	TraesCS6B02G387400	TraesCS6B02G387400.1	-	-	-0.19525	0.00293019	-2.46583	8.55262e-42
TraesCS2A02G290800	TraesCS2A02G290800	TraesCS2A02G290800.1	-	-	0.232731	0.00618786	0.97388	0.000565987
TraesCS5D02G422000	TraesCS5D02G422000	TraesCS5D02G422000.1	transferase activity, transferring acyl groups, acyl groups converted into alkyl on transfer	Carbon metabolism(ats01200)	-0.0736229	0.2693	0.900108	4.3396e-07
TraesCS2B02G606200	TraesCS2B02G606200	TraesCS2B02G606200.1	O-methyltransferase activity	-	0.0762781	0.391735	2.6185	4.67382e-16
TraesCSU02G105300	TraesCSU02G105300	TraesCSU02G105300.1	-	Carbon metabolism(ats01200)	-0.0380739	0.384546	1.19483	7.95649e-14
TraesCS7A02G075600	TraesCS7A02G075600	TraesCS7A02G075600.1	drug metabolic process	Carbon metabolism(ats01200)	-0.0451472	0.539048	1.29612	0.000837049
TraesCS5D02G332200	TraesCS5D02G332200	TraesCS5D02G332200.1	cysteine-type peptidase activity	-	0.0330811	0.409774	0.71599	6.38491e-05
TraesCS4B02G050400	TraesCS4B02G050400	TraesCS4B02G050400.1.cds1	oxidoreductase activity, acting on CH-OH group of donors	-	0.0289094	0.330776	-1.45361	2.6546e-06
TraesCS3A02G367000	TraesCS3A02G367000	TraesCS3A02G367000.1	phosphoric ester hydrolase activity	Carbon metabolism(ats01200)	-0.0494959	0.208553	-2.6726	2.29888e-36
TraesCS3B02G137700	TraesCS3B02G137700	TraesCS3B02G137700.1	-	-	-0.129688	0.00110183	-0.789882	0.000118707
TraesCS6B02G169700	TraesCS6B02G169700	TraesCS6B02G169700.1	-	Phenylalanine metabolism(ats00360)	0.15491	0.331943	1.56729	1.03359e-16
TraesCS1B02G001700	TraesCS1B02G001700	TraesCS1B02G001700.1	-	-	-0.124494	0.194485	1.48638	1.1605e-11
TraesCS4B02G185400	TraesCS4B02G185400	TraesCS4B02G185400.1	-	-	0.052717	0.176577	-0.874125	0.000290765
TraesCS6B02G300300	TraesCS6B02G300300	TraesCS6B02G300300.1	-	-	-0.173022	0.00745376	0.530098	0.00752133
TraesCS1B02G182000	TraesCS1B02G182000	TraesCS1B02G182000.1	-	-	-0.0355768	0.568374	0.729053	0.000647278
TraesCS3D02G545300	TraesCS3D02G545300	TraesCS3D02G545300.1.cds1	-	-	-0.142463	0.00060947	-4.41324	1.16987e-30
TraesCS4A02G298300	TraesCS4A02G298300	TraesCS4A02G298300.1	-	-	-0.101067	0.0264577	1.6542	1.69731e-12
TraesCS6D02G095800	TraesCS6D02G095800	TraesCS6D02G095800.1	tetrapyrrole metabolic process	-	-0.0553807	0.106042	-0.998499	0.00034471
TraesCS6A02G319700	TraesCS6A02G319700	TraesCS6A02G319700.1	-	-	-0.0329441	0.748356	-2.59218	2.07001e-16
TraesCS7B02G255000	TraesCS7B02G255000	TraesCS7B02G255000.1	-	-	0.183592	0.140356	-0.71864	0.00356682
TraesCS3A02G053000	TraesCS3A02G053000	TraesCS3A02G053000.1.cds1	-	-	-0.394867	0.0976936	-9.01538	1.2955e-08
TraesCS6D02G245800	TraesCS6D02G245800	TraesCS6D02G245800.1	oxidoreductase activity, acting on diphenols and related substances as donors	-	-0.0201636	0.727477	1.24284	6.85031e-12
TraesCS7A02G269600	TraesCS7A02G269600	TraesCS7A02G269600.2	chaperone binding	-	-0.0795121	0.409004	-1.1611	1.13728e-10
TraesCS2A02G517100	TraesCS2A02G517100	TraesCS2A02G517100.3	-	-	0.00082427	0.927263	-0.909543	1.005e-09
TraesCS4A02G263900	TraesCS4A02G263900	TraesCS4A02G263900.1	cellular carbohydrate metabolic process	-	0.0415908	0.232099	0.576543	0.00205982
TraesCS5D02G027600	TraesCS5D02G027600	TraesCS5D02G027600.1	-	-	0.00521702	0.904142	0.96021	1.07459e-09
TraesCS7A02G385700	TraesCS7A02G385700	TraesCS7A02G385700.1.cds1	-	-	-0.111389	0.00406681	-2.53687	6.42412e-22
TraesCS5D02G419200	TraesCS5D02G419200	TraesCS5D02G419200.2	-	-	0.0591866	0.416678	-1.56824	1.46713e-10
TraesCS3D02G086900	TraesCS3D02G086900	TraesCS3D02G086900.2	oxidoreductase activity, acting on CH-OH group of donors	-	0.235549	0.000595025	0.721706	5.33078e-06
TraesCS5A02G544400	TraesCS5A02G544400	TraesCS5A02G544400.1	nutrient reservoir activity	-	-0.244264	0.00336933	1.77968	3.4833e-16
TraesCS5A02G027000	TraesCS5A02G027000	TraesCS5A02G027000.1	cysteine-type peptidase activity	-	-0.0665184	0.00982765	0.608405	0.00442281
TraesCS4B02G158500	TraesCS4B02G158500	TraesCS4B02G158500.1	-	-	0.225398	0.00208944	-2.65904	3.14994e-16
TraesCS4B02G394700	TraesCS4B02G394700	TraesCS4B02G394700.1.cds1	-	-	0.128913	0.00437925	-1.01453	8.99637e-05
TraesCS6D02G299200	TraesCS6D02G299200	TraesCS6D02G299200.1	-	-	-0.103228	0.0249959	-2.63048	2.86693e-31
TraesCS2D02G197300	TraesCS2D02G197300	TraesCS2D02G197300.1	-	-	-0.0702669	0.219767	-4.06568	1.39107e-58
TraesCS5B02G161000	TraesCS5B02G161000	TraesCS5B02G161000.1	-	-	-0.177321	0.00841301	-2.19018	2.77154e-05
TraesCS2A02G369700	TraesCS2A02G369700	TraesCS2A02G369700.1	-	-	-0.243185	0.0997619	0.643418	0.00284867
TraesCS7D02G276300	TraesCS7D02G276300	TraesCS7D02G276300.1.cds1	-	Photosynthesis - antenna proteins(ats00196)	-0.0520315	0.0523539	-0.868118	5.3742e-06
TraesCS2B02G609600	TraesCS2B02G609600	TraesCS2B02G609600.1	-	-	-0.122448	0.00379913	1.40729	1.18184e-07
TraesCS5A02G324200	TraesCS5A02G324200	TraesCS5A02G324200.1	isomerase activity	-	0.0339247	0.233647	-1.22901	2.76755e-14
TraesCS2A02G508200	TraesCS2A02G508200	TraesCS2A02G508200.1	anion transmembrane transporter activity	-	-0.143661	0.229417	-0.556421	0.00618928
TraesCS4A02G066200	TraesCS4A02G066200	TraesCS4A02G066200.1	-	-	0.0118886	0.690919	2.24706	1.36504e-16
TraesCS5A02G226400	TraesCS5A02G226400	TraesCS5A02G226400.1	-	-	-0.179181	0.00449653	0.483326	0.00297646
TraesCS2D02G307900	TraesCS2D02G307900	TraesCS2D02G307900.2	-	-	0.0742372	0.0222313	-0.709916	0.00168825
TraesCS3D02G494400	TraesCS3D02G494400	TraesCS3D02G494400.1.cds1	lipid biosynthetic process	-	0.0736669	0.024436	-2.83512	8.20307e-09
TraesCS5A02G532400	TraesCS5A02G532400	TraesCS5A02G532400.1	-	-	-0.0894404	0.136932	-2.98053	3.62513e-06
TraesCS6A02G274300	TraesCS6A02G274300	TraesCS6A02G274300.2	-	Pyrimidine metabolism(ats00240)	-0.0985135	0.00449825	0.83408	0.00108444
TraesCS6B02G342400	TraesCS6B02G342400	TraesCS6B02G342400.1	-	Carbon metabolism(ats01200)	-0.0552638	0.146303	-2.47536	4.66553e-33
TraesCS2B02G452300	TraesCS2B02G452300	TraesCS2B02G452300.1	-	-	-0.0996381	0.0313021	-0.805579	0.000773368
TraesCS3A02G095100	TraesCS3A02G095100	TraesCS3A02G095100.1	-	-	-0.0442447	0.613657	0.776085	0.000652099
TraesCS6A02G171800	TraesCS6A02G171800	TraesCS6A02G171800.1	P-P-bond-hydrolysis-driven transmembrane transporter activity	-	-0.0734622	0.364194	0.94629	6.41089e-06
TraesCS4B02G096000	TraesCS4B02G096000	TraesCS4B02G096000.1.cds1	-	-	-0.0285214	0.735477	1.74055	0.000319461
TraesCS4D02G092400	TraesCS4D02G092400	TraesCS4D02G092400.1.cds1	-	-	0.116343	0.0301106	1.39629	0.00662852
TraesCS7A02G335600	TraesCS7A02G335600	TraesCS7A02G335600.1	-	-	-0.174004	0.0417909	-2.44923	9.95609e-28
TraesCS5B02G464100	TraesCS5B02G464100	TraesCS5B02G464100.2	-	Pyruvate metabolism(ats00620)	0.158394	0.435147	-1.77863	2.058e-15
TraesCS5A02G022200	TraesCS5A02G022200	TraesCS5A02G022200.1	-	-	0.00552995	0.911908	0.524796	0.000910825
TraesCS3D02G060600	TraesCS3D02G060600	TraesCS3D02G060600.1	-	-	-0.10298	0.104531	-0.886901	0.00148292
TraesCS5A02G457500	TraesCS5A02G457500	TraesCS5A02G457500.1.cds1	thylakoid part	-	-0.0427628	0.245664	-2.56103	3.04718e-47
TraesCS4D02G170100	TraesCS4D02G170100	TraesCS4D02G170100.1	-	Ribosome(ats03010)	0.0669767	0.461248	-1.48707	2.52084e-09
TraesCS3B02G095400	TraesCS3B02G095400	TraesCS3B02G095400.1.cds1	-	-	-0.161188	0.145241	-1.37249	2.75029e-12
TraesCS6A02G290600	TraesCS6A02G290600	TraesCS6A02G290600.1	-	-	-0.101683	0.0447312	-2.56347	1.47132e-34
TraesCS3A02G117800	TraesCS3A02G117800	TraesCS3A02G117800.2	-	-	-0.167046	0.00519547	-0.783973	0.00266564
TraesCS2A02G272400	TraesCS2A02G272400	TraesCS2A02G272400.1	-	-	-0.217128	0.0165545	-1.83197	4.40341e-19
TraesCS5B02G428500	TraesCS5B02G428500	TraesCS5B02G428500.1	-	-	-0.149952	0.0418612	-1.05322	4.59543e-06
TraesCS5D02G238800	TraesCS5D02G238800	TraesCS5D02G238800.1	-	-	0.00904939	0.833371	0.837663	0.00020626
TraesCS4A02G254000	TraesCS4A02G254000	TraesCS4A02G254000.1	O-acyltransferase activity	-	-0.0915915	0.00303872	-2.05613	4.57159e-05
TraesCSU02G058200	TraesCSU02G058200	TraesCSU02G058200.1	guanyl nucleotide binding	Protein export(ats03060)	0.0208394	0.0426374	-1.04082	0.000239971
TraesCS7B02G168100	TraesCS7B02G168100	TraesCS7B02G168100.1	serine hydrolase activity	-	0.0759766	0.288926	-1.59118	2.27764e-08
TraesCS1D02G249600	TraesCS1D02G249600	TraesCS1D02G249600.1.cds1	drug metabolic process	-	-0.264803	0.0688503	0.726723	0.000179006
TraesCS3A02G422600	TraesCS3A02G422600	TraesCS3A02G422600.1	-	-	0.0245707	0.475059	0.613664	0.00435179
TraesCS1B02G139000	TraesCS1B02G139000	TraesCS1B02G139000.1.cds1	-	-	-0.0488105	0.0254794	-0.696285	0.000248955
TraesCS6A02G210200	TraesCS6A02G210200	TraesCS6A02G210200.1	-	-	-0.19135	0.000282147	-1.50793	2.44792e-12
TraesCS7B02G183800	TraesCS7B02G183800	TraesCS7B02G183800.1	-	-	0.0659914	0.209869	-0.445601	0.00487567
TraesCS1D02G266300	TraesCS1D02G266300	TraesCS1D02G266300.1	-	-	0.161006	0.00197901	1.37464	7.8173e-07
TraesCS2B02G372500	TraesCS2B02G372500	TraesCS2B02G372500.1	-	-	-0.120947	0.0814651	-1.82455	2.69471e-08
TraesCS6A02G336800	TraesCS6A02G336800	TraesCS6A02G336800.1	carboxylic ester hydrolase activity	-	-0.00574099	0.810371	-0.56094	0.00121975
TraesCS2D02G049500	TraesCS2D02G049500	TraesCS2D02G049500.1	-	-	-0.104914	0.11886	-0.979564	1.17517e-07
TraesCS2B02G313700	TraesCS2B02G313700	TraesCS2B02G313700.1	-	-	-0.0733085	0.0315484	-0.999108	7.40948e-10
TraesCS5B02G496000	TraesCS5B02G496000	TraesCS5B02G496000.1	thylakoid part	-	-0.282316	0.281477	-2.68761	4.00179e-61
TraesCS3D02G297900	TraesCS3D02G297900	TraesCS3D02G297900.1	-	-	0.00237259	0.94603	-0.696928	0.000564913
TraesCS1B02G368500	TraesCS1B02G368500	TraesCS1B02G368500.1	-	-	-0.000614043	0.994523	-0.679332	0.00443138
TraesCS5B02G172000	TraesCS5B02G172000	TraesCS5B02G172000.1.cds1	-	-	-0.177147	0.00199635	-3.37671	1.1004e-41
TraesCS5D02G365600	TraesCS5D02G365600	TraesCS5D02G365600.2	serine hydrolase activity	-	-0.180471	0.0456117	-1.1405	1.90808e-05
TraesCS7D02G073000	TraesCS7D02G073000	TraesCS7D02G073000.1	ncRNA metabolic process	-	-0.12604	0.128235	-0.675761	0.00746329
TraesCS7A02G158400	TraesCS7A02G158400	TraesCS7A02G158400.1.cds1	organic hydroxy compound metabolic process	-	-0.0877709	0.130173	-0.849019	0.00174797
TraesCS4D02G009100	TraesCS4D02G009100	TraesCS4D02G009100.2	-	-	-0.152804	0.192687	-1.67964	3.45803e-13
TraesCS4B02G332800	TraesCS4B02G332800	TraesCS4B02G332800.1	-	-	-0.0912376	0.0622293	3.31725	2.96065e-37
TraesCS6D02G217500	TraesCS6D02G217500	TraesCS6D02G217500.1.cds1	photosynthesis	-	-0.247917	0.000328335	-1.83175	5.46288e-10
TraesCS6B02G389200	TraesCS6B02G389200	TraesCS6B02G389200.1	exopeptidase activity	-	0.120122	0.00969006	0.459258	0.00456732
TraesCS3D02G467600	TraesCS3D02G467600	TraesCS3D02G467600.1.cds1	-	-	-0.088679	0.0196279	1.99196	7.0212e-31
TraesCS3D02G209400	TraesCS3D02G209400	TraesCS3D02G209400.1	-	-	0.0111912	0.875557	0.63587	0.00714518
TraesCS6D02G038600	TraesCS6D02G038600	TraesCS6D02G038600.1.cds1	-	-	-0.173551	0.211368	0.905737	0.000403734
TraesCS1D02G292500	TraesCS1D02G292500	TraesCS1D02G292500.1	-	-	-0.0978504	0.152984	-2.24555	1.19347e-31
TraesCS6D02G097300	TraesCS6D02G097300	TraesCS6D02G097300.1	-	-	0.055064	0.281874	0.505333	0.00175274
TraesCS3A02G272200	TraesCS3A02G272200	TraesCS3A02G272200.1	-	-	-0.166801	0.00192131	-1.16106	4.58778e-10
TraesCS3A02G265900	TraesCS3A02G265900	TraesCS3A02G265900.2	-	-	0.2244	0.000195012	-1.60548	1.23463e-10
TraesCS2B02G392700	TraesCS2B02G392700	TraesCS2B02G392700.1.cds1	transferase activity, transferring sulfur-containing groups	-	-0.146967	0.00149493	-2.53683	6.75761e-08
TraesCS6B02G141400	TraesCS6B02G141400	TraesCS6B02G141400.1	-	-	-0.0709786	0.0294488	0.917124	0.00243762
TraesCS2A02G385200	TraesCS2A02G385200	TraesCS2A02G385200.1	monocarboxylic acid metabolic process	-	0.047361	0.30787	-2.53144	0.000893845
TraesCS5A02G413300	TraesCS5A02G413300	TraesCS5A02G413300.1	transferase activity, transferring acyl groups, acyl groups converted into alkyl on transfer	-	0.0483283	0.169172	0.705668	3.71991e-05
TraesCS3B02G271300	TraesCS3B02G271300	TraesCS3B02G271300.1	-	-	0.0468705	0.231899	-2.4312	5.44104e-16
TraesCS1A02G171000	TraesCS1A02G171000	TraesCS1A02G171000.1	-	-	-0.200756	0.00777955	-1.45149	2.44779e-16
TraesCS2D02G220900	TraesCS2D02G220900	TraesCS2D02G220900.1	polysaccharide metabolic process	-	-0.0444994	0.136383	-3.00081	1.12403e-05
TraesCS3D02G052100	TraesCS3D02G052100	TraesCS3D02G052100.1.cds1	-	-	0.211072	0.0475534	-0.951475	3.06396e-08
TraesCS5D02G219500	TraesCS5D02G219500	TraesCS5D02G219500.1	protein folding	-	-0.116164	0.0148552	-0.615509	0.000196628
TraesCS5D02G478900	TraesCS5D02G478900	TraesCS5D02G478900.1	-	Porphyrin and chlorophyll metabolism(ats00860)	-0.190873	0.00290052	-1.15371	9.90341e-12
TraesCS7A02G206700	TraesCS7A02G206700	TraesCS7A02G206700.1	-	-	-0.261314	0.0386174	-2.5812	1.99268e-46
TraesCS6D02G026300	TraesCS6D02G026300	TraesCS6D02G026300.2	alpha-glucosidase activity	-	-0.117104	0.425237	-4.66138	1.7523e-05
TraesCS2B02G175300	TraesCS2B02G175300	TraesCS2B02G175300.1	-	-	0.0134094	0.721232	-1.69981	1.82368e-20
TraesCS6D02G252700	TraesCS6D02G252700	TraesCS6D02G252700.1	-	-	0.170695	0.0188015	-1.42826	0.000173969
TraesCS5A02G053700	TraesCS5A02G053700	TraesCS5A02G053700.1	-	-	0.070926	0.0582277	1.14641	3.80914e-09
TraesCS2A02G134100	TraesCS2A02G134100	TraesCS2A02G134100.1	-	-	-0.0229578	0.419963	0.730913	0.00101969
TraesCS4A02G430100	TraesCS4A02G430100	TraesCS4A02G430100.1	-	-	0.199798	0.00878748	2.88666	1.77765e-10
TraesCS7B02G455700	TraesCS7B02G455700	TraesCS7B02G455700.1	-	-	-0.179759	0.00940739	1.29309	5.78503e-11
TraesCS7D02G249300	TraesCS7D02G249300	TraesCS7D02G249300.1	-	-	-0.0257303	0.846808	-1.6043	1.5578e-09
TraesCS7A02G477100	TraesCS7A02G477100	TraesCS7A02G477100.1	-	-	-0.108218	0.148954	-1.64663	1.28963e-05
TraesCS4B02G061000	TraesCS4B02G061000	TraesCS4B02G061000.1	-	-	-0.0510876	0.119773	-1.36715	1.39992e-05
TraesCS1D02G149700	TraesCS1D02G149700	TraesCS1D02G149700.1	nuclease activity	-	-0.109162	0.0678385	-5.83657	1.32487e-59
TraesCS4A02G177500	TraesCS4A02G177500	TraesCS4A02G177500.1	-	-	-0.109948	0.0600036	-3.53547	2.2714e-56
TraesCS6B02G041100	TraesCS6B02G041100	TraesCS6B02G041100.1.cds1	nutrient reservoir activity	-	-0.0391894	0.03693	-0.786076	2.4686e-06
TraesCS3D02G050900	TraesCS3D02G050900	TraesCS3D02G050900.1	-	-	0.0289226	0.683216	0.692233	2.9925e-05
TraesCS6B02G389100	TraesCS6B02G389100	TraesCS6B02G389100.1	phosphoric ester hydrolase activity	-	0.0818052	0.0182231	-2.98869	6.16939e-05
TraesCS4A02G032900	TraesCS4A02G032900	TraesCS4A02G032900.1	-	-	-0.0477695	0.347333	-1.61947	6.17645e-11
TraesCS7A02G442500	TraesCS7A02G442500	TraesCS7A02G442500.3	cofactor metabolic process	-	0.0117202	0.582918	-1.34762	1.52677e-11
TraesCS3A02G422200	TraesCS3A02G422200	TraesCS3A02G422200.1.cds1	-	-	-0.0317193	0.624274	-3.34553	3.62744e-06
TraesCS6D02G053000	TraesCS6D02G053000	TraesCS6D02G053000.1.cds1	-	-	0.0195014	0.824812	-1.03378	0.000232995
TraesCS5D02G146200	TraesCS5D02G146200	TraesCS5D02G146200.1	-	-	0.00122661	0.959831	-1.52841	2.91755e-05
TraesCS7A02G480700	TraesCS7A02G480700	TraesCS7A02G480700.1	-	-	-0.154719	0.000324156	-1.14825	2.31464e-11
TraesCS1A02G425000	TraesCS1A02G425000	TraesCS1A02G425000.1	-	-	0.0764869	0.0633409	-0.575018	0.000111802
TraesCS5A02G159800	TraesCS5A02G159800	TraesCS5A02G159800.1	macromolecule localization	-	-0.0705941	0.0945338	-0.871962	1.18532e-05
TraesCS4B02G140200	TraesCS4B02G140200	TraesCS4B02G140200.1	-	-	0.013377	0.833775	-3.03894	2.24567e-12
TraesCS1A02G145800	TraesCS1A02G145800	TraesCS1A02G145800.1	-	-	0.0559313	0.523666	1.47392	1.46917e-10
TraesCS4A02G401400	TraesCS4A02G401400	TraesCS4A02G401400.1	-	-	0.0178621	0.063897	0.677116	0.000377002
TraesCS6B02G281900	TraesCS6B02G281900	TraesCS6B02G281900.1	-	-	-0.121911	0.121887	-5.00871	8.99939e-12
TraesCS5D02G511200	TraesCS5D02G511200	TraesCS5D02G511200.1	-	-	0.00489294	0.802245	0.622907	0.000994278
TraesCS6B02G166200	TraesCS6B02G166200	TraesCS6B02G166200.1	-	-	-0.112529	0.000173702	-1.88378	5.94038e-11
TraesCS5D02G165200	TraesCS5D02G165200	TraesCS5D02G165200.1	ligase activity	-	-0.0943378	0.0277199	0.530307	0.0005513
TraesCS3B02G490600	TraesCS3B02G490600	TraesCS3B02G490600.1	-	Glutathione metabolism(ats00480)	-0.114743	0.0521431	1.35853	1.7201e-11
TraesCS4B02G285000	TraesCS4B02G285000	TraesCS4B02G285000.1	isomerase activity	-	-0.0211076	0.319437	-0.902997	2.81589e-06
TraesCS3B02G313400	TraesCS3B02G313400	TraesCS3B02G313400.1.cds1	-	-	-0.0318539	0.390388	0.966583	6.84553e-06
TraesCS4B02G379500	TraesCS4B02G379500	TraesCS4B02G379500.1	drug metabolic process	-	-0.123227	0.0149759	-1.81038	6.9008e-16
TraesCS2B02G145700	TraesCS2B02G145700	TraesCS2B02G145700.1	polysaccharide binding	Starch and sucrose metabolism(ats00500)	0.142189	0.0485029	-1.53022	2.59706e-15
TraesCSU02G117800	TraesCSU02G117800	TraesCSU02G117800.1	-	-	0.070112	0.32704	-2.51277	3.22969e-20
TraesCS4D02G220800	TraesCS4D02G220800	TraesCS4D02G220800.1	-	-	-0.135519	0.00236515	-0.471085	0.00708187
TraesCS5B02G416700	TraesCS5B02G416700	TraesCS5B02G416700.1	transferase activity, transferring acyl groups, acyl groups converted into alkyl on transfer	-	0.0713701	0.135169	0.755709	4.52663e-05
TraesCS3B02G266500	TraesCS3B02G266500	TraesCS3B02G266500.1	-	-	-0.0527202	0.132737	-1.31444	1.32662e-07
TraesCS4D02G181000	TraesCS4D02G181000	TraesCS4D02G181000.1	-	Ribosome(ats03010)	-0.220441	0.0110004	-0.919079	1.58815e-07
TraesCS6D02G368800	TraesCS6D02G368800	TraesCS6D02G368800.1	flavin adenine dinucleotide binding	-	0.0560743	0.0239416	0.716841	4.35204e-06
TraesCS1D02G243700	TraesCS1D02G243700	TraesCS1D02G243700.1	guanyl nucleotide binding	-	-0.220577	0.0357534	-0.789385	0.00101866
TraesCS7D02G347300	TraesCS7D02G347300	TraesCS7D02G347300.1	-	Phenylpropanoid biosynthesis(ats00940)	-0.228191	0.0319546	1.08513	3.55197e-13
TraesCS5D02G094000	TraesCS5D02G094000	TraesCS5D02G094000.1.cds1	-	-	-0.0218943	0.482385	-1.67073	3.29046e-12
TraesCS7D02G089300	TraesCS7D02G089300	TraesCS7D02G089300.1	-	-	0.071998	0.00686526	-1.75243	5.60021e-09
TraesCS7A02G133500	TraesCS7A02G133500	TraesCS7A02G133500.2	-	-	0.0336554	0.120064	-1.32934	1.62756e-07
TraesCS4A02G122500	TraesCS4A02G122500	TraesCS4A02G122500.2	response to external stimulus	-	-0.0181302	0.53819	0.538592	0.0014384
TraesCS6A02G344000	TraesCS6A02G344000	TraesCS6A02G344000.2	-	Lysine degradation(ats00310)	0.0808523	0.00819432	2.18	2.64206e-21
TraesCS2D02G195800	TraesCS2D02G195800	TraesCS2D02G195800.1	-	-	-0.0518993	0.321698	1.19414	2.91529e-06
TraesCS7D02G323400	TraesCS7D02G323400	TraesCS7D02G323400.1	-	-	-0.0721859	0.413386	-2.51767	9.11485e-11
TraesCS5B02G114900	TraesCS5B02G114900	TraesCS5B02G114900.1	-	-	-0.119983	0.0954193	-2.22866	5.16496e-13
TraesCS6A02G082300	TraesCS6A02G082300	TraesCS6A02G082300.1	-	-	-0.0430365	0.3715	-0.95569	0.00197934
TraesCS6D02G001700	TraesCS6D02G001700	TraesCS6D02G001700.1	oxidoreductase activity, acting on CH-OH group of donors	-	0.00306274	0.880327	-2.86953	3.48663e-36
TraesCS5B02G219700	TraesCS5B02G219700	TraesCS5B02G219700.1	-	-	-0.0852614	0.106788	0.834447	3.40111e-06
TraesCS3A02G147900	TraesCS3A02G147900	TraesCS3A02G147900.1	-	-	-0.184993	0.101871	1.09034	4.03676e-06
TraesCS4B02G330100	TraesCS4B02G330100	TraesCS4B02G330100.1	-	-	0.0149556	0.710832	-0.999095	0.00125118
TraesCS3D02G436100	TraesCS3D02G436100	TraesCS3D02G436100.1	-	-	-0.212584	0.0391976	-2.08292	4.52776e-22
TraesCS7A02G298600	TraesCS7A02G298600	TraesCS7A02G298600.1	cellular carbohydrate metabolic process	-	0.014834	0.59983	-1.5408	1.78371e-13
TraesCS7A02G043700	TraesCS7A02G043700	TraesCS7A02G043700.1	polysaccharide binding	-	-0.0683296	0.0174684	-0.640213	0.00275057
TraesCS4B02G107500	TraesCS4B02G107500	TraesCS4B02G107500.1	-	-	0.0996671	0.000581379	-0.927019	8.24124e-05
TraesCS3D02G285700	TraesCS3D02G285700	TraesCS3D02G285700.2	oxidoreductase activity, acting on CH-OH group of donors	Carbon metabolism(ats01200)	-0.187488	0.0774793	0.929899	3.74171e-06
TraesCS6B02G371500	TraesCS6B02G371500	TraesCS6B02G371500.1	protein folding	-	-0.180936	0.0302627	-0.907919	2.12369e-07
TraesCS7B02G245500	TraesCS7B02G245500	TraesCS7B02G245500.1	O-methyltransferase activity	-	-0.0844065	0.136689	0.562288	0.00017086
TraesCS4B02G305600	TraesCS4B02G305600	TraesCS4B02G305600.1	-	Carbon metabolism(ats01200)	-0.0379088	0.343682	0.899053	0.000134212
TraesCS2A02G490400	TraesCS2A02G490400	TraesCS2A02G490400.1.cds1	-	-	-0.181944	0.024772	1.12764	1.62317e-08
TraesCS3D02G338400	TraesCS3D02G338400	TraesCS3D02G338400.1	-	-	-0.060121	0.6904	-1.25157	0.000123251
TraesCS4D02G277400	TraesCS4D02G277400	TraesCS4D02G277400.1	flavin adenine dinucleotide binding	Glutathione metabolism(ats00480)	-0.0520332	0.149363	-0.685891	0.000146088
TraesCS5A02G498700	TraesCS5A02G498700	TraesCS5A02G498700.1.cds1	-	-	-0.147326	0.316234	-1.40757	5.05256e-07
TraesCS7D02G089600	TraesCS7D02G089600	TraesCS7D02G089600.2	-	Fatty acid elongation(ats00062)	0.0171507	0.646225	-5.03695	1.12549e-09
TraesCS1D02G193800	TraesCS1D02G193800	TraesCS1D02G193800.1	-	-	-0.0741453	0.172126	-1.83901	1.23087e-09
TraesCS6A02G036000	TraesCS6A02G036000	TraesCS6A02G036000.1	-	-	-0.00329611	0.911349	2.60696	0.000612784
TraesCS3A02G483000	TraesCS3A02G483000	TraesCS3A02G483000.1	-	-	-0.222222	0.00771724	1.56732	1.59015e-10
TraesCS3A02G212300	TraesCS3A02G212300	TraesCS3A02G212300.1	-	-	-0.529643	0.184788	1.11198	2.82436e-06
TraesCS5B02G412700	TraesCS5B02G412700	TraesCS5B02G412700.1	GTPase activity	Phagosome(ats04145)	0.0358311	0.351092	0.750434	0.000213959
TraesCS4A02G352300	TraesCS4A02G352300	TraesCS4A02G352300.1	double-stranded DNA binding	-	-0.256374	0.0403718	-1.15088	0.000430562
TraesCS2D02G221000	TraesCS2D02G221000	TraesCS2D02G221000.1	polysaccharide metabolic process	Starch and sucrose metabolism(ats00500)	0.200649	0.00780872	-5.33586	3.74406e-17
TraesCS2D02G389600	TraesCS2D02G389600	TraesCS2D02G389600.1.cds1	-	-	-0.00367722	0.840036	0.962249	0.00255325
TraesCS2B02G615700	TraesCS2B02G615700	TraesCS2B02G615700.1.cds1	-	Phenylpropanoid biosynthesis(ats00940)	-0.220331	0.00494464	0.841766	0.000389616
TraesCS3D02G292600	TraesCS3D02G292600	TraesCS3D02G292600.1	-	-	0.063213	0.303352	0.635704	0.000329293
TraesCS4A02G349700	TraesCS4A02G349700	TraesCS4A02G349700.1	-	-	-0.179622	0.0777042	1.44036	1.75055e-10
TraesCS5A02G106100	TraesCS5A02G106100	TraesCS5A02G106100.1	-	-	-0.129088	0.0343938	-0.581532	0.00151445
TraesCS7A02G161000	TraesCS7A02G161000	TraesCS7A02G161000.1	protein folding	-	-0.0197793	0.799527	-0.397521	0.00766513
TraesCS2A02G303100	TraesCS2A02G303100	TraesCS2A02G303100.1.cds1	serine hydrolase activity	-	0.258213	0.00255699	0.990949	0.000540968
TraesCS4A02G107400	TraesCS4A02G107400	TraesCS4A02G107400.3	UDP-glycosyltransferase activity	-	0.0463907	0.65457	-0.733254	0.00445424
TraesCS7A02G269200	TraesCS7A02G269200	TraesCS7A02G269200.1.cds1	-	-	-0.0862502	0.0292783	-0.976928	3.25127e-09
TraesCS6D02G269700	TraesCS6D02G269700	TraesCS6D02G269700.1	-	-	-0.120989	0.127921	-1.10063	6.75654e-05
TraesCS2D02G229600	TraesCS2D02G229600	TraesCS2D02G229600.1.cds1	membrane protein complex	-	-0.071651	4.80784e-05	-2.35555	4.49774e-35
TraesCS2B02G606700	TraesCS2B02G606700	TraesCS2B02G606700.2	-	-	-0.179792	0.00301684	2.04367	6.9283e-22
TraesCS7B02G066000	TraesCS7B02G066000	TraesCS7B02G066000.2	protein folding	-	-0.0907828	0.183819	-0.552122	0.000159477
TraesCS3A02G103500	TraesCS3A02G103500	TraesCS3A02G103500.1	-	-	0.0597184	0.198016	1.11189	0.000132468
TraesCS3A02G351700	TraesCS3A02G351700	TraesCS3A02G351700.1	-	-	-0.169622	0.0151489	0.582102	0.00384074
TraesCS2B02G588600	TraesCS2B02G588600	TraesCS2B02G588600.1	regulation of biological quality	-	-0.127255	0.0271439	-0.866258	8.76412e-05
TraesCS3D02G402500	TraesCS3D02G402500	TraesCS3D02G402500.1	oxidoreductase activity, acting on NAD(P)H	-	-0.0465775	0.21134	-2.51126	3.50018e-26
TraesCS3B02G276000	TraesCS3B02G276000	TraesCS3B02G276000.1	-	-	-0.109842	0.00478237	-0.694596	0.00038969
TraesCS7A02G200300	TraesCS7A02G200300	TraesCS7A02G200300.1	-	-	-0.00399002	0.838604	-1.24944	4.13399e-05
TraesCS3A02G046200	TraesCS3A02G046200	TraesCS3A02G046200.2	extracellular region	-	0.163683	0.0272029	2.39794	1.00578e-12
TraesCS7B02G197000	TraesCS7B02G197000	TraesCS7B02G197000.2	oxidoreductase activity, acting on CH-OH group of donors	-	0.100407	0.0670112	-1.40894	4.3747e-16
TraesCS2A02G399200	TraesCS2A02G399200	TraesCS2A02G399200.1	-	-	0.241115	0.00348467	-1.60587	1.40897e-11
TraesCS7D02G008700	TraesCS7D02G008700	TraesCS7D02G008700.1	alpha-glucosidase activity	-	0.0673748	0.357834	-1.50242	1.26366e-13
TraesCS1A02G424200	TraesCS1A02G424200	TraesCS1A02G424200.1	-	-	-0.0539807	0.264975	0.61118	0.000305842
TraesCS7B02G064200	TraesCS7B02G064200	TraesCS7B02G064200.1	-	-	-0.172413	0.0241229	-0.957491	2.26271e-05
TraesCS2B02G437300	TraesCS2B02G437300	TraesCS2B02G437300.2	-	-	-0.123527	0.0122848	0.833367	2.04472e-05
TraesCS3D02G505500	TraesCS3D02G505500	TraesCS3D02G505500.1.cds1	-	-	-0.0813389	0.0978308	-2.47121	3.99357e-06
TraesCS6A02G281000	TraesCS6A02G281000	TraesCS6A02G281000.1	-	-	0.0967056	0.0959798	1.20769	3.55272e-07
TraesCS7A02G068500	TraesCS7A02G068500	TraesCS7A02G068500.1.cds1	O-methyltransferase activity	-	-0.259854	0.102169	-1.40679	1.65606e-11
TraesCS4D02G328000	TraesCS4D02G328000	TraesCS4D02G328000.1	-	-	0.170932	0.00611442	-0.482191	0.00245109
TraesCS1D02G190600	TraesCS1D02G190600	TraesCS1D02G190600.1	-	-	0.116536	0.30787	-2.15756	8.2324e-05
TraesCS3A02G104600	TraesCS3A02G104600	TraesCS3A02G104600.1.cds1	-	-	0.122639	0.0796825	-0.852223	3.95464e-05
TraesCS4A02G065600	TraesCS4A02G065600	TraesCS4A02G065600.1	-	-	0.0950322	0.0205759	-2.01895	3.14988e-06
TraesCS7D02G543800	TraesCS7D02G543800	TraesCS7D02G543800.2	-	-	-0.0654109	0.033992	-1.71033	2.02097e-14
TraesCS5A02G454200	TraesCS5A02G454200	TraesCS5A02G454200.1.cds1	-	-	-0.0858448	0.0878192	-5.60628	1.0812e-19
TraesCS5D02G410500	TraesCS5D02G410500	TraesCS5D02G410500.1	-	-	-0.0702154	0.0648564	1.2098	1.77715e-08
TraesCS1B02G434100	TraesCS1B02G434100	TraesCS1B02G434100.2	serine hydrolase activity	-	-0.0102272	0.40903	-2.67503	4.53447e-23
TraesCS2A02G500400	TraesCS2A02G500400	TraesCS2A02G500400.1	ligase activity	-	-0.249499	0.000262556	-2.95121	3.96036e-53
TraesCS5B02G419000	TraesCS5B02G419000	TraesCS5B02G419000.1	guanyl nucleotide binding	-	-0.184307	0.0225746	-1.02852	5.89519e-07
TraesCS1A02G107500	TraesCS1A02G107500	TraesCS1A02G107500.1.cds1	-	-	-0.25741	0.012524	-1.36729	8.93513e-07
TraesCS5A02G341000	TraesCS5A02G341000	TraesCS5A02G341000.1	-	-	-0.139167	0.201309	0.870181	2.29713e-07
TraesCS7B02G250100	TraesCS7B02G250100	TraesCS7B02G250100.1	-	-	0.117132	0.068951	-0.834453	0.00152962
TraesCS2A02G586500	TraesCS2A02G586500	TraesCS2A02G586500.1	-	-	0.107491	0.221266	2.383	3.30996e-29
TraesCS4B02G296400	TraesCS4B02G296400	TraesCS4B02G296400.1	-	-	-0.206605	0.0014486	0.740115	0.00152541
TraesCS3A02G360500	TraesCS3A02G360500	TraesCS3A02G360500.1	thylakoid part	-	0.0219469	0.645074	-6.49269	2.97599e-09
TraesCS1B02G338600	TraesCS1B02G338600	TraesCS1B02G338600.1	-	-	-0.117286	0.0830156	-2.36963	3.38632e-11
TraesCS3D02G405900	TraesCS3D02G405900	TraesCS3D02G405900.1.cds1	-	-	-0.16373	0.0304088	0.539137	0.000140301
TraesCS4A02G099800	TraesCS4A02G099800	TraesCS4A02G099800.1.cds1	membrane protein complex	-	-0.22905	0.00983126	-1.8139	1.25079e-17
TraesCS5A02G315800	TraesCS5A02G315800	TraesCS5A02G315800.2	-	-	-0.129953	0.00314829	1.0192	0.002087
TraesCS5B02G322900	TraesCS5B02G322900	TraesCS5B02G322900.1	-	-	-0.0825404	0.0824126	-5.55028	1.23532e-140
TraesCS3D02G321200	TraesCS3D02G321200	TraesCS3D02G321200.1	oxidoreductase activity, acting on CH-OH group of donors	-	0.0817339	0.223557	0.66394	0.000912465
TraesCS2B02G058200	TraesCS2B02G058200	TraesCS2B02G058200.1	-	-	-0.0540388	0.0303974	-1.45605	9.22025e-12
TraesCS6D02G126100	TraesCS6D02G126100	TraesCS6D02G126100.1	electron transfer activity	-	0.0229807	0.295418	-1.01226	0.00109139
TraesCS7A02G131600	TraesCS7A02G131600	TraesCS7A02G131600.1	secondary active transmembrane transporter activity	-	-0.0525033	0.141354	-1.25275	2.91165e-06
TraesCS5A02G024400	TraesCS5A02G024400	TraesCS5A02G024400.1.cds1	-	-	0.0773057	0.264822	-2.19635	3.61634e-06
TraesCS4D02G358200	TraesCS4D02G358200	TraesCS4D02G358200.1.cds1	-	-	-0.119896	0.0440782	-6.91053	0.000408471
TraesCS1A02G222500	TraesCS1A02G222500	TraesCS1A02G222500.1.cds1	-	-	-0.0677446	0.215792	0.636917	0.00804965
TraesCS3B02G037400	TraesCS3B02G037400	TraesCS3B02G037400.1	extracellular region	-	0.0326595	0.405156	6.20288	4.44774e-05
TraesCS4B02G220200	TraesCS4B02G220200	TraesCS4B02G220200.1	carbohydrate biosynthetic process	Carbon metabolism(ats01200)	0.074341	0.161057	-1.14023	6.4412e-11
TraesCS5D02G324600	TraesCS5D02G324600	TraesCS5D02G324600.2	-	-	-0.200933	0.0137502	0.584436	0.00657022
TraesCS4A02G296300	TraesCS4A02G296300	TraesCS4A02G296300.1.cds1	-	-	-0.0116454	0.534201	1.36433	1.01863e-12
TraesCS1D02G013300	TraesCS1D02G013300	TraesCS1D02G013300.1	intracellular signal transduction	-	-0.0239895	0.749441	-1.02365	0.000556934
TraesCS4A02G173800	TraesCS4A02G173800	TraesCS4A02G173800.1.cds1	-	Amino sugar and nucleotide sugar metabolism(ats00520)	-0.207529	0.0157949	1.1996	6.57846e-10
TraesCS3D02G182500	TraesCS3D02G182500	TraesCS3D02G182500.1	-	-	-0.2239	0.00578341	0.866504	5.39508e-07
TraesCS3D02G392600	TraesCS3D02G392600	TraesCS3D02G392600.1	-	-	-0.152845	0.00252191	-0.94032	2.5917e-07
TraesCS3A02G149200	TraesCS3A02G149200	TraesCS3A02G149200.1	-	-	0.218333	0.00891305	1.22523	0.0042849
TraesCS5A02G036200	TraesCS5A02G036200	TraesCS5A02G036200.1	-	-	-0.132716	0.00093239	-2.98601	2.6152e-43
TraesCS7D02G285000	TraesCS7D02G285000	TraesCS7D02G285000.1	-	-	-0.0205912	0.424814	0.476592	0.00745385
TraesCS1B02G250600	TraesCS1B02G250600	TraesCS1B02G250600.1	oxidoreductase activity, acting on single donors with incorporation of molecular oxygen	-	0.0940168	0.203853	0.862291	8.60625e-06
TraesCS3B02G265700	TraesCS3B02G265700	TraesCS3B02G265700.1	oxidoreductase activity, acting on CH-OH group of donors	Carbon metabolism(ats01200)	-0.142242	0.0167107	0.708996	1.44796e-07
TraesCS5D02G105500	TraesCS5D02G105500	TraesCS5D02G105500.1	translation factor activity, RNA binding	-	-0.155137	0.0187778	-1.21568	1.48383e-12
TraesCS4A02G442100	TraesCS4A02G442100	TraesCS4A02G442100.1	chaperone binding	-	-0.00122678	0.980542	-1.36498	1.83683e-17
TraesCS7D02G342000	TraesCS7D02G342000	TraesCS7D02G342000.1.cds1	-	-	0.104913	0.131873	-1.27134	0.00172655
TraesCS2B02G157200	TraesCS2B02G157200	TraesCS2B02G157200.1	-	-	-0.0404478	0.180041	-0.775308	0.000206077
TraesCS4D02G343400	TraesCS4D02G343400	TraesCS4D02G343400.1	oxidoreductase activity, acting on CH-OH group of donors	-	0.121807	0.0102307	-1.89417	7.88625e-10
TraesCS2D02G035500	TraesCS2D02G035500	TraesCS2D02G035500.1	-	-	0.0591206	0.429048	-2.87934	9.04287e-10
TraesCS2A02G221000	TraesCS2A02G221000	TraesCS2A02G221000.1	-	-	-0.252232	0.000131676	-1.72869	1.37518e-13
TraesCS1B02G367500	TraesCS1B02G367500	TraesCS1B02G367500.1	-	-	0.169651	0.0760463	-2.57259	6.34774e-08
TraesCS3B02G219700	TraesCS3B02G219700	TraesCS3B02G219700.1	-	-	-0.155811	2.14354e-07	-2.30205	1.24213e-54
TraesCS2B02G241300	TraesCS2B02G241300	TraesCS2B02G241300.1	-	-	-0.207289	0.00442526	1.10172	6.56961e-08
TraesCSU02G009200	TraesCSU02G009200	TraesCSU02G009200.1	-	-	-0.045139	0.0337005	-0.936742	5.06815e-08
TraesCS2A02G384200	TraesCS2A02G384200	TraesCS2A02G384200.1	unfolded protein binding	-	0.0164701	0.516739	-1.27571	4.92952e-06
TraesCS7D02G060000	TraesCS7D02G060000	TraesCS7D02G060000.1	flavin adenine dinucleotide binding	Tryptophan metabolism(ats00380)	0.0165277	0.682057	-1.87612	0.000760052
TraesCS2B02G118900	TraesCS2B02G118900	TraesCS2B02G118900.1	-	-	0.018163	0.483695	-0.673138	0.000223592
TraesCS7D02G180600	TraesCS7D02G180600	TraesCS7D02G180600.1.cds1	-	-	0.101368	0.0190082	0.965489	0.000170675
TraesCS4A02G445600	TraesCS4A02G445600	TraesCS4A02G445600.1	-	-	-0.0351551	0.5558	-0.880142	1.25999e-05
TraesCS1A02G191400	TraesCS1A02G191400	TraesCS1A02G191400.1	-	-	0.0328489	0.352084	0.600911	0.000840772
TraesCS3A02G052700	TraesCS3A02G052700	TraesCS3A02G052700.1	thylakoid part	-	-0.0930205	0.0465624	-2.4649	6.45224e-37
TraesCS1D02G272900	TraesCS1D02G272900	TraesCS1D02G272900.1.cds1	serine hydrolase activity	-	-0.0798757	0.286334	-3.23208	3.82244e-09
TraesCS5D02G396700	TraesCS5D02G396700	TraesCS5D02G396700.1	-	-	-0.0922617	0.0738774	-1.7029	1.82511e-06
TraesCS1A02G135700	TraesCS1A02G135700	TraesCS1A02G135700.1	tetrapyrrole metabolic process	-	-0.0584615	0.58663	0.553338	0.00323153
TraesCS6B02G258400	TraesCS6B02G258400	TraesCS6B02G258400.2	-	-	-0.259291	0.014297	1.35008	2.88944e-14
TraesCS1B02G011100	TraesCS1B02G011100	TraesCS1B02G011100.1	isomerase activity	-	-0.0919225	0.288997	-0.489124	0.00775995
TraesCS1D02G284400	TraesCS1D02G284400	TraesCS1D02G284400.1	drug metabolic process	-	-0.0151849	0.631023	-0.905705	0.00203997
TraesCS5B02G542600	TraesCS5B02G542600	TraesCS5B02G542600.1	-	-	-0.17747	0.0104232	-1.43614	8.80766e-15
TraesCS2A02G284400	TraesCS2A02G284400	TraesCS2A02G284400.1	oxidoreductase activity, acting on the aldehyde or oxo group of donors	-	-0.014927	0.82503	0.381111	0.00509241
TraesCS5B02G436400	TraesCS5B02G436400	TraesCS5B02G436400.1.cds1	-	-	-0.0908017	0.206535	-0.908913	0.00176143
TraesCS2B02G157600	TraesCS2B02G157600	TraesCS2B02G157600.1	ligase activity	Porphyrin and chlorophyll metabolism(ats00860)	0.0906559	0.129912	-3.84226	3.46485e-92
TraesCS5B02G353200	TraesCS5B02G353200	TraesCS5B02G353200.1.cds1	-	-	0.0356301	0.470618	-2.44561	8.49277e-44
TraesCS1B02G472200	TraesCS1B02G472200	TraesCS1B02G472200.1	oxidoreductase activity, acting on single donors with incorporation of molecular oxygen	-	-0.074857	0.0223344	0.711001	0.000579011
TraesCS7A02G027100	TraesCS7A02G027100	TraesCS7A02G027100.2	-	-	-0.115294	0.0033125	1.09904	2.22633e-05
TraesCS5A02G394900	TraesCS5A02G394900	TraesCS5A02G394900.1.cds1	oxidoreductase activity, acting on CH-OH group of donors	-	0.173641	0.00426787	-0.683867	0.0005981
TraesCS7D02G117800	TraesCS7D02G117800	TraesCS7D02G117800.1	-	-	0.0547175	0.0477195	-0.965605	1.31516e-06
TraesCS5B02G356300	TraesCS5B02G356300	TraesCS5B02G356300.1	nucleotidyltransferase activity	-	0.057148	0.368739	-0.575341	0.00308871
TraesCS6A02G133100	TraesCS6A02G133100	TraesCS6A02G133100.1	-	-	-0.241507	0.0138119	-3.53928	3.83826e-36
TraesCS5B02G516600	TraesCS5B02G516600	TraesCS5B02G516600.2	thylakoid part	-	-0.129494	0.00966682	-2.33265	5.54791e-18
TraesCS7D02G209100	TraesCS7D02G209100	TraesCS7D02G209100.1	macromolecule catabolic process	Nucleotide excision repair(ats03420)	-0.000588535	0.992331	0.696421	2.80927e-06
TraesCS3D02G231900	TraesCS3D02G231900	TraesCS3D02G231900.1	ligase activity	-	0.15158	0.017637	1.03175	1.49507e-08
TraesCS6A02G334800	TraesCS6A02G334800	TraesCS6A02G334800.1	plastid	-	0.106964	0.0995833	1.27146	2.19265e-13
TraesCS5B02G478100	TraesCS5B02G478100	TraesCS5B02G478100.1	-	-	-0.114939	0.0619961	3.37654	0.000104664
TraesCS1D02G213400	TraesCS1D02G213400	TraesCS1D02G213400.1.cds1	-	-	-0.231967	0.00202433	-10.9722	6.01802e-09
TraesCS7A02G415200	TraesCS7A02G415200	TraesCS7A02G415200.1	-	-	0.228165	0.02214	-4.24012	4.0791e-10
TraesCS7B02G100000	TraesCS7B02G100000	TraesCS7B02G100000.1	-	-	-0.00764503	0.862549	-0.657312	0.00143659
TraesCS2B02G221800	TraesCS2B02G221800	TraesCS2B02G221800.1	GTPase activity	Phagosome(ats04145)	0.152567	0.00258724	-0.981927	6.6554e-11
TraesCS7B02G285700	TraesCS7B02G285700	TraesCS7B02G285700.2	-	-	-0.139757	0.000824627	1.63851	3.579e-13
TraesCS3A02G258600	TraesCS3A02G258600	TraesCS3A02G258600.2	lipid biosynthetic process	Terpenoid backbone biosynthesis(ats00900)	0.0677942	0.389523	-1.54794	1.26552e-07
TraesCS3B02G331600	TraesCS3B02G331600	TraesCS3B02G331600.1	-	-	-0.00150673	0.99127	-2.30955	7.56188e-17
TraesCS2B02G225400	TraesCS2B02G225400	TraesCS2B02G225400.1	electron transfer activity	-	-0.0925916	0.0515566	-0.631296	0.00206407
TraesCS3D02G155300	TraesCS3D02G155300	TraesCS3D02G155300.1.cds1	-	-	0.0054164	0.922445	0.752351	0.00142251
TraesCS6D02G353300	TraesCS6D02G353300	TraesCS6D02G353300.1	-	-	-0.0081408	0.65042	-2.95247	3.56217e-35
TraesCS3A02G210000	TraesCS3A02G210000	TraesCS3A02G210000.1	-	-	-0.0333471	0.40572	-3.5548	9.42669e-19
TraesCS4D02G081500	TraesCS4D02G081500	TraesCS4D02G081500.1.cds1	-	-	0.0121903	0.63838	-2.3284	6.55463e-17
TraesCS7A02G496500	TraesCS7A02G496500	TraesCS7A02G496500.1	oxidoreductase activity, acting on CH-OH group of donors	-	-0.0855153	0.0705969	-1.15839	5.67809e-05
TraesCS6A02G047500	TraesCS6A02G047500	TraesCS6A02G047500.1	-	Phenylpropanoid biosynthesis(ats00940)	-0.144259	0.0486262	-9.63898	2.31798e-14
TraesCS2D02G451200	TraesCS2D02G451200	TraesCS2D02G451200.1	-	Phenylpropanoid biosynthesis(ats00940)	0.036444	0.209234	1.69264	2.00094e-07
TraesCS3B02G008100	TraesCS3B02G008100	TraesCS3B02G008100.1	isomerase activity	-	0.0581826	0.0958471	-2.42202	4.15369e-09
TraesCS4B02G090100	TraesCS4B02G090100	TraesCS4B02G090100.1	guanyl nucleotide binding	-	-0.0907286	0.0601947	-0.729605	0.00204887
TraesCS5D02G303500	TraesCS5D02G303500	TraesCS5D02G303500.1	-	-	0.133824	0.196727	0.62867	0.00496306
TraesCS7A02G339100	TraesCS7A02G339100	TraesCS7A02G339100.1	monocarboxylic acid metabolic process	-	-0.100647	0.0320727	0.726288	0.000168062
TraesCS7D02G393900	TraesCS7D02G393900	TraesCS7D02G393900.1.cds1	oxidoreductase activity, acting on CH-OH group of donors	-	0.0446712	0.572967	0.648797	0.00243178
TraesCS5D02G277900	TraesCS5D02G277900	TraesCS5D02G277900.1	-	-	-0.0521964	0.365128	-2.56616	3.49597e-28
TraesCS1A02G332200	TraesCS1A02G332200	TraesCS1A02G332200.1	-	-	-0.0233534	0.637084	-3.33993	1.64899e-27
TraesCS2D02G231100	TraesCS2D02G231100	TraesCS2D02G231100.1	regulation of biological quality	Sulfur metabolism(ats00920)	0.244986	0.116312	0.658213	0.000209315
TraesCS2A02G448300	TraesCS2A02G448300	TraesCS2A02G448300.1	-	-	0.136103	0.00878677	0.631677	3.82362e-05
TraesCS2D02G517200	TraesCS2D02G517200	TraesCS2D02G517200.1	-	-	-0.196409	0.0124706	1.21371	4.59642e-07
TraesCS3D02G327500	TraesCS3D02G327500	TraesCS3D02G327500.2	hydrolase activity, acting on carbon-nitrogen (but not peptide) bonds	-	-0.0940575	0.290455	0.734943	0.00352184
TraesCS4B02G386000	TraesCS4B02G386000	TraesCS4B02G386000.1	-	-	-0.0675453	0.0924492	-0.880146	0.000929044
TraesCS1D02G094900	TraesCS1D02G094900	TraesCS1D02G094900.1	-	Glutathione metabolism(ats00480)	-0.186477	0.202029	0.844407	0.00024273
TraesCS2D02G361400	TraesCS2D02G361400	TraesCS2D02G361400.1	electron transfer activity	-	-0.0475535	0.12719	0.429827	0.00442923
TraesCS4D02G031800	TraesCS4D02G031800	TraesCS4D02G031800.1.cds1	nutrient reservoir activity	-	-0.35698	0.0657703	1.1103	6.56269e-11
TraesCS3A02G026700	TraesCS3A02G026700	TraesCS3A02G026700.1	-	-	-0.262043	0.0184882	-0.585887	0.00160528
TraesCS5D02G241100	TraesCS5D02G241100	TraesCS5D02G241100.1	-	Cysteine and methionine metabolism(ats00270)	-0.0230979	0.563559	0.906864	4.56391e-05
TraesCS6D02G296200	TraesCS6D02G296200	TraesCS6D02G296200.1.cds1	-	-	-0.0242048	0.46451	-1.09021	0.000368523
TraesCS5A02G385900	TraesCS5A02G385900	TraesCS5A02G385900.1.cds1	-	-	-0.260968	0.0302168	1.17709	0.000495446
TraesCS3D02G412600	TraesCS3D02G412600	TraesCS3D02G412600.1	P-P-bond-hydrolysis-driven transmembrane transporter activity	-	0.0148348	0.681173	-1.02712	1.09546e-05
TraesCS2A02G193800	TraesCS2A02G193800	TraesCS2A02G193800.2	-	-	-0.0807112	0.29408	-0.812087	6.28092e-05
TraesCS7B02G450400	TraesCS7B02G450400	TraesCS7B02G450400.2	-	-	0.0819709	0.0195952	-3.48104	0.00075364
TraesCS4D02G315900	TraesCS4D02G315900	TraesCS4D02G315900.1	-	-	0.0203318	0.564698	-1.11366	0.000418548
TraesCS4A02G119200	TraesCS4A02G119200	TraesCS4A02G119200.1	-	-	0.0688802	0.186352	0.658164	2.73495e-05
TraesCS6A02G354400	TraesCS6A02G354400	TraesCS6A02G354400.1	-	-	-0.182381	0.183025	-2.65585	2.76141e-49
TraesCS4A02G213300	TraesCS4A02G213300	TraesCS4A02G213300.1	flavin adenine dinucleotide binding	-	0.0130944	0.880416	-2.31241	2.59602e-05
TraesCS7D02G468900	TraesCS7D02G468900	TraesCS7D02G468900.1	-	-	0.089392	0.592089	0.503254	0.00502932
TraesCS5A02G093200	TraesCS5A02G093200	TraesCS5A02G093200.1	translation factor activity, RNA binding	-	-0.216643	0.000739265	-1.22947	1.67644e-09
TraesCS6A02G406500	TraesCS6A02G406500	TraesCS6A02G406500.1	-	Ribosome(ats03010)	-0.217391	0.000415081	-0.99208	1.86014e-06
TraesCS1D02G445300	TraesCS1D02G445300	TraesCS1D02G445300.1	-	-	-0.182229	0.00158934	-0.775366	5.65628e-05
TraesCS5A02G407700	TraesCS5A02G407700	TraesCS5A02G407700.3	oxidoreductase activity, acting on CH-OH group of donors	-	0.0301462	0.526005	-2.18185	2.18809e-23
TraesCS2D02G407200	TraesCS2D02G407200	TraesCS2D02G407200.1.cds1	-	-	0.0523894	0.371234	0.836805	0.000653573
TraesCS5B02G064100	TraesCS5B02G064100	TraesCS5B02G064100.1	-	-	-0.225831	0.0143176	1.61922	7.40558e-13
TraesCS7A02G381300	TraesCS7A02G381300	TraesCS7A02G381300.1	-	-	0.026772	0.663438	0.677226	7.84299e-05
TraesCS7D02G051700	TraesCS7D02G051700	TraesCS7D02G051700.1	-	-	-0.144635	0.033544	-0.935862	5.87505e-05
TraesCS1B02G147700	TraesCS1B02G147700	TraesCS1B02G147700.1	-	-	-0.0659038	0.582866	-1.39512	4.5637e-14
TraesCS1D02G086700	TraesCS1D02G086700	TraesCS1D02G086700.1	vitamin binding	Carbon metabolism(ats01200)	0.135003	0.00107651	0.521038	0.000135992
TraesCS4A02G349800	TraesCS4A02G349800	TraesCS4A02G349800.1	-	-	-0.166259	0.057359	1.56173	2.78885e-05
TraesCS1B02G211100	TraesCS1B02G211100	TraesCS1B02G211100.1	-	-	-0.170634	0.0603991	-2.73478	9.83815e-28
TraesCS4A02G355000	TraesCS4A02G355000	TraesCS4A02G355000.4	cellular carbohydrate metabolic process	-	0.0109118	0.699653	-0.722257	2.90971e-06
TraesCS1B02G183100	TraesCS1B02G183100	TraesCS1B02G183100.1.cds1	-	-	-0.0609457	0.166652	2.00665	7.29172e-33
TraesCS2A02G153000	TraesCS2A02G153000	TraesCS2A02G153000.1	-	-	0.110623	0.112503	-1.17359	1.45736e-08
TraesCS1A02G259800	TraesCS1A02G259800	TraesCS1A02G259800.1	-	Amino sugar and nucleotide sugar metabolism(ats00520)	-0.0352149	0.41546	-0.686663	0.00311742
TraesCS6A02G017500	TraesCS6A02G017500	TraesCS6A02G017500.2	nitrogen cycle metabolic process	Nitrogen metabolism(ats00910)	0.036544	0.176778	-1.45154	3.98463e-07
TraesCS7D02G507600	TraesCS7D02G507600	TraesCS7D02G507600.1	P-P-bond-hydrolysis-driven transmembrane transporter activity	-	-0.0105996	0.830109	0.726756	3.35384e-05
TraesCS1B02G090600	TraesCS1B02G090600	TraesCS1B02G090600.1	-	-	0.0924477	0.0348733	1.78926	3.06139e-21
TraesCS3B02G037000	TraesCS3B02G037000	TraesCS3B02G037000.2	extracellular region	-	-0.216	0.000205657	1.29277	7.07343e-08
TraesCS2B02G396800	TraesCS2B02G396800	TraesCS2B02G396800.1	-	-	0.0875675	0.00875883	-1.32171	1.53993e-05
TraesCS7D02G404900	TraesCS7D02G404900	TraesCS7D02G404900.1	-	-	0.132067	0.0123455	-3.52583	8.00278e-19
TraesCS7B02G148000	TraesCS7B02G148000	TraesCS7B02G148000.1	-	Carbon metabolism(ats01200)	-0.0201722	0.697624	-1.47591	3.30903e-10
TraesCS4D02G118900	TraesCS4D02G118900	TraesCS4D02G118900.1.cds1	-	-	0.100266	0.156709	2.03596	0.00774427
TraesCS6D02G187800	TraesCS6D02G187800	TraesCS6D02G187800.1	thylakoid part	Photosynthesis(ats00195)	-0.166384	0.0010786	-2.39067	6.1924e-05
TraesCS7B02G133100	TraesCS7B02G133100	TraesCS7B02G133100.1.cds1	-	-	0.0922101	0.0303871	-1.8907	1.35896e-12
TraesCS3D02G020700	TraesCS3D02G020700	TraesCS3D02G020700.1	-	-	0.182571	0.024694	1.22624	1.28071e-07
TraesCS1B02G206800	TraesCS1B02G206800	TraesCS1B02G206800.1.cds1	-	-	0.000624733	0.989645	-2.53232	1.64418e-15
TraesCS4A02G269800	TraesCS4A02G269800	TraesCS4A02G269800.1	-	Glutathione metabolism(ats00480)	-0.0759708	0.0744236	0.712755	4.429e-05
TraesCS3A02G381000	TraesCS3A02G381000	TraesCS3A02G381000.1	-	-	-0.0559292	0.17178	-3.08478	4.80815e-42
TraesCS6A02G232500	TraesCS6A02G232500	TraesCS6A02G232500.2	hydrolase activity, acting on carbon-nitrogen (but not peptide) bonds	-	0.192645	0.000966325	0.552902	0.00810907
TraesCS5D02G474200	TraesCS5D02G474200	TraesCS5D02G474200.1	thylakoid part	-	-0.121635	0.0655844	-2.71224	3.15131e-27
TraesCS6D02G243900	TraesCS6D02G243900	TraesCS6D02G243900.1	-	-	-0.102786	0.475644	-1.30952	0.000624587
TraesCS6A02G069500	TraesCS6A02G069500	TraesCS6A02G069500.1	-	-	-0.012189	0.675194	0.750468	0.00038021
TraesCS6A02G009200	TraesCS6A02G009200	TraesCS6A02G009200.1	-	-	-0.228225	0.0130838	-2.38947	2.30057e-20
TraesCS5B02G244300	TraesCS5B02G244300	TraesCS5B02G244300.1	drug metabolic process	-	-0.0039987	0.972098	0.490993	0.00170554
TraesCS3B02G242400	TraesCS3B02G242400	TraesCS3B02G242400.1	-	-	0.0741199	0.206167	-2.43903	1.02344e-18
TraesCS2D02G475100	TraesCS2D02G475100	TraesCS2D02G475100.2	-	Zeatin biosynthesis(ats00908)	-0.0431328	0.122687	1.07712	0.000716543
TraesCS5A02G136000	TraesCS5A02G136000	TraesCS5A02G136000.1	-	-	-0.198799	0.182769	-1.31924	0.000925492
TraesCS5D02G488900	TraesCS5D02G488900	TraesCS5D02G488900.1	O-methyltransferase activity	-	-0.0720811	0.26207	1.7369	1.26284e-08
TraesCS7A02G339900	TraesCS7A02G339900	TraesCS7A02G339900.1	-	-	0.0256891	0.541373	-4.34049	1.32912e-42
TraesCS7B02G265200	TraesCS7B02G265200	TraesCS7B02G265200.1	copper ion binding	-	0.0529649	0.389949	-1.45987	9.54326e-06
TraesCS3B02G292900	TraesCS3B02G292900	TraesCS3B02G292900.1	-	-	-0.195513	0.00278463	-0.698449	0.000212208
TraesCS6D02G127700	TraesCS6D02G127700	TraesCS6D02G127700.1	-	-	0.0793004	0.597456	0.867231	5.75654e-08
TraesCS5B02G240600	TraesCS5B02G240600	TraesCS5B02G240600.1	-	-	-0.0233058	0.628301	-1.75378	7.41667e-11
TraesCS3A02G376800	TraesCS3A02G376800	TraesCS3A02G376800.1	-	-	-0.1427	0.0395958	0.950494	2.85617e-06
TraesCS3B02G035200	TraesCS3B02G035200	TraesCS3B02G035200.1	copper ion binding	-	0.229815	0.000670244	-1.26081	6.93808e-13
TraesCS2A02G250800	TraesCS2A02G250800	TraesCS2A02G250800.1	-	Carbon metabolism(ats01200)	-0.0172303	0.259844	-2.00143	2.1884e-16
TraesCS6A02G403800	TraesCS6A02G403800	TraesCS6A02G403800.1.cds1	-	Porphyrin and chlorophyll metabolism(ats00860)	-0.212339	0.00889084	-1.71847	3.40063e-05
TraesCS7A02G295500	TraesCS7A02G295500	TraesCS7A02G295500.1	-	-	0.067954	0.102291	-0.497051	0.00327425
TraesCS5D02G522400	TraesCS5D02G522400	TraesCS5D02G522400.1.cds1	-	-	-0.13038	0.124836	0.976621	4.69674e-06
TraesCS1B02G261800	TraesCS1B02G261800	TraesCS1B02G261800.1	-	-	-0.0504294	0.178173	-2.74978	4.50214e-33
TraesCS2D02G158400	TraesCS2D02G158400	TraesCS2D02G158400.1	-	-	0.0212289	0.800007	-0.945912	4.70321e-07
TraesCS1D02G213203	TraesCS1D02G213203	TraesCS1D02G213203.1.cds1	-	-	-0.173258	0.0645401	-5.96128	8.14775e-06
TraesCS1A02G402500	TraesCS1A02G402500	TraesCS1A02G402500.1	-	-	0.00224265	0.94439	-1.20906	1.87548e-05
TraesCS1A02G192300	TraesCS1A02G192300	TraesCS1A02G192300.1.cds1	-	-	-0.0137477	0.731673	0.523749	0.00598576
TraesCS2D02G296800	TraesCS2D02G296800	TraesCS2D02G296800.1	vitamin binding	-	-0.0150975	0.464727	-0.720805	8.57756e-05
TraesCS5B02G180300	TraesCS5B02G180300	TraesCS5B02G180300.2	phosphoric ester hydrolase activity	-	-0.24642	0.00129	-0.927597	0.00515191
TraesCS1B02G129000	TraesCS1B02G129000	TraesCS1B02G129000.1	-	Fructose and mannose metabolism(ats00051)	-0.0816048	0.245506	-1.95971	1.65166e-18
TraesCS5A02G472000	TraesCS5A02G472000	TraesCS5A02G472000.1	nucleotidyltransferase activity	Amino sugar and nucleotide sugar metabolism(ats00520)	-0.050871	0.308706	-0.984182	4.90986e-07
TraesCS5B02G387800	TraesCS5B02G387800	TraesCS5B02G387800.2	-	-	0.0231287	0.651803	0.578866	0.000113558
TraesCS4B02G360800	TraesCS4B02G360800	TraesCS4B02G360800.2	phosphoric ester hydrolase activity	-	-0.0194416	0.739562	0.577457	0.001014
TraesCS1A02G104200	TraesCS1A02G104200	TraesCS1A02G104200.1	-	Phenylpropanoid biosynthesis(ats00940)	-0.169525	0.00513042	1.12161	8.49258e-08
TraesCS7B02G175200	TraesCS7B02G175200	TraesCS7B02G175200.1.cds1	-	-	0.0443595	0.337354	-2.0668	1.17846e-13
TraesCS3A02G037200	TraesCS3A02G037200	TraesCS3A02G037200.1	-	-	-0.0293756	0.55444	1.33781	0.000838979
TraesCS5A02G495100	TraesCS5A02G495100	TraesCS5A02G495100.1	oxidoreductase activity, acting on the aldehyde or oxo group of donors	Carbon metabolism(ats01200)	0.0167835	0.498785	-3.20264	3.832e-63
TraesCS2A02G116700	TraesCS2A02G116700	TraesCS2A02G116700.1	ion transmembrane transport	-	-0.0980498	0.149157	0.668622	0.000300685
TraesCS1B02G283300	TraesCS1B02G283300	TraesCS1B02G283300.1	inorganic diphosphatase activity	-	-0.0131789	0.787662	-1.29147	4.4523e-05
TraesCS2B02G322400	TraesCS2B02G322400	TraesCS2B02G322400.1	-	Glutathione metabolism(ats00480)	-0.101538	0.15441	0.534668	0.00250281
TraesCS1D02G313800	TraesCS1D02G313800	TraesCS1D02G313800.2	drug metabolic process	Carbon metabolism(ats01200)	-0.149339	0.000562151	-2.0596	7.77543e-33
TraesCS3A02G132700	TraesCS3A02G132700	TraesCS3A02G132700.1	-	-	0.124946	0.276998	-2.38947	6.47551e-34
TraesCS5D02G210700	TraesCS5D02G210700	TraesCS5D02G210700.1	-	-	-0.0959785	0.0498964	-2.53194	1.64681e-10
TraesCSU02G129700	TraesCSU02G129700	TraesCSU02G129700.1	drug metabolic process	-	0.0680589	0.110777	-1.25451	8.69868e-09
TraesCS1A02G437500	TraesCS1A02G437500	TraesCS1A02G437500.2	-	-	-0.225166	0.00298206	-0.486463	0.00343174
TraesCS7D02G245000	TraesCS7D02G245000	TraesCS7D02G245000.1	-	-	-0.137549	0.0324722	-0.761824	0.00616851
TraesCS3B02G175900	TraesCS3B02G175900	TraesCS3B02G175900.1.cds1	-	-	-0.0753044	0.202705	0.632561	0.00590422
TraesCS2A02G183100	TraesCS2A02G183100	TraesCS2A02G183100.1	-	-	-0.131027	0.0298779	-1.50552	1.71667e-06
TraesCS7A02G396500	TraesCS7A02G396500	TraesCS7A02G396500.1.cds1	-	-	-0.0892362	0.10428	-8.65942	0.000974952
TraesCS1A02G343000	TraesCS1A02G343000	TraesCS1A02G343000.1	-	-	-0.149931	0.0796927	1.20171	3.19345e-06
TraesCS7A02G346100	TraesCS7A02G346100	TraesCS7A02G346100.1.cds1	-	-	-0.0388895	0.123308	0.438033	0.0061072
TraesCS1B02G415400	TraesCS1B02G415400	TraesCS1B02G415400.1.cds1	-	-	0.242142	0.149386	0.722299	0.00437273
TraesCS3A02G345200	TraesCS3A02G345200	TraesCS3A02G345200.1	-	-	-0.0191062	0.727525	-5.36928	2.86047e-08
TraesCS6A02G050000	TraesCS6A02G050000	TraesCS6A02G050000.2	protein folding	-	-0.169911	0.00325709	-1.92597	1.18407e-10
TraesCS2D02G136100	TraesCS2D02G136100	TraesCS2D02G136100.1	-	-	0.104444	0.0339079	-2.85688	1.04929e-28
TraesCS3A02G093900	TraesCS3A02G093900	TraesCS3A02G093900.1.cds1	molecular function regulator	-	-0.0450788	0.151591	3.3178	4.01222e-41
TraesCS5D02G399000	TraesCS5D02G399000	TraesCS5D02G399000.2	-	-	-0.0317721	0.297492	2.25149	2.46209e-32
TraesCS5B02G355900	TraesCS5B02G355900	TraesCS5B02G355900.1	nutrient reservoir activity	-	-0.0228456	0.351252	0.782752	0.000268376
TraesCS2A02G066900	TraesCS2A02G066900	TraesCS2A02G066900.1	-	-	-0.201547	3.50893e-05	-4.29524	8.70098e-42
TraesCS7D02G337800	TraesCS7D02G337800	TraesCS7D02G337800.1	-	-	-0.0797044	0.0459254	-0.719521	1.5037e-08
TraesCS7B02G412200	TraesCS7B02G412200	TraesCS7B02G412200.2	thylakoid part	-	-0.0740214	0.187536	-0.758964	0.000408942
TraesCS6B02G041200	TraesCS6B02G041200	TraesCS6B02G041200.1	serine hydrolase activity	-	-0.204805	0.00245938	0.555642	0.000782362
TraesCS2A02G188600	TraesCS2A02G188600	TraesCS2A02G188600.1	-	-	-0.156249	0.0478436	0.550477	0.00108976
TraesCS3A02G282100	TraesCS3A02G282100	TraesCS3A02G282100.1	-	-	0.0971506	0.0511993	-0.783957	0.000561682
TraesCS2A02G273100	TraesCS2A02G273100	TraesCS2A02G273100.1	cysteine-type peptidase activity	Plant-pathogen interaction(ats04626)	0.0865906	0.0997653	1.05355	1.84742e-06
TraesCS4B02G037900	TraesCS4B02G037900	TraesCS4B02G037900.1	oxidoreductase activity, acting on single donors with incorporation of molecular oxygen	-	-0.00403387	0.863936	0.77638	9.02494e-07
TraesCS2B02G564200	TraesCS2B02G564200	TraesCS2B02G564200.1	tetrapyrrole metabolic process	Porphyrin and chlorophyll metabolism(ats00860)	-0.106122	0.0879404	1.22809	1.57916e-06
TraesCS5A02G460300	TraesCS5A02G460300	TraesCS5A02G460300.1.cds1	-	-	0.194636	0.118908	0.960372	6.44254e-08
TraesCS2D02G528500	TraesCS2D02G528500	TraesCS2D02G528500.1	oxidoreductase activity, acting on single donors with incorporation of molecular oxygen	-	-0.0906153	0.202631	-2.74683	8.10111e-20
TraesCS7A02G568800	TraesCS7A02G568800	TraesCS7A02G568800.1	-	-	-0.00895707	0.795294	-1.71778	3.14878e-14
TraesCS3D02G477300	TraesCS3D02G477300	TraesCS3D02G477300.1	-	-	0.220556	0.0118892	1.1225	0.000718454
TraesCS6A02G130900	TraesCS6A02G130900	TraesCS6A02G130900.1	guanyl nucleotide binding	-	-0.111152	0.00404405	-0.934258	3.00614e-05
TraesCS2A02G315600	TraesCS2A02G315600	TraesCS2A02G315600.1	-	-	-0.17317	0.00147019	1.00653	6.8249e-09
TraesCS2D02G194000	TraesCS2D02G194000	TraesCS2D02G194000.1	-	-	-0.0988922	0.134803	-1.00088	2.20952e-06
TraesCS3D02G094200	TraesCS3D02G094200	TraesCS3D02G094200.1.cds1	-	-	-0.0608011	0.391258	1.77869	4.55836e-20
TraesCS2B02G410100	TraesCS2B02G410100	TraesCS2B02G410100.1	-	-	-0.239053	0.00241806	-0.782173	0.00170395
TraesCS7B02G006600	TraesCS7B02G006600	TraesCS7B02G006600.1	metal cluster binding	-	-0.0679771	0.119005	-1.91783	9.7791e-19
TraesCS5A02G119300	TraesCS5A02G119300	TraesCS5A02G119300.2	-	-	-0.0348134	0.014413	-1.2236	2.03139e-07
TraesCS7D02G190600	TraesCS7D02G190600	TraesCS7D02G190600.1.cds1	-	-	0.100858	0.136693	-0.613229	0.00103924
TraesCS7B02G102300	TraesCS7B02G102300	TraesCS7B02G102300.1	monocarboxylic acid metabolic process	Fatty acid metabolism(ats01212)	0.215849	0.00663142	1.65307	0.00545201
TraesCS5B02G031800	TraesCS5B02G031800	TraesCS5B02G031800.1	cation transmembrane transporter activity	-	-0.257478	0.000137927	2.38527	1.64122e-22
[truncated: 2,026 more rows]

## Sheet: DEP_noDEG between Se3h andSe12h
Gene_id	Tran_id	Prot_id	GO_fun	kegg	Protein(log2fc)	Protein(pval)	Tran(log2fc)	Tran(pval)
[truncated: 349 more rows]

[truncated: 1 more sheets: noDEP_DEG between Se3h andSe12h]
